# Supplementary material for: Beyond a Passive Tether: Structural Insights into the Disordered Tail of Hsp90
Source: J Am Chem Soc. 2026 Apr 9;148(15):16469–81. doi: 10.1021/jacs.6c04189 (PMC13107436; doi:10.1021/jacs.6c04189)
Supplement: Supplementary file 2 [file ja6c04189_si_002.xlsx]

## Sheet: annotated_protein_groups
Protein IDs	Majority protein IDs	Protein names	AG comment	Gene names	Fasta headers	Peptides	Unique peptides	Sequence coverage [%]	Unique sequence coverage [%]	Potential contaminant	Ratio 'Sample' vs. 'Control'	LFQ intensity control	LFQ intensity sample	Mol. weight [kDa]	Q-value	Score	Intensity	MS/MS count	log2_LFQ_control	log2_LFQ_sample	log2_FC_sample_vs_control	FC_sample_vs_control	TPR_MEEVD_binder	TPR_notes	Functional_group
B2RPK0;P09429;P23497	B2RPK0;P09429	Putative high mobility group protein B1-like 1;High mobility group protein B1		HMGB1P1;HMGB1	sp|B2RPK0|HGB1A_HUMAN Putative high mobility group protein B1-like 1 OS=Homo sapiens OX=9606 GN=HMGB1P1 PE=5 SV=1;sp|P09429|HMGB1_HUMAN High mobility group protein B1 OS=Homo sapiens OX=9606 GN=HMGB1 PE=1 SV=3	3	3	15.6	15.6		inf	0	29263000	24.238	0	8.6388	38728000	4	0	24.8026	24.8026	2.9263e+07	NO		Other / potential client / background
O00186	O00186	Syntaxin-binding protein 3		STXBP3	sp|O00186|STXB3_HUMAN Syntaxin-binding protein 3 OS=Homo sapiens OX=9606 GN=STXBP3 PE=1 SV=2	2	2	2.7	2.7		inf	0	1282800	67.764	0	2.8773	3736400	1	0	20.2909	20.2909	1.2828e+06	NO		Other / potential client / background
O00303	O00303	Eukaryotic translation initiation factor 3 subunit F		EIF3F	sp|O00303|EIF3F_HUMAN Eukaryotic translation initiation factor 3 subunit F OS=Homo sapiens OX=9606 GN=EIF3F PE=1 SV=1	6	6	19.3	19.3		inf	0	15954000	37.563	0	9.2995	24267000	3	0	23.9274	23.9274	15954001	NO		Ribosomal / translation
O14497	O14497	AT-rich interactive domain-containing protein 1A		ARID1A	sp|O14497|ARI1A_HUMAN AT-rich interactive domain-containing protein 1A OS=Homo sapiens OX=9606 GN=ARID1A PE=1 SV=3	3	2	1.7	0.8		inf	0	2501000	242.04	0	4.6918	3309900	2	0	21.2541	21.2541	2501001	NO		Other / potential client / background
O14639	O14639	Actin-binding LIM protein 1		ABLIM1	sp|O14639|ABLM1_HUMAN Actin-binding LIM protein 1 OS=Homo sapiens OX=9606 GN=ABLIM1 PE=1 SV=3	2	2	3	3		inf	0	4009400	87.687	0	4.7734	7761300	3	0	21.935	21.935	4.0094e+06	NO		Cytoskeletal / structural
O15144	O15144	Actin-related protein 2/3 complex subunit 2		ARPC2	sp|O15144|ARPC2_HUMAN Actin-related protein 2/3 complex subunit 2 OS=Homo sapiens OX=9606 GN=ARPC2 PE=1 SV=1	2	2	7	7		inf	0	8423400	34.333	0	4.3907	11148000	2	0	23.006	23.006	8.4234e+06	NO		Cytoskeletal / structural
O15258	O15258	Protein RER1		RER1	sp|O15258|RER1_HUMAN Protein RER1 OS=Homo sapiens OX=9606 GN=RER1 PE=1 SV=1	2	2	18.9	18.9		inf	0	5100300	22.958	0	5.7614	6750100	2	0	22.2822	22.2822	5.1003e+06	NO		Other / potential client / background
O43252;O95340	O43252;O95340	Bifunctional 3-phosphoadenosine 5-phosphosulfate synthase 1;Sulfate adenylyltransferase;Adenylyl-sulfate kinase;Bifunctional 3-phosphoadenosine 5-phosphosulfate synthase 2;Sulfate adenylyltransferase;Adenylyl-sulfate kinase		PAPSS1;PAPSS2	sp|O43252|PAPS1_HUMAN Bifunctional 3-phosphoadenosine 5-phosphosulfate synthase 1 OS=Homo sapiens OX=9606 GN=PAPSS1 PE=1 SV=2;sp|O95340|PAPS2_HUMAN Bifunctional 3-phosphoadenosine 5-phosphosulfate synthase 2 OS=Homo sapiens OX=9606 GN=PAPSS2 PE=1 SV=2	2	2	3.4	3.4		inf	0	2876800	70.832	0.0012041	2.3685	3807300	2	0	21.456	21.456	2.8768e+06	NO		Other / potential client / background
O60341	O60341	Lysine-specific histone demethylase 1A		KDM1A	sp|O60341|KDM1A_HUMAN Lysine-specific histone demethylase 1A OS=Homo sapiens OX=9606 GN=KDM1A PE=1 SV=2	4	4	7	7		inf	0	3435700	92.902	0	8.7585	11268000	4	0	21.7122	21.7122	3.4357e+06	NO		Other / potential client / background
O60664	O60664	Perilipin-3		PLIN3	sp|O60664|PLIN3_HUMAN Perilipin-3 OS=Homo sapiens OX=9606 GN=PLIN3 PE=1 SV=3	3	3	12.7	12.7		inf	0	3078400	47.074	0	6.5593	4074200	3	0	21.5537	21.5537	3.0784e+06	NO		Other / potential client / background
O75489	O75489	NADH dehydrogenase [ubiquinone] iron-sulfur protein 3, mitochondrial		NDUFS3	sp|O75489|NDUS3_HUMAN NADH dehydrogenase [ubiquinone] iron-sulfur protein 3, mitochondrial OS=Homo sapiens OX=9606 GN=NDUFS3 PE=1 SV=1	2	2	9.1	9.1		inf	0	2559900	30.241	0	2.9335	7081700	1	0	21.2877	21.2877	2.5599e+06	NO		Mitochondrial / metabolic
O75534	O75534	Cold shock domain-containing protein E1		CSDE1	sp|O75534|CSDE1_HUMAN Cold shock domain-containing protein E1 OS=Homo sapiens OX=9606 GN=CSDE1 PE=1 SV=2	3	3	3.5	3.5		inf	0	3482600	88.884	0	2.7959	4609100	3	0	21.7317	21.7317	3482601	NO		Other / potential client / background
O75663	O75663	TIP41-like protein		TIPRL	sp|O75663|TIPRL_HUMAN TIP41-like protein OS=Homo sapiens OX=9606 GN=TIPRL PE=1 SV=2	2	2	7.4	7.4		inf	0	9155400	31.444	0.002346	2.1755	12117000	2	0	23.1262	23.1262	9.1554e+06	NO		Other / potential client / background
O75718	O75718	Cartilage-associated protein		CRTAP	sp|O75718|CRTAP_HUMAN Cartilage-associated protein OS=Homo sapiens OX=9606 GN=CRTAP PE=1 SV=1	2	2	4.7	4.7		inf	0	1459600	46.561	0	2.5791	1931800	2	0	20.4771	20.4771	1459601	NO		Other / potential client / background
O75822	O75822	Eukaryotic translation initiation factor 3 subunit J		EIF3J	sp|O75822|EIF3J_HUMAN Eukaryotic translation initiation factor 3 subunit J OS=Homo sapiens OX=9606 GN=EIF3J PE=1 SV=2	2	2	14.7	14.7		inf	0	3661800	29.062	0	5.3938	4846300	1	0	21.8041	21.8041	3.6618e+06	NO		Ribosomal / translation
O94826	O94826	Mitochondrial import receptor subunit TOM70		TOMM70A	sp|O94826|TOM70_HUMAN Mitochondrial import receptor subunit TOM70 OS=Homo sapiens OX=9606 GN=TOMM70 PE=1 SV=1	2	2	3	3		inf	0	2492700	67.454	0	2.7913	3299100	1	0	21.2493	21.2493	2.4927e+06	NO		Mitochondrial / metabolic
P04080	P04080	Cystatin-B		CSTB	sp|P04080|CYTB_HUMAN Cystatin-B OS=Homo sapiens OX=9606 GN=CSTB PE=1 SV=2	2	2	36.7	36.7		inf	0	7687200	11.139	0	4.4021	12379000	1	0	22.874	22.874	7.6872e+06	NO		Other / potential client / background
P04179	P04179	Superoxide dismutase [Mn], mitochondrial		SOD2	sp|P04179|SODM_HUMAN Superoxide dismutase [Mn], mitochondrial OS=Homo sapiens OX=9606 GN=SOD2 PE=1 SV=3	2	2	6.3	6.3		inf	0	14093000	24.75	0	2.9908	18652000	2	0	23.7485	23.7485	1.4093e+07	NO		Mitochondrial / metabolic
P04259	P04259	Keratin, type II cytoskeletal 6B		KRT6B	sp|P04259|K2C6B_HUMAN Keratin, type II cytoskeletal 6B OS=Homo sapiens OX=9606 GN=KRT6B PE=1 SV=5	34	1	55.5	1.6		inf	0	8646400	60.066	0	88.82	11443000	1	0	23.0437	23.0437	8.6464e+06	NO		Cytoskeletal / structural
P05091	P05091	Aldehyde dehydrogenase, mitochondrial		ALDH2	sp|P05091|ALDH2_HUMAN Aldehyde dehydrogenase, mitochondrial OS=Homo sapiens OX=9606 GN=ALDH2 PE=1 SV=2	2	1	4.1	2.5		inf	0	3215000	56.381	0	4.3313	4254900	1	0	21.6164	21.6164	3.215e+06	NO		Mitochondrial / metabolic
P11310	P11310	Medium-chain specific acyl-CoA dehydrogenase, mitochondrial		ACADM	sp|P11310|ACADM_HUMAN Medium-chain specific acyl-CoA dehydrogenase, mitochondrial OS=Homo sapiens OX=9606 GN=ACADM PE=1 SV=1	2	2	5.2	5.2		inf	0	7202200	46.588	0	3.2112	9531900	2	0	22.78	22.78	7.2022e+06	NO		Mitochondrial / metabolic
P12955	P12955	Xaa-Pro dipeptidase		PEPD	sp|P12955|PEPD_HUMAN Xaa-Pro dipeptidase OS=Homo sapiens OX=9606 GN=PEPD PE=1 SV=3	2	2	5.5	5.5		inf	0	845660	54.548	0	6.283	1119200	2	0	19.6897	19.6897	845661	NO		Other / potential client / background
P13693	P13693	Translationally-controlled tumor protein		TPT1	sp|P13693|TCTP_HUMAN Translationally-controlled tumor protein OS=Homo sapiens OX=9606 GN=TPT1 PE=1 SV=1	3	3	18	18		inf	0	21284000	19.595	0	8.2417	28168000	3	0	24.3433	24.3433	2.1284e+07	NO		Ribosomal / translation
P15170;Q8IYD1	P15170	Eukaryotic peptide chain release factor GTP-binding subunit ERF3A		GSPT1	sp|P15170|ERF3A_HUMAN Eukaryotic peptide chain release factor GTP-binding subunit ERF3A OS=Homo sapiens OX=9606 GN=GSPT1 PE=1 SV=1	4	4	10.8	10.8		inf	0	10206000	55.755	0	9.6607	13507000	4	0	23.2829	23.2829	1.0206e+07	NO		Other / potential client / background
P15559	P15559	NAD(P)H dehydrogenase [quinone] 1		NQO1	sp|P15559|NQO1_HUMAN NAD(P)H dehydrogenase [quinone] 1 OS=Homo sapiens OX=9606 GN=NQO1 PE=1 SV=1	4	4	17.5	17.5		inf	0	39991000	30.867	0	4.7584	55393000	2	0	25.2532	25.2532	3.9991e+07	NO		Other / potential client / background
P22694;P17612	P22694;P17612	cAMP-dependent protein kinase catalytic subunit beta;cAMP-dependent protein kinase catalytic subunit alpha		PRKACB;PRKACA	sp|P22694|KAPCB_HUMAN cAMP-dependent protein kinase catalytic subunit beta OS=Homo sapiens OX=9606 GN=PRKACB PE=1 SV=2;sp|P17612|KAPCA_HUMAN cAMP-dependent protein kinase catalytic subunit alpha OS=Homo sapiens OX=9606 GN=PRKACA PE=1 SV=2	2	2	5.1	5.1		inf	0	11379000	40.622	0	2.889	17618000	1	0	23.4399	23.4399	11379001	NO		Other / potential client / background
P17661	P17661	Desmin		DES	sp|P17661|DESM_HUMAN Desmin OS=Homo sapiens OX=9606 GN=DES PE=1 SV=3	6	1	8.3	1.7		inf	0	483120000	53.535	0	2.4283	639390000	1	0	28.8478	28.8478	4.8312e+08	NO		Cytoskeletal / structural
P17812	P17812	CTP synthase 1		CTPS1	sp|P17812|PYRG1_HUMAN CTP synthase 1 OS=Homo sapiens OX=9606 GN=CTPS1 PE=1 SV=2	3	3	7.3	7.3		inf	0	10745000	66.69	0	5.6919	14221000	3	0	23.3572	23.3572	10745001	NO		Other / potential client / background
P19474	P19474	E3 ubiquitin-protein ligase TRIM21		TRIM21	sp|P19474|RO52_HUMAN E3 ubiquitin-protein ligase TRIM21 OS=Homo sapiens OX=9606 GN=TRIM21 PE=1 SV=1	2	2	5.5	5.5		inf	0	3628900	54.169	0	3.0204	4802700	3	0	21.7911	21.7911	3.6289e+06	NO		Other / potential client / background
P21266	P21266	Glutathione S-transferase Mu 3		GSTM3	sp|P21266|GSTM3_HUMAN Glutathione S-transferase Mu 3 OS=Homo sapiens OX=9606 GN=GSTM3 PE=1 SV=3	6	6	29.3	29.3		inf	0	22396000	26.559	0	14.503	29640000	6	0	24.4167	24.4167	2.2396e+07	NO		Other / potential client / background
P22061	P22061	Protein-L-isoaspartate(D-aspartate) O-methyltransferase		PCMT1	sp|P22061|PIMT_HUMAN Protein-L-isoaspartate(D-aspartate) O-methyltransferase OS=Homo sapiens OX=9606 GN=PCMT1 PE=1 SV=4	2	2	10.6	10.6		inf	0	382630	24.636	0.0044743	1.9368	5760100	1	0	18.5456	18.5456	382631	NO		Other / potential client / background
P23588	P23588	Eukaryotic translation initiation factor 4B		EIF4B	sp|P23588|IF4B_HUMAN Eukaryotic translation initiation factor 4B OS=Homo sapiens OX=9606 GN=EIF4B PE=1 SV=2	3	3	7.7	7.7		inf	0	8363900	69.15	0	43.371	16314000	4	0	22.9957	22.9957	8.3639e+06	NO		Ribosomal / translation
P23921	P23921	Ribonucleoside-diphosphate reductase large subunit		RRM1	sp|P23921|RIR1_HUMAN Ribonucleoside-diphosphate reductase large subunit OS=Homo sapiens OX=9606 GN=RRM1 PE=1 SV=1	5	5	10.6	10.6		inf	0	10734000	90.069	0	12.308	15181000	4	0	23.3557	23.3557	1.0734e+07	NO		Other / potential client / background
P26583	P26583	High mobility group protein B2		HMGB2	sp|P26583|HMGB2_HUMAN High mobility group protein B2 OS=Homo sapiens OX=9606 GN=HMGB2 PE=1 SV=2	3	3	12.4	12.4		inf	0	30495000	24.033	0	8.279	40358000	6	0	24.8621	24.8621	3.0495e+07	NO		Other / potential client / background
P26640	P26640	Valine--tRNA ligase		VARS	sp|P26640|SYVC_HUMAN Valine--tRNA ligase OS=Homo sapiens OX=9606 GN=VARS1 PE=1 SV=4	2	2	1.5	1.5		inf	0	193230	140.47	0	2.9039	255730	2	0	17.56	17.56	193231	NO		Other / potential client / background
P27695	P27695	DNA-(apurinic or apyrimidinic site) lyase;DNA-(apurinic or apyrimidinic site) lyase, mitochondrial		APEX1	sp|P27695|APEX1_HUMAN DNA-(apurinic or apyrimidinic site) endonuclease OS=Homo sapiens OX=9606 GN=APEX1 PE=1 SV=2	8	8	30.8	30.8		inf	0	40146000	35.554	0	18.022	55289000	7	0	25.2588	25.2588	4.0146e+07	NO		Mitochondrial / metabolic
P28066	P28066	Proteasome subunit alpha type-5		PSMA5	sp|P28066|PSA5_HUMAN Proteasome subunit alpha type-5 OS=Homo sapiens OX=9606 GN=PSMA5 PE=1 SV=3	6	6	25.3	25.3		inf	0	31753000	26.411	0	14.74	50245000	5	0	24.9204	24.9204	31753001	NO		Other / potential client / background
P28347;Q15561;Q99594;Q15562	P28347;Q15561;Q99594;Q15562	Transcriptional enhancer factor TEF-1;Transcriptional enhancer factor TEF-3;Transcriptional enhancer factor TEF-5;Transcriptional enhancer factor TEF-4		TEAD1;TEAD4;TEAD3;TEAD2	sp|P28347|TEAD1_HUMAN Transcriptional enhancer factor TEF-1 OS=Homo sapiens OX=9606 GN=TEAD1 PE=1 SV=2;sp|Q15561|TEAD4_HUMAN Transcriptional enhancer factor TEF-3 OS=Homo sapiens OX=9606 GN=TEAD4 PE=1 SV=3;sp|Q99594|TEAD3_HUMAN Transcriptional enhancer fac	2	2	3.5	3.5		inf	0	7888800	47.945	0	3.0759	10441000	3	0	22.9114	22.9114	7.8888e+06	NO		Other / potential client / background
P29144	P29144	Tripeptidyl-peptidase 2		TPP2	sp|P29144|TPP2_HUMAN Tripeptidyl-peptidase 2 OS=Homo sapiens OX=9606 GN=TPP2 PE=1 SV=4	3	3	4	4		inf	0	1207400	138.35	0	5.1514	1598000	3	0	20.2035	20.2035	1.2074e+06	NO		Other / potential client / background
P30533	P30533	Alpha-2-macroglobulin receptor-associated protein		LRPAP1	sp|P30533|AMRP_HUMAN Alpha-2-macroglobulin receptor-associated protein OS=Homo sapiens OX=9606 GN=LRPAP1 PE=1 SV=1	5	5	14.3	14.3		inf	0	1362899968	41.465	0	9.0724	1803700000	5	0	30.344	30.344	1362899969	NO		Other / potential client / background
P30838	P30838	Aldehyde dehydrogenase, dimeric NADP-preferring		ALDH3A1	sp|P30838|AL3A1_HUMAN Aldehyde dehydrogenase, dimeric NADP-preferring OS=Homo sapiens OX=9606 GN=ALDH3A1 PE=1 SV=3	3	2	7.3	4.6		inf	0	5738500	50.394	0	4.1859	8749500	1	0	22.4522	22.4522	5.7385e+06	NO		Other / potential client / background
P33176;O60282;Q12840	P33176;O60282;Q12840	Kinesin-1 heavy chain;Kinesin heavy chain isoform 5C;Kinesin heavy chain isoform 5A		KIF5B;KIF5C;KIF5A	sp|P33176|KINH_HUMAN Kinesin-1 heavy chain OS=Homo sapiens OX=9606 GN=KIF5B PE=1 SV=1;sp|O60282|KIF5C_HUMAN Kinesin heavy chain isoform 5C OS=Homo sapiens OX=9606 GN=KIF5C PE=1 SV=1;sp|Q12840|KIF5A_HUMAN Kinesin heavy chain isoform 5A OS=Homo sapiens OX=96	4	4	5.4	5.4		inf	0	5543300	109.68	0	11.034	9103700	4	0	22.4023	22.4023	5.5433e+06	NO		Other / potential client / background
P33992	P33992	DNA replication licensing factor MCM5		MCM5	sp|P33992|MCM5_HUMAN DNA replication licensing factor MCM5 OS=Homo sapiens OX=9606 GN=MCM5 PE=1 SV=5	6	6	9.5	9.5		inf	0	14340000	82.285	0	13.77	22622000	6	0	23.7735	23.7735	1.434e+07	NO		Other / potential client / background
P36871	P36871	Phosphoglucomutase-1		PGM1	sp|P36871|PGM1_HUMAN Phosphoglucomutase-1 OS=Homo sapiens OX=9606 GN=PGM1 PE=1 SV=3	2	2	4.4	4.4		inf	0	878780	61.448	0	5.5241	1163000	1	0	19.7451	19.7451	878781	NO		Other / potential client / background
P37837	P37837	Transaldolase		TALDO1	sp|P37837|TALDO_HUMAN Transaldolase OS=Homo sapiens OX=9606 GN=TALDO1 PE=1 SV=2	6	6	18.4	18.4		inf	0	43648000	37.54	0	12.469	76039000	8	0	25.3794	25.3794	4.3648e+07	NO		Other / potential client / background
P39687;O43423	P39687	Acidic leucine-rich nuclear phosphoprotein 32 family member A		ANP32A	sp|P39687|AN32A_HUMAN Acidic leucine-rich nuclear phosphoprotein 32 family member A OS=Homo sapiens OX=9606 GN=ANP32A PE=1 SV=1	4	2	20.9	9.2		inf	0	9492400	28.585	0	12.338	12563000	2	0	23.1783	23.1783	9.4924e+06	NO		Other / potential client / background
P40121	P40121	Macrophage-capping protein		CAPG	sp|P40121|CAPG_HUMAN Macrophage-capping protein OS=Homo sapiens OX=9606 GN=CAPG PE=1 SV=2	3	3	9.8	9.8		inf	0	13353000	38.498	0	5.4663	17672000	4	0	23.6707	23.6707	1.3353e+07	NO		Other / potential client / background
P40763	P40763	Signal transducer and activator of transcription 3		STAT3	sp|P40763|STAT3_HUMAN Signal transducer and activator of transcription 3 OS=Homo sapiens OX=9606 GN=STAT3 PE=1 SV=2	2	2	4.8	4.8		inf	0	4174400	88.067	0	7.6045	5524700	2	0	21.9931	21.9931	4.1744e+06	NO		Other / potential client / background
P41250	P41250	Glycine--tRNA ligase		GARS	sp|P41250|GARS_HUMAN Glycine--tRNA ligase OS=Homo sapiens OX=9606 GN=GARS1 PE=1 SV=3	3	3	4.3	4.3		inf	0	10104000	83.165	0	6.1277	13373000	2	0	23.2684	23.2684	1.0104e+07	NO		Other / potential client / background
P48163	P48163	NADP-dependent malic enzyme		ME1	sp|P48163|MAOX_HUMAN NADP-dependent malic enzyme OS=Homo sapiens OX=9606 GN=ME1 PE=1 SV=1	2	2	3.5	3.5		inf	0	2225300	64.149	0	3.9625	2945100	2	0	21.0856	21.0856	2.2253e+06	NO		Other / potential client / background
P48507	P48507	Glutamate--cysteine ligase regulatory subunit		GCLM	sp|P48507|GSH0_HUMAN Glutamate--cysteine ligase regulatory subunit OS=Homo sapiens OX=9606 GN=GCLM PE=1 SV=1	2	2	9.5	9.5		inf	0	13829000	30.727	0	2.4225	18302000	2	0	23.7212	23.7212	1.3829e+07	NO		Other / potential client / background
P49902	P49902	Cytosolic purine 5-nucleotidase		NT5C2	sp|P49902|5NTC_HUMAN Cytosolic purine 5-nucleotidase OS=Homo sapiens OX=9606 GN=NT5C2 PE=1 SV=1	4	4	10.7	10.7		inf	0	6035300	64.969	0	10.166	9716900	4	0	22.525	22.525	6.0353e+06	NO		Other / potential client / background
P49915	P49915	GMP synthase [glutamine-hydrolyzing]		GMPS	sp|P49915|GUAA_HUMAN GMP synthase [glutamine-hydrolyzing] OS=Homo sapiens OX=9606 GN=GMPS PE=1 SV=1	5	5	10.1	10.1		inf	0	8293800	76.715	0	7.2677	12824000	2	0	22.9836	22.9836	8.2938e+06	NO		Other / potential client / background
P50416	P50416	Carnitine O-palmitoyltransferase 1, liver isoform		CPT1A	sp|P50416|CPT1A_HUMAN Carnitine O-palmitoyltransferase 1, liver isoform OS=Homo sapiens OX=9606 GN=CPT1A PE=1 SV=2	2	2	3.1	3.1		inf	0	7289200	88.367	0	5.7442	9647000	3	0	22.7973	22.7973	7.2892e+06	NO		Other / potential client / background
P50552	P50552	Vasodilator-stimulated phosphoprotein		VASP	sp|P50552|VASP_HUMAN Vasodilator-stimulated phosphoprotein OS=Homo sapiens OX=9606 GN=VASP PE=1 SV=3	2	2	4.7	4.7		inf	0	5587200	39.829	0	4.743	7394500	2	0	22.4137	22.4137	5.5872e+06	NO		Other / potential client / background
P51572	P51572	B-cell receptor-associated protein 31		BCAP31	sp|P51572|BAP31_HUMAN B-cell receptor-associated protein 31 OS=Homo sapiens OX=9606 GN=BCAP31 PE=1 SV=3	6	6	22	22		inf	0	18114000	27.991	0	9.9439	35637000	7	0	24.1106	24.1106	1.8114e+07	NO		Other / potential client / background
P53041	P53041	Serine/threonine-protein phosphatase 5		PPP5C	sp|P53041|PPP5_HUMAN Serine/threonine-protein phosphatase 5 OS=Homo sapiens OX=9606 GN=PPP5C PE=1 SV=1	10	10	24.4	24.4		inf	0	119740000	56.878	0	30.338	158470000	11	0	26.8353	26.8353	1.1974e+08	YES	PP5 – TPR phosphatase	TPR co-chaperone (MEEVD binder)
P53582	P53582	Methionine aminopeptidase 1		METAP1	sp|P53582|MAP11_HUMAN Methionine aminopeptidase 1 OS=Homo sapiens OX=9606 GN=METAP1 PE=1 SV=2	2	2	8.3	8.3		inf	0	1620100	43.215	0	6.5625	2144200	2	0	20.6277	20.6277	1.6201e+06	NO		Other / potential client / background
P53985	P53985	Monocarboxylate transporter 1		SLC16A1	sp|P53985|MOT1_HUMAN Monocarboxylate transporter 1 OS=Homo sapiens OX=9606 GN=SLC16A1 PE=1 SV=3	2	2	6.4	6.4		inf	0	25835000	53.944	0	6.2396	34192000	3	0	24.6228	24.6228	2.5835e+07	NO		Other / potential client / background
P54132	P54132	Bloom syndrome protein		BLM	sp|P54132|BLM_HUMAN Bloom syndrome protein OS=Homo sapiens OX=9606 GN=BLM PE=1 SV=1	2	2	1.2	1.2		inf	0	8197400	159	0.0028637	2.0597	10849000	1	0	22.9667	22.9667	8.1974e+06	NO		Other / potential client / background
P55010	P55010	Eukaryotic translation initiation factor 5		EIF5	sp|P55010|IF5_HUMAN Eukaryotic translation initiation factor 5 OS=Homo sapiens OX=9606 GN=EIF5 PE=1 SV=2	2	2	4.9	4.9		inf	0	4318100	49.222	0	2.5399	5714900	2	0	22.042	22.042	4.3181e+06	NO		Ribosomal / translation
P55084	P55084	Trifunctional enzyme subunit beta, mitochondrial;3-ketoacyl-CoA thiolase		HADHB	sp|P55084|ECHB_HUMAN Trifunctional enzyme subunit beta, mitochondrial OS=Homo sapiens OX=9606 GN=HADHB PE=1 SV=3	5	5	10.3	10.3		inf	0	8242600	51.294	0	8.0829	10909000	4	0	22.9747	22.9747	8.2426e+06	NO		Mitochondrial / metabolic
P60228	P60228	Eukaryotic translation initiation factor 3 subunit E		EIF3E	sp|P60228|EIF3E_HUMAN Eukaryotic translation initiation factor 3 subunit E OS=Homo sapiens OX=9606 GN=EIF3E PE=1 SV=1	2	2	4	4		inf	0	6530500	52.22	0	3.9961	8642900	2	0	22.6388	22.6388	6.5305e+06	NO		Ribosomal / translation
P60891;P21108	P60891	Ribose-phosphate pyrophosphokinase 1		PRPS1	sp|P60891|PRPS1_HUMAN Ribose-phosphate pyrophosphokinase 1 OS=Homo sapiens OX=9606 GN=PRPS1 PE=1 SV=2	6	4	22.6	16.7		inf	0	15589000	34.834	0	14.767	23566000	5	0	23.894	23.894	1.5589e+07	NO		Other / potential client / background
P61160	P61160	Actin-related protein 2		ACTR2	sp|P61160|ARP2_HUMAN Actin-related protein 2 OS=Homo sapiens OX=9606 GN=ACTR2 PE=1 SV=1	2	2	7.1	7.1		inf	0	4316900	44.76	0	6.3595	5713300	1	0	22.0416	22.0416	4316901	NO		Cytoskeletal / structural
P62195	P62195	26S protease regulatory subunit 8		PSMC5	sp|P62195|PRS8_HUMAN 26S proteasome regulatory subunit 8 OS=Homo sapiens OX=9606 GN=PSMC5 PE=1 SV=1	2	2	6.2	6.2		inf	0	4972500	45.626	0	5.1177	6581000	1	0	22.2455	22.2455	4.9725e+06	NO		Other / potential client / background
P62873	P62873	Guanine nucleotide-binding protein G(I)/G(S)/G(T) subunit beta-1		GNB1	sp|P62873|GBB1_HUMAN Guanine nucleotide-binding protein G(I)/G(S)/G(T) subunit beta-1 OS=Homo sapiens OX=9606 GN=GNB1 PE=1 SV=3	6	3	25.3	13.5		inf	0	17138000	37.377	0	7.4568	27585000	2	0	24.0307	24.0307	17138001	NO		Other / potential client / background
P78344	P78344	Eukaryotic translation initiation factor 4 gamma 2		EIF4G2	sp|P78344|IF4G2_HUMAN Eukaryotic translation initiation factor 4 gamma 2 OS=Homo sapiens OX=9606 GN=EIF4G2 PE=1 SV=1	2	2	3.3	3.3		inf	0	1910300	102.36	0	4.3759	2528100	2	0	20.8654	20.8654	1.9103e+06	NO		Ribosomal / translation
P78417	P78417	Glutathione S-transferase omega-1		GSTO1	sp|P78417|GSTO1_HUMAN Glutathione S-transferase omega-1 OS=Homo sapiens OX=9606 GN=GSTO1 PE=1 SV=2	3	3	14.5	14.5		inf	0	8539600	27.566	0	2.9303	11302000	2	0	23.0257	23.0257	8.5396e+06	NO		Other / potential client / background
Q01085;P31483	Q01085;P31483	Nucleolysin TIAR;Nucleolysin TIA-1 isoform p40		TIAL1;TIA1	sp|Q01085|TIAR_HUMAN Nucleolysin TIAR OS=Homo sapiens OX=9606 GN=TIAL1 PE=1 SV=1;sp|P31483|TIA1_HUMAN Nucleolysin TIA-1 isoform p40 OS=Homo sapiens OX=9606 GN=TIA1 PE=1 SV=3	2	2	6.4	6.4		inf	0	6672200	41.59	0	3.4083	25496000	1	0	22.6697	22.6697	6.6722e+06	NO		Other / potential client / background
Q04724;Q04727	Q04724;Q04727	Transducin-like enhancer protein 1;Transducin-like enhancer protein 4		TLE1;TLE4	sp|Q04724|TLE1_HUMAN Transducin-like enhancer protein 1 OS=Homo sapiens OX=9606 GN=TLE1 PE=1 SV=2;sp|Q04727|TLE4_HUMAN Transducin-like enhancer protein 4 OS=Homo sapiens OX=9606 GN=TLE4 PE=1 SV=3	3	1	3.9	1.4		inf	0	3486100	83.2	0	4.2627	4613700	1	0	21.7332	21.7332	3.4861e+06	NO		Other / potential client / background
Q04917	Q04917	14-3-3 protein eta		YWHAH	sp|Q04917|1433F_HUMAN 14-3-3 protein eta OS=Homo sapiens OX=9606 GN=YWHAH PE=1 SV=4	5	2	23.6	13.4		inf	0	9647400	28.218	0	7.0995	12768000	2	0	23.2017	23.2017	9.6474e+06	NO		Other / potential client / background
Q08380	Q08380	Galectin-3-binding protein		LGALS3BP	sp|Q08380|LG3BP_HUMAN Galectin-3-binding protein OS=Homo sapiens OX=9606 GN=LGALS3BP PE=1 SV=1	2	2	3.4	3.4		inf	0	2260600	65.33	0.0071272	1.8064	7455900	1	0	21.1083	21.1083	2.2606e+06	NO		Other / potential client / background
Q12879	Q12879	Glutamate receptor ionotropic, NMDA 2A		GRIN2A	sp|Q12879|NMDE1_HUMAN Glutamate receptor ionotropic, NMDA 2A OS=Homo sapiens OX=9606 GN=GRIN2A PE=1 SV=1	2	2	1.8	1.8		inf	0	6099200	165.28	0.0028686	2.0672	8072100	1	0	22.5402	22.5402	6.0992e+06	NO		Other / potential client / background
Q12996	Q12996	Cleavage stimulation factor subunit 3		CSTF3	sp|Q12996|CSTF3_HUMAN Cleavage stimulation factor subunit 3 OS=Homo sapiens OX=9606 GN=CSTF3 PE=1 SV=1	2	2	3.6	3.6		inf	0	5456400	82.921	0	7.3391	7221300	2	0	22.3795	22.3795	5456401	NO		Other / potential client / background
Q13085;O00763	Q13085;O00763	Acetyl-CoA carboxylase 1;Biotin carboxylase;Acetyl-CoA carboxylase 2;Biotin carboxylase		ACACA;ACACB	sp|Q13085|ACACA_HUMAN Acetyl-CoA carboxylase 1 OS=Homo sapiens OX=9606 GN=ACACA PE=1 SV=2;sp|O00763|ACACB_HUMAN Acetyl-CoA carboxylase 2 OS=Homo sapiens OX=9606 GN=ACACB PE=1 SV=3	2	2	1	1		inf	0	1350200	265.55	0	2.6996	1787000	0	0	20.3647	20.3647	1.3502e+06	NO		Other / potential client / background
Q13347	Q13347	Eukaryotic translation initiation factor 3 subunit I		EIF3I	sp|Q13347|EIF3I_HUMAN Eukaryotic translation initiation factor 3 subunit I OS=Homo sapiens OX=9606 GN=EIF3I PE=1 SV=1	6	6	24.9	24.9		inf	0	25963000	36.501	0	12.712	34361000	5	0	24.63	24.63	2.5963e+07	NO		Ribosomal / translation
Q13573	Q13573	SNW domain-containing protein 1		SNW1	sp|Q13573|SNW1_HUMAN SNW domain-containing protein 1 OS=Homo sapiens OX=9606 GN=SNW1 PE=1 SV=1	2	2	5.6	5.6		inf	0	2689000	61.494	0	7.3217	3558700	2	0	21.3586	21.3586	2.689e+06	NO		Other / potential client / background
Q13637	Q13637	Ras-related protein Rab-32		RAB32	sp|Q13637|RAB32_HUMAN Ras-related protein Rab-32 OS=Homo sapiens OX=9606 GN=RAB32 PE=1 SV=3	2	2	8.4	8.4		inf	0	2772000	24.997	0	3.233	7875900	2	0	21.4025	21.4025	2.772e+06	NO		Other / potential client / background
Q13642	Q13642	Four and a half LIM domains protein 1		FHL1	sp|Q13642|FHL1_HUMAN Four and a half LIM domains protein 1 OS=Homo sapiens OX=9606 GN=FHL1 PE=1 SV=4	3	3	10.2	10.2		inf	0	15330000	36.263	0	9.9103	20288000	4	0	23.8699	23.8699	1.533e+07	NO		Other / potential client / background
Q14116	Q14116	Interleukin-18		IL18	sp|Q14116|IL18_HUMAN Interleukin-18 OS=Homo sapiens OX=9606 GN=IL18 PE=1 SV=1	2	2	13	13		inf	0	1546000	22.326	0	5.429	2046100	2	0	20.5601	20.5601	1546001	NO		Other / potential client / background
Q14165	Q14165	Malectin		MLEC	sp|Q14165|MLEC_HUMAN Malectin OS=Homo sapiens OX=9606 GN=MLEC PE=1 SV=1	2	2	9.9	9.9		inf	0	2503600	32.233	0	3.649	3313400	2	0	21.2556	21.2556	2.5036e+06	NO		Other / potential client / background
Q14192	Q14192	Four and a half LIM domains protein 2		FHL2	sp|Q14192|FHL2_HUMAN Four and a half LIM domains protein 2 OS=Homo sapiens OX=9606 GN=FHL2 PE=1 SV=3	2	2	7.5	7.5		inf	0	8972800	32.193	0	3.0544	11875000	2	0	23.0971	23.0971	8.9728e+06	NO		Other / potential client / background
Q14232	Q14232	Translation initiation factor eIF-2B subunit alpha		EIF2B1	sp|Q14232|EI2BA_HUMAN Translation initiation factor eIF-2B subunit alpha OS=Homo sapiens OX=9606 GN=EIF2B1 PE=1 SV=1	2	2	8.2	8.2		inf	0	3234400	33.712	0	4.2327	4280700	2	0	21.6251	21.6251	3.2344e+06	NO		Ribosomal / translation
Q14566	Q14566	DNA replication licensing factor MCM6		MCM6	sp|Q14566|MCM6_HUMAN DNA replication licensing factor MCM6 OS=Homo sapiens OX=9606 GN=MCM6 PE=1 SV=1	6	6	8.4	8.4		inf	0	23080000	92.888	0	20.675	32744000	5	0	24.4601	24.4601	2.308e+07	NO		Other / potential client / background
Q15555	Q15555	Microtubule-associated protein RP/EB family member 2		MAPRE2	sp|Q15555|MARE2_HUMAN Microtubule-associated protein RP/EB family member 2 OS=Homo sapiens OX=9606 GN=MAPRE2 PE=1 SV=1	2	2	11.6	11.6		inf	0	23161000	37.031	0	5.2937	30653000	3	0	24.4652	24.4652	23161001	NO		Mitochondrial / metabolic
Q15691	Q15691	Microtubule-associated protein RP/EB family member 1		MAPRE1	sp|Q15691|MARE1_HUMAN Microtubule-associated protein RP/EB family member 1 OS=Homo sapiens OX=9606 GN=MAPRE1 PE=1 SV=3	3	3	21.6	21.6		inf	0	6890000	29.999	0	8.3312	9118700	4	0	22.7161	22.7161	6.89e+06	NO		Mitochondrial / metabolic
Q16527	Q16527	Cysteine and glycine-rich protein 2		CSRP2	sp|Q16527|CSRP2_HUMAN Cysteine and glycine-rich protein 2 OS=Homo sapiens OX=9606 GN=CSRP2 PE=1 SV=3	4	4	27.5	27.5		inf	0	14283000	20.954	0	9.7214	18903000	4	0	23.7678	23.7678	1.4283e+07	NO		Other / potential client / background
Q16576	Q16576	Histone-binding protein RBBP7		RBBP7	sp|Q16576|RBBP7_HUMAN Histone-binding protein RBBP7 OS=Homo sapiens OX=9606 GN=RBBP7 PE=1 SV=1	7	3	19.5	12.5		inf	0	31219000	47.82	0	7.1467	45593000	3	0	24.8959	24.8959	3.1219e+07	NO		Other / potential client / background
Q53GQ0	Q53GQ0	Very-long-chain 3-oxoacyl-CoA reductase		HSD17B12	sp|Q53GQ0|DHB12_HUMAN Very-long-chain 3-oxoacyl-CoA reductase OS=Homo sapiens OX=9606 GN=HSD17B12 PE=1 SV=2	3	3	11.2	11.2		inf	0	8150500	34.324	0	5.9823	14046000	3	0	22.9585	22.9585	8.1505e+06	NO		Other / potential client / background
Q5JTV8	Q5JTV8	Torsin-1A-interacting protein 1		TOR1AIP1	sp|Q5JTV8|TOIP1_HUMAN Torsin-1A-interacting protein 1 OS=Homo sapiens OX=9606 GN=TOR1AIP1 PE=1 SV=2	4	4	8.6	8.6		inf	0	6390100	66.248	0	9.8407	14574000	4	0	22.6074	22.6074	6.3901e+06	NO		Cytoskeletal / structural
Q5T200	Q5T200	Zinc finger CCCH domain-containing protein 13		ZC3H13	sp|Q5T200|ZC3HD_HUMAN Zinc finger CCCH domain-containing protein 13 OS=Homo sapiens OX=9606 GN=ZC3H13 PE=1 SV=1	2	2	1.4	1.4		inf	0	1884700	196.63	0	2.9765	4293000	3	0	20.8459	20.8459	1.8847e+06	NO		Other / potential client / background
Q68CZ2	Q68CZ2	Tensin-3		TNS3	sp|Q68CZ2|TENS3_HUMAN Tensin-3 OS=Homo sapiens OX=9606 GN=TNS3 PE=1 SV=2	2	2	2.7	2.7		inf	0	492060	155.26	0	4.5883	651220	2	0	18.9085	18.9085	492061	NO		Other / potential client / background
Q6P1M0	Q6P1M0	Long-chain fatty acid transport protein 4		SLC27A4	sp|Q6P1M0|S27A4_HUMAN Long-chain fatty acid transport protein 4 OS=Homo sapiens OX=9606 GN=SLC27A4 PE=1 SV=1	2	2	4.4	4.4		inf	0	890580	72.063	0	2.7225	2021200	2	0	19.7644	19.7644	890581	NO		Other / potential client / background
Q7L1Q6	Q7L1Q6	Basic leucine zipper and W2 domain-containing protein 1		BZW1	sp|Q7L1Q6|BZW1_HUMAN Basic leucine zipper and W2 domain-containing protein 1 OS=Homo sapiens OX=9606 GN=BZW1 PE=1 SV=1	4	4	8.6	8.6		inf	0	8369500	48.043	0	6.4911	16044000	5	0	22.9967	22.9967	8.3695e+06	NO		Other / potential client / background
Q86VP6	Q86VP6	Cullin-associated NEDD8-dissociated protein 1		CAND1	sp|Q86VP6|CAND1_HUMAN Cullin-associated NEDD8-dissociated protein 1 OS=Homo sapiens OX=9606 GN=CAND1 PE=1 SV=2	2	2	2	2		inf	0	2663900	136.37	0	3.9711	3525600	1	0	21.3451	21.3451	2.6639e+06	NO		Other / potential client / background
Q8IYB3	Q8IYB3	Serine/arginine repetitive matrix protein 1		SRRM1	sp|Q8IYB3|SRRM1_HUMAN Serine/arginine repetitive matrix protein 1 OS=Homo sapiens OX=9606 GN=SRRM1 PE=1 SV=2	3	3	4.8	4.8		inf	0	25273000	102.33	0	6.2559	44609000	2	0	24.5911	24.5911	2.5273e+07	NO		Other / potential client / background
Q8N726	Q8N726	Tumor suppressor ARF		CDKN2A	sp|Q8N726|ARF_HUMAN Tumor suppressor ARF OS=Homo sapiens OX=9606 GN=CDKN2A PE=1 SV=2	2	2	20.5	20.5		inf	0	7118300	13.903	0	4.9991	17529000	3	0	22.7631	22.7631	7.1183e+06	NO		Other / potential client / background
Q8TAT6	Q8TAT6	Nuclear protein localization protein 4 homolog		NPLOC4	sp|Q8TAT6|NPL4_HUMAN Nuclear protein localization protein 4 homolog OS=Homo sapiens OX=9606 GN=NPLOC4 PE=1 SV=3	2	2	2.6	2.6		inf	0	139010000	68.119	0	2.6407	183970000	2	0	27.0506	27.0506	139010001	NO		Other / potential client / background
Q8TCS8	Q8TCS8	Polyribonucleotide nucleotidyltransferase 1, mitochondrial		PNPT1	sp|Q8TCS8|PNPT1_HUMAN Polyribonucleotide nucleotidyltransferase 1, mitochondrial OS=Homo sapiens OX=9606 GN=PNPT1 PE=1 SV=2	3	3	5.1	5.1		inf	0	4183500	85.95	0	5.6021	5536700	2	0	21.9963	21.9963	4.1835e+06	NO		Mitochondrial / metabolic
Q8WV24	Q8WV24	Pleckstrin homology-like domain family A member 1		PHLDA1	sp|Q8WV24|PHLA1_HUMAN Pleckstrin homology-like domain family A member 1 OS=Homo sapiens OX=9606 GN=PHLDA1 PE=1 SV=4	2	2	4	4		inf	0	1348700	45.016	0.0023447	2.1748	4052300	1	0	20.3631	20.3631	1.3487e+06	NO		Other / potential client / background
Q8WWY3	Q8WWY3	U4/U6 small nuclear ribonucleoprotein Prp31		PRPF31	sp|Q8WWY3|PRP31_HUMAN U4/U6 small nuclear ribonucleoprotein Prp31 OS=Homo sapiens OX=9606 GN=PRPF31 PE=1 SV=2	2	2	5	5		inf	0	1281600	55.455	0	4.2818	1696100	2	0	20.2895	20.2895	1.2816e+06	NO		Other / potential client / background
Q92878	Q92878	DNA repair protein RAD50		RAD50	sp|Q92878|RAD50_HUMAN DNA repair protein RAD50 OS=Homo sapiens OX=9606 GN=RAD50 PE=1 SV=1	3	3	2.5	2.5		inf	0	3943400	153.89	0	4.3691	8097400	2	0	21.911	21.911	3943401	NO		Other / potential client / background
Q92900	Q92900	Regulator of nonsense transcripts 1		UPF1	sp|Q92900|RENT1_HUMAN Regulator of nonsense transcripts 1 OS=Homo sapiens OX=9606 GN=UPF1 PE=1 SV=2	4	4	5.1	5.1		inf	0	4523200	124.34	0	4.5171	7051400	3	0	22.1089	22.1089	4.5232e+06	NO		Other / potential client / background
Q969X5	Q969X5	Endoplasmic reticulum-Golgi intermediate compartment protein 1		ERGIC1	sp|Q969X5|ERGI1_HUMAN Endoplasmic reticulum-Golgi intermediate compartment protein 1 OS=Homo sapiens OX=9606 GN=ERGIC1 PE=1 SV=1	4	4	14.1	14.1		inf	0	2985900	32.592	0	6.3679	4823300	4	0	21.5097	21.5097	2.9859e+06	NO		Mitochondrial / metabolic
Q96AY3	Q96AY3	Peptidyl-prolyl cis-trans isomerase FKBP10	PPIase	FKBP10	sp|Q96AY3|FKB10_HUMAN Peptidyl-prolyl cis-trans isomerase FKBP10 OS=Homo sapiens OX=9606 GN=FKBP10 PE=1 SV=1	3	3	6.4	6.4		inf	0	4162000	64.244	0	8.1117	5508200	4	0	21.9888	21.9888	4.162e+06	NO		Other / potential client / background
Q96F63	Q96F63	Coiled-coil domain-containing protein 97		CCDC97	sp|Q96F63|CCD97_HUMAN Coiled-coil domain-containing protein 97 OS=Homo sapiens OX=9606 GN=CCDC97 PE=1 SV=1	2	2	13.4	13.4		inf	0	5936800	38.946	0	4.8507	10138000	2	0	22.5013	22.5013	5.9368e+06	NO		Other / potential client / background
Q96F86	Q96F86	Enhancer of mRNA-decapping protein 3		EDC3	sp|Q96F86|EDC3_HUMAN Enhancer of mRNA-decapping protein 3 OS=Homo sapiens OX=9606 GN=EDC3 PE=1 SV=1	2	2	5.5	5.5		inf	0	3477400	56.077	0	2.5207	7745200	1	0	21.7296	21.7296	3.4774e+06	NO		Other / potential client / background
Q99614	Q99614	Tetratricopeptide repeat protein 1	TRP protein1	TTC1	sp|Q99614|TTC1_HUMAN Tetratricopeptide repeat protein 1 OS=Homo sapiens OX=9606 GN=TTC1 PE=1 SV=1	3	3	9.2	9.2		inf	0	5465800	33.526	0	4.9211	7233800	2	0	22.382	22.382	5.4658e+06	YES	TPR domain protein 1	TPR co-chaperone (MEEVD binder)
Q9BVC4	Q9BVC4	Target of rapamycin complex subunit LST8		MLST8	sp|Q9BVC4|LST8_HUMAN Target of rapamycin complex subunit LST8 OS=Homo sapiens OX=9606 GN=MLST8 PE=1 SV=1	2	2	13.2	13.2		inf	0	13517000	35.876	0	4.8418	17890000	2	0	23.6883	23.6883	13517001	NO		Other / potential client / background
Q9BWF3;Q9BQ04	Q9BWF3;Q9BQ04	RNA-binding protein 4;RNA-binding protein 4B		RBM4;RBM4B	sp|Q9BWF3|RBM4_HUMAN RNA-binding protein 4 OS=Homo sapiens OX=9606 GN=RBM4 PE=1 SV=1;sp|Q9BQ04|RBM4B_HUMAN RNA-binding protein 4B OS=Homo sapiens OX=9606 GN=RBM4B PE=1 SV=1	3	3	9.6	9.6		inf	0	10068000	40.313	0	5.2369	13324000	1	0	23.2633	23.2633	10068001	NO		Other / potential client / background
Q9BZE1	Q9BZE1	39S ribosomal protein L37, mitochondrial		MRPL37	sp|Q9BZE1|RM37_HUMAN 39S ribosomal protein L37, mitochondrial OS=Homo sapiens OX=9606 GN=MRPL37 PE=1 SV=2	2	2	5.4	5.4		inf	0	2505400	48.117	0	3.0049	3315800	2	0	21.2566	21.2566	2.5054e+06	NO		Mitochondrial / metabolic
Q9UBT2	Q9UBT2	SUMO-activating enzyme subunit 2		UBA2	sp|Q9UBT2|SAE2_HUMAN SUMO-activating enzyme subunit 2 OS=Homo sapiens OX=9606 GN=UBA2 PE=1 SV=2	2	2	2.8	2.8		inf	0	2312800	71.223	0	4.1379	3060900	1	0	21.1412	21.1412	2.3128e+06	NO		Other / potential client / background
Q9UGP4	Q9UGP4	LIM domain-containing protein 1		LIMD1	sp|Q9UGP4|LIMD1_HUMAN LIM domain-containing protein 1 OS=Homo sapiens OX=9606 GN=LIMD1 PE=1 SV=1	2	2	5.9	5.9		inf	0	442200	72.189	0	3.5803	585230	2	0	18.7543	18.7543	442201	NO		Other / potential client / background
Q9UJU6	Q9UJU6	Drebrin-like protein		DBNL	sp|Q9UJU6|DBNL_HUMAN Drebrin-like protein OS=Homo sapiens OX=9606 GN=DBNL PE=1 SV=1	2	2	7.9	7.9		inf	0	696230	48.207	0	2.4899	921440	2	0	19.4092	19.4092	696231	NO		Other / potential client / background
Q9Y282	Q9Y282	Endoplasmic reticulum-Golgi intermediate compartment protein 3		ERGIC3	sp|Q9Y282|ERGI3_HUMAN Endoplasmic reticulum-Golgi intermediate compartment protein 3 OS=Homo sapiens OX=9606 GN=ERGIC3 PE=1 SV=1	2	2	7.3	7.3		inf	0	993300	43.222	0	2.5842	1314600	2	0	19.9219	19.9219	993301	NO		Mitochondrial / metabolic
Q9Y295	Q9Y295	Developmentally-regulated GTP-binding protein 1		DRG1	sp|Q9Y295|DRG1_HUMAN Developmentally-regulated GTP-binding protein 1 OS=Homo sapiens OX=9606 GN=DRG1 PE=1 SV=1	2	2	8.4	8.4		inf	0	4695400	40.542	0	4.583	8592600	1	0	22.1628	22.1628	4.6954e+06	NO		Other / potential client / background
Q9Y320	Q9Y320	Thioredoxin-related transmembrane protein 2		TMX2	sp|Q9Y320|TMX2_HUMAN Thioredoxin-related transmembrane protein 2 OS=Homo sapiens OX=9606 GN=TMX2 PE=1 SV=1	2	2	11.8	11.8		inf	0	5992800	34.037	0	4.7898	9238500	1	0	22.5148	22.5148	5.9928e+06	NO		Other / potential client / background
Q9Y3Y2	Q9Y3Y2	Chromatin target of PRMT1 protein		CHTOP	sp|Q9Y3Y2|CHTOP_HUMAN Chromatin target of PRMT1 protein OS=Homo sapiens OX=9606 GN=CHTOP PE=1 SV=2	2	2	10.5	10.5		inf	0	4125700	26.396	0	5.6317	8958600	1	0	21.9762	21.9762	4.1257e+06	NO		Other / potential client / background
Q9Y4B5	Q9Y4B5	Microtubule cross-linking factor 1		MTCL1	sp|Q9Y4B5|MTCL1_HUMAN Microtubule cross-linking factor 1 OS=Homo sapiens OX=9606 GN=MTCL1 PE=1 SV=5	3	3	2.2	2.2		inf	0	3578500	209.52	0	3.3301	7433200	3	0	21.7709	21.7709	3578501	NO		Mitochondrial / metabolic
Q9Y4P3	Q9Y4P3	Transducin beta-like protein 2		TBL2	sp|Q9Y4P3|TBL2_HUMAN Transducin beta-like protein 2 OS=Homo sapiens OX=9606 GN=TBL2 PE=1 SV=1	2	2	5.8	5.8		inf	0	6975000	49.797	0	9.7091	10925000	1	0	22.7338	22.7338	6.975e+06	NO		Other / potential client / background
Q9Y4W2	Q9Y4W2	Ribosomal biogenesis protein LAS1L		LAS1L	sp|Q9Y4W2|LAS1L_HUMAN Ribosomal biogenesis protein LAS1L OS=Homo sapiens OX=9606 GN=LAS1L PE=1 SV=2	2	2	4.2	4.2		inf	0	823830	83.064	0	3.7383	3630000	1	0	19.652	19.652	823831	NO		Ribosomal / translation
Q9Y4X0	Q9Y4X0	AMME syndrome candidate gene 1 protein		AMMECR1	sp|Q9Y4X0|AMMR1_HUMAN AMME syndrome candidate gene 1 protein OS=Homo sapiens OX=9606 GN=AMMECR1 PE=1 SV=1	2	2	8.4	8.4		inf	0	1957700	35.463	0	3.2788	4302000	2	0	20.9007	20.9007	1.9577e+06	NO		Other / potential client / background
Q9Y520	Q9Y520	Protein PRRC2C		PRRC2C	sp|Q9Y520|PRC2C_HUMAN Protein PRRC2C OS=Homo sapiens OX=9606 GN=PRRC2C PE=1 SV=4	3	3	1.5	1.5		inf	0	1626200	316.91	0	7.8424	2152300	3	0	20.6331	20.6331	1.6262e+06	NO		Other / potential client / background
Q9Y678	Q9Y678	Coatomer subunit gamma-1		COPG1	sp|Q9Y678|COPG1_HUMAN Coatomer subunit gamma-1 OS=Homo sapiens OX=9606 GN=COPG1 PE=1 SV=1	2	2	3.8	3.8		inf	0	1218400	97.717	0	6.1921	3188100	2	0	20.2166	20.2166	1218401	NO		Other / potential client / background
AGP1	AGP1				sp|AGP1|HSP90-CTD	29	29	89.4	89.4		119922	1437100	172340002816	22.076	0	323.31	265270000000	585	20.4547	37.3265	16.8717	119922	NO		Other / potential client / background
Q99615	Q99615	DnaJ homolog subfamily C member 7		DNAJC7	sp|Q99615|DNJC7_HUMAN DnaJ homolog subfamily C member 7 OS=Homo sapiens OX=9606 GN=DNAJC7 PE=1 SV=2	5	5	14.8	14.8		29.8394	645120	19250000	56.44	0	12.191	26121000	7	19.2992	24.1984	4.89914	29.8394	NO		Other / potential client / background
P31930	P31930	Cytochrome b-c1 complex subunit 1, mitochondrial		UQCRC1	sp|P31930|QCR1_HUMAN Cytochrome b-c1 complex subunit 1, mitochondrial OS=Homo sapiens OX=9606 GN=UQCRC1 PE=1 SV=3	6	5	15.8	14.4		23.004	1608500	37002000	52.645	0	20.202	50580000	7	20.6173	25.1411	4.52381	23.004	NO		Mitochondrial / metabolic
P55060	P55060	Exportin-2		CSE1L	sp|P55060|XPO2_HUMAN Exportin-2 OS=Homo sapiens OX=9606 GN=CSE1L PE=1 SV=3	7	7	8.7	8.7		17.8736	1083500	19366000	110.42	0	18.692	26714000	7	20.0473	24.207	4.15975	17.8735	NO		Other / potential client / background
P50395;P31150	P50395	Rab GDP dissociation inhibitor beta		GDI2	sp|P50395|GDIB_HUMAN Rab GDP dissociation inhibitor beta OS=Homo sapiens OX=9606 GN=GDI2 PE=1 SV=2	6	6	19.1	19.1		15.8432	3016000	47783000	50.663	0	28.14	66255000	9	21.5242	25.51	3.98579	15.8432	NO		Other / potential client / background
Q9NZN4;Q9H4M9;Q9NZN3	Q9NZN4	EH domain-containing protein 2		EHD2	sp|Q9NZN4|EHD2_HUMAN EH domain-containing protein 2 OS=Homo sapiens OX=9606 GN=EHD2 PE=1 SV=2	5	5	13.3	13.3		15.5527	1098200	17080000	61.161	0	9.5373	23703000	6	20.0667	24.0258	3.95909	15.5527	NO		Other / potential client / background
P21291	P21291	Cysteine and glycine-rich protein 1		CSRP1	sp|P21291|CSRP1_HUMAN Cysteine and glycine-rich protein 1 OS=Homo sapiens OX=9606 GN=CSRP1 PE=1 SV=3	6	6	50.3	50.3		14.0765	3794400	53412000	20.567	0	21.277	74484000	8	21.8554	25.6707	3.81522	14.0765	NO		Other / potential client / background
Q9NUU7;Q9UMR2	Q9NUU7;Q9UMR2	ATP-dependent RNA helicase DDX19A;ATP-dependent RNA helicase DDX19B		DDX19A;DDX19B	sp|Q9NUU7|DD19A_HUMAN ATP-dependent RNA helicase DDX19A OS=Homo sapiens OX=9606 GN=DDX19A PE=1 SV=1;sp|Q9UMR2|DD19B_HUMAN ATP-dependent RNA helicase DDX19B OS=Homo sapiens OX=9606 GN=DDX19B PE=1 SV=1	6	6	19.7	19.7		11.6864	3072900	35911000	53.974	0	24.674	50599000	8	21.5512	25.0979	3.54675	11.6864	NO		Other / potential client / background
P62308;A8MWD9	P62308;A8MWD9	Small nuclear ribonucleoprotein G;Putative small nuclear ribonucleoprotein G-like protein 15		SNRPG;SNRPGP15	sp|P62308|RUXG_HUMAN Small nuclear ribonucleoprotein G OS=Homo sapiens OX=9606 GN=SNRPG PE=1 SV=1;sp|A8MWD9|RUXGL_HUMAN Putative small nuclear ribonucleoprotein G-like protein 15 OS=Homo sapiens OX=9606 GN=SNRPGP15 PE=5 SV=2	3	3	34.2	34.2		10.2173	6138900	62723000	8.496	0	9.504	85085000	2	22.5495	25.9025	3.35294	10.2173	NO		Other / potential client / background
Q58FF8	Q58FF8	Putative heat shock protein HSP 90-beta 2		HSP90AB2P	sp|Q58FF8|H90B2_HUMAN Putative heat shock protein HSP 90-beta 2 OS=Homo sapiens OX=9606 GN=HSP90AB2P PE=1 SV=2	5	1	14.4	3.9		8.78413	369940	3249600	44.348	0.0017921	2.2991	4670700	1	18.4969	21.6318	3.1349	8.78411	NO		Other / potential client / background
P06744;CON__Q3ZBD7;Q8N196	P06744	Glucose-6-phosphate isomerase		GPI	sp|P06744|G6PI_HUMAN Glucose-6-phosphate isomerase OS=Homo sapiens OX=9606 GN=GPI PE=1 SV=4	9	9	18.8	18.8		8.34662	12423000	103690000	63.146	0	23.458	151350000	12	23.5665	26.6277	3.06119	8.34661	NO		Other / potential client / background
Q9Y6C9	Q9Y6C9	Mitochondrial carrier homolog 2		MTCH2	sp|Q9Y6C9|MTCH2_HUMAN Mitochondrial carrier homolog 2 OS=Homo sapiens OX=9606 GN=MTCH2 PE=1 SV=1	5	5	24.4	24.4		8.19852	3972300	32567000	33.331	0	12.822	48662000	7	21.9215	24.9569	3.03536	8.19852	NO		Mitochondrial / metabolic
P12004	P12004	Proliferating cell nuclear antigen		PCNA	sp|P12004|PCNA_HUMAN Proliferating cell nuclear antigen OS=Homo sapiens OX=9606 GN=PCNA PE=1 SV=1	5	5	26.8	26.8		5.87949	3291100	19350000	28.768	0	17.012	28763000	7	21.6501	24.2058	2.55569	5.87949	NO		Other / potential client / background
P53621	P53621	Coatomer subunit alpha;Xenin;Proxenin		COPA	sp|P53621|COPA_HUMAN Coatomer subunit alpha OS=Homo sapiens OX=9606 GN=COPA PE=1 SV=2	6	6	5.9	5.9		5.64918	4322400	24418000	138.34	0	25.423	36873000	6	22.0434	24.5414	2.49804	5.64918	NO		Other / potential client / background
P15121;C9JRZ8	P15121	Aldose reductase		AKR1B1	sp|P15121|ALDR_HUMAN Aldo-keto reductase family 1 member B1 OS=Homo sapiens OX=9606 GN=AKR1B1 PE=1 SV=3	5	5	13.3	13.3		5.44271	5946300	32364000	35.853	0	6.6426	49027000	6	22.5036	24.9479	2.44433	5.44271	NO		Other / potential client / background
Q99880;Q99879;Q99877;Q93079;Q5QNW6;P62807;P58876;O60814;P57053;Q96A08;A0A2R8Y619	Q99880;Q99879;Q99877;Q93079;Q5QNW6;P62807;P58876;O60814;P57053;Q96A08	Histone H2B type 1-L;Histone H2B type 1-M;Histone H2B type 1-N;Histone H2B type 1-H;Histone H2B type 2-F;Histone H2B type 1-C/E/F/G/I;Histone H2B type 1-D;Histone H2B type 1-K;Histone H2B type F-S;Histone H2B type 1-A		HIST1H2BL;HIST1H2BM;HIST1H2BN;HIST1H2BH;HIST2H2BF;HIST1H2BC;HIST1H2BD;HIST1H2BK;H2BFS;HIST1H2BA	sp|Q99880|H2B1L_HUMAN Histone H2B type 1-L OS=Homo sapiens OX=9606 GN=H2BC13 PE=1 SV=3;sp|Q99879|H2B1M_HUMAN Histone H2B type 1-M OS=Homo sapiens OX=9606 GN=H2BC14 PE=1 SV=3;sp|Q99877|H2B1N_HUMAN Histone H2B type 1-N OS=Homo sapiens OX=9606 GN=H2BC15 PE=1	9	2	55.6	7.9		5.23992	29739000	155830000	13.952	0	53.113	264470000	9	24.8259	27.2154	2.38954	5.23992	NO		Other / potential client / background
P15328	P15328	Folate receptor alpha		FOLR1	sp|P15328|FOLR1_HUMAN Folate receptor alpha OS=Homo sapiens OX=9606 GN=FOLR1 PE=1 SV=3	4	4	17.5	17.5		5.20341	40264000	209510000	29.819	0	10.247	320200000	6	25.263	27.6424	2.37946	5.20341	NO		Other / potential client / background
P43490	P43490	Nicotinamide phosphoribosyltransferase		NAMPT	sp|P43490|NAMPT_HUMAN Nicotinamide phosphoribosyltransferase OS=Homo sapiens OX=9606 GN=NAMPT PE=1 SV=1	4	4	11.6	11.6		5.16289	2523200	13027000	55.52	0	7.6047	20086000	5	21.2668	23.635	2.36818	5.16289	NO		Other / potential client / background
P31040	P31040	Succinate dehydrogenase [ubiquinone] flavoprotein subunit, mitochondrial		SDHA	sp|P31040|SDHA_HUMAN Succinate dehydrogenase [ubiquinone] flavoprotein subunit, mitochondrial OS=Homo sapiens OX=9606 GN=SDHA PE=1 SV=2	10	10	23.5	23.5		5.07714	16722000	84900000	72.691	0	29.536	131360000	13	23.9952	26.3393	2.34402	5.07714	NO		Mitochondrial / metabolic
P68371;P04350	P68371;P04350	Tubulin beta-4B chain;Tubulin beta-4A chain		TUBB4B;TUBB4A	sp|P68371|TBB4B_HUMAN Tubulin beta-4B chain OS=Homo sapiens OX=9606 GN=TUBB4B PE=1 SV=1;sp|P04350|TBB4A_HUMAN Tubulin beta-4A chain OS=Homo sapiens OX=9606 GN=TUBB4A PE=1 SV=2	19	2	56	6.5		5.02177	20674000	103820000	49.83	0	142.67	311330000	8	24.3013	26.6295	2.32819	5.02177	NO		Cytoskeletal / structural
P46926;Q8TDQ7	P46926	Glucosamine-6-phosphate isomerase 1		GNPDA1	sp|P46926|GNPI1_HUMAN Glucosamine-6-phosphate isomerase 1 OS=Homo sapiens OX=9606 GN=GNPDA1 PE=1 SV=1	3	3	12.5	12.5		4.77788	1766200	8438700	32.668	0	5.4693	13326000	2	20.7522	23.0086	2.25637	4.77788	NO		Other / potential client / background
P00568	P00568	Adenylate kinase isoenzyme 1		AK1	sp|P00568|KAD1_HUMAN Adenylate kinase isoenzyme 1 OS=Homo sapiens OX=9606 GN=AK1 PE=1 SV=3	2	2	11.9	11.9		4.46971	1124300	5025300	21.635	0	3.3819	7927200	2	20.1006	22.2608	2.16018	4.46971	NO		Other / potential client / background
Q06830	Q06830	Peroxiredoxin-1		PRDX1	sp|Q06830|PRDX1_HUMAN Peroxiredoxin-1 OS=Homo sapiens OX=9606 GN=PRDX1 PE=1 SV=1	12	8	47.7	32.7		4.32055	133210000	575539968	22.11	0	30.035	897680000	26	26.9891	29.1003	2.11121	4.32055	NO		Other / potential client / background
P29401	P29401	Transketolase		TKT	sp|P29401|TKT_HUMAN Transketolase OS=Homo sapiens OX=9606 GN=TKT PE=1 SV=3	21	21	37.2	37.2		4.25111	214610000	912329984	67.877	0	67.58	1465900000	49	27.6771	29.765	2.08784	4.25111	NO		Other / potential client / background
Q01105;P0DME0	Q01105;P0DME0	Protein SET;Protein SETSIP		SET;SETSIP	sp|Q01105|SET_HUMAN Protein SET OS=Homo sapiens OX=9606 GN=SET PE=1 SV=3;sp|P0DME0|SETLP_HUMAN Protein SETSIP OS=Homo sapiens OX=9606 GN=SETSIP PE=1 SV=1	6	6	24.1	24.1		4.20693	47600000	200250000	33.488	0	25.316	313450000	13	25.5045	27.5772	2.07277	4.20693	NO		Other / potential client / background
Q14318	Q14318	Peptidyl-prolyl cis-trans isomerase FKBP8		FKBP8	sp|Q14318|FKBP8_HUMAN Peptidyl-prolyl cis-trans isomerase FKBP8 OS=Homo sapiens OX=9606 GN=FKBP8 PE=1 SV=2	4	4	13.3	13.3		4.19744	3896900	16357000	44.561	0	13.374	26357000	6	21.8939	23.9634	2.06951	4.19744	NO		Other / potential client / background
P50502;Q8NFI4;Q8IZP2	P50502;Q8NFI4;Q8IZP2	Hsc70-interacting protein;Putative protein FAM10A5;Putative protein FAM10A4		ST13;ST13P5;ST13P4	sp|P50502|F10A1_HUMAN Hsc70-interacting protein OS=Homo sapiens OX=9606 GN=ST13 PE=1 SV=2;sp|Q8NFI4|F10A5_HUMAN Putative protein FAM10A5 OS=Homo sapiens OX=9606 GN=ST13P5 PE=5 SV=1;sp|Q8IZP2|ST134_HUMAN Putative protein FAM10A4 OS=Homo sapiens OX=9606 GN=S	5	5	13.3	13.3		4.10756	7765200	31896000	41.331	0	10.443	49329000	6	22.8886	24.9269	2.03828	4.10756	NO		Cytoskeletal / structural
P16989	P16989	Y-box-binding protein 3		YBX3	sp|P16989|YBOX3_HUMAN Y-box-binding protein 3 OS=Homo sapiens OX=9606 GN=YBX3 PE=1 SV=4	5	2	18.8	9.1		4.064	3237700	13158000	40.089	0	5.614	19516000	2	21.6265	23.6494	2.0229	4.064	NO		Other / potential client / background
P49773	P49773	Histidine triad nucleotide-binding protein 1		HINT1	sp|P49773|HINT1_HUMAN Histidine triad nucleotide-binding protein 1 OS=Homo sapiens OX=9606 GN=HINT1 PE=1 SV=2	4	4	25.4	25.4		4.01502	39021000	156670000	13.802	0	8.3512	248300000	5	25.2177	27.2232	2.00541	4.01502	NO		Other / potential client / background
P51570	P51570	Galactokinase		GALK1	sp|P51570|GALK1_HUMAN Galactokinase OS=Homo sapiens OX=9606 GN=GALK1 PE=1 SV=1	3	3	7.1	7.1		4.00475	3830700	15341000	42.272	0	3.1182	24674000	3	21.8692	23.8709	2.00171	4.00475	NO		Other / potential client / background
P30041	P30041	Peroxiredoxin-6		PRDX6	sp|P30041|PRDX6_HUMAN Peroxiredoxin-6 OS=Homo sapiens OX=9606 GN=PRDX6 PE=1 SV=3	7	7	21	21		3.81756	16471000	62879000	25.035	0	16.851	100250000	9	23.9734	25.9061	1.93265	3.81756	NO		Other / potential client / background
O75844	O75844	CAAX prenyl protease 1 homolog		ZMPSTE24	sp|O75844|FACE1_HUMAN CAAX prenyl protease 1 homolog OS=Homo sapiens OX=9606 GN=ZMPSTE24 PE=1 SV=2	4	4	8	8		3.78606	5975600	22624000	54.812	0	15.686	35990000	4	22.5107	24.4314	1.9207	3.78606	NO		Other / potential client / background
Q16555;Q14194	Q16555	Dihydropyrimidinase-related protein 2		DPYSL2	sp|Q16555|DPYL2_HUMAN Dihydropyrimidinase-related protein 2 OS=Homo sapiens OX=9606 GN=DPYSL2 PE=1 SV=1	7	5	17.5	13.3		3.75197	2219100	8326000	62.293	0	21.479	13672000	6	21.0815	22.9892	1.90765	3.75197	NO		Other / potential client / background
P18206	P18206	Vinculin		VCL	sp|P18206|VINC_HUMAN Vinculin OS=Homo sapiens OX=9606 GN=VCL PE=1 SV=4	19	19	19.5	19.5		3.73683	30095000	112460000	123.8	0	57.362	180990000	22	24.843	26.7448	1.90182	3.73683	NO		Other / potential client / background
Q9Y490	Q9Y490	Talin-1		TLN1	sp|Q9Y490|TLN1_HUMAN Talin-1 OS=Homo sapiens OX=9606 GN=TLN1 PE=1 SV=3	17	17	10.1	10.1		3.66242	12797000	46868000	269.76	0	45.187	75709000	18	23.6093	25.4821	1.8728	3.66242	NO		Other / potential client / background
P07900;Q14568;Q58FF6;Q58FG0	P07900	Heat shock protein HSP 90-alpha		HSP90AA1	sp|P07900|HS90A_HUMAN Heat shock protein HSP 90-alpha OS=Homo sapiens OX=9606 GN=HSP90AA1 PE=1 SV=5	21	13	36.6	23.1		3.62839	85961000	311900000	84.659	0	76.096	505330000	28	26.3572	28.2165	1.85933	3.62839	NO		Other / potential client / background
P28072	P28072	Proteasome subunit beta type-6		PSMB6	sp|P28072|PSB6_HUMAN Proteasome subunit beta type-6 OS=Homo sapiens OX=9606 GN=PSMB6 PE=1 SV=4	4	4	16.7	16.7		3.55737	15704000	55865000	25.357	0	8.7369	90903000	5	23.9046	25.7354	1.83081	3.55737	NO		Other / potential client / background
Q9UM00	Q9UM00	Transmembrane and coiled-coil domain-containing protein 1		TMCO1	sp|Q9UM00|TMCO1_HUMAN Calcium load-activated calcium channel OS=Homo sapiens OX=9606 GN=TMCO1 PE=1 SV=2	2	2	9.2	9.2		3.52217	2625200	9246400	27.079	0	2.6853	14862000	2	21.324	23.1405	1.81646	3.52217	NO		Other / potential client / background
Q99613;B5ME19	Q99613;B5ME19	Eukaryotic translation initiation factor 3 subunit C;Eukaryotic translation initiation factor 3 subunit C-like protein		EIF3C;EIF3CL	sp|Q99613|EIF3C_HUMAN Eukaryotic translation initiation factor 3 subunit C OS=Homo sapiens OX=9606 GN=EIF3C PE=1 SV=1;sp|B5ME19|EIFCL_HUMAN Eukaryotic translation initiation factor 3 subunit C-like protein OS=Homo sapiens OX=9606 GN=EIF3CL PE=1 SV=1	3	3	3.8	3.8		3.51217	1055500	3707100	105.34	0	6.5902	6106000	2	20.0095	21.8219	1.81236	3.51217	NO		Ribosomal / translation
P61224;P62834;A6NIZ1	P61224;P62834;A6NIZ1	Ras-related protein Rap-1b;Ras-related protein Rap-1A;Ras-related protein Rap-1b-like protein		RAP1B;RAP1A	sp|P61224|RAP1B_HUMAN Ras-related protein Rap-1b OS=Homo sapiens OX=9606 GN=RAP1B PE=1 SV=1;sp|P62834|RAP1A_HUMAN Ras-related protein Rap-1A OS=Homo sapiens OX=9606 GN=RAP1A PE=1 SV=1;sp|A6NIZ1|RP1BL_HUMAN Ras-related protein Rap-1b-like protein OS=Homo sa	4	4	23.9	23.9		3.44775	16212000	55895000	20.825	0	8.9239	85801000	7	23.9506	25.7362	1.78566	3.44775	NO		Other / potential client / background
O14818;Q8TAA3	O14818	Proteasome subunit alpha type-7		PSMA7	sp|O14818|PSA7_HUMAN Proteasome subunit alpha type-7 OS=Homo sapiens OX=9606 GN=PSMA7 PE=1 SV=1	6	6	27	27		3.39268	19660000	66700000	27.887	0	17.363	108980000	7	24.2288	25.9912	1.76242	3.39268	NO		Other / potential client / background
P62136	P62136	Serine/threonine-protein phosphatase PP1-alpha catalytic subunit		PPP1CA	sp|P62136|PP1A_HUMAN Serine/threonine-protein phosphatase PP1-alpha catalytic subunit OS=Homo sapiens OX=9606 GN=PPP1CA PE=1 SV=1	9	2	35.2	6.1		3.38827	4593500	15564000	37.512	0	3.8241	25555000	3	22.1312	23.8917	1.76055	3.38827	NO		Other / potential client / background
P17655	P17655	Calpain-2 catalytic subunit		CAPN2	sp|P17655|CAN2_HUMAN Calpain-2 catalytic subunit OS=Homo sapiens OX=9606 GN=CAPN2 PE=1 SV=6	4	4	9.1	9.1		3.34598	1798100	6016400	79.994	0	9.2729	10082000	4	20.778	22.5205	1.74243	3.34598	NO		Other / potential client / background
O95292	O95292	Vesicle-associated membrane protein-associated protein B/C		VAPB	sp|O95292|VAPB_HUMAN Vesicle-associated membrane protein-associated protein B/C OS=Homo sapiens OX=9606 GN=VAPB PE=1 SV=3	6	5	24.7	19.8		3.31907	12226000	40579000	27.228	0	11.935	62917000	6	23.5434	25.2742	1.73078	3.31907	NO		Other / potential client / background
P25786	P25786	Proteasome subunit alpha type-1		PSMA1	sp|P25786|PSA1_HUMAN Proteasome subunit alpha type-1 OS=Homo sapiens OX=9606 GN=PSMA1 PE=1 SV=1	6	6	21.7	21.7		3.31745	12780000	42397000	29.555	0	11.639	62617000	7	23.6074	25.3375	1.73007	3.31745	NO		Other / potential client / background
Q15185	Q15185	Prostaglandin E synthase 3		PTGES3	sp|Q15185|TEBP_HUMAN Prostaglandin E synthase 3 OS=Homo sapiens OX=9606 GN=PTGES3 PE=1 SV=1	3	3	19.4	19.4		3.28629	4797200	15765000	18.697	0	8.684	26548000	4	22.1938	23.9102	1.71646	3.28629	NO		Other / potential client / background
Q5TEC6	Q5TEC6	Histone H3		HIST2H3PS2	sp|Q5TEC6|H3PS2_HUMAN Histone HIST2H3PS2 OS=Homo sapiens OX=9606 GN=H3-2 PE=1 SV=1	4	1	25	8.1		3.24199	15079000	48886000	15.43	0.0028458	2.0255	79778000	2	23.846	25.5429	1.69688	3.24199	NO		Other / potential client / background
O43852	O43852	Calumenin		CALU	sp|O43852|CALU_HUMAN Calumenin OS=Homo sapiens OX=9606 GN=CALU PE=1 SV=2	11	11	40.3	40.3		3.2121	43965000	141220000	37.106	0	30.656	233120000	16	25.3899	27.0734	1.68352	3.2121	NO		Other / potential client / background
P08238;Q58FF7	P08238	Heat shock protein HSP 90-beta		HSP90AB1	sp|P08238|HS90B_HUMAN Heat shock protein HSP 90-beta OS=Homo sapiens OX=9606 GN=HSP90AB1 PE=1 SV=4	24	14	42.7	26		3.19166	166700000	532049984	83.263	0	135.35	952050000	45	27.3127	28.987	1.67431	3.19166	NO		Other / potential client / background
P60866	P60866	40S ribosomal protein S20		RPS20	sp|P60866|RS20_HUMAN 40S ribosomal protein S20 OS=Homo sapiens OX=9606 GN=RPS20 PE=1 SV=1	4	4	28.6	28.6		3.17651	49186000	156240000	13.373	0	13.184	263270000	7	25.5517	27.2192	1.66744	3.17651	NO		Ribosomal / translation
Q9UPU5	Q9UPU5	Ubiquitin carboxyl-terminal hydrolase 24		USP24	sp|Q9UPU5|UBP24_HUMAN Ubiquitin carboxyl-terminal hydrolase 24 OS=Homo sapiens OX=9606 GN=USP24 PE=1 SV=3	2	2	0.9	0.9		3.16301	1434300	4536700	294.36	0.0012034	2.3663	7537600	2	20.4519	22.1132	1.6613	3.163	NO		Other / potential client / background
P07195	P07195	L-lactate dehydrogenase B chain		LDHB	sp|P07195|LDHB_HUMAN L-lactate dehydrogenase B chain OS=Homo sapiens OX=9606 GN=LDHB PE=1 SV=2	16	15	48.2	44.6		3.12938	402700000	1260199936	36.638	0	100.93	2171300000	37	28.5851	30.231	1.64588	3.12938	NO		Other / potential client / background
O76003	O76003	Glutaredoxin-3		GLRX3	sp|O76003|GLRX3_HUMAN Glutaredoxin-3 OS=Homo sapiens OX=9606 GN=GLRX3 PE=1 SV=2	4	4	13.7	13.7		3.11733	3733000	11637000	37.432	0	11.931	19025000	6	21.8319	23.4722	1.64031	3.11733	NO		Other / potential client / background
P63241;Q6IS14;Q9GZV4	P63241;Q6IS14;Q9GZV4	Eukaryotic translation initiation factor 5A-1;Eukaryotic translation initiation factor 5A-1-like;Eukaryotic translation initiation factor 5A-2		EIF5A;EIF5AL1;EIF5A2	sp|P63241|IF5A1_HUMAN Eukaryotic translation initiation factor 5A-1 OS=Homo sapiens OX=9606 GN=EIF5A PE=1 SV=2;sp|Q6IS14|IF5AL_HUMAN Eukaryotic translation initiation factor 5A-1-like OS=Homo sapiens OX=9606 GN=EIF5AL1 PE=2 SV=2;sp|Q9GZV4|IF5A2_HUMAN Eukar	10	10	72.1	72.1		3.08749	40554000	125210000	16.832	0	27.819	240200000	21	25.2733	26.8998	1.62643	3.08749	NO		Ribosomal / translation
P17096	P17096	High mobility group protein HMG-I/HMG-Y		HMGA1	sp|P17096|HMGA1_HUMAN High mobility group protein HMG-I/HMG-Y OS=Homo sapiens OX=9606 GN=HMGA1 PE=1 SV=3	3	3	23.4	23.4		3.01128	75101000	226150000	11.676	0	13.24	399330000	19	26.1623	27.7527	1.59038	3.01128	NO		Other / potential client / background
Q15181	Q15181	Inorganic pyrophosphatase		PPA1	sp|Q15181|IPYR_HUMAN Inorganic pyrophosphatase OS=Homo sapiens OX=9606 GN=PPA1 PE=1 SV=2	7	7	31.5	31.5		3.0044	9275400	27867000	32.66	0	17.859	47457000	8	23.145	24.7321	1.58708	3.0044	NO		Other / potential client / background
P55809	P55809	Succinyl-CoA:3-ketoacid coenzyme A transferase 1, mitochondrial		OXCT1	sp|P55809|SCOT1_HUMAN Succinyl-CoA:3-ketoacid coenzyme A transferase 1, mitochondrial OS=Homo sapiens OX=9606 GN=OXCT1 PE=1 SV=1	8	8	19	19		2.99865	35536000	106560000	56.157	0	16.662	177190000	13	25.0828	26.6671	1.58431	2.99865	NO		Mitochondrial / metabolic
P62851	P62851	40S ribosomal protein S25		RPS25	sp|P62851|RS25_HUMAN 40S ribosomal protein S25 OS=Homo sapiens OX=9606 GN=RPS25 PE=1 SV=1	2	2	15.2	15.2		2.99027	17265000	51627000	13.742	0	4.7521	85145000	6	24.0413	25.6216	1.58028	2.99027	NO		Ribosomal / translation
P00441	P00441	Superoxide dismutase [Cu-Zn]		SOD1	sp|P00441|SODC_HUMAN Superoxide dismutase [Cu-Zn] OS=Homo sapiens OX=9606 GN=SOD1 PE=1 SV=2	2	2	15.6	15.6		2.94673	6662300	19632000	15.936	0	4.769	32626000	4	22.6676	24.2267	1.55911	2.94673	NO		Other / potential client / background
P31939	P31939	Bifunctional purine biosynthesis protein PURH;Phosphoribosylaminoimidazolecarboxamide formyltransferase;IMP cyclohydrolase		ATIC	sp|P31939|PUR9_HUMAN Bifunctional purine biosynthesis protein ATIC OS=Homo sapiens OX=9606 GN=ATIC PE=1 SV=3	7	7	15.4	15.4		2.91996	8171000	23859000	64.615	0	14.266	41486000	8	22.9621	24.508	1.54595	2.91996	NO		Other / potential client / background
P40227;Q92526	P40227	T-complex protein 1 subunit zeta		CCT6A	sp|P40227|TCPZ_HUMAN T-complex protein 1 subunit zeta OS=Homo sapiens OX=9606 GN=CCT6A PE=1 SV=3	23	23	48.2	48.2		2.88751	287220000	829350016	58.024	0	139.11	1367800000	46	28.0976	29.6274	1.52982	2.88751	NO		Other / potential client / background
P49207	P49207	60S ribosomal protein L34		RPL34	sp|P49207|RL34_HUMAN 60S ribosomal protein L34 OS=Homo sapiens OX=9606 GN=RPL34 PE=1 SV=3	5	5	35.9	35.9		2.86938	56148000	161110000	13.293	0	10.355	259380000	6	25.7427	27.2635	1.52074	2.86938	NO		Ribosomal / translation
P15531	P15531	Nucleoside diphosphate kinase A		NME1	sp|P15531|NDKA_HUMAN Nucleoside diphosphate kinase A OS=Homo sapiens OX=9606 GN=NME1 PE=1 SV=1	7	3	52.6	22.4		2.86422	33347000	95513000	17.149	0	23.907	184200000	7	24.9911	26.5092	1.51814	2.86422	NO		Other / potential client / background
Q07157	Q07157	Tight junction protein ZO-1		TJP1	sp|Q07157|ZO1_HUMAN Tight junction protein ZO-1 OS=Homo sapiens OX=9606 GN=TJP1 PE=1 SV=3	6	6	4.1	4.1		2.85876	3877200	11084000	195.46	0	10.606	19266000	7	21.8866	23.402	1.51539	2.85876	NO		Other / potential client / background
Q32P28	Q32P28	Prolyl 3-hydroxylase 1		LEPRE1	sp|Q32P28|P3H1_HUMAN Prolyl 3-hydroxylase 1 OS=Homo sapiens OX=9606 GN=P3H1 PE=1 SV=2	3	3	4.3	4.3		2.78308	3800100	10576000	83.393	0	7.7496	17859000	3	21.8576	23.3343	1.47668	2.78308	NO		Other / potential client / background
P04075;P05062	P04075	Fructose-bisphosphate aldolase A		ALDOA	sp|P04075|ALDOA_HUMAN Fructose-bisphosphate aldolase A OS=Homo sapiens OX=9606 GN=ALDOA PE=1 SV=2	20	16	68.4	56.9		2.77	316430016	876510016	39.42	0	89.917	1547700000	36	28.2373	29.7072	1.46988	2.77	NO		Other / potential client / background
Q16698	Q16698	2,4-dienoyl-CoA reductase, mitochondrial		DECR1	sp|Q16698|DECR_HUMAN 2,4-dienoyl-CoA reductase, mitochondrial OS=Homo sapiens OX=9606 GN=DECR1 PE=1 SV=1	3	3	9	9		2.76398	1954100	5401100	36.067	0	11.963	9267900	3	20.8981	22.3648	1.46675	2.76398	NO		Mitochondrial / metabolic
P62277	P62277	40S ribosomal protein S13		RPS13	sp|P62277|RS13_HUMAN 40S ribosomal protein S13 OS=Homo sapiens OX=9606 GN=RPS13 PE=1 SV=2	4	4	26.5	26.5		2.71497	8494400	23062000	17.222	0	8.323	38048000	5	23.0181	24.459	1.44093	2.71496	NO		Ribosomal / translation
Q9H9S3;P61619	Q9H9S3;P61619	Protein transport protein Sec61 subunit alpha isoform 2;Protein transport protein Sec61 subunit alpha isoform 1		SEC61A2;SEC61A1	sp|Q9H9S3|S61A2_HUMAN Protein transport protein Sec61 subunit alpha isoform 2 OS=Homo sapiens OX=9606 GN=SEC61A2 PE=2 SV=3;sp|P61619|S61A1_HUMAN Protein transport protein Sec61 subunit alpha isoform 1 OS=Homo sapiens OX=9606 GN=SEC61A1 PE=1 SV=2	3	3	5.7	5.7		2.67873	11663000	31242000	52.247	0	4.7645	53656000	4	23.4754	24.897	1.42155	2.67873	NO		Other / potential client / background
P55786;A6NEC2	P55786	Puromycin-sensitive aminopeptidase		NPEPPS	sp|P55786|PSA_HUMAN Puromycin-sensitive aminopeptidase OS=Homo sapiens OX=9606 GN=NPEPPS PE=1 SV=2	7	7	9.1	9.1		2.66651	4574900	12199000	103.28	0	16.135	21553000	8	22.1253	23.5403	1.41495	2.66651	NO		Other / potential client / background
P49588	P49588	Alanine--tRNA ligase, cytoplasmic		AARS	sp|P49588|SYAC_HUMAN Alanine--tRNA ligase, cytoplasmic OS=Homo sapiens OX=9606 GN=AARS1 PE=1 SV=2	3	3	3.5	3.5		2.62512	4101900	10768000	106.81	0	7.0387	18924000	3	21.9679	23.3602	1.39239	2.62512	NO		Mitochondrial / metabolic
Q05682	Q05682	Caldesmon		CALD1	sp|Q05682|CALD1_HUMAN Caldesmon OS=Homo sapiens OX=9606 GN=CALD1 PE=1 SV=3	6	6	10.5	10.5		2.60994	15900000	41498000	93.23	0	29.303	77124000	12	23.9225	25.3065	1.38401	2.60994	NO		Cytoskeletal / structural
P13639	P13639	Elongation factor 2		EEF2	sp|P13639|EF2_HUMAN Elongation factor 2 OS=Homo sapiens OX=9606 GN=EEF2 PE=1 SV=4	22	21	27.6	26.5		2.60576	209010000	544630016	95.337	0	75.962	970740000	37	27.639	29.0207	1.3817	2.60576	NO		Ribosomal / translation
P00558;P07205	P00558	Phosphoglycerate kinase 1		PGK1	sp|P00558|PGK1_HUMAN Phosphoglycerate kinase 1 OS=Homo sapiens OX=9606 GN=PGK1 PE=1 SV=3	19	19	49.2	49.2		2.57535	144990000	373400000	44.614	0	78.264	695960000	29	27.1114	28.4761	1.36477	2.57535	NO		Other / potential client / background
O15067	O15067	Phosphoribosylformylglycinamidine synthase		PFAS	sp|O15067|PUR4_HUMAN Phosphoribosylformylglycinamidine synthase OS=Homo sapiens OX=9606 GN=PFAS PE=1 SV=4	7	7	7.5	7.5		2.56672	6770500	17378000	144.73	0	15.587	30021000	7	22.6908	24.0508	1.35993	2.56672	NO		Other / potential client / background
P62937;P0DN26;A0A0B4J2A2;A0A075B767;A0A075B759;Q9Y536;F5H284;P0DN37	P62937	Peptidyl-prolyl cis-trans isomerase A;Peptidyl-prolyl cis-trans isomerase A, N-terminally processed		PPIA	sp|P62937|PPIA_HUMAN Peptidyl-prolyl cis-trans isomerase A OS=Homo sapiens OX=9606 GN=PPIA PE=1 SV=2	12	12	70.9	70.9		2.56113	134390000	344190016	18.012	0	43.296	614750000	34	27.0019	28.3586	1.35678	2.56113	NO		Other / potential client / background
P23526	P23526	Adenosylhomocysteinase		AHCY	sp|P23526|SAHH_HUMAN Adenosylhomocysteinase OS=Homo sapiens OX=9606 GN=AHCY PE=1 SV=4	12	12	28.2	28.2		2.56024	42125000	107850000	47.716	0	28.841	193450000	15	25.3282	26.6845	1.35628	2.56024	NO		Other / potential client / background
P52789	P52789	Hexokinase-2		HK2	sp|P52789|HXK2_HUMAN Hexokinase-2 OS=Homo sapiens OX=9606 GN=HK2 PE=1 SV=2	5	3	5.9	3.8		2.54039	2802400	7119200	102.38	0	3.2776	12725000	3	21.4182	22.7633	1.34505	2.54039	NO		Other / potential client / background
P62633	P62633	Cellular nucleic acid-binding protein		CNBP	sp|P62633|CNBP_HUMAN Cellular nucleic acid-binding protein OS=Homo sapiens OX=9606 GN=CNBP PE=1 SV=1	2	2	13	13		2.54029	4256200	10812000	19.463	0	6.7881	19635000	2	22.0211	23.3661	1.345	2.54029	NO		Other / potential client / background
P04083	P04083	Annexin A1		ANXA1	sp|P04083|ANXA1_HUMAN Annexin A1 OS=Homo sapiens OX=9606 GN=ANXA1 PE=1 SV=2	19	19	60.7	60.7		2.52835	107580000	272000000	38.714	0	62.354	484830000	31	26.6808	28.019	1.3382	2.52835	NO		Other / potential client / background
O60256	O60256	Phosphoribosyl pyrophosphate synthase-associated protein 2		PRPSAP2	sp|O60256|KPRB_HUMAN Phosphoribosyl pyrophosphate synthase-associated protein 2 OS=Homo sapiens OX=9606 GN=PRPSAP2 PE=1 SV=1	2	2	5.7	5.7		2.51454	11179000	28110000	40.925	0	3.4977	51836000	2	23.4143	24.7446	1.33029	2.51454	NO		Other / potential client / background
Q9HDC9	Q9HDC9	Adipocyte plasma membrane-associated protein		APMAP	sp|Q9HDC9|APMAP_HUMAN Adipocyte plasma membrane-associated protein OS=Homo sapiens OX=9606 GN=APMAP PE=1 SV=2	2	2	5	5		2.51001	5470500	13731000	46.48	0	5.132	24003000	3	22.3832	23.7109	1.32769	2.51001	NO		Other / potential client / background
P04406;O14556	P04406	Glyceraldehyde-3-phosphate dehydrogenase		GAPDH	sp|P04406|G3P_HUMAN Glyceraldehyde-3-phosphate dehydrogenase OS=Homo sapiens OX=9606 GN=GAPDH PE=1 SV=3	15	15	49.6	49.6		2.45876	669200000	1645400064	36.053	0	84.192	3157700000	55	29.3179	30.6158	1.29793	2.45876	NO		Other / potential client / background
Q92598;O95757	Q92598	Heat shock protein 105 kDa		HSPH1	sp|Q92598|HS105_HUMAN Heat shock protein 105 kDa OS=Homo sapiens OX=9606 GN=HSPH1 PE=1 SV=1	6	6	8.4	8.4		2.44796	8474400	20745000	96.864	0	14.512	36893000	7	23.0147	24.3063	1.29158	2.44796	NO		Other / potential client / background
Q9Y3I0	Q9Y3I0	tRNA-splicing ligase RtcB homolog		RTCB	sp|Q9Y3I0|RTCB_HUMAN RNA-splicing ligase RtcB homolog OS=Homo sapiens OX=9606 GN=RTCB PE=1 SV=1	11	11	24.6	24.6		2.43415	56299000	137040000	55.21	0	43.297	250210000	19	25.7466	27.03	1.28342	2.43415	NO		Other / potential client / background
Q9HB71	Q9HB71	Calcyclin-binding protein		CACYBP	sp|Q9HB71|CYBP_HUMAN Calcyclin-binding protein OS=Homo sapiens OX=9606 GN=CACYBP PE=1 SV=2	5	5	34.6	34.6		2.41053	5661400	13647000	26.21	0	9.4004	24456000	6	22.4327	23.7021	1.26935	2.41053	NO		Other / potential client / background
P29692	P29692	Elongation factor 1-delta		EEF1D	sp|P29692|EF1D_HUMAN Elongation factor 1-delta OS=Homo sapiens OX=9606 GN=EEF1D PE=1 SV=5	8	8	36.7	36.7		2.37438	81992000	194680000	31.121	0	43.4	374280000	19	26.289	27.5365	1.24755	2.37438	NO		Ribosomal / translation
P14618;P30613	P14618	Pyruvate kinase PKM		PKM	sp|P14618|KPYM_HUMAN Pyruvate kinase PKM OS=Homo sapiens OX=9606 GN=PKM PE=1 SV=4	23	23	49.2	49.2		2.37144	351900000	834510016	57.936	0	126.17	1522400000	49	28.3906	29.6364	1.24576	2.37144	NO		Other / potential client / background
P16152	P16152	Carbonyl reductase [NADPH] 1		CBR1	sp|P16152|CBR1_HUMAN Carbonyl reductase [NADPH] 1 OS=Homo sapiens OX=9606 GN=CBR1 PE=1 SV=3	5	5	27.8	27.8		2.36011	4726900	11156000	30.375	0	10.492	19842000	7	22.1725	23.4113	1.23885	2.36011	NO		Other / potential client / background
O75937	O75937	DnaJ homolog subfamily C member 8		DNAJC8	sp|O75937|DNJC8_HUMAN DnaJ homolog subfamily C member 8 OS=Homo sapiens OX=9606 GN=DNAJC8 PE=1 SV=2	2	2	7.5	7.5		2.35233	8307100	19541000	29.841	0	5.7863	35239000	3	22.9859	24.22	1.23409	2.35232	NO		Other / potential client / background
P51858	P51858	Hepatoma-derived growth factor		HDGF	sp|P51858|HDGF_HUMAN Hepatoma-derived growth factor OS=Homo sapiens OX=9606 GN=HDGF PE=1 SV=1	8	8	46.2	46.2		2.34792	34367000	80691000	26.788	0	19.424	137710000	9	25.0345	26.2659	1.23138	2.34792	NO		Other / potential client / background
Q15785	Q15785	Mitochondrial import receptor subunit TOM34		TOMM34	sp|Q15785|TOM34_HUMAN Mitochondrial import receptor subunit TOM34 OS=Homo sapiens OX=9606 GN=TOMM34 PE=1 SV=2	8	8	32	32		2.3328	10649000	24842000	34.559	0	19.028	45447000	10	23.3442	24.5663	1.22206	2.3328	NO		Mitochondrial / metabolic
P61254;Q9UNX3	P61254;Q9UNX3	60S ribosomal protein L26;60S ribosomal protein L26-like 1		RPL26;RPL26L1	sp|P61254|RL26_HUMAN 60S ribosomal protein L26 OS=Homo sapiens OX=9606 GN=RPL26 PE=1 SV=1;sp|Q9UNX3|RL26L_HUMAN 60S ribosomal protein L26-like 1 OS=Homo sapiens OX=9606 GN=RPL26L1 PE=1 SV=1	7	7	37.9	37.9		2.31952	49743000	115380000	17.258	0	12.555	220400000	13	25.568	26.7818	1.21383	2.31952	NO		Ribosomal / translation
Q14247	Q14247	Src substrate cortactin		CTTN	sp|Q14247|SRC8_HUMAN Src substrate cortactin OS=Homo sapiens OX=9606 GN=CTTN PE=1 SV=2	13	13	30.4	30.4		2.31837	42514000	98563000	61.585	0	48.528	178460000	21	25.3414	26.5545	1.21311	2.31837	NO		Cytoskeletal / structural
Q02790	Q02790	Peptidyl-prolyl cis-trans isomerase FKBP4;Peptidyl-prolyl cis-trans isomerase FKBP4, N-terminally processed		FKBP4	sp|Q02790|FKBP4_HUMAN Peptidyl-prolyl cis-trans isomerase FKBP4 OS=Homo sapiens OX=9606 GN=FKBP4 PE=1 SV=3	11	11	30.3	30.3		2.31211	34206000	79088000	51.804	0	31.874	154600000	17	25.0277	26.237	1.20921	2.31211	YES	FKBP52 – immunophilin, TPR	TPR co-chaperone (MEEVD binder)
P11279	P11279	Lysosome-associated membrane glycoprotein 1		LAMP1	sp|P11279|LAMP1_HUMAN Lysosome-associated membrane glycoprotein 1 OS=Homo sapiens OX=9606 GN=LAMP1 PE=1 SV=3	4	4	8.4	8.4		2.29579	50806000	116640000	44.882	0	10.292	215520000	12	25.5985	26.7975	1.19899	2.29579	NO		Other / potential client / background
O75083	O75083	WD repeat-containing protein 1		WDR1	sp|O75083|WDR1_HUMAN WD repeat-containing protein 1 OS=Homo sapiens OX=9606 GN=WDR1 PE=1 SV=4	10	10	22.6	22.6		2.2941	29769000	68293000	66.193	0	28.742	124900000	14	24.8273	26.0252	1.19793	2.2941	NO		Other / potential client / background
P06454	P06454	Prothymosin alpha;Prothymosin alpha, N-terminally processed;Thymosin alpha-1		PTMA	sp|P06454|PTMA_HUMAN Prothymosin alpha OS=Homo sapiens OX=9606 GN=PTMA PE=1 SV=2	4	4	34.2	34.2		2.2822	70695000	161340000	12.203	0	48.724	288350000	6	26.0751	27.2655	1.19042	2.2822	NO		Other / potential client / background
P78330	P78330	Phosphoserine phosphatase		PSPH	sp|P78330|SERB_HUMAN Phosphoserine phosphatase OS=Homo sapiens OX=9606 GN=PSPH PE=1 SV=2	4	4	19.1	19.1		2.26927	6496800	14743000	25.007	0	10.387	26388000	5	22.6313	23.8135	1.18223	2.26927	NO		Other / potential client / background
P38117	P38117	Electron transfer flavoprotein subunit beta		ETFB	sp|P38117|ETFB_HUMAN Electron transfer flavoprotein subunit beta OS=Homo sapiens OX=9606 GN=ETFB PE=1 SV=3	5	5	20.8	20.8		2.26879	12322000	27956000	27.843	0	10.057	49743000	7	23.5547	24.7367	1.18192	2.26879	NO		Other / potential client / background
Q16658	Q16658	Fascin		FSCN1	sp|Q16658|FSCN1_HUMAN Fascin OS=Homo sapiens OX=9606 GN=FSCN1 PE=1 SV=3	12	12	31.4	31.4		2.25659	41561000	93786000	54.529	0	34.922	171840000	13	25.3087	26.4829	1.17414	2.25659	NO		Other / potential client / background
P08758	P08758	Annexin A5		ANXA5	sp|P08758|ANXA5_HUMAN Annexin A5 OS=Homo sapiens OX=9606 GN=ANXA5 PE=1 SV=2	13	13	49.4	49.4		2.25314	73595000	165820000	35.936	0	62.214	303280000	18	26.1331	27.305	1.17194	2.25314	NO		Other / potential client / background
P04632;Q96L46	P04632;Q96L46	Calpain small subunit 1;Calpain small subunit 2		CAPNS1;CAPNS2	sp|P04632|CPNS1_HUMAN Calpain small subunit 1 OS=Homo sapiens OX=9606 GN=CAPNS1 PE=1 SV=1;sp|Q96L46|CPNS2_HUMAN Calpain small subunit 2 OS=Homo sapiens OX=9606 GN=CAPNS2 PE=1 SV=2	2	2	6.3	6.3		2.24725	2510400	5641500	28.315	0.0050223	1.9226	9120600	2	21.2595	22.4276	1.16816	2.24725	NO		Other / potential client / background
P08962	P08962	CD63 antigen		CD63	sp|P08962|CD63_HUMAN CD63 antigen OS=Homo sapiens OX=9606 GN=CD63 PE=1 SV=2	2	2	7.6	7.6		2.21467	17129000	37935000	25.636	0	6.5609	76058000	5	24.0299	25.177	1.14709	2.21467	NO		Other / potential client / background
P32119	P32119	Peroxiredoxin-2		PRDX2	sp|P32119|PRDX2_HUMAN Peroxiredoxin-2 OS=Homo sapiens OX=9606 GN=PRDX2 PE=1 SV=5	8	7	35.9	30.3		2.20894	49105000	108470000	21.892	0	13.538	192390000	12	25.5494	26.6927	1.14335	2.20894	NO		Other / potential client / background
Q96HC4	Q96HC4	PDZ and LIM domain protein 5		PDLIM5	sp|Q96HC4|PDLI5_HUMAN PDZ and LIM domain protein 5 OS=Homo sapiens OX=9606 GN=PDLIM5 PE=1 SV=5	5	5	13.8	13.8		2.20749	8732100	19276000	63.944	0	7.7549	36038000	6	23.0579	24.2003	1.14241	2.20749	NO		Other / potential client / background
P52895;Q04828	P52895;Q04828	Aldo-keto reductase family 1 member C2;Aldo-keto reductase family 1 member C1		AKR1C2;AKR1C1	sp|P52895|AK1C2_HUMAN Aldo-keto reductase family 1 member C2 OS=Homo sapiens OX=9606 GN=AKR1C2 PE=1 SV=3;sp|Q04828|AK1C1_HUMAN Aldo-keto reductase family 1 member C1 OS=Homo sapiens OX=9606 GN=AKR1C1 PE=1 SV=1	5	2	15.8	10.5		2.20366	2852800	6286600	36.735	0	10.5	11413000	2	21.4439	22.5838	1.1399	2.20366	NO		Other / potential client / background
P06733;P13929;P09104	P06733	Alpha-enolase		ENO1	sp|P06733|ENOA_HUMAN Alpha-enolase OS=Homo sapiens OX=9606 GN=ENO1 PE=1 SV=2	24	24	66.1	66.1		2.19046	728019968	1594700032	47.168	0	233.73	2916800000	61	29.4394	30.5706	1.13124	2.19046	NO		Other / potential client / background
Q07065	Q07065	Cytoskeleton-associated protein 4		CKAP4	sp|Q07065|CKAP4_HUMAN Cytoskeleton-associated protein 4 OS=Homo sapiens OX=9606 GN=CKAP4 PE=1 SV=2	15	15	30.9	30.9		2.18701	42200000	92292000	66.022	0	52.628	165250000	21	25.3307	26.4597	1.12896	2.18701	NO		Other / potential client / background
P12429	P12429	Annexin A3		ANXA3	sp|P12429|ANXA3_HUMAN Annexin A3 OS=Homo sapiens OX=9606 GN=ANXA3 PE=1 SV=3	7	7	23.2	23.2		2.18407	11398000	24894000	36.375	0	18.202	46525000	10	23.4423	24.5693	1.12702	2.18407	NO		Other / potential client / background
Q15642	Q15642	Cdc42-interacting protein 4		TRIP10	sp|Q15642|CIP4_HUMAN Cdc42-interacting protein 4 OS=Homo sapiens OX=9606 GN=TRIP10 PE=1 SV=3	12	12	23.8	23.8		2.18205	44410000	96905000	68.351	0	28.363	170550000	13	25.4044	26.5301	1.12569	2.18205	NO		Cytoskeletal / structural
Q8NBJ5	Q8NBJ5	Procollagen galactosyltransferase 1		COLGALT1	sp|Q8NBJ5|GT251_HUMAN Procollagen galactosyltransferase 1 OS=Homo sapiens OX=9606 GN=COLGALT1 PE=1 SV=1	7	7	10	10		2.18055	16361000	35676000	71.635	0	17.625	66065000	10	23.9638	25.0885	1.12469	2.18055	NO		Other / potential client / background
Q9Y2B0	Q9Y2B0	Protein canopy homolog 2		CNPY2	sp|Q9Y2B0|CNPY2_HUMAN Protein canopy homolog 2 OS=Homo sapiens OX=9606 GN=CNPY2 PE=1 SV=1	2	2	15.9	15.9		2.17851	3988600	8689200	20.652	0	3.2538	14957000	3	21.9275	23.0508	1.12334	2.17851	NO		Other / potential client / background
P60174	P60174	Triosephosphate isomerase		TPI1	sp|P60174|TPIS_HUMAN Triosephosphate isomerase OS=Homo sapiens OX=9606 GN=TPI1 PE=1 SV=4	15	15	80.3	80.3		2.17612	256190000	557500032	26.669	0	79.112	1039200000	26	27.9326	29.0544	1.12176	2.17612	NO		Other / potential client / background
P26447	P26447	Protein S100-A4		S100A4	sp|P26447|S10A4_HUMAN Protein S100-A4 OS=Homo sapiens OX=9606 GN=S100A4 PE=1 SV=1	2	2	18.8	18.8		2.17118	9879900	21451000	11.728	0	3.0238	37851000	3	23.2361	24.3545	1.11848	2.17118	NO		Other / potential client / background
Q8WZ42	Q8WZ42	Titin		TTN	sp|Q8WZ42|TITIN_HUMAN Titin OS=Homo sapiens OX=9606 GN=TTN PE=1 SV=4	2	2	0.1	0.1		2.16813	17665000	38300000	3816	0	28.958	71954000	3	24.0744	25.1908	1.11645	2.16813	NO		Other / potential client / background
Q01650	Q01650	Large neutral amino acids transporter small subunit 1		SLC7A5	sp|Q01650|LAT1_HUMAN Large neutral amino acids transporter small subunit 1 OS=Homo sapiens OX=9606 GN=SLC7A5 PE=1 SV=2	4	4	9.5	9.5		2.16593	62278000	134890000	55.01	0	24.769	242130000	7	25.8922	27.0072	1.11499	2.16593	NO		Other / potential client / background
Q15907;P62491	Q15907;P62491	Ras-related protein Rab-11B;Ras-related protein Rab-11A		RAB11B;RAB11A	sp|Q15907|RB11B_HUMAN Ras-related protein Rab-11B OS=Homo sapiens OX=9606 GN=RAB11B PE=1 SV=4;sp|P62491|RB11A_HUMAN Ras-related protein Rab-11A OS=Homo sapiens OX=9606 GN=RAB11A PE=1 SV=3	8	8	43.1	43.1		2.15295	45173000	97255000	24.488	0	14.36	172490000	9	25.429	26.5353	1.10631	2.15295	NO		Other / potential client / background
P22314	P22314	Ubiquitin-like modifier-activating enzyme 1		UBA1	sp|P22314|UBA1_HUMAN Ubiquitin-like modifier-activating enzyme 1 OS=Homo sapiens OX=9606 GN=UBA1 PE=1 SV=3	17	17	22.6	22.6		2.14603	35903000	77049000	117.85	0	70.034	142950000	22	25.0976	26.1993	1.10167	2.14603	NO		Other / potential client / background
P49756	P49756	RNA-binding protein 25		RBM25	sp|P49756|RBM25_HUMAN RNA-binding protein 25 OS=Homo sapiens OX=9606 GN=RBM25 PE=1 SV=3	15	15	23.3	23.3		2.13801	53517000	114420000	100.18	0	63.714	210350000	18	25.6735	26.7698	1.09627	2.13801	NO		Other / potential client / background
P52565	P52565	Rho GDP-dissociation inhibitor 1		ARHGDIA	sp|P52565|GDIR1_HUMAN Rho GDP-dissociation inhibitor 1 OS=Homo sapiens OX=9606 GN=ARHGDIA PE=1 SV=3	3	3	30.9	30.9		2.12104	8169100	17327000	23.207	0	14.393	31949000	4	22.9617	24.0465	1.08477	2.12104	NO		Other / potential client / background
Q16881;Q9NNW7	Q16881	Thioredoxin reductase 1, cytoplasmic		TXNRD1	sp|Q16881|TRXR1_HUMAN Thioredoxin reductase 1, cytoplasmic OS=Homo sapiens OX=9606 GN=TXNRD1 PE=1 SV=3	8	8	17.4	17.4		2.11528	26951000	57009000	70.905	0	20.344	107200000	12	24.6838	25.7647	1.08085	2.11528	NO		Mitochondrial / metabolic
Q99497	Q99497	Protein deglycase DJ-1		PARK7	sp|Q99497|PARK7_HUMAN Parkinson disease protein 7 OS=Homo sapiens OX=9606 GN=PARK7 PE=1 SV=2	6	6	42.3	42.3		2.08372	23579000	49132000	19.891	0	19.299	88501000	10	24.491	25.5502	1.05916	2.08372	NO		Other / potential client / background
P31153	P31153	S-adenosylmethionine synthase isoform type-2		MAT2A	sp|P31153|METK2_HUMAN S-adenosylmethionine synthase isoform type-2 OS=Homo sapiens OX=9606 GN=MAT2A PE=1 SV=1	5	5	19.5	19.5		2.0577	15181000	31238000	43.66	0	10.947	58578000	5	23.8558	24.8968	1.04104	2.0577	NO		Other / potential client / background
P49736	P49736	DNA replication licensing factor MCM2		MCM2	sp|P49736|MCM2_HUMAN DNA replication licensing factor MCM2 OS=Homo sapiens OX=9606 GN=MCM2 PE=1 SV=4	7	7	9.1	9.1		2.03841	9876800	20133000	101.89	0	18.028	38273000	8	23.2356	24.2631	1.02745	2.03841	NO		Other / potential client / background
O14744	O14744	Protein arginine N-methyltransferase 5;Protein arginine N-methyltransferase 5, N-terminally processed		PRMT5	sp|O14744|ANM5_HUMAN Protein arginine N-methyltransferase 5 OS=Homo sapiens OX=9606 GN=PRMT5 PE=1 SV=4	5	5	10.8	10.8		2.03409	6002200	12209000	72.683	0	9.1506	23052000	4	22.5171	23.5414	1.02438	2.03409	NO		Other / potential client / background
Q9P287	Q9P287	BRCA2 and CDKN1A-interacting protein		BCCIP	sp|Q9P287|BCCIP_HUMAN BRCA2 and CDKN1A-interacting protein OS=Homo sapiens OX=9606 GN=BCCIP PE=1 SV=1	2	2	9.6	9.6		2.00778	118260000	237440000	35.979	0.0023474	2.178	432570000	4	26.8174	27.823	1.0056	2.00778	NO		Cytoskeletal / structural
Q8WUA2	Q8WUA2	Peptidyl-prolyl cis-trans isomerase-like 4		PPIL4	sp|Q8WUA2|PPIL4_HUMAN Peptidyl-prolyl cis-trans isomerase-like 4 OS=Homo sapiens OX=9606 GN=PPIL4 PE=1 SV=1	7	7	16.1	16.1		2.00488	17405000	34895000	57.224	0	13.258	62620000	10	24.053	25.0565	1.00352	2.00488	NO		Other / potential client / background
P60953	P60953	Cell division control protein 42 homolog		CDC42	sp|P60953|CDC42_HUMAN Cell division control protein 42 homolog OS=Homo sapiens OX=9606 GN=CDC42 PE=1 SV=2	4	4	24.1	24.1		1.98485	26738000	53071000	21.258	0	11.093	94624000	6	24.6724	25.6614	0.989032	1.98485	NO		Other / potential client / background
Q9NZL9	Q9NZL9	Methionine adenosyltransferase 2 subunit beta		MAT2B	sp|Q9NZL9|MAT2B_HUMAN Methionine adenosyltransferase 2 subunit beta OS=Homo sapiens OX=9606 GN=MAT2B PE=1 SV=1	2	2	7.5	7.5		1.97103	3600000	7095700	37.551	0	4.3282	13399000	2	21.7796	22.7585	0.978948	1.97103	NO		Other / potential client / background
P00390	P00390	Glutathione reductase, mitochondrial		GSR	sp|P00390|GSHR_HUMAN Glutathione reductase, mitochondrial OS=Homo sapiens OX=9606 GN=GSR PE=1 SV=2	6	6	18.4	18.4		1.96405	16746000	32890000	56.256	0	16.657	63267000	7	23.9973	24.9711	0.973832	1.96405	NO		Mitochondrial / metabolic
P19623	P19623	Spermidine synthase		SRM	sp|P19623|SPEE_HUMAN Spermidine synthase OS=Homo sapiens OX=9606 GN=SRM PE=1 SV=1	2	2	6	6		1.96164	2106100	4131400	33.824	0	3.4895	7765400	3	21.0061	21.9782	0.972056	1.96163	NO		Other / potential client / background
P11586	P11586	C-1-tetrahydrofolate synthase, cytoplasmic;Methylenetetrahydrofolate dehydrogenase;Methenyltetrahydrofolate cyclohydrolase;Formyltetrahydrofolate synthetase;C-1-tetrahydrofolate synthase, cytoplasmic, N-terminally processed		MTHFD1	sp|P11586|C1TC_HUMAN C-1-tetrahydrofolate synthase, cytoplasmic OS=Homo sapiens OX=9606 GN=MTHFD1 PE=1 SV=3	15	14	19.1	18.4		1.95949	19476000	38163000	101.56	0	36.7	72439000	17	24.2152	25.1857	0.970477	1.95949	NO		Mitochondrial / metabolic
Q96HS1	Q96HS1	Serine/threonine-protein phosphatase PGAM5, mitochondrial		PGAM5	sp|Q96HS1|PGAM5_HUMAN Serine/threonine-protein phosphatase PGAM5, mitochondrial OS=Homo sapiens OX=9606 GN=PGAM5 PE=1 SV=2	3	3	10	10		1.94495	7927700	15419000	32.004	0	6.3032	29759000	4	22.9185	23.8782	0.959735	1.94495	NO		Mitochondrial / metabolic
P46778	P46778	60S ribosomal protein L21		RPL21	sp|P46778|RL21_HUMAN 60S ribosomal protein L21 OS=Homo sapiens OX=9606 GN=RPL21 PE=1 SV=2	3	3	25	25		1.9316	5742400	11092000	18.565	0	9.7904	33721000	5	22.4532	23.403	0.949794	1.9316	NO		Ribosomal / translation
P08174	P08174	Complement decay-accelerating factor		CD55	sp|P08174|DAF_HUMAN Complement decay-accelerating factor OS=Homo sapiens OX=9606 GN=CD55 PE=1 SV=4	8	8	25.7	25.7		1.91489	40396000	77354000	41.4	0	14.635	147970000	10	25.2677	26.205	0.937263	1.91489	NO		Other / potential client / background
P49591	P49591	Serine--tRNA ligase, cytoplasmic		SARS	sp|P49591|SYSC_HUMAN Serine--tRNA ligase, cytoplasmic OS=Homo sapiens OX=9606 GN=SARS1 PE=1 SV=3	2	2	4.3	4.3		1.91028	1592700	3042500	58.777	0	3.7524	5619300	3	20.603	21.5368	0.933782	1.91028	NO		Mitochondrial / metabolic
P61353	P61353	60S ribosomal protein L27		RPL27	sp|P61353|RL27_HUMAN 60S ribosomal protein L27 OS=Homo sapiens OX=9606 GN=RPL27 PE=1 SV=2	5	5	27.9	27.9		1.91027	65598000	125310000	15.798	0	10.096	253710000	10	25.9671	26.9009	0.933778	1.91027	NO		Ribosomal / translation
P78371	P78371	T-complex protein 1 subunit beta		CCT2	sp|P78371|TCPB_HUMAN T-complex protein 1 subunit beta OS=Homo sapiens OX=9606 GN=CCT2 PE=1 SV=4	28	28	63.4	63.4		1.90307	448169984	852899968	57.488	0	162.51	1616100000	64	28.7395	29.6678	0.928331	1.90307	NO		Other / potential client / background
Q14019	Q14019	Coactosin-like protein		COTL1	sp|Q14019|COTL1_HUMAN Coactosin-like protein OS=Homo sapiens OX=9606 GN=COTL1 PE=1 SV=3	3	3	30.3	30.3		1.89862	7250000	13765000	15.945	0	7.5102	27017000	4	22.7895	23.7145	0.924952	1.89862	NO		Other / potential client / background
O43175	O43175	D-3-phosphoglycerate dehydrogenase		PHGDH	sp|O43175|SERA_HUMAN D-3-phosphoglycerate dehydrogenase OS=Homo sapiens OX=9606 GN=PHGDH PE=1 SV=4	12	12	28.5	28.5		1.89548	35600000	67479000	56.65	0	35.89	127600000	14	25.0854	26.0079	0.922561	1.89548	NO		Other / potential client / background
P16401	P16401	Histone H1.5		HIST1H1B	sp|P16401|H15_HUMAN Histone H1.5 OS=Homo sapiens OX=9606 GN=H1-5 PE=1 SV=3	6	5	25.7	21.7		1.87908	135630000	254860000	22.58	0	15.595	514370000	11	27.0151	27.9251	0.910029	1.87908	NO		Other / potential client / background
P22234	P22234	Multifunctional protein ADE2;Phosphoribosylaminoimidazole-succinocarboxamide synthase;Phosphoribosylaminoimidazole carboxylase		PAICS	sp|P22234|PUR6_HUMAN Multifunctional protein ADE2 OS=Homo sapiens OX=9606 GN=PAICS PE=1 SV=3	13	13	37.9	37.9		1.879	37661000	70765000	47.079	0	38.768	134360000	17	25.1666	26.0765	0.909965	1.879	NO		Other / potential client / background
P38919	P38919	Eukaryotic initiation factor 4A-III;Eukaryotic initiation factor 4A-III, N-terminally processed		EIF4A3	sp|P38919|IF4A3_HUMAN Eukaryotic initiation factor 4A-III OS=Homo sapiens OX=9606 GN=EIF4A3 PE=1 SV=4	5	3	11.7	9.7		1.86909	10832000	20246000	46.871	0	8.7078	39121000	3	23.3688	24.2711	0.902337	1.86909	NO		Other / potential client / background
O60568	O60568	Procollagen-lysine,2-oxoglutarate 5-dioxygenase 3		PLOD3	sp|O60568|PLOD3_HUMAN Multifunctional procollagen lysine hydroxylase and glycosyltransferase LH3 OS=Homo sapiens OX=9606 GN=PLOD3 PE=1 SV=1	3	3	6	6		1.85085	3686900	6823900	84.784	0	4.4059	12768000	2	21.814	22.7022	0.888188	1.85085	NO		Other / potential client / background
P08754	P08754	Guanine nucleotide-binding protein G(k) subunit alpha		GNAI3	sp|P08754|GNAI3_HUMAN Guanine nucleotide-binding protein G(i) subunit alpha OS=Homo sapiens OX=9606 GN=GNAI3 PE=1 SV=3	5	2	18.4	9		1.84473	3783700	6979900	40.532	0	7.5507	13170000	3	21.8514	22.7348	0.883408	1.84473	NO		Other / potential client / background
P50990	P50990	T-complex protein 1 subunit theta		CCT8	sp|P50990|TCPQ_HUMAN T-complex protein 1 subunit theta OS=Homo sapiens OX=9606 GN=CCT8 PE=1 SV=4	25	25	50.5	50.5		1.84179	391310016	720710016	59.62	0	90.978	1409200000	71	28.5437	29.4248	0.881107	1.84179	NO		Other / potential client / background
P36957	P36957	Dihydrolipoyllysine-residue succinyltransferase component of 2-oxoglutarate dehydrogenase complex, mitochondrial		DLST	sp|P36957|ODO2_HUMAN Dihydrolipoyllysine-residue succinyltransferase component of 2-oxoglutarate dehydrogenase complex, mitochondrial OS=Homo sapiens OX=9606 GN=DLST PE=1 SV=4	8	8	19	19		1.83394	30808000	56500000	48.755	0	24.543	106400000	11	24.8768	25.7517	0.874946	1.83394	NO		Mitochondrial / metabolic
Q96KR1	Q96KR1	Zinc finger RNA-binding protein		ZFR	sp|Q96KR1|ZFR_HUMAN Zinc finger RNA-binding protein OS=Homo sapiens OX=9606 GN=ZFR PE=1 SV=2	4	4	5.3	5.3		1.83218	5330700	9766800	117.01	0	7.5658	17901000	5	22.3459	23.2195	0.873561	1.83218	NO		Other / potential client / background
Q12904	Q12904	Aminoacyl tRNA synthase complex-interacting multifunctional protein 1;Endothelial monocyte-activating polypeptide 2		AIMP1	sp|Q12904|AIMP1_HUMAN Aminoacyl tRNA synthase complex-interacting multifunctional protein 1 OS=Homo sapiens OX=9606 GN=AIMP1 PE=1 SV=2	4	4	14.4	14.4		1.82609	12777000	23332000	34.352	0	12.139	44002000	6	23.607	24.4758	0.868761	1.82609	NO		Cytoskeletal / structural
Q9Y266	Q9Y266	Nuclear migration protein nudC		NUDC	sp|Q9Y266|NUDC_HUMAN Nuclear migration protein nudC OS=Homo sapiens OX=9606 GN=NUDC PE=1 SV=1	5	5	17.8	17.8		1.81162	13287000	24071000	38.242	0	14.152	46616000	7	23.6635	24.5208	0.857281	1.81162	NO		Other / potential client / background
P31948	P31948	Stress-induced-phosphoprotein 1		STIP1	sp|P31948|STIP1_HUMAN Stress-induced-phosphoprotein 1 OS=Homo sapiens OX=9606 GN=STIP1 PE=1 SV=1	17	17	35.5	35.5		1.81122	58535000	106020000	62.639	0	48.987	215710000	27	25.8028	26.6598	0.856965	1.81122	YES	HOP / STIP1 – canonical Hsp90/Hsp70 adaptor	TPR co-chaperone (MEEVD binder)
Q8NEW0	Q8NEW0	Zinc transporter 7		SLC30A7	sp|Q8NEW0|ZNT7_HUMAN Zinc transporter 7 OS=Homo sapiens OX=9606 GN=SLC30A7 PE=2 SV=1	2	2	6.6	6.6		1.8082	2858700	5169100	41.625	0	2.9979	9699800	2	21.4469	22.3015	0.854554	1.8082	NO		Other / potential client / background
Q08J23	Q08J23	tRNA (cytosine(34)-C(5))-methyltransferase		NSUN2	sp|Q08J23|NSUN2_HUMAN RNA cytosine C(5)-methyltransferase NSUN2 OS=Homo sapiens OX=9606 GN=NSUN2 PE=1 SV=2	6	6	10.7	10.7		1.80582	9022500	16293000	86.47	0	20.479	32043000	9	23.1051	23.9577	0.852653	1.80582	NO		Other / potential client / background
P26038	P26038	Moesin		MSN	sp|P26038|MOES_HUMAN Moesin OS=Homo sapiens OX=9606 GN=MSN PE=1 SV=3	26	21	46.3	38.3		1.80469	204600000	369240000	67.819	0	75.062	699570000	31	27.6082	28.46	0.851753	1.80469	NO		Other / potential client / background
P14314	P14314	Glucosidase 2 subunit beta		PRKCSH	sp|P14314|GLU2B_HUMAN Glucosidase 2 subunit beta OS=Homo sapiens OX=9606 GN=PRKCSH PE=1 SV=2	9	9	24.6	24.6		1.80243	56202000	101300000	59.425	0	33.455	189570000	17	25.7441	26.5941	0.849941	1.80243	NO		Other / potential client / background
Q96ST3	Q96ST3	Paired amphipathic helix protein Sin3a		SIN3A	sp|Q96ST3|SIN3A_HUMAN Paired amphipathic helix protein Sin3a OS=Homo sapiens OX=9606 GN=SIN3A PE=1 SV=2	8	8	7	7		1.79987	12642000	22754000	145.17	0	17.853	44524000	10	23.5917	24.4396	0.847895	1.79987	NO		Other / potential client / background
Q96CW1	Q96CW1	AP-2 complex subunit mu		AP2M1	sp|Q96CW1|AP2M1_HUMAN AP-2 complex subunit mu OS=Homo sapiens OX=9606 GN=AP2M1 PE=1 SV=2	2	2	5.5	5.5		1.78842	1942100	3473300	49.654	0	3.0037	6928500	2	20.8892	21.7279	0.838689	1.78842	NO		Other / potential client / background
O75367;Q9P0M6	O75367	Core histone macro-H2A.1		H2AFY	sp|O75367|H2AY_HUMAN Core histone macro-H2A.1 OS=Homo sapiens OX=9606 GN=MACROH2A1 PE=1 SV=4	8	8	30.9	30.9		1.78111	27050000	48179000	39.617	0	43.88	95493000	8	24.6891	25.5219	0.832776	1.78111	NO		Other / potential client / background
Q15365;P57723	Q15365	Poly(rC)-binding protein 1		PCBP1	sp|Q15365|PCBP1_HUMAN Poly(rC)-binding protein 1 OS=Homo sapiens OX=9606 GN=PCBP1 PE=1 SV=2	6	3	25	14		1.78017	14293000	25444000	37.497	0	9.5998	48485000	5	23.7688	24.6008	0.832017	1.78017	NO		Other / potential client / background
P48643	P48643	T-complex protein 1 subunit epsilon		CCT5	sp|P48643|TCPE_HUMAN T-complex protein 1 subunit epsilon OS=Homo sapiens OX=9606 GN=CCT5 PE=1 SV=1	26	26	57.7	57.7		1.77731	206070000	366249984	59.67	0	78.453	740030000	45	27.6186	28.4483	0.829694	1.77731	NO		Other / potential client / background
P05023;P13637;Q13733;P20648;P54707	P05023	Sodium/potassium-transporting ATPase subunit alpha-1		ATP1A1	sp|P05023|AT1A1_HUMAN Sodium/potassium-transporting ATPase subunit alpha-1 OS=Homo sapiens OX=9606 GN=ATP1A1 PE=1 SV=1	16	10	20.3	11.7		1.77095	39123000	69285000	112.89	0	67.065	131450000	14	25.2215	26.046	0.824526	1.77095	NO		Other / potential client / background
Q9Y277	Q9Y277	Voltage-dependent anion-selective channel protein 3		VDAC3	sp|Q9Y277|VDAC3_HUMAN Voltage-dependent anion-selective channel protein 3 OS=Homo sapiens OX=9606 GN=VDAC3 PE=1 SV=1	2	2	8.5	8.5		1.7532	7646000	13405000	30.658	0	7.8326	25040000	3	22.8663	23.6763	0.809994	1.7532	NO		Other / potential client / background
P42677;Q71UM5	P42677;Q71UM5	40S ribosomal protein S27;40S ribosomal protein S27-like		RPS27;RPS27L	sp|P42677|RS27_HUMAN 40S ribosomal protein S27 OS=Homo sapiens OX=9606 GN=RPS27 PE=1 SV=3;sp|Q71UM5|RS27L_HUMAN 40S ribosomal protein S27-like OS=Homo sapiens OX=9606 GN=RPS27L PE=1 SV=3	4	4	39.3	39.3		1.7522	43704000	76578000	9.461	0	11.918	152440000	7	25.3813	26.1904	0.809165	1.7522	NO		Ribosomal / translation
P61513;A6NKH3	P61513	60S ribosomal protein L37a		RPL37A	sp|P61513|RL37A_HUMAN 60S ribosomal protein L37a OS=Homo sapiens OX=9606 GN=RPL37A PE=1 SV=2	3	3	41.3	41.3		1.74857	18303000	32004000	10.275	0	24.656	62020000	8	24.1256	24.9317	0.806172	1.74857	NO		Ribosomal / translation
P38606	P38606	V-type proton ATPase catalytic subunit A		ATP6V1A	sp|P38606|VATA_HUMAN V-type proton ATPase catalytic subunit A OS=Homo sapiens OX=9606 GN=ATP6V1A PE=1 SV=2	5	5	9.7	9.7		1.74474	4780600	8340900	68.303	0	8.7821	17039000	6	22.1888	22.9918	0.803011	1.74474	NO		Other / potential client / background
P62280	P62280	40S ribosomal protein S11		RPS11	sp|P62280|RS11_HUMAN 40S ribosomal protein S11 OS=Homo sapiens OX=9606 GN=RPS11 PE=1 SV=3	7	7	38	38		1.74223	46754000	81456000	18.431	0	13.177	154640000	9	25.4786	26.2795	0.800931	1.74223	NO		Ribosomal / translation
Q9NTJ3	Q9NTJ3	Structural maintenance of chromosomes protein 4		SMC4	sp|Q9NTJ3|SMC4_HUMAN Structural maintenance of chromosomes protein 4 OS=Homo sapiens OX=9606 GN=SMC4 PE=1 SV=2	2	2	1.6	1.6		1.73987	4581500	7971200	147.18	0	4.3713	15765000	3	22.1274	22.9264	0.798977	1.73987	NO		Other / potential client / background
P17480	P17480	Nucleolar transcription factor 1		UBTF	sp|P17480|UBF1_HUMAN Nucleolar transcription factor 1 OS=Homo sapiens OX=9606 GN=UBTF PE=1 SV=1	2	2	3.7	3.7		1.73981	2539700	4418600	89.405	0	4.403	8299100	3	21.2762	22.0752	0.798931	1.73981	NO		Other / potential client / background
P00491	P00491	Purine nucleoside phosphorylase		PNP	sp|P00491|PNPH_HUMAN Purine nucleoside phosphorylase OS=Homo sapiens OX=9606 GN=PNP PE=1 SV=2	8	8	37.7	37.7		1.73395	14644000	25392000	32.118	0	22.344	51457000	13	23.8038	24.5979	0.794064	1.73395	NO		Other / potential client / background
O14745	O14745	Na(+)/H(+) exchange regulatory cofactor NHE-RF1		SLC9A3R1	sp|O14745|NHRF1_HUMAN Na(+)/H(+) exchange regulatory cofactor NHE-RF1 OS=Homo sapiens OX=9606 GN=SLC9A3R1 PE=1 SV=4	4	4	17.9	17.9		1.73113	11184000	19361000	38.868	0	10.546	37043000	5	23.4149	24.2067	0.791717	1.73113	NO		Other / potential client / background
Q9NS86	Q9NS86	LanC-like protein 2		LANCL2	sp|Q9NS86|LANC2_HUMAN LanC-like protein 2 OS=Homo sapiens OX=9606 GN=LANCL2 PE=1 SV=1	2	2	6.9	6.9		1.72931	1567500	2710700	50.854	0	5.4201	5420200	2	20.58	21.3702	0.7902	1.72931	NO		Other / potential client / background
Q13247;Q08170	Q13247	Serine/arginine-rich splicing factor 6		SRSF6	sp|Q13247|SRSF6_HUMAN Serine/arginine-rich splicing factor 6 OS=Homo sapiens OX=9606 GN=SRSF6 PE=1 SV=2	6	5	18	15.4		1.72913	10241000	17708000	39.586	0	20.491	38982000	5	23.2879	24.0779	0.790045	1.72913	NO		Other / potential client / background
P20700	P20700	Lamin-B1		LMNB1	sp|P20700|LMNB1_HUMAN Lamin-B1 OS=Homo sapiens OX=9606 GN=LMNB1 PE=1 SV=2	20	18	40.6	37.7		1.72756	73329000	126680000	66.408	0	54.107	240560000	25	26.1279	26.9166	0.788733	1.72756	NO		Other / potential client / background
P18077	P18077	60S ribosomal protein L35a		RPL35A	sp|P18077|RL35A_HUMAN 60S ribosomal protein L35a OS=Homo sapiens OX=9606 GN=RPL35A PE=1 SV=2	4	4	31.8	31.8		1.69514	55862000	94694000	12.538	0	8.4028	211560000	13	25.7354	26.4968	0.761406	1.69514	NO		Ribosomal / translation
P30101	P30101	Protein disulfide-isomerase A3		PDIA3	sp|P30101|PDIA3_HUMAN Protein disulfide-isomerase A3 OS=Homo sapiens OX=9606 GN=PDIA3 PE=1 SV=4	18	18	46.1	46.1		1.69496	211020000	357670016	56.782	0	76.405	702900000	39	27.6528	28.4141	0.761249	1.69496	NO		Other / potential client / background
Q96PK6	Q96PK6	RNA-binding protein 14		RBM14	sp|Q96PK6|RBM14_HUMAN RNA-binding protein 14 OS=Homo sapiens OX=9606 GN=RBM14 PE=1 SV=2	8	8	13	13		1.69297	43146000	73045000	69.491	0	26.348	131150000	18	25.3627	26.1223	0.759559	1.69297	NO		Other / potential client / background
Q5VTE0;P68104	Q5VTE0;P68104	Putative elongation factor 1-alpha-like 3;Elongation factor 1-alpha 1		EEF1A1P5;EEF1A1	sp|Q5VTE0|EF1A3_HUMAN Putative elongation factor 1-alpha-like 3 OS=Homo sapiens OX=9606 GN=EEF1A1P5 PE=5 SV=1;sp|P68104|EF1A1_HUMAN Elongation factor 1-alpha 1 OS=Homo sapiens OX=9606 GN=EEF1A1 PE=1 SV=1	15	9	44.8	32.3		1.69184	355240000	601009984	50.184	0	61.214	1259400000	38	28.4042	29.1628	0.758595	1.69184	NO		Ribosomal / translation
P11142;P54652	P11142	Heat shock cognate 71 kDa protein		HSPA8	sp|P11142|HSP7C_HUMAN Heat shock cognate 71 kDa protein OS=Homo sapiens OX=9606 GN=HSPA8 PE=1 SV=1	30	24	55.4	48.8		1.68842	580979968	980940032	70.897	0	168.49	1968400000	66	29.1139	29.8696	0.755677	1.68842	NO		Other / potential client / background
P18085	P18085	ADP-ribosylation factor 4		ARF4	sp|P18085|ARF4_HUMAN ADP-ribosylation factor 4 OS=Homo sapiens OX=9606 GN=ARF4 PE=1 SV=3	3	2	15.6	9.4		1.68743	7600900	12826000	20.511	0	4.9464	25159000	2	22.8577	23.6126	0.754829	1.68743	NO		Other / potential client / background
Q6P2P2	Q6P2P2	Putative protein arginine N-methyltransferase 9		PRMT9	sp|Q6P2P2|ANM9_HUMAN Protein arginine N-methyltransferase 9 OS=Homo sapiens OX=9606 GN=PRMT9 PE=1 SV=1	4	4	5.2	5.2		1.6845	3234900	5449200	94.5	0	6.4877	10296000	4	21.6253	22.3776	0.752323	1.6845	NO		Other / potential client / background
P12277	P12277	Creatine kinase B-type		CKB	sp|P12277|KCRB_HUMAN Creatine kinase B-type OS=Homo sapiens OX=9606 GN=CKB PE=1 SV=1	6	6	25.2	25.2		1.68408	17185000	28941000	42.644	0	30.812	56900000	10	24.0346	24.7866	0.751965	1.68408	NO		Other / potential client / background
Q15046	Q15046	Lysine--tRNA ligase		KARS	sp|Q15046|SYK_HUMAN Lysine--tRNA ligase OS=Homo sapiens OX=9606 GN=KARS1 PE=1 SV=3	8	8	14.4	14.4		1.68046	14499000	24365000	68.047	0	16.279	46950000	8	23.7895	24.5383	0.748857	1.68046	NO		Other / potential client / background
Q01433	Q01433	AMP deaminase 2		AMPD2	sp|Q01433|AMPD2_HUMAN AMP deaminase 2 OS=Homo sapiens OX=9606 GN=AMPD2 PE=1 SV=2	5	5	6	6		1.67483	7148200	11972000	100.69	0	5.7534	22982000	5	22.7691	23.5132	0.744012	1.67483	NO		Other / potential client / background
Q08722	Q08722	Leukocyte surface antigen CD47		CD47	sp|Q08722|CD47_HUMAN Leukocyte surface antigen CD47 OS=Homo sapiens OX=9606 GN=CD47 PE=1 SV=1	2	2	5.9	5.9		1.67431	6497000	10878000	35.213	0	2.5919	20752000	3	22.6313	23.3749	0.743568	1.67431	NO		Other / potential client / background
P30086	P30086	Phosphatidylethanolamine-binding protein 1;Hippocampal cholinergic neurostimulating peptide		PEBP1	sp|P30086|PEBP1_HUMAN Phosphatidylethanolamine-binding protein 1 OS=Homo sapiens OX=9606 GN=PEBP1 PE=1 SV=3	6	6	44.9	44.9		1.66962	28125000	46958000	21.057	0	24.003	96710000	7	24.7453	25.4849	0.739518	1.66962	NO		Other / potential client / background
P53396	P53396	ATP-citrate synthase		ACLY	sp|P53396|ACLY_HUMAN ATP-citrate synthase OS=Homo sapiens OX=9606 GN=ACLY PE=1 SV=3	26	26	28	28		1.6678	138230000	230540000	120.84	0	66.595	449020000	36	27.0425	27.7804	0.737946	1.6678	NO		Other / potential client / background
Q8NC51	Q8NC51	Plasminogen activator inhibitor 1 RNA-binding protein		SERBP1	sp|Q8NC51|PAIRB_HUMAN Plasminogen activator inhibitor 1 RNA-binding protein OS=Homo sapiens OX=9606 GN=SERBP1 PE=1 SV=2	11	11	28.4	28.4		1.66759	137150000	228710000	44.965	0	87.673	436460000	20	27.0312	27.7689	0.737765	1.66759	NO		Other / potential client / background
P21333	P21333	Filamin-A		FLNA	sp|P21333|FLNA_HUMAN Filamin-A OS=Homo sapiens OX=9606 GN=FLNA PE=1 SV=4	106	97	55	52.6		1.66733	1596499968	2661900032	280.74	0	323.31	5375100000	241	30.5723	31.3098	0.737544	1.66733	NO		Other / potential client / background
Q969H8	Q969H8	Myeloid-derived growth factor		MYDGF	sp|Q969H8|MYDGF_HUMAN Myeloid-derived growth factor OS=Homo sapiens OX=9606 GN=MYDGF PE=1 SV=1	4	4	27.2	27.2		1.66525	11534000	19207000	18.795	0	8.5622	39566000	5	23.4594	24.1951	0.735739	1.66525	NO		Other / potential client / background
P61158	P61158	Actin-related protein 3		ACTR3	sp|P61158|ARP3_HUMAN Actin-related protein 3 OS=Homo sapiens OX=9606 GN=ACTR3 PE=1 SV=3	5	5	23.4	23.4		1.66452	15032000	25021000	47.371	0	21.539	50758000	10	23.8415	24.5766	0.735102	1.66452	NO		Cytoskeletal / structural
P09661	P09661	U2 small nuclear ribonucleoprotein A		SNRPA1	sp|P09661|RU2A_HUMAN U2 small nuclear ribonucleoprotein A OS=Homo sapiens OX=9606 GN=SNRPA1 PE=1 SV=2	9	9	36.5	36.5		1.65754	88179000	146160000	28.415	0	22.815	286110000	17	26.3939	27.123	0.729042	1.65754	NO		Other / potential client / background
P35268	P35268	60S ribosomal protein L22		RPL22	sp|P35268|RL22_HUMAN 60S ribosomal protein L22 OS=Homo sapiens OX=9606 GN=RPL22 PE=1 SV=2	3	3	30.5	30.5		1.6493	68908000	113650000	14.787	0	10.211	215720000	10	26.0382	26.76	0.721854	1.6493	NO		Ribosomal / translation
Q14847	Q14847	LIM and SH3 domain protein 1		LASP1	sp|Q14847|LASP1_HUMAN LIM and SH3 domain protein 1 OS=Homo sapiens OX=9606 GN=LASP1 PE=1 SV=2	3	3	12.3	12.3		1.64853	7839100	12923000	29.717	0	6.804	25903000	4	22.9023	23.6234	0.721181	1.64853	NO		Other / potential client / background
Q71DI3;Q16695;P84243;P68431;Q6NXT2	Q71DI3;Q16695;P84243;P68431;Q6NXT2	Histone H3.2;Histone H3.1t;Histone H3.3;Histone H3.1;Histone H3.3C		HIST2H3A;HIST3H3;H3F3A;HIST1H3A;H3F3C	sp|Q71DI3|H32_HUMAN Histone H3.2 OS=Homo sapiens OX=9606 GN=H3C15 PE=1 SV=3;sp|Q16695|H31T_HUMAN Histone H3.1t OS=Homo sapiens OX=9606 GN=H3-4 PE=1 SV=3;sp|P84243|H33_HUMAN Histone H3.3 OS=Homo sapiens OX=9606 GN=H3-3A PE=1 SV=2;sp|P68431|H31_HUMAN Histone	4	1	22.1	5.1		1.64446	302190016	496940000	15.388	0	5.8393	1012600000	6	28.1709	28.8885	0.717616	1.64446	NO		Other / potential client / background
Q12792;Q6IBS0	Q12792	Twinfilin-1		TWF1	sp|Q12792|TWF1_HUMAN Twinfilin-1 OS=Homo sapiens OX=9606 GN=TWF1 PE=1 SV=3	4	4	13.4	13.4		1.64203	8748900	14366000	40.282	0	17.366	29245000	5	23.0607	23.7762	0.715485	1.64203	NO		Other / potential client / background
Q99436	Q99436	Proteasome subunit beta type-7		PSMB7	sp|Q99436|PSB7_HUMAN Proteasome subunit beta type-7 OS=Homo sapiens OX=9606 GN=PSMB7 PE=1 SV=1	2	2	10.5	10.5		1.64014	6992700	11469000	29.965	0	4.0656	22374000	2	22.7374	23.4512	0.713818	1.64014	NO		Other / potential client / background
P47756	P47756	F-actin-capping protein subunit beta		CAPZB	sp|P47756|CAPZB_HUMAN F-actin-capping protein subunit beta OS=Homo sapiens OX=9606 GN=CAPZB PE=1 SV=4	6	6	24.5	24.5		1.63952	12314000	20189000	31.35	0	16.899	39702000	7	23.5538	24.2671	0.71327	1.63952	NO		Cytoskeletal / structural
Q9P2R3	Q9P2R3	Rabankyrin-5		ANKFY1	sp|Q9P2R3|ANFY1_HUMAN Rabankyrin-5 OS=Homo sapiens OX=9606 GN=ANKFY1 PE=1 SV=2	2	2	2	2		1.63854	25967000	42548000	128.4	0	3.145	82934000	2	24.6302	25.3426	0.712412	1.63854	NO		Other / potential client / background
Q9Y2Q3	Q9Y2Q3	Glutathione S-transferase kappa 1		GSTK1	sp|Q9Y2Q3|GSTK1_HUMAN Glutathione S-transferase kappa 1 OS=Homo sapiens OX=9606 GN=GSTK1 PE=1 SV=3	2	2	13.3	13.3		1.63804	5585500	9149300	25.497	0	8.1909	17680000	4	22.4133	23.1252	0.711975	1.63804	NO		Other / potential client / background
Q9UQ80	Q9UQ80	Proliferation-associated protein 2G4		PA2G4	sp|Q9UQ80|PA2G4_HUMAN Proliferation-associated protein 2G4 OS=Homo sapiens OX=9606 GN=PA2G4 PE=1 SV=3	12	12	39.6	39.6		1.63671	42481000	69529000	43.786	0	42.236	137620000	19	25.3403	26.0511	0.710797	1.63671	NO		Other / potential client / background
P08670;P41219;P07196;P07197	P08670	Vimentin		VIM	sp|P08670|VIME_HUMAN Vimentin OS=Homo sapiens OX=9606 GN=VIM PE=1 SV=4	43	36	77.9	69.7		1.62086	1849699968	2998099968	53.651	0	246.41	6504100000	157	30.7846	31.4814	0.696757	1.62086	NO		Other / potential client / background
O75369	O75369	Filamin-B		FLNB	sp|O75369|FLNB_HUMAN Filamin-B OS=Homo sapiens OX=9606 GN=FLNB PE=1 SV=2	89	80	45.8	42.5		1.62006	569960000	923369984	278.16	0	323.31	1838300000	139	29.0863	29.7823	0.696048	1.62006	NO		Other / potential client / background
P35613	P35613	Basigin		BSG	sp|P35613|BASI_HUMAN Basigin OS=Homo sapiens OX=9606 GN=BSG PE=1 SV=2	7	7	21.3	21.3		1.61536	87863000	141930000	42.2	0	19.347	278860000	13	26.3888	27.0806	0.691852	1.61536	NO		Other / potential client / background
P53007	P53007	Tricarboxylate transport protein, mitochondrial		SLC25A1	sp|P53007|TXTP_HUMAN Tricarboxylate transport protein, mitochondrial OS=Homo sapiens OX=9606 GN=SLC25A1 PE=1 SV=2	2	2	7.7	7.7		1.60687	2052500	3298100	34.012	0	4.2686	6417500	3	20.969	21.6532	0.684253	1.60687	NO		Mitochondrial / metabolic
Q92973;O14787	Q92973	Transportin-1		TNPO1	sp|Q92973|TNPO1_HUMAN Transportin-1 OS=Homo sapiens OX=9606 GN=TNPO1 PE=1 SV=2	11	11	18.2	18.2		1.60597	32716000	52541000	102.35	0	28.69	103680000	15	24.9635	25.6469	0.683447	1.60597	NO		Other / potential client / background
P07237	P07237	Protein disulfide-isomerase		P4HB	sp|P07237|PDIA1_HUMAN Protein disulfide-isomerase OS=Homo sapiens OX=9606 GN=P4HB PE=1 SV=3	21	21	45.1	45.1		1.60135	252550000	404420000	57.116	0	84.173	858560000	46	27.912	28.5913	0.679285	1.60135	NO		Other / potential client / background
P22392;O60361	P22392;O60361	Nucleoside diphosphate kinase B;Putative nucleoside diphosphate kinase		NME2;NME2P1	sp|P22392|NDKB_HUMAN Nucleoside diphosphate kinase B OS=Homo sapiens OX=9606 GN=NME2 PE=1 SV=1;sp|O60361|NDK8_HUMAN Putative nucleoside diphosphate kinase OS=Homo sapiens OX=9606 GN=NME2P1 PE=5 SV=1	7	3	49.3	19.1		1.59843	15651000	25017000	17.298	0	6.6389	49763000	7	23.8998	24.5764	0.676654	1.59843	NO		Other / potential client / background
P10599	P10599	Thioredoxin		TXN	sp|P10599|THIO_HUMAN Thioredoxin OS=Homo sapiens OX=9606 GN=TXN PE=1 SV=3	5	5	40	40		1.58972	165400000	262940000	11.737	0	13.43	507940000	10	27.3014	27.9702	0.668774	1.58972	NO		Other / potential client / background
P48960	P48960	CD97 antigen;CD97 antigen subunit alpha;CD97 antigen subunit beta		CD97	sp|P48960|AGRE5_HUMAN Adhesion G protein-coupled receptor E5 OS=Homo sapiens OX=9606 GN=ADGRE5 PE=1 SV=4	4	4	6.1	6.1		1.58698	5141900	8160100	91.868	0	10.045	15781000	5	22.2939	22.9602	0.666285	1.58698	NO		Other / potential client / background
Q6WKZ4;Q7L804	Q6WKZ4;Q7L804	Rab11 family-interacting protein 1;Rab11 family-interacting protein 2		RAB11FIP1;RAB11FIP2	sp|Q6WKZ4|RFIP1_HUMAN Rab11 family-interacting protein 1 OS=Homo sapiens OX=9606 GN=RAB11FIP1 PE=1 SV=3;sp|Q7L804|RFIP2_HUMAN Rab11 family-interacting protein 2 OS=Homo sapiens OX=9606 GN=RAB11FIP2 PE=1 SV=1	2	2	1.6	1.6		1.5858	7122600	11295000	137.17	0	4.041	21913000	2	22.764	23.4292	0.665208	1.5858	NO		Cytoskeletal / structural
Q8NBS9	Q8NBS9	Thioredoxin domain-containing protein 5		TXNDC5	sp|Q8NBS9|TXND5_HUMAN Thioredoxin domain-containing protein 5 OS=Homo sapiens OX=9606 GN=TXNDC5 PE=1 SV=2	9	9	21.8	21.8		1.58445	27104000	42945000	47.628	0	35.711	83058000	11	24.692	25.356	0.663984	1.58445	NO		Other / potential client / background
P30566	P30566	Adenylosuccinate lyase		ADSL	sp|P30566|PUR8_HUMAN Adenylosuccinate lyase OS=Homo sapiens OX=9606 GN=ADSL PE=1 SV=2	10	10	28.5	28.5		1.58282	73066000	115650000	54.889	0	40.089	231870000	17	26.1227	26.7852	0.662493	1.58282	NO		Other / potential client / background
P32004	P32004	Neural cell adhesion molecule L1		L1CAM	sp|P32004|L1CAM_HUMAN Neural cell adhesion molecule L1 OS=Homo sapiens OX=9606 GN=L1CAM PE=1 SV=2	6	6	6.3	6.3		1.58228	17435000	27587000	140	0	15.09	54315000	7	24.0555	24.7175	0.662002	1.58228	NO		Other / potential client / background
O75150	O75150	E3 ubiquitin-protein ligase BRE1B		RNF40	sp|O75150|BRE1B_HUMAN E3 ubiquitin-protein ligase BRE1B OS=Homo sapiens OX=9606 GN=RNF40 PE=1 SV=5	8	7	11.1	9.7		1.57806	8798800	13885000	113.68	0	20.234	26812000	11	23.0689	23.727	0.658148	1.57806	NO		Other / potential client / background
P49327	P49327	Fatty acid synthase;[Acyl-carrier-protein] S-acetyltransferase;[Acyl-carrier-protein] S-malonyltransferase;3-oxoacyl-[acyl-carrier-protein] synthase;3-oxoacyl-[acyl-carrier-protein] reductase;3-hydroxyacyl-[acyl-carrier-protein] dehydratase;Enoyl-[acyl-carrier-protein] reductase;Oleoyl-[acyl-carrier-protein] hydrolase		FASN	sp|P49327|FAS_HUMAN Fatty acid synthase OS=Homo sapiens OX=9606 GN=FASN PE=1 SV=3	31	31	15.9	15.9		1.57538	81828000	128910000	273.42	0	80.678	262720000	36	26.2861	26.9418	0.655698	1.57538	NO		Other / potential client / background
Q9Y5M8	Q9Y5M8	Signal recognition particle receptor subunit beta		SRPRB	sp|Q9Y5M8|SRPRB_HUMAN Signal recognition particle receptor subunit beta OS=Homo sapiens OX=9606 GN=SRPRB PE=1 SV=3	4	4	21.8	21.8		1.57357	13137000	20672000	29.702	0	12.422	39637000	6	23.6471	24.3012	0.654042	1.57357	NO		Other / potential client / background
Q9NVI7	Q9NVI7	ATPase family AAA domain-containing protein 3A		ATAD3A	sp|Q9NVI7|ATD3A_HUMAN ATPase family AAA domain-containing protein 3A OS=Homo sapiens OX=9606 GN=ATAD3A PE=1 SV=2	6	2	9.9	4.6		1.57349	6257800	9846600	71.368	0	10.107	19292000	1	22.5772	23.2312	0.65397	1.57349	NO		Other / potential client / background
P13797;P13796;Q14651	P13797	Plastin-3		PLS3	sp|P13797|PLST_HUMAN Plastin-3 OS=Homo sapiens OX=9606 GN=PLS3 PE=1 SV=4	9	9	21	21		1.57267	23546000	37030000	70.81	0	23.341	78246000	15	24.489	25.1422	0.653213	1.57267	NO		Other / potential client / background
P26639	P26639	Threonine--tRNA ligase, cytoplasmic		TARS	sp|P26639|SYTC_HUMAN Threonine--tRNA ligase 1, cytoplasmic OS=Homo sapiens OX=9606 GN=TARS1 PE=1 SV=3	12	12	20.5	20.5		1.57264	50655000	79662000	83.434	0	33.428	162360000	19	25.5942	26.2474	0.653187	1.57264	NO		Mitochondrial / metabolic
P08237	P08237	ATP-dependent 6-phosphofructokinase, muscle type		PFKM	sp|P08237|PFKAM_HUMAN ATP-dependent 6-phosphofructokinase, muscle type OS=Homo sapiens OX=9606 GN=PFKM PE=1 SV=2	5	4	7.1	5.9		1.56095	8190500	12785000	85.182	0	10.13	26492000	5	22.9655	23.6079	0.642429	1.56095	NO		Other / potential client / background
P61026;P51153	P61026	Ras-related protein Rab-10		RAB10	sp|P61026|RAB10_HUMAN Ras-related protein Rab-10 OS=Homo sapiens OX=9606 GN=RAB10 PE=1 SV=1	6	5	25.5	20		1.55852	40609000	63290000	22.541	0	7.886	125030000	7	25.2753	25.9155	0.640178	1.55852	NO		Other / potential client / background
P42765	P42765	3-ketoacyl-CoA thiolase, mitochondrial		ACAA2	sp|P42765|THIM_HUMAN 3-ketoacyl-CoA thiolase, mitochondrial OS=Homo sapiens OX=9606 GN=ACAA2 PE=1 SV=2	6	6	20.4	20.4		1.55029	11801000	18295000	41.924	0	16.551	37060000	7	23.4924	24.1249	0.63254	1.55029	NO		Mitochondrial / metabolic
P16070	P16070	CD44 antigen		CD44	sp|P16070|CD44_HUMAN CD44 antigen OS=Homo sapiens OX=9606 GN=CD44 PE=1 SV=3	8	8	10.5	10.5		1.5501	117870000	182710000	81.537	0	38.166	386720000	13	26.8126	27.445	0.632359	1.5501	NO		Other / potential client / background
P54577	P54577	Tyrosine--tRNA ligase, cytoplasmic;Tyrosine--tRNA ligase, cytoplasmic, N-terminally processed		YARS	sp|P54577|SYYC_HUMAN Tyrosine--tRNA ligase, cytoplasmic OS=Homo sapiens OX=9606 GN=YARS1 PE=1 SV=4	5	5	9.5	9.5		1.54795	7185000	11122000	59.143	0	9.3808	23374000	5	22.7766	23.4069	0.630356	1.54795	NO		Mitochondrial / metabolic
P36542	P36542	ATP synthase subunit gamma, mitochondrial		ATP5C1	sp|P36542|ATPG_HUMAN ATP synthase subunit gamma, mitochondrial OS=Homo sapiens OX=9606 GN=ATP5F1C PE=1 SV=1	2	2	7	7		1.54619	5074400	7846000	32.996	0	5.2203	15458000	3	22.2748	22.9035	0.62872	1.54619	NO		Mitochondrial / metabolic
Q6NZI2	Q6NZI2	Polymerase I and transcript release factor		PTRF	sp|Q6NZI2|CAVN1_HUMAN Caveolae-associated protein 1 OS=Homo sapiens OX=9606 GN=CAVIN1 PE=1 SV=1	6	6	21.8	21.8		1.54386	11832000	18267000	43.476	0	37.777	35736000	8	23.4962	24.1227	0.626546	1.54386	NO		Other / potential client / background
P09972	P09972	Fructose-bisphosphate aldolase C		ALDOC	sp|P09972|ALDOC_HUMAN Fructose-bisphosphate aldolase C OS=Homo sapiens OX=9606 GN=ALDOC PE=1 SV=2	5	1	17.9	6.3		1.54279	51064000	78781000	39.455	0	10.618	155330000	2	25.6058	26.2313	0.625541	1.54279	NO		Other / potential client / background
O43707;Q08043	O43707	Alpha-actinin-4		ACTN4	sp|O43707|ACTN4_HUMAN Alpha-actinin-4 OS=Homo sapiens OX=9606 GN=ACTN4 PE=1 SV=2	43	29	55.5	38.5		1.5383	464870016	715110016	104.85	0	231.88	1507100000	79	28.7923	29.4136	0.621338	1.5383	NO		Cytoskeletal / structural
P43487	P43487	Ran-specific GTPase-activating protein		RANBP1	sp|P43487|RANG_HUMAN Ran-specific GTPase-activating protein OS=Homo sapiens OX=9606 GN=RANBP1 PE=1 SV=1	2	2	22.4	22.4		1.53538	5792000	8892900	23.31	0	2.9274	17909000	2	22.4656	23.0842	0.618592	1.53538	NO		Other / potential client / background
Q13200	Q13200	26S proteasome non-ATPase regulatory subunit 2		PSMD2	sp|Q13200|PSMD2_HUMAN 26S proteasome non-ATPase regulatory subunit 2 OS=Homo sapiens OX=9606 GN=PSMD2 PE=1 SV=3	8	8	10.8	10.8		1.53028	16744000	25623000	100.2	0	18.279	52643000	9	23.9971	24.6109	0.613795	1.53028	NO		Other / potential client / background
Q12906;Q96SI9	Q12906	Interleukin enhancer-binding factor 3		ILF3	sp|Q12906|ILF3_HUMAN Interleukin enhancer-binding factor 3 OS=Homo sapiens OX=9606 GN=ILF3 PE=1 SV=3	21	21	26.8	26.8		1.52576	211010000	321950016	95.337	0	61.126	655590000	46	27.6527	28.2623	0.609525	1.52576	NO		Other / potential client / background
Q15233	Q15233	Non-POU domain-containing octamer-binding protein		NONO	sp|Q15233|NONO_HUMAN Non-POU domain-containing octamer-binding protein OS=Homo sapiens OX=9606 GN=NONO PE=1 SV=4	26	25	59.4	57.7		1.5212	1231399936	1873200000	54.231	0	163.04	4881600000	136	30.1977	30.8029	0.605206	1.5212	NO		Other / potential client / background
P63244	P63244	Guanine nucleotide-binding protein subunit beta-2-like 1;Guanine nucleotide-binding protein subunit beta-2-like 1, N-terminally processed		GNB2L1	sp|P63244|RACK1_HUMAN Receptor of activated protein C kinase 1 OS=Homo sapiens OX=9606 GN=RACK1 PE=1 SV=3	12	12	43.5	43.5		1.5211	77536000	117940000	35.076	0	36.011	238880000	21	26.2084	26.8135	0.605115	1.5211	NO		Other / potential client / background
Q13185	Q13185	Chromobox protein homolog 3		CBX3	sp|Q13185|CBX3_HUMAN Chromobox protein homolog 3 OS=Homo sapiens OX=9606 GN=CBX3 PE=1 SV=4	7	6	39.9	31.1		1.51532	66514000	100790000	20.811	0	24.172	200830000	11	25.9872	26.5868	0.599623	1.51532	NO		Other / potential client / background
P10809	P10809	60 kDa heat shock protein, mitochondrial		HSPD1	sp|P10809|CH60_HUMAN 60 kDa heat shock protein, mitochondrial OS=Homo sapiens OX=9606 GN=HSPD1 PE=1 SV=2	30	30	58.5	58.5		1.51447	986680000	1494300032	61.054	0	205.97	3192100000	92	29.878	30.4768	0.598816	1.51447	NO		Mitochondrial / metabolic
Q01518	Q01518	Adenylyl cyclase-associated protein 1		CAP1	sp|Q01518|CAP1_HUMAN Adenylyl cyclase-associated protein 1 OS=Homo sapiens OX=9606 GN=CAP1 PE=1 SV=5	12	12	28.6	28.6		1.51321	63019000	95361000	51.901	0	59.856	191560000	17	25.9093	26.5069	0.597612	1.51321	NO		Other / potential client / background
P15311	P15311	Ezrin		EZR	sp|P15311|EZRI_HUMAN Ezrin OS=Homo sapiens OX=9606 GN=EZR PE=1 SV=4	15	9	24.9	15.9		1.50691	49204000	74146000	69.412	0	34.511	147630000	18	25.5523	26.1439	0.591593	1.50691	NO		Other / potential client / background
P14866;Q8WVV9	P14866	Heterogeneous nuclear ribonucleoprotein L		HNRNPL	sp|P14866|HNRPL_HUMAN Heterogeneous nuclear ribonucleoprotein L OS=Homo sapiens OX=9606 GN=HNRNPL PE=1 SV=2	25	25	63.7	63.7		1.50452	1005699968	1513100032	64.132	0	155.85	3191200000	73	29.9056	30.4949	0.589307	1.50452	NO		Other / potential client / background
Q8NAV1	Q8NAV1	Pre-mRNA-splicing factor 38A		PRPF38A	sp|Q8NAV1|PR38A_HUMAN Pre-mRNA-splicing factor 38A OS=Homo sapiens OX=9606 GN=PRPF38A PE=1 SV=1	4	4	12.2	12.2		1.49923	10416000	15616000	37.476	0	9.4827	32167000	7	23.3123	23.8965	0.584224	1.49923	NO		Other / potential client / background
P51148;P61020;P20339	P51148	Ras-related protein Rab-5C		RAB5C	sp|P51148|RAB5C_HUMAN Ras-related protein Rab-5C OS=Homo sapiens OX=9606 GN=RAB5C PE=1 SV=2	7	7	47.7	47.7		1.49217	22661000	33814000	23.482	0	25.124	72844000	10	24.4337	25.0111	0.577409	1.49217	NO		Other / potential client / background
P34932	P34932	Heat shock 70 kDa protein 4		HSPA4	sp|P34932|HSP74_HUMAN Heat shock 70 kDa protein 4 OS=Homo sapiens OX=9606 GN=HSPA4 PE=1 SV=4	15	15	22.4	22.4		1.49183	49491000	73832000	94.33	0	46.005	156490000	22	25.5607	26.1377	0.57708	1.49183	NO		Other / potential client / background
P62258	P62258	14-3-3 protein epsilon		YWHAE	sp|P62258|1433E_HUMAN 14-3-3 protein epsilon OS=Homo sapiens OX=9606 GN=YWHAE PE=1 SV=1	15	12	63.5	53.7		1.48643	87868000	130610000	29.174	0	52.33	276090000	24	26.3888	26.9607	0.571856	1.48643	NO		Other / potential client / background
P23396	P23396	40S ribosomal protein S3		RPS3	sp|P23396|RS3_HUMAN 40S ribosomal protein S3 OS=Homo sapiens OX=9606 GN=RPS3 PE=1 SV=2	16	16	72	72		1.48263	261900000	388300000	26.688	0	42.465	785810000	33	27.9644	28.5326	0.568156	1.48263	NO		Ribosomal / translation
P36952	P36952	Serpin B5		SERPINB5	sp|P36952|SPB5_HUMAN Serpin B5 OS=Homo sapiens OX=9606 GN=SERPINB5 PE=1 SV=2	7	7	21.6	21.6		1.48017	15807000	23397000	42.1	0	21.023	47546000	10	23.9141	24.4798	0.56576	1.48017	NO		Other / potential client / background
P62826	P62826	GTP-binding nuclear protein Ran		RAN	sp|P62826|RAN_HUMAN GTP-binding nuclear protein Ran OS=Homo sapiens OX=9606 GN=RAN PE=1 SV=3	5	5	24.5	24.5		1.47788	80947000	119630000	24.423	0	14.963	259200000	8	26.2705	26.834	0.56353	1.47788	NO		Other / potential client / background
Q9H9B4	Q9H9B4	Sideroflexin-1		SFXN1	sp|Q9H9B4|SFXN1_HUMAN Sideroflexin-1 OS=Homo sapiens OX=9606 GN=SFXN1 PE=1 SV=4	3	3	12.4	12.4		1.47508	4155900	6130300	35.619	0	9.1455	12306000	3	21.9867	22.5475	0.560797	1.47508	NO		Other / potential client / background
O00299	O00299	Chloride intracellular channel protein 1		CLIC1	sp|O00299|CLIC1_HUMAN Chloride intracellular channel protein 1 OS=Homo sapiens OX=9606 GN=CLIC1 PE=1 SV=4	10	10	57.3	57.3		1.47268	61795000	91004000	26.922	0	39.115	184990000	22	25.881	26.4394	0.55844	1.47268	NO		Other / potential client / background
P24539	P24539	ATP synthase F(0) complex subunit B1, mitochondrial		ATP5F1	sp|P24539|AT5F1_HUMAN ATP synthase F(0) complex subunit B1, mitochondrial OS=Homo sapiens OX=9606 GN=ATP5PB PE=1 SV=2	3	3	10.9	10.9		1.47109	16394000	24117000	28.908	0	17.099	46874000	4	23.9667	24.5235	0.556883	1.47109	NO		Mitochondrial / metabolic
P14324	P14324	Farnesyl pyrophosphate synthase		FDPS	sp|P14324|FPPS_HUMAN Farnesyl pyrophosphate synthase OS=Homo sapiens OX=9606 GN=FDPS PE=1 SV=4	2	2	4.5	4.5		1.46947	8726300	12823000	48.275	0	3.1241	26759000	3	23.0569	23.6122	0.555292	1.46947	NO		Other / potential client / background
P55036	P55036	26S proteasome non-ATPase regulatory subunit 4		PSMD4	sp|P55036|PSMD4_HUMAN 26S proteasome non-ATPase regulatory subunit 4 OS=Homo sapiens OX=9606 GN=PSMD4 PE=1 SV=1	2	2	12.2	12.2		1.46669	4254200	6239600	40.736	0	3.2992	17841000	3	22.0205	22.573	0.552566	1.46669	NO		Other / potential client / background
Q9UHX1	Q9UHX1	Poly(U)-binding-splicing factor PUF60		PUF60	sp|Q9UHX1|PUF60_HUMAN Poly(U)-binding-splicing factor PUF60 OS=Homo sapiens OX=9606 GN=PUF60 PE=1 SV=1	7	7	13.4	13.4		1.46463	7211400	10562000	59.875	0	11.461	21718000	6	22.7818	23.3324	0.550532	1.46463	NO		Other / potential client / background
Q9UKM9	Q9UKM9	RNA-binding protein Raly		RALY	sp|Q9UKM9|RALY_HUMAN RNA-binding protein Raly OS=Homo sapiens OX=9606 GN=RALY PE=1 SV=1	7	7	17.6	17.6		1.46346	68823000	100720000	32.463	0	16.351	205360000	11	26.0364	26.5858	0.549387	1.46346	NO		Other / potential client / background
P35232	P35232	Prohibitin		PHB	sp|P35232|PHB_HUMAN Prohibitin OS=Homo sapiens OX=9606 GN=PHB PE=1 SV=1	9	9	36.4	36.4		1.45781	71827000	104710000	29.804	0	21.379	211260000	17	26.098	26.6418	0.543801	1.45781	NO		Other / potential client / background
Q14683	Q14683	Structural maintenance of chromosomes protein 1A		SMC1A	sp|Q14683|SMC1A_HUMAN Structural maintenance of chromosomes protein 1A OS=Homo sapiens OX=9606 GN=SMC1A PE=1 SV=2	4	4	4.3	4.3		1.45672	5760700	8391700	143.23	0	7.1641	15734000	6	22.4578	23.0005	0.542719	1.45672	NO		Other / potential client / background
P62424	P62424	60S ribosomal protein L7a		RPL7A	sp|P62424|RL7A_HUMAN 60S ribosomal protein L7a OS=Homo sapiens OX=9606 GN=RPL7A PE=1 SV=2	12	12	44	44		1.45442	140750000	204710000	29.995	0	32.521	417940000	17	27.0686	27.609	0.540447	1.45442	NO		Ribosomal / translation
P23246	P23246	Splicing factor, proline- and glutamine-rich		SFPQ	sp|P23246|SFPQ_HUMAN Splicing factor, proline- and glutamine-rich OS=Homo sapiens OX=9606 GN=SFPQ PE=1 SV=2	26	25	40.6	39.5		1.45296	1508300032	2191500032	76.149	0	181.6	4985000000	118	30.4903	31.0293	0.538995	1.45296	NO		Other / potential client / background
Q00765	Q00765	Receptor expression-enhancing protein 5		REEP5	sp|Q00765|REEP5_HUMAN Receptor expression-enhancing protein 5 OS=Homo sapiens OX=9606 GN=REEP5 PE=1 SV=3	2	2	10.1	10.1		1.45211	5097600	7402300	21.493	0	6.8832	15921000	3	22.2814	22.8195	0.538155	1.45211	NO		Other / potential client / background
P02545	P02545	Prelamin-A/C;Lamin-A/C		LMNA	sp|P02545|LMNA_HUMAN Prelamin-A/C OS=Homo sapiens OX=9606 GN=LMNA PE=1 SV=1	54	53	69.7	68.4		1.44954	5962100224	8642299904	74.139	0	323.31	19143000000	224	32.4732	33.0088	0.535595	1.44954	NO		Other / potential client / background
O00410	O00410	Importin-5		IPO5	sp|O00410|IPO5_HUMAN Importin-5 OS=Homo sapiens OX=9606 GN=IPO5 PE=1 SV=4	10	9	15.4	14.8		1.447	13660000	19766000	123.63	0	21.994	40661000	8	23.7035	24.2365	0.533063	1.447	NO		Other / potential client / background
Q00325	Q00325	Phosphate carrier protein, mitochondrial		SLC25A3	sp|Q00325|MPCP_HUMAN Phosphate carrier protein, mitochondrial OS=Homo sapiens OX=9606 GN=SLC25A3 PE=1 SV=2	7	7	18.5	18.5		1.44682	72974000	105580000	40.094	0	16.661	217310000	11	26.1209	26.6538	0.532882	1.44682	NO		Mitochondrial / metabolic
P02794	P02794	Ferritin heavy chain;Ferritin heavy chain, N-terminally processed		FTH1	sp|P02794|FRIH_HUMAN Ferritin heavy chain OS=Homo sapiens OX=9606 GN=FTH1 PE=1 SV=2	6	6	36.1	36.1		1.44446	71134000	102750000	21.225	0	21.173	218990000	13	26.084	26.6146	0.530527	1.44446	NO		Other / potential client / background
O75312	O75312	Zinc finger protein ZPR1		ZPR1	sp|O75312|ZPR1_HUMAN Zinc finger protein ZPR1 OS=Homo sapiens OX=9606 GN=ZPR1 PE=1 SV=1	4	4	9.2	9.2		1.44403	6685300	9653800	50.925	0	9.2818	19969000	3	22.6726	23.2027	0.530105	1.44403	NO		Other / potential client / background
P62750	P62750	60S ribosomal protein L23a		RPL23A	sp|P62750|RL23A_HUMAN 60S ribosomal protein L23a OS=Homo sapiens OX=9606 GN=RPL23A PE=1 SV=1	5	5	25.6	25.6		1.44306	83344000	120270000	17.695	0	13.749	254360000	13	26.3126	26.8417	0.529127	1.44306	NO		Ribosomal / translation
Q9Y6E2	Q9Y6E2	Basic leucine zipper and W2 domain-containing protein 2		BZW2	sp|Q9Y6E2|BZW2_HUMAN Basic leucine zipper and W2 domain-containing protein 2 OS=Homo sapiens OX=9606 GN=BZW2 PE=1 SV=1	2	2	6.7	6.7		1.43953	1557800	2242500	48.162	0	8.1766	4704900	3	20.5711	21.0967	0.525598	1.43953	NO		Other / potential client / background
O15446	O15446	DNA-directed RNA polymerase I subunit RPA34		CD3EAP	sp|O15446|RPA34_HUMAN DNA-directed RNA polymerase I subunit RPA34 OS=Homo sapiens OX=9606 GN=POLR1G PE=1 SV=1	2	2	7.1	7.1		1.43555	3711900	5328600	54.985	0	2.9015	9923600	2	21.8237	22.3453	0.521599	1.43555	NO		Other / potential client / background
P48444	P48444	Coatomer subunit delta		ARCN1	sp|P48444|COPD_HUMAN Coatomer subunit delta OS=Homo sapiens OX=9606 GN=ARCN1 PE=1 SV=1	4	4	9	9		1.43492	4081400	5856500	57.21	0	6.2664	12827000	5	21.9606	22.4816	0.520975	1.43492	NO		Other / potential client / background
O43854	O43854	EGF-like repeat and discoidin I-like domain-containing protein 3		EDIL3	sp|O43854|EDIL3_HUMAN EGF-like repeat and discoidin I-like domain-containing protein 3 OS=Homo sapiens OX=9606 GN=EDIL3 PE=1 SV=1	4	4	9.4	9.4		1.43026	10224000	14623000	53.764	0	7.8831	29903000	4	23.2855	23.8017	0.51628	1.43026	NO		Other / potential client / background
Q5SSJ5	Q5SSJ5	Heterochromatin protein 1-binding protein 3		HP1BP3	sp|Q5SSJ5|HP1B3_HUMAN Heterochromatin protein 1-binding protein 3 OS=Homo sapiens OX=9606 GN=HP1BP3 PE=1 SV=1	5	5	10.7	10.7		1.42849	12054000	17219000	61.206	0	18.3	34697000	6	23.523	24.0375	0.514489	1.42849	NO		Other / potential client / background
Q92499	Q92499	ATP-dependent RNA helicase DDX1		DDX1	sp|Q92499|DDX1_HUMAN ATP-dependent RNA helicase DDX1 OS=Homo sapiens OX=9606 GN=DDX1 PE=1 SV=2	13	13	23.4	23.4		1.42781	62443000	89157000	82.431	0	33.087	186090000	21	25.896	26.4098	0.513808	1.42781	NO		Other / potential client / background
P55081	P55081	Microfibrillar-associated protein 1		MFAP1	sp|P55081|MFAP1_HUMAN Microfibrillar-associated protein 1 OS=Homo sapiens OX=9606 GN=MFAP1 PE=1 SV=2	3	3	8	8		1.42574	5553400	7917700	51.958	0	7.5508	16111000	4	22.4049	22.9167	0.51171	1.42574	NO		Mitochondrial / metabolic
Q15599	Q15599	Na(+)/H(+) exchange regulatory cofactor NHE-RF2		SLC9A3R2	sp|Q15599|NHRF2_HUMAN Na(+)/H(+) exchange regulatory cofactor NHE-RF2 OS=Homo sapiens OX=9606 GN=SLC9A3R2 PE=1 SV=2	2	2	5.6	5.6		1.4224	11404000	16221000	37.413	0	5.8942	32007000	4	23.443	23.9514	0.508323	1.4224	NO		Other / potential client / background
Q8WX93;Q86TC9	Q8WX93	Palladin		PALLD	sp|Q8WX93|PALLD_HUMAN Palladin OS=Homo sapiens OX=9606 GN=PALLD PE=1 SV=3	10	10	10.6	10.6		1.42197	31898000	45358000	150.56	0	23.999	95079000	14	24.927	25.4349	0.507891	1.42197	NO		Other / potential client / background
Q8NCA5	Q8NCA5	Protein FAM98A		FAM98A	sp|Q8NCA5|FA98A_HUMAN Protein FAM98A OS=Homo sapiens OX=9606 GN=FAM98A PE=1 SV=2	4	4	12.5	12.5		1.42117	17791000	25284000	55.272	0	14.298	51478000	9	24.0846	24.5917	0.507077	1.42117	NO		Other / potential client / background
P06576	P06576	ATP synthase subunit beta, mitochondrial		ATP5B	sp|P06576|ATPB_HUMAN ATP synthase subunit beta, mitochondrial OS=Homo sapiens OX=9606 GN=ATP5F1B PE=1 SV=3	17	17	49.5	49.5		1.40957	209270000	294980000	56.559	0	69.69	624720000	43	27.6408	28.136	0.495252	1.40957	NO		Mitochondrial / metabolic
Q8IV08	Q8IV08	Phospholipase D3		PLD3	sp|Q8IV08|PLD3_HUMAN 5-3 exonuclease PLD3 OS=Homo sapiens OX=9606 GN=PLD3 PE=1 SV=1	4	4	11.6	11.6		1.40894	8550400	12047000	54.705	0	9.1372	25503000	6	23.0276	23.5222	0.49461	1.40894	NO		Other / potential client / background
P30084	P30084	Enoyl-CoA hydratase, mitochondrial		ECHS1	sp|P30084|ECHM_HUMAN Enoyl-CoA hydratase, mitochondrial OS=Homo sapiens OX=9606 GN=ECHS1 PE=1 SV=4	3	3	13.4	13.4		1.40504	9239600	12982000	31.387	0	6.4422	27642000	3	23.1394	23.63	0.49061	1.40504	NO		Mitochondrial / metabolic
P49419	P49419	Alpha-aminoadipic semialdehyde dehydrogenase		ALDH7A1	sp|P49419|AL7A1_HUMAN Alpha-aminoadipic semialdehyde dehydrogenase OS=Homo sapiens OX=9606 GN=ALDH7A1 PE=1 SV=5	5	5	13.4	13.4		1.40466	6066500	8521400	58.486	0	8.75	17923000	5	22.5324	23.0227	0.490226	1.40466	NO		Other / potential client / background
Q15287	Q15287	RNA-binding protein with serine-rich domain 1		RNPS1	sp|Q15287|RNPS1_HUMAN RNA-binding protein with serine-rich domain 1 OS=Homo sapiens OX=9606 GN=RNPS1 PE=1 SV=1	2	2	7.5	7.5		1.40235	11070000	15524000	34.208	0	8.3023	39187000	3	23.4002	23.888	0.487845	1.40235	NO		Other / potential client / background
P06702	P06702	Protein S100-A9		S100A9	sp|P06702|S10A9_HUMAN Protein S100-A9 OS=Homo sapiens OX=9606 GN=S100A9 PE=1 SV=1	4	4	37.7	37.7		1.39933	32750000	45828000	13.242	0	11.763	145110000	14	24.965	25.4497	0.484734	1.39933	NO		Other / potential client / background
P49750	P49750	YLP motif-containing protein 1		YLPM1	sp|P49750|YLPM1_HUMAN YLP motif-containing protein 1 OS=Homo sapiens OX=9606 GN=YLPM1 PE=1 SV=4	4	4	3.6	3.6		1.39543	14106000	19684000	241.64	0	13.468	39417000	6	23.7498	24.2305	0.480714	1.39543	NO		Other / potential client / background
P61313	P61313	60S ribosomal protein L15		RPL15	sp|P61313|RL15_HUMAN 60S ribosomal protein L15 OS=Homo sapiens OX=9606 GN=RPL15 PE=1 SV=2	5	5	24.5	24.5		1.39225	40048000	55757000	24.146	0	9.6221	115420000	8	25.2552	25.7326	0.477423	1.39225	NO		Ribosomal / translation
P14174	P14174	Macrophage migration inhibitory factor		MIF	sp|P14174|MIF_HUMAN Macrophage migration inhibitory factor OS=Homo sapiens OX=9606 GN=MIF PE=1 SV=4	2	2	17.4	17.4		1.3878	4564000	6333900	12.476	0	3.5311	12434000	2	22.1219	22.5947	0.472795	1.3878	NO		Other / potential client / background
P60900	P60900	Proteasome subunit alpha type-6		PSMA6	sp|P60900|PSA6_HUMAN Proteasome subunit alpha type-6 OS=Homo sapiens OX=9606 GN=PSMA6 PE=1 SV=1	6	6	29.7	29.7		1.38647	22835000	31660000	27.399	0	15.848	68324000	8	24.4447	24.9162	0.471414	1.38647	NO		Other / potential client / background
P47914	P47914	60S ribosomal protein L29		RPL29	sp|P47914|RL29_HUMAN 60S ribosomal protein L29 OS=Homo sapiens OX=9606 GN=RPL29 PE=1 SV=2	2	2	14.5	14.5		1.38198	59869000	82738000	17.752	0	5.0716	160950000	5	25.8353	26.302	0.466741	1.38198	NO		Ribosomal / translation
P60842;Q14240	P60842	Eukaryotic initiation factor 4A-I		EIF4A1	sp|P60842|IF4A1_HUMAN Eukaryotic initiation factor 4A-I OS=Homo sapiens OX=9606 GN=EIF4A1 PE=1 SV=1	16	14	41.1	39.2		1.37843	70869000	97688000	46.153	0	46.795	217890000	19	26.0787	26.5417	0.463027	1.37843	NO		Other / potential client / background
O15372	O15372	Eukaryotic translation initiation factor 3 subunit H		EIF3H	sp|O15372|EIF3H_HUMAN Eukaryotic translation initiation factor 3 subunit H OS=Homo sapiens OX=9606 GN=EIF3H PE=1 SV=1	2	2	8.8	8.8		1.37654	7743300	10659000	39.93	0	10.62	22068000	2	22.8845	23.3456	0.461052	1.37654	NO		Ribosomal / translation
P14625;Q58FF3	P14625	Endoplasmin		HSP90B1	sp|P14625|ENPL_HUMAN Endoplasmin OS=Homo sapiens OX=9606 GN=HSP90B1 PE=1 SV=1	28	27	36.2	34.7		1.37555	454240000	624830016	92.468	0	107.01	1338900000	62	28.7589	29.2189	0.460009	1.37555	NO		Other / potential client / background
P13861	P13861	cAMP-dependent protein kinase type II-alpha regulatory subunit		PRKAR2A	sp|P13861|KAP2_HUMAN cAMP-dependent protein kinase type II-alpha regulatory subunit OS=Homo sapiens OX=9606 GN=PRKAR2A PE=1 SV=2	3	3	11.9	11.9		1.37409	3774000	5185800	45.518	0	6.1217	10395000	3	21.8477	22.3061	0.458472	1.37409	NO		Other / potential client / background
P07954	P07954	Fumarate hydratase, mitochondrial		FH	sp|P07954|FUMH_HUMAN Fumarate hydratase, mitochondrial OS=Homo sapiens OX=9606 GN=FH PE=1 SV=3	5	5	14.3	14.3		1.37375	7882100	10828000	54.636	0	15.408	23536000	7	22.9101	23.3683	0.458115	1.37375	NO		Mitochondrial / metabolic
P62244	P62244	40S ribosomal protein S15a		RPS15A	sp|P62244|RS15A_HUMAN 40S ribosomal protein S15a OS=Homo sapiens OX=9606 GN=RPS15A PE=1 SV=2	4	4	25.4	25.4		1.37271	39140000	53728000	14.839	0	8.4219	133570000	6	25.2221	25.6792	0.45703	1.37271	NO		Ribosomal / translation
O15269	O15269	Serine palmitoyltransferase 1		SPTLC1	sp|O15269|SPTC1_HUMAN Serine palmitoyltransferase 1 OS=Homo sapiens OX=9606 GN=SPTLC1 PE=1 SV=1	4	4	11.2	11.2		1.37225	8842400	12134000	52.743	0	9.0869	25794000	5	23.076	23.5326	0.456545	1.37225	NO		Other / potential client / background
P53999	P53999	Activated RNA polymerase II transcriptional coactivator p15		SUB1	sp|P53999|TCP4_HUMAN Activated RNA polymerase II transcriptional coactivator p15 OS=Homo sapiens OX=9606 GN=SUB1 PE=1 SV=3	5	5	52	52		1.37022	98371000	134790000	14.395	0	23.288	286790000	11	26.5517	27.0061	0.454408	1.37022	NO		Other / potential client / background
P50991	P50991	T-complex protein 1 subunit delta		CCT4	sp|P50991|TCPD_HUMAN T-complex protein 1 subunit delta OS=Homo sapiens OX=9606 GN=CCT4 PE=1 SV=4	25	25	55.1	55.1		1.36948	383590016	525320000	57.924	0	98.151	1114200000	47	28.515	28.9686	0.453631	1.36948	NO		Other / potential client / background
P27824	P27824	Calnexin		CANX	sp|P27824|CALX_HUMAN Calnexin OS=Homo sapiens OX=9606 GN=CANX PE=1 SV=2	17	17	28.2	28.2		1.36887	275980000	377780000	67.567	0	52.04	775020000	37	28.04	28.493	0.452983	1.36887	NO		Other / potential client / background
Q13765;E9PAV3	Q13765;E9PAV3	Nascent polypeptide-associated complex subunit alpha;Nascent polypeptide-associated complex subunit alpha, muscle-specific form		NACA	sp|Q13765|NACA_HUMAN Nascent polypeptide-associated complex subunit alpha OS=Homo sapiens OX=9606 GN=NACA PE=1 SV=1;sp|E9PAV3|NACAM_HUMAN Nascent polypeptide-associated complex subunit alpha, muscle-specific form OS=Homo sapiens OX=9606 GN=NACA PE=1 SV=1	4	4	26.5	26.5		1.36748	33937000	46408000	23.384	0	35.36	98235000	11	25.0164	25.4679	0.451514	1.36748	NO		Other / potential client / background
Q9Y3F4	Q9Y3F4	Serine-threonine kinase receptor-associated protein		STRAP	sp|Q9Y3F4|STRAP_HUMAN Serine-threonine kinase receptor-associated protein OS=Homo sapiens OX=9606 GN=STRAP PE=1 SV=1	7	7	26.3	26.3		1.36662	21742000	29713000	38.438	0	19.193	63660000	12	24.374	24.8246	0.45061	1.36662	NO		Other / potential client / background
P63000;P15153	P63000;P15153	Ras-related C3 botulinum toxin substrate 1;Ras-related C3 botulinum toxin substrate 2		RAC1;RAC2	sp|P63000|RAC1_HUMAN Ras-related C3 botulinum toxin substrate 1 OS=Homo sapiens OX=9606 GN=RAC1 PE=1 SV=1;sp|P15153|RAC2_HUMAN Ras-related C3 botulinum toxin substrate 2 OS=Homo sapiens OX=9606 GN=RAC2 PE=1 SV=1	2	2	13.5	13.5		1.36638	3279900	4481600	21.45	0	4.6243	9667700	4	21.6452	22.0956	0.450362	1.36638	NO		Other / potential client / background
Q01844	Q01844	RNA-binding protein EWS		EWSR1	sp|Q01844|EWS_HUMAN RNA-binding protein EWS OS=Homo sapiens OX=9606 GN=EWSR1 PE=1 SV=1	2	2	3.5	3.5		1.36512	9359600	12777000	68.477	0	5.0228	25878000	3	23.158	23.607	0.44903	1.36512	NO		Other / potential client / background
Q5VTU8;P56381	Q5VTU8;P56381	ATP synthase subunit epsilon-like protein, mitochondrial;ATP synthase subunit epsilon, mitochondrial		ATP5EP2;ATP5E	sp|Q5VTU8|AT5EL_HUMAN ATP synthase subunit epsilon-like protein, mitochondrial OS=Homo sapiens OX=9606 GN=ATP5F1EP2 PE=1 SV=1;sp|P56381|ATP5E_HUMAN ATP synthase subunit epsilon, mitochondrial OS=Homo sapiens OX=9606 GN=ATP5F1E PE=1 SV=2	2	2	29.4	29.4		1.36189	25881000	35247000	5.8068	0	3.6752	74860000	2	24.6254	25.071	0.445607	1.36189	NO		Mitochondrial / metabolic
Q9Y3L5;P61225;P10114	Q9Y3L5;P61225;P10114	Ras-related protein Rap-2c;Ras-related protein Rap-2b;Ras-related protein Rap-2a		RAP2C;RAP2B;RAP2A	sp|Q9Y3L5|RAP2C_HUMAN Ras-related protein Rap-2c OS=Homo sapiens OX=9606 GN=RAP2C PE=1 SV=1;sp|P61225|RAP2B_HUMAN Ras-related protein Rap-2b OS=Homo sapiens OX=9606 GN=RAP2B PE=1 SV=1;sp|P10114|RAP2A_HUMAN Ras-related protein Rap-2a OS=Homo sapiens OX=9606	2	2	10.9	10.9		1.36051	11087000	15084000	20.745	0	2.7883	30923000	2	23.4024	23.8465	0.44415	1.36051	NO		Other / potential client / background
P13010	P13010	X-ray repair cross-complementing protein 5		XRCC5	sp|P13010|XRCC5_HUMAN X-ray repair cross-complementing protein 5 OS=Homo sapiens OX=9606 GN=XRCC5 PE=1 SV=3	22	22	38.3	38.3		1.36022	194740000	264890000	82.704	0	71.265	542480000	32	27.537	27.9808	0.443844	1.36022	NO		Other / potential client / background
P09496	P09496	Clathrin light chain A		CLTA	sp|P09496|CLCA_HUMAN Clathrin light chain A OS=Homo sapiens OX=9606 GN=CLTA PE=1 SV=1	5	5	13.7	13.7		1.35816	16286000	22119000	27.076	0	8.9236	43746000	9	23.9571	24.3988	0.441654	1.35816	NO		Other / potential client / background
O60610	O60610	Protein diaphanous homolog 1		DIAPH1	sp|O60610|DIAP1_HUMAN Protein diaphanous homolog 1 OS=Homo sapiens OX=9606 GN=DIAPH1 PE=1 SV=2	10	10	10.6	10.6		1.35408	16262000	22020000	141.35	0	33.966	46506000	13	23.955	24.3923	0.43731	1.35408	NO		Other / potential client / background
O43684	O43684	Mitotic checkpoint protein BUB3		BUB3	sp|O43684|BUB3_HUMAN Mitotic checkpoint protein BUB3 OS=Homo sapiens OX=9606 GN=BUB3 PE=1 SV=1	5	5	17.4	17.4		1.3521	20443000	27641000	37.154	0	15.195	59129000	9	24.2851	24.7203	0.435203	1.3521	NO		Other / potential client / background
O75874;P48735	O75874	Isocitrate dehydrogenase [NADP] cytoplasmic		IDH1	sp|O75874|IDHC_HUMAN Isocitrate dehydrogenase [NADP] cytoplasmic OS=Homo sapiens OX=9606 GN=IDH1 PE=1 SV=2	6	6	15.7	15.7		1.35141	11693000	15802000	46.659	0	13.582	35039000	7	23.4791	23.9136	0.434462	1.35141	NO		Mitochondrial / metabolic
O60885	O60885	Bromodomain-containing protein 4		BRD4	sp|O60885|BRD4_HUMAN Bromodomain-containing protein 4 OS=Homo sapiens OX=9606 GN=BRD4 PE=1 SV=2	6	5	4.9	4.3		1.35101	29962000	40479000	152.22	0	13.206	83052000	7	24.8366	25.2707	0.43404	1.35101	NO		Other / potential client / background
P09211	P09211	Glutathione S-transferase P		GSTP1	sp|P09211|GSTP1_HUMAN Glutathione S-transferase P OS=Homo sapiens OX=9606 GN=GSTP1 PE=1 SV=2	10	10	58.1	58.1		1.35035	46071000	62212000	23.356	0	41.542	128180000	13	25.4574	25.8907	0.433334	1.35035	NO		Other / potential client / background
P17987	P17987	T-complex protein 1 subunit alpha		TCP1	sp|P17987|TCPA_HUMAN T-complex protein 1 subunit alpha OS=Homo sapiens OX=9606 GN=TCP1 PE=1 SV=1	25	25	56.8	56.8		1.3503	317840000	429180000	60.343	0	84.695	927850000	45	28.2437	28.677	0.433282	1.3503	NO		Other / potential client / background
P00492	P00492	Hypoxanthine-guanine phosphoribosyltransferase		HPRT1	sp|P00492|HPRT_HUMAN Hypoxanthine-guanine phosphoribosyltransferase OS=Homo sapiens OX=9606 GN=HPRT1 PE=1 SV=2	3	3	15.1	15.1		1.34407	8085900	10868000	24.579	0	6.2969	22917000	5	22.947	23.3736	0.426606	1.34407	NO		Other / potential client / background
P30050	P30050	60S ribosomal protein L12		RPL12	sp|P30050|RL12_HUMAN 60S ribosomal protein L12 OS=Homo sapiens OX=9606 GN=RPL12 PE=1 SV=1	5	5	45.5	45.5		1.34109	131550000	176420000	17.818	0	30.212	378300000	18	26.971	27.3944	0.423403	1.34109	NO		Ribosomal / translation
P11413	P11413	Glucose-6-phosphate 1-dehydrogenase		G6PD	sp|P11413|G6PD_HUMAN Glucose-6-phosphate 1-dehydrogenase OS=Homo sapiens OX=9606 GN=G6PD PE=1 SV=4	11	11	22.7	22.7		1.34029	56517000	75749000	59.256	0	26.194	168520000	15	25.7522	26.1747	0.422542	1.34029	NO		Other / potential client / background
P51648;P48448;P43353	P51648	Fatty aldehyde dehydrogenase		ALDH3A2	sp|P51648|AL3A2_HUMAN Aldehyde dehydrogenase family 3 member A2 OS=Homo sapiens OX=9606 GN=ALDH3A2 PE=1 SV=1	7	6	17.1	14.6		1.33769	19989000	26739000	54.847	0	14.685	55917000	6	24.2527	24.6724	0.419739	1.33769	NO		Other / potential client / background
P55769	P55769	NHP2-like protein 1;NHP2-like protein 1, N-terminally processed		NHP2L1	sp|P55769|NH2L1_HUMAN NHP2-like protein 1 OS=Homo sapiens OX=9606 GN=SNU13 PE=1 SV=3	3	3	27.3	27.3		1.33717	15292000	20448000	14.173	0	10.113	41179000	5	23.8663	24.2855	0.419183	1.33717	NO		Other / potential client / background
P11233;P11234	P11233;P11234	Ras-related protein Ral-A;Ras-related protein Ral-B		RALA;RALB	sp|P11233|RALA_HUMAN Ras-related protein Ral-A OS=Homo sapiens OX=9606 GN=RALA PE=1 SV=1;sp|P11234|RALB_HUMAN Ras-related protein Ral-B OS=Homo sapiens OX=9606 GN=RALB PE=1 SV=1	3	3	15.5	15.5		1.3351	1147700	1532300	23.567	0	5.7914	3175700	3	20.1303	20.5473	0.416953	1.3351	NO		Other / potential client / background
P25787	P25787	Proteasome subunit alpha type-2		PSMA2	sp|P25787|PSA2_HUMAN Proteasome subunit alpha type-2 OS=Homo sapiens OX=9606 GN=PSMA2 PE=1 SV=2	3	3	13.7	13.7		1.33366	9383200	12514000	25.898	0	10.859	26098000	2	23.1616	23.577	0.415391	1.33366	NO		Other / potential client / background
P62906	P62906	60S ribosomal protein L10a		RPL10A	sp|P62906|RL10A_HUMAN 60S ribosomal protein L10a OS=Homo sapiens OX=9606 GN=RPL10A PE=1 SV=2	6	6	27.6	27.6		1.3327	104990000	139920000	24.831	0	16.434	295390000	11	26.6457	27.06	0.41435	1.3327	NO		Ribosomal / translation
Q14166	Q14166	Tubulin--tyrosine ligase-like protein 12		TTLL12	sp|Q14166|TTL12_HUMAN Tubulin--tyrosine ligase-like protein 12 OS=Homo sapiens OX=9606 GN=TTLL12 PE=1 SV=2	2	2	4	4		1.33187	1732600	2307600	74.403	0	3.5331	5157000	2	20.7245	21.138	0.413454	1.33187	NO		Cytoskeletal / structural
Q96AG4	Q96AG4	Leucine-rich repeat-containing protein 59		LRRC59	sp|Q96AG4|LRC59_HUMAN Leucine-rich repeat-containing protein 59 OS=Homo sapiens OX=9606 GN=LRRC59 PE=1 SV=1	9	9	32.9	32.9		1.33112	105280000	140140000	34.93	0	27.764	292700000	16	26.6497	27.0623	0.412637	1.33112	NO		Other / potential client / background
P62917	P62917	60S ribosomal protein L8		RPL8	sp|P62917|RL8_HUMAN 60S ribosomal protein L8 OS=Homo sapiens OX=9606 GN=RPL8 PE=1 SV=2	6	6	31.1	31.1		1.33053	114330000	152120000	28.024	0	20.498	321910000	13	26.7686	27.1806	0.412006	1.33053	NO		Ribosomal / translation
P05556	P05556	Integrin beta-1		ITGB1	sp|P05556|ITB1_HUMAN Integrin beta-1 OS=Homo sapiens OX=9606 GN=ITGB1 PE=1 SV=2	12	12	17.9	17.9		1.32839	76529000	101660000	88.414	0	23.483	213990000	20	26.1895	26.5992	0.409674	1.32839	NO		Other / potential client / background
Q9UHD8	Q9UHD8	Septin-9		2021-09-09	sp|Q9UHD8|SEPT9_HUMAN Septin-9 OS=Homo sapiens OX=9606 GN=SEPTIN9 PE=1 SV=2	7	7	15.2	15.2		1.3274	33378000	44306000	65.401	0	23.907	86949000	8	24.9924	25.401	0.408605	1.3274	NO		Other / potential client / background
P51659	P51659	Peroxisomal multifunctional enzyme type 2;(3R)-hydroxyacyl-CoA dehydrogenase;Enoyl-CoA hydratase 2		HSD17B4	sp|P51659|DHB4_HUMAN Peroxisomal multifunctional enzyme type 2 OS=Homo sapiens OX=9606 GN=HSD17B4 PE=1 SV=3	9	9	21.5	21.5		1.32463	23944000	31717000	79.685	0	32.001	66491000	14	24.5132	24.9188	0.405592	1.32463	NO		Other / potential client / background
Q13409	Q13409	Cytoplasmic dynein 1 intermediate chain 2		DYNC1I2	sp|Q13409|DC1I2_HUMAN Cytoplasmic dynein 1 intermediate chain 2 OS=Homo sapiens OX=9606 GN=DYNC1I2 PE=1 SV=3	4	4	9.4	9.4		1.32352	14293000	18917000	71.456	0	10.954	39656000	6	23.7688	24.1732	0.404375	1.32351	NO		Mitochondrial / metabolic
Q9H307	Q9H307	Pinin		PNN	sp|Q9H307|PININ_HUMAN Pinin OS=Homo sapiens OX=9606 GN=PNN PE=1 SV=5	3	3	5.6	5.6		1.32149	10271000	13573000	81.627	0	10.908	27624000	4	23.2921	23.6942	0.402163	1.32149	NO		Other / potential client / background
Q9Y5S9	Q9Y5S9	RNA-binding protein 8A		RBM8A	sp|Q9Y5S9|RBM8A_HUMAN RNA-binding protein 8A OS=Homo sapiens OX=9606 GN=RBM8A PE=1 SV=1	3	3	31	31		1.3202	13498000	17820000	19.889	0	10.355	41929000	6	23.6862	24.087	0.400752	1.3202	NO		Other / potential client / background
Q9GZP4	Q9GZP4	PITH domain-containing protein 1		PITHD1	sp|Q9GZP4|PITH1_HUMAN PITH domain-containing protein 1 OS=Homo sapiens OX=9606 GN=PITHD1 PE=1 SV=1	7	7	40.3	40.3		1.31607	58265000	76681000	24.178	0	15.923	162040000	11	25.7961	26.1924	0.39624	1.31607	NO		Other / potential client / background
Q7L576;Q96F07	Q7L576;Q96F07	Cytoplasmic FMR1-interacting protein 1;Cytoplasmic FMR1-interacting protein 2		CYFIP1;CYFIP2	sp|Q7L576|CYFP1_HUMAN Cytoplasmic FMR1-interacting protein 1 OS=Homo sapiens OX=9606 GN=CYFIP1 PE=1 SV=1;sp|Q96F07|CYFP2_HUMAN Cytoplasmic FMR1-interacting protein 2 OS=Homo sapiens OX=9606 GN=CYFIP2 PE=1 SV=2	4	4	3.7	3.7		1.31598	8560900	11266000	145.18	0	9.7149	23151000	5	23.0293	23.4255	0.396141	1.31598	NO		Mitochondrial / metabolic
P43121	P43121	Cell surface glycoprotein MUC18		MCAM	sp|P43121|MUC18_HUMAN Cell surface glycoprotein MUC18 OS=Homo sapiens OX=9606 GN=MCAM PE=1 SV=2	2	2	3.6	3.6		1.31502	3584900	4714200	71.607	0	2.8168	10258000	2	21.7735	22.1686	0.39508	1.31502	NO		Other / potential client / background
P07814	P07814	Bifunctional glutamate/proline--tRNA ligase;Glutamate--tRNA ligase;Proline--tRNA ligase		EPRS	sp|P07814|SYEP_HUMAN Bifunctional glutamate/proline--tRNA ligase OS=Homo sapiens OX=9606 GN=EPRS1 PE=1 SV=5	25	25	21.4	21.4		1.31486	87028000	114430000	170.59	0	96.048	244440000	36	26.375	26.7699	0.394914	1.31486	NO		Other / potential client / background
O43488;Q8NHP1;O95154	O43488	Aflatoxin B1 aldehyde reductase member 2		AKR7A2	sp|O43488|ARK72_HUMAN Aflatoxin B1 aldehyde reductase member 2 OS=Homo sapiens OX=9606 GN=AKR7A2 PE=1 SV=3	7	7	26.5	26.5		1.31299	53421000	70141000	39.589	0	22.299	154490000	15	25.6709	26.0638	0.392851	1.31299	NO		Other / potential client / background
O60869	O60869	Endothelial differentiation-related factor 1		EDF1	sp|O60869|EDF1_HUMAN Endothelial differentiation-related factor 1 OS=Homo sapiens OX=9606 GN=EDF1 PE=1 SV=1	2	2	18.2	18.2		1.30572	2416600	3155400	16.368	0	7.8663	6592700	2	21.2045	21.5894	0.384844	1.30572	NO		Other / potential client / background
P17066;P48741	P17066;P48741	Heat shock 70 kDa protein 6;Putative heat shock 70 kDa protein 7		HSPA6;HSPA7	sp|P17066|HSP76_HUMAN Heat shock 70 kDa protein 6 OS=Homo sapiens OX=9606 GN=HSPA6 PE=1 SV=2;sp|P48741|HSP77_HUMAN Putative heat shock 70 kDa protein 7 OS=Homo sapiens OX=9606 GN=HSPA7 PE=5 SV=2	9	1	15.1	1.7		1.30421	184970000	241240000	71.027	0	6.4193	524850000	6	27.4627	27.8459	0.383178	1.30421	NO		Other / potential client / background
Q6YN16	Q6YN16	Hydroxysteroid dehydrogenase-like protein 2		HSDL2	sp|Q6YN16|HSDL2_HUMAN Hydroxysteroid dehydrogenase-like protein 2 OS=Homo sapiens OX=9606 GN=HSDL2 PE=1 SV=1	2	2	6.9	6.9		1.30417	4409000	5750100	45.394	0	6.977	12578000	3	22.072	22.4552	0.383135	1.30417	NO		Other / potential client / background
Q99832	Q99832	T-complex protein 1 subunit eta		CCT7	sp|Q99832|TCPH_HUMAN T-complex protein 1 subunit eta OS=Homo sapiens OX=9606 GN=CCT7 PE=1 SV=2	23	23	53.2	53.2		1.3027	398510016	519140000	59.366	0	155.56	1162100000	65	28.57	28.9515	0.381508	1.3027	NO		Other / potential client / background
P46776	P46776	60S ribosomal protein L27a		RPL27A	sp|P46776|RL27A_HUMAN 60S ribosomal protein L27a OS=Homo sapiens OX=9606 GN=RPL27A PE=1 SV=2	3	3	20.9	20.9		1.29982	26239000	34106000	16.561	0	4.6795	71313000	3	24.6452	25.0235	0.378313	1.29982	NO		Ribosomal / translation
P31947	P31947	14-3-3 protein sigma		SFN	sp|P31947|1433S_HUMAN 14-3-3 protein sigma OS=Homo sapiens OX=9606 GN=SFN PE=1 SV=1	7	4	31	21		1.29891	86988000	112990000	27.774	0	10.159	258670000	7	26.3743	26.7516	0.377307	1.29891	NO		Other / potential client / background
P39019	P39019	40S ribosomal protein S19		RPS19	sp|P39019|RS19_HUMAN 40S ribosomal protein S19 OS=Homo sapiens OX=9606 GN=RPS19 PE=1 SV=2	7	7	48.3	48.3		1.2975	232000000	301020000	16.06	0	22.643	634720000	16	27.7895	28.1653	0.375735	1.2975	NO		Ribosomal / translation
Q9NVP1	Q9NVP1	ATP-dependent RNA helicase DDX18		DDX18	sp|Q9NVP1|DDX18_HUMAN ATP-dependent RNA helicase DDX18 OS=Homo sapiens OX=9606 GN=DDX18 PE=1 SV=2	4	4	7	7		1.29284	7089800	9166000	75.406	0	10.775	19221000	2	22.7573	23.1279	0.370547	1.29284	NO		Other / potential client / background
P59998	P59998	Actin-related protein 2/3 complex subunit 4		ARPC4	sp|P59998|ARPC4_HUMAN Actin-related protein 2/3 complex subunit 4 OS=Homo sapiens OX=9606 GN=ARPC4 PE=1 SV=3	3	3	16.1	16.1		1.29272	13518000	17475000	19.667	0	10.113	37453000	8	23.6884	24.0588	0.370411	1.29272	NO		Cytoskeletal / structural
O94979	O94979	Protein transport protein Sec31A		SEC31A	sp|O94979|SC31A_HUMAN Protein transport protein Sec31A OS=Homo sapiens OX=9606 GN=SEC31A PE=1 SV=3	18	18	16.7	16.7		1.2926	95706000	123710000	133.01	0	40.997	266790000	26	26.5121	26.8824	0.370281	1.2926	NO		Other / potential client / background
Q15005	Q15005	Signal peptidase complex subunit 2		SPCS2	sp|Q15005|SPCS2_HUMAN Signal peptidase complex subunit 2 OS=Homo sapiens OX=9606 GN=SPCS2 PE=1 SV=3	3	3	11.5	11.5		1.2901	3397100	4382600	25.003	0	5.5568	9690800	5	21.6959	22.0634	0.367483	1.2901	NO		Other / potential client / background
Q13838;O00148	Q13838;O00148	Spliceosome RNA helicase DDX39B;ATP-dependent RNA helicase DDX39A		DDX39B;DDX39A	sp|Q13838|DX39B_HUMAN Spliceosome RNA helicase DDX39B OS=Homo sapiens OX=9606 GN=DDX39B PE=1 SV=1;sp|O00148|DX39A_HUMAN ATP-dependent RNA helicase DDX39A OS=Homo sapiens OX=9606 GN=DDX39A PE=1 SV=2	7	7	20.6	20.6		1.28342	18206000	23366000	48.991	0	15.492	51520000	9	24.1179	24.4779	0.359997	1.28342	NO		Other / potential client / background
P50213	P50213	Isocitrate dehydrogenase [NAD] subunit alpha, mitochondrial		IDH3A	sp|P50213|IDH3A_HUMAN Isocitrate dehydrogenase [NAD] subunit alpha, mitochondrial OS=Homo sapiens OX=9606 GN=IDH3A PE=1 SV=1	4	4	14.8	14.8		1.28294	12964000	16632000	39.591	0	12.139	35883000	3	23.628	23.9875	0.359451	1.28294	NO		Mitochondrial / metabolic
P62847	P62847	40S ribosomal protein S24		RPS24	sp|P62847|RS24_HUMAN 40S ribosomal protein S24 OS=Homo sapiens OX=9606 GN=RPS24 PE=1 SV=1	3	3	25.6	25.6		1.28266	15959000	20470000	15.423	0	6.7855	60032000	7	23.9279	24.287	0.359141	1.28266	NO		Ribosomal / translation
Q03135;P56539	Q03135	Caveolin-1		CAV1	sp|Q03135|CAV1_HUMAN Caveolin-1 OS=Homo sapiens OX=9606 GN=CAV1 PE=1 SV=4	4	4	28.1	28.1		1.28197	46754000	59937000	20.471	0	7.5012	127030000	8	25.4786	25.8369	0.358357	1.28197	NO		Other / potential client / background
Q01813	Q01813	ATP-dependent 6-phosphofructokinase, platelet type		PFKP	sp|Q01813|PFKAP_HUMAN ATP-dependent 6-phosphofructokinase, platelet type OS=Homo sapiens OX=9606 GN=PFKP PE=1 SV=2	8	6	13.8	10.2		1.28116	9318100	11938000	85.595	0	16.796	25836000	11	23.1516	23.5091	0.357453	1.28116	NO		Other / potential client / background
Q8IVM0	Q8IVM0	Coiled-coil domain-containing protein 50		CCDC50	sp|Q8IVM0|CCD50_HUMAN Coiled-coil domain-containing protein 50 OS=Homo sapiens OX=9606 GN=CCDC50 PE=1 SV=1	5	5	15.7	15.7		1.28094	14181000	18165000	35.822	0	19.5	39926000	5	23.7575	24.1147	0.357202	1.28094	NO		Other / potential client / background
P05783;CON__H-INV:HIT000015463;CON__Q92764;CON__Q497I4;Q92764	P05783	Keratin, type I cytoskeletal 18		KRT18	sp|P05783|K1C18_HUMAN Keratin, type I cytoskeletal 18 OS=Homo sapiens OX=9606 GN=KRT18 PE=1 SV=2	28	19	68.4	52.6		1.27377	802339968	1022000000	48.057	0	239.97	2559600000	97	29.5796	29.9287	0.34911	1.27377	NO		Cytoskeletal / structural
P67812	P67812	Signal peptidase complex catalytic subunit SEC11A		SEC11A	sp|P67812|SC11A_HUMAN Signal peptidase complex catalytic subunit SEC11A OS=Homo sapiens OX=9606 GN=SEC11A PE=1 SV=1	2	2	9.5	9.5		1.27087	2741900	3484600	20.625	0	3.6357	7353100	2	21.3867	21.7326	0.345817	1.27087	NO		Other / potential client / background
P51665	P51665	26S proteasome non-ATPase regulatory subunit 7		PSMD7	sp|P51665|PSMD7_HUMAN 26S proteasome non-ATPase regulatory subunit 7 OS=Homo sapiens OX=9606 GN=PSMD7 PE=1 SV=2	3	3	13	13		1.2705	16717000	21239000	37.025	0	5.7969	45790000	4	23.9948	24.3402	0.3454	1.2705	NO		Other / potential client / background
Q02218;Q9ULD0	Q02218	2-oxoglutarate dehydrogenase, mitochondrial		OGDH	sp|Q02218|ODO1_HUMAN 2-oxoglutarate dehydrogenase, mitochondrial OS=Homo sapiens OX=9606 GN=OGDH PE=1 SV=3	7	7	9.3	9.3		1.27	13626000	17305000	115.93	0	15.045	35206000	9	23.6999	24.0447	0.344827	1.27	NO		Mitochondrial / metabolic
P27105	P27105	Erythrocyte band 7 integral membrane protein		STOM	sp|P27105|STOM_HUMAN Stomatin OS=Homo sapiens OX=9606 GN=STOM PE=1 SV=3	7	7	29.9	29.9		1.26507	86912000	109950000	31.73	0	55.265	242440000	18	26.3731	26.7123	0.33922	1.26507	NO		Other / potential client / background
O43719	O43719	HIV Tat-specific factor 1		HTATSF1	sp|O43719|HTSF1_HUMAN HIV Tat-specific factor 1 OS=Homo sapiens OX=9606 GN=HTATSF1 PE=1 SV=1	16	16	27.4	27.4		1.26504	117830000	149060000	85.852	0	81.374	301040000	26	26.8121	27.1513	0.339186	1.26504	NO		Other / potential client / background
P34897	P34897	Serine hydroxymethyltransferase, mitochondrial		SHMT2	sp|P34897|GLYM_HUMAN Serine hydroxymethyltransferase, mitochondrial OS=Homo sapiens OX=9606 GN=SHMT2 PE=1 SV=3	10	9	19.8	17.1		1.26329	43936000	55504000	55.992	0	19.711	121900000	11	25.3889	25.7261	0.337188	1.26329	NO		Mitochondrial / metabolic
P98179	P98179	RNA-binding protein 3		RBM3	sp|P98179|RBM3_HUMAN RNA-binding protein 3 OS=Homo sapiens OX=9606 GN=RBM3 PE=1 SV=1	3	3	22.3	22.3		1.26085	27890000	35165000	17.17	0	7.2444	72176000	4	24.7332	25.0676	0.334392	1.26085	NO		Other / potential client / background
Q9H9T3	Q9H9T3	Elongator complex protein 3		ELP3	sp|Q9H9T3|ELP3_HUMAN Elongator complex protein 3 OS=Homo sapiens OX=9606 GN=ELP3 PE=1 SV=2	3	3	6.6	6.6		1.25858	1911200	2405400	62.258	0	4.6205	4896100	2	20.866	21.1978	0.331798	1.25858	NO		Other / potential client / background
Q15125	Q15125	3-beta-hydroxysteroid-Delta(8),Delta(7)-isomerase		EBP	sp|Q15125|EBP_HUMAN 3-beta-hydroxysteroid-Delta(8),Delta(7)-isomerase OS=Homo sapiens OX=9606 GN=EBP PE=1 SV=3	2	2	9.6	9.6		1.25697	16329000	20525000	26.352	0	6.3339	47194000	3	23.9609	24.2909	0.329946	1.25697	NO		Other / potential client / background
Q4G0J3	Q4G0J3	La-related protein 7		LARP7	sp|Q4G0J3|LARP7_HUMAN La-related protein 7 OS=Homo sapiens OX=9606 GN=LARP7 PE=1 SV=1	6	6	11.5	11.5		1.2532	8408900	10538000	66.898	0	12.362	21771000	7	23.0035	23.3291	0.325612	1.2532	NO		Other / potential client / background
O75390	O75390	Citrate synthase, mitochondrial		CS	sp|O75390|CISY_HUMAN Citrate synthase, mitochondrial OS=Homo sapiens OX=9606 GN=CS PE=1 SV=2	6	6	14.4	14.4		1.24951	23654000	29556000	51.712	0	15.968	64635000	8	24.4956	24.8169	0.321367	1.24951	NO		Mitochondrial / metabolic
Q96MU7	Q96MU7	YTH domain-containing protein 1		YTHDC1	sp|Q96MU7|YTDC1_HUMAN YTH domain-containing protein 1 OS=Homo sapiens OX=9606 GN=YTHDC1 PE=1 SV=3	5	5	9.9	9.9		1.24884	34194000	42703000	84.699	0	19.198	91233000	6	25.0272	25.3478	0.320594	1.24884	NO		Other / potential client / background
P26641	P26641	Elongation factor 1-gamma		EEF1G	sp|P26641|EF1G_HUMAN Elongation factor 1-gamma OS=Homo sapiens OX=9606 GN=EEF1G PE=1 SV=3	14	14	31.1	31.1		1.24699	205230000	255920000	50.118	0	50.654	590490000	37	27.6127	27.9311	0.318451	1.24699	NO		Ribosomal / translation
P13798	P13798	Acylamino-acid-releasing enzyme		APEH	sp|P13798|ACPH_HUMAN Acylamino-acid-releasing enzyme OS=Homo sapiens OX=9606 GN=APEH PE=1 SV=4	2	2	3.4	3.4		1.24592	692100	862300	81.224	0	2.47	1833300	2	19.4006	19.7178	0.317209	1.24592	NO		Other / potential client / background
Q9UQ35	Q9UQ35	Serine/arginine repetitive matrix protein 2		SRRM2	sp|Q9UQ35|SRRM2_HUMAN Serine/arginine repetitive matrix protein 2 OS=Homo sapiens OX=9606 GN=SRRM2 PE=1 SV=2	9	9	4.2	4.2		1.24221	29755000	36962000	299.61	0	20.284	77628000	14	24.8266	25.1395	0.312911	1.24221	NO		Other / potential client / background
P00338;Q6ZMR3;P07864	P00338	L-lactate dehydrogenase A chain		LDHA	sp|P00338|LDHA_HUMAN L-lactate dehydrogenase A chain OS=Homo sapiens OX=9606 GN=LDHA PE=1 SV=2	20	19	50.6	47		1.24216	1692300032	2102099968	36.688	0	182.16	4875500000	60	30.6563	30.9692	0.312846	1.24216	NO		Other / potential client / background
P18621	P18621	60S ribosomal protein L17		RPL17	sp|P18621|RL17_HUMAN 60S ribosomal protein L17 OS=Homo sapiens OX=9606 GN=RPL17 PE=1 SV=3	6	6	41.8	41.8		1.2404	117430000	145660000	21.397	0	19.605	319290000	11	26.8072	27.118	0.310804	1.2404	NO		Ribosomal / translation
P31946	P31946	14-3-3 protein beta/alpha;14-3-3 protein beta/alpha, N-terminally processed		YWHAB	sp|P31946|1433B_HUMAN 14-3-3 protein beta/alpha OS=Homo sapiens OX=9606 GN=YWHAB PE=1 SV=3	10	5	48.4	30.5		1.23977	54718000	67838000	28.082	0	47.826	148170000	9	25.7055	26.0156	0.310078	1.23977	NO		Other / potential client / background
P30837;P00352;P47895;O94788	P30837;P00352;P47895;O94788	Aldehyde dehydrogenase X, mitochondrial;Retinal dehydrogenase 1;Aldehyde dehydrogenase family 1 member A3;Retinal dehydrogenase 2		ALDH1B1;ALDH1A1;ALDH1A3;ALDH1A2	sp|P30837|AL1B1_HUMAN Aldehyde dehydrogenase X, mitochondrial OS=Homo sapiens OX=9606 GN=ALDH1B1 PE=1 SV=3;sp|P00352|AL1A1_HUMAN Retinal dehydrogenase 1 OS=Homo sapiens OX=9606 GN=ALDH1A1 PE=1 SV=2;sp|P47895|AL1A3_HUMAN Aldehyde dehydrogenase family 1 memb	2	1	3.9	2.3		1.2378	916140	1134000	57.206	0.0060539	1.8455	2417000	1	19.8052	20.113	0.30778	1.2378	NO		Mitochondrial / metabolic
Q9Y383;Q9NQ29	Q9Y383	Putative RNA-binding protein Luc7-like 2		LUC7L2	sp|Q9Y383|LC7L2_HUMAN Putative RNA-binding protein Luc7-like 2 OS=Homo sapiens OX=9606 GN=LUC7L2 PE=1 SV=2	8	8	21.9	21.9		1.23716	41233000	51012000	46.513	0	21.844	110480000	12	25.2973	25.6043	0.307037	1.23716	NO		Other / potential client / background
P33993	P33993	DNA replication licensing factor MCM7		MCM7	sp|P33993|MCM7_HUMAN DNA replication licensing factor MCM7 OS=Homo sapiens OX=9606 GN=MCM7 PE=1 SV=4	6	6	9.9	9.9		1.23538	12724000	15719000	81.307	0	10.851	35204000	7	23.601	23.906	0.304957	1.23538	NO		Other / potential client / background
Q16643	Q16643	Drebrin		DBN1	sp|Q16643|DREB_HUMAN Drebrin OS=Homo sapiens OX=9606 GN=DBN1 PE=1 SV=4	11	11	22.3	22.3		1.233	68262000	84167000	71.428	0	38.573	179930000	16	26.0246	26.3268	0.302172	1.233	NO		Other / potential client / background
P18583	P18583	Protein SON		SON	sp|P18583|SON_HUMAN Protein SON OS=Homo sapiens OX=9606 GN=SON PE=1 SV=4	2	2	1.1	1.1		1.23238	1343900	1656200	263.83	0	3.2721	3607900	3	20.358	20.6594	0.301451	1.23238	NO		Other / potential client / background
Q16719	Q16719	Kynureninase		KYNU	sp|Q16719|KYNU_HUMAN Kynureninase OS=Homo sapiens OX=9606 GN=KYNU PE=1 SV=1	5	5	14.2	14.2		1.2311	3121600	3843000	52.351	0	9.2925	8964200	6	21.5739	21.8738	0.299947	1.2311	NO		Other / potential client / background
Q8NFH5	Q8NFH5	Nucleoporin NUP53		NUP35	sp|Q8NFH5|NUP35_HUMAN Nucleoporin NUP35 OS=Homo sapiens OX=9606 GN=NUP35 PE=1 SV=1	5	5	22.1	22.1		1.22944	7721500	9493100	34.773	0	13.661	20285000	8	22.8804	23.1784	0.297998	1.22944	NO		Other / potential client / background
Q9UBQ5	Q9UBQ5	Eukaryotic translation initiation factor 3 subunit K		EIF3K	sp|Q9UBQ5|EIF3K_HUMAN Eukaryotic translation initiation factor 3 subunit K OS=Homo sapiens OX=9606 GN=EIF3K PE=1 SV=1	2	2	11.5	11.5		1.22291	3352500	4099800	25.059	0	4.3456	8840700	3	21.6768	21.9671	0.290316	1.22291	NO		Ribosomal / translation
P00505	P00505	Aspartate aminotransferase, mitochondrial		GOT2	sp|P00505|AATM_HUMAN Aspartate aminotransferase, mitochondrial OS=Homo sapiens OX=9606 GN=GOT2 PE=1 SV=3	9	9	23.5	23.5		1.22268	36397000	44502000	47.517	0	28.482	99970000	8	25.1173	25.4074	0.290051	1.22268	NO		Mitochondrial / metabolic
Q13011	Q13011	Delta(3,5)-Delta(2,4)-dienoyl-CoA isomerase, mitochondrial		ECH1	sp|Q13011|ECH1_HUMAN Delta(3,5)-Delta(2,4)-dienoyl-CoA isomerase, mitochondrial OS=Homo sapiens OX=9606 GN=ECH1 PE=1 SV=2	5	5	18	18		1.22206	14163000	17308000	35.816	0	17.075	37887000	7	23.7556	24.0449	0.289312	1.22206	NO		Mitochondrial / metabolic
P22695	P22695	Cytochrome b-c1 complex subunit 2, mitochondrial		UQCRC2	sp|P22695|QCR2_HUMAN Cytochrome b-c1 complex subunit 2, mitochondrial OS=Homo sapiens OX=9606 GN=UQCRC2 PE=1 SV=3	4	4	12.6	12.6		1.21783	16049000	19545000	48.442	0	15.287	43559000	6	23.936	24.2203	0.284316	1.21783	NO		Mitochondrial / metabolic
P62269	P62269	40S ribosomal protein S18		RPS18	sp|P62269|RS18_HUMAN 40S ribosomal protein S18 OS=Homo sapiens OX=9606 GN=RPS18 PE=1 SV=3	4	4	27.6	27.6		1.21722	3265400	3974700	17.718	0	9.906	8717300	4	21.6388	21.9224	0.283586	1.21722	NO		Ribosomal / translation
P22626	P22626	Heterogeneous nuclear ribonucleoproteins A2/B1		HNRNPA2B1	sp|P22626|ROA2_HUMAN Heterogeneous nuclear ribonucleoproteins A2/B1 OS=Homo sapiens OX=9606 GN=HNRNPA2B1 PE=1 SV=2	20	19	63.7	61.2		1.21661	1425600000	1734400000	37.429	0	125.13	4232400000	94	30.4089	30.6918	0.282867	1.21661	NO		Other / potential client / background
P30044	P30044	Peroxiredoxin-5, mitochondrial		PRDX5	sp|P30044|PRDX5_HUMAN Peroxiredoxin-5, mitochondrial OS=Homo sapiens OX=9606 GN=PRDX5 PE=1 SV=4	6	6	36.4	36.4		1.21641	23428000	28498000	22.086	0	12.463	62380000	7	24.4817	24.7644	0.282627	1.21641	NO		Mitochondrial / metabolic
Q14195	Q14195	Dihydropyrimidinase-related protein 3		DPYSL3	sp|Q14195|DPYL3_HUMAN Dihydropyrimidinase-related protein 3 OS=Homo sapiens OX=9606 GN=DPYSL3 PE=1 SV=1	5	3	12.5	8.2		1.21534	2330300	2832100	61.963	0	11.313	6515300	2	21.1521	21.4334	0.281356	1.21534	NO		Other / potential client / background
O43396	O43396	Thioredoxin-like protein 1		TXNL1	sp|O43396|TXNL1_HUMAN Thioredoxin-like protein 1 OS=Homo sapiens OX=9606 GN=TXNL1 PE=1 SV=3	5	5	27.7	27.7		1.21472	6597800	8014500	32.251	0	10.883	18124000	7	22.6536	22.9342	0.280627	1.21472	NO		Other / potential client / background
Q8IVS2	Q8IVS2	Malonyl-CoA-acyl carrier protein transacylase, mitochondrial		MCAT	sp|Q8IVS2|FABD_HUMAN Malonyl-CoA-acyl carrier protein transacylase, mitochondrial OS=Homo sapiens OX=9606 GN=MCAT PE=1 SV=2	2	2	6.4	6.4		1.21468	2125500	2581800	42.961	0	4.9193	5776700	2	21.0194	21.2999	0.280575	1.21468	NO		Mitochondrial / metabolic
Q9NP72	Q9NP72	Ras-related protein Rab-18		RAB18	sp|Q9NP72|RAB18_HUMAN Ras-related protein Rab-18 OS=Homo sapiens OX=9606 GN=RAB18 PE=1 SV=1	5	5	28.6	28.6		1.20865	6138400	7419200	22.977	0	13.352	16693000	9	22.5494	22.8228	0.273401	1.20865	NO		Other / potential client / background
Q9NR12	Q9NR12	PDZ and LIM domain protein 7		PDLIM7	sp|Q9NR12|PDLI7_HUMAN PDZ and LIM domain protein 7 OS=Homo sapiens OX=9606 GN=PDLIM7 PE=1 SV=1	3	3	7.4	7.4		1.20588	5940000	7162900	49.844	0	5.2901	15643000	4	22.502	22.7721	0.270081	1.20588	NO		Other / potential client / background
O14530	O14530	Thioredoxin domain-containing protein 9		TXNDC9	sp|O14530|TXND9_HUMAN Thioredoxin domain-containing protein 9 OS=Homo sapiens OX=9606 GN=TXNDC9 PE=1 SV=2	2	2	7.1	7.1		1.20466	4030600	4855500	26.534	0	3.0495	10890000	3	21.9426	22.2112	0.268625	1.20466	NO		Other / potential client / background
P62879;P16520;Q9BRK4	P62879	Guanine nucleotide-binding protein G(I)/G(S)/G(T) subunit beta-2		GNB2	sp|P62879|GBB2_HUMAN Guanine nucleotide-binding protein G(I)/G(S)/G(T) subunit beta-2 OS=Homo sapiens OX=9606 GN=GNB2 PE=1 SV=3	8	3	25.3	9.4		1.20247	12772000	15358000	37.331	0	46.105	34329000	6	23.6065	23.8725	0.266006	1.20247	NO		Other / potential client / background
Q8TDX7;Q9HC98	Q8TDX7;Q9HC98	Serine/threonine-protein kinase Nek7;Serine/threonine-protein kinase Nek6		NEK7;NEK6	sp|Q8TDX7|NEK7_HUMAN Serine/threonine-protein kinase Nek7 OS=Homo sapiens OX=9606 GN=NEK7 PE=1 SV=1;sp|Q9HC98|NEK6_HUMAN Serine/threonine-protein kinase Nek6 OS=Homo sapiens OX=9606 GN=NEK6 PE=1 SV=2	2	2	7.9	7.9		1.20108	1438700	1728000	34.551	0.0065934	1.8322	3725600	2	20.4563	20.7207	0.264337	1.20108	NO		Other / potential client / background
Q15102	Q15102	Platelet-activating factor acetylhydrolase IB subunit gamma		PAFAH1B3	sp|Q15102|PA1B3_HUMAN Platelet-activating factor acetylhydrolase IB subunit alpha1 OS=Homo sapiens OX=9606 GN=PAFAH1B3 PE=1 SV=1	5	5	27.7	27.7		1.19906	24892000	29847000	25.734	0	16.943	66691000	9	24.5692	24.8311	0.261904	1.19906	NO		Other / potential client / background
P13073	P13073	Cytochrome c oxidase subunit 4 isoform 1, mitochondrial		COX4I1	sp|P13073|COX41_HUMAN Cytochrome c oxidase subunit 4 isoform 1, mitochondrial OS=Homo sapiens OX=9606 GN=COX4I1 PE=1 SV=1	5	5	29	29		1.19871	12762000	15298000	19.576	0	9.3671	35481000	5	23.6054	23.8668	0.261489	1.19871	NO		Mitochondrial / metabolic
P49321	P49321	Nuclear autoantigenic sperm protein		NASP	sp|P49321|NASP_HUMAN Nuclear autoantigenic sperm protein OS=Homo sapiens OX=9606 GN=NASP PE=1 SV=2	2	2	3	3		1.1941	7154200	8542800	85.237	0	4.9787	18713000	2	22.7704	23.0263	0.255919	1.1941	NO		Other / potential client / background
P28070	P28070	Proteasome subunit beta type-4		PSMB4	sp|P28070|PSB4_HUMAN Proteasome subunit beta type-4 OS=Homo sapiens OX=9606 GN=PSMB4 PE=1 SV=4	3	3	14.8	14.8		1.19346	13786000	16453000	29.204	0	8.3294	39568000	2	23.7167	23.9718	0.255147	1.19346	NO		Other / potential client / background
O95373	O95373	Importin-7		IPO7	sp|O95373|IPO7_HUMAN Importin-7 OS=Homo sapiens OX=9606 GN=IPO7 PE=1 SV=1	8	8	9.4	9.4		1.1923	12174000	14515000	119.52	0	22.835	31693000	11	23.5373	23.791	0.253741	1.1923	NO		Other / potential client / background
Q13740	Q13740	CD166 antigen		ALCAM	sp|Q13740|CD166_HUMAN CD166 antigen OS=Homo sapiens OX=9606 GN=ALCAM PE=1 SV=2	4	4	8.2	8.2		1.1913	6875000	8190200	65.102	0	13.624	18861000	3	22.7129	22.9655	0.252539	1.1913	NO		Other / potential client / background
P49748	P49748	Very long-chain specific acyl-CoA dehydrogenase, mitochondrial		ACADVL	sp|P49748|ACADV_HUMAN Very long-chain specific acyl-CoA dehydrogenase, mitochondrial OS=Homo sapiens OX=9606 GN=ACADVL PE=1 SV=1	11	11	24	24		1.19129	32762000	39029000	70.389	0	23.127	85304000	12	24.9655	25.218	0.252523	1.19129	NO		Mitochondrial / metabolic
P40926	P40926	Malate dehydrogenase, mitochondrial		MDH2	sp|P40926|MDHM_HUMAN Malate dehydrogenase, mitochondrial OS=Homo sapiens OX=9606 GN=MDH2 PE=1 SV=3	17	17	63.3	63.3		1.18844	299620000	356080000	35.503	0	104.52	812560000	34	28.1586	28.4076	0.249067	1.18844	NO		Mitochondrial / metabolic
Q07666	Q07666	KH domain-containing, RNA-binding, signal transduction-associated protein 1		KHDRBS1	sp|Q07666|KHDR1_HUMAN KH domain-containing, RNA-binding, signal transduction-associated protein 1 OS=Homo sapiens OX=9606 GN=KHDRBS1 PE=1 SV=1	5	5	19.6	19.6		1.18766	56916000	67597000	48.227	0	8.3114	152740000	10	25.7623	26.0105	0.248125	1.18766	NO		Other / potential client / background
Q15366;P57721	Q15366;P57721	Poly(rC)-binding protein 2;Poly(rC)-binding protein 3		PCBP2;PCBP3	sp|Q15366|PCBP2_HUMAN Poly(rC)-binding protein 2 OS=Homo sapiens OX=9606 GN=PCBP2 PE=1 SV=1;sp|P57721|PCBP3_HUMAN Poly(rC)-binding protein 3 OS=Homo sapiens OX=9606 GN=PCBP3 PE=1 SV=2	7	4	25.5	14.8		1.18725	36331000	43134000	38.58	0	21.318	95139000	7	25.1147	25.3623	0.247624	1.18725	NO		Other / potential client / background
Q92804	Q92804	TATA-binding protein-associated factor 2N		TAF15	sp|Q92804|RBP56_HUMAN TATA-binding protein-associated factor 2N OS=Homo sapiens OX=9606 GN=TAF15 PE=1 SV=1	4	2	15.7	11.8		1.18278	1656600	1959400	61.829	0	12.209	4249800	3	20.6598	20.902	0.242187	1.18278	NO		Other / potential client / background
Q14697	Q14697	Neutral alpha-glucosidase AB		GANAB	sp|Q14697|GANAB_HUMAN Neutral alpha-glucosidase AB OS=Homo sapiens OX=9606 GN=GANAB PE=1 SV=3	24	24	28.3	28.3		1.1825	177750000	210190000	106.87	0	75.474	477100000	38	27.4053	27.6471	0.241844	1.1825	NO		Other / potential client / background
Q8N684	Q8N684	Cleavage and polyadenylation specificity factor subunit 7		CPSF7	sp|Q8N684|CPSF7_HUMAN Cleavage and polyadenylation specificity factor subunit 7 OS=Homo sapiens OX=9606 GN=CPSF7 PE=1 SV=1	12	12	29.1	29.1		1.18162	172450000	203770000	52.049	0	36.003	445540000	25	27.3616	27.6024	0.240764	1.18162	NO		Other / potential client / background
Q14126	Q14126	Desmoglein-2		DSG2	sp|Q14126|DSG2_HUMAN Desmoglein-2 OS=Homo sapiens OX=9606 GN=DSG2 PE=1 SV=2	2	2	4.2	4.2		1.18143	1752200	2070100	122.29	0	5.1919	4491900	2	20.7407	20.9813	0.240533	1.18143	NO		Cytoskeletal / structural
P49257	P49257	Protein ERGIC-53		LMAN1	sp|P49257|LMAN1_HUMAN Protein ERGIC-53 OS=Homo sapiens OX=9606 GN=LMAN1 PE=1 SV=2	3	3	7.6	7.6		1.18131	11665000	13780000	57.548	0	6.9254	28846000	4	23.4757	23.7161	0.24039	1.18131	NO		Other / potential client / background
P05141;Q9H0C2	P05141	ADP/ATP translocase 2;ADP/ATP translocase 2, N-terminally processed		SLC25A5	sp|P05141|ADT2_HUMAN ADP/ATP translocase 2 OS=Homo sapiens OX=9606 GN=SLC25A5 PE=1 SV=7	12	5	37.6	19.1		1.18123	71350000	84281000	32.852	0	28.815	194930000	12	26.0884	26.3287	0.240294	1.18123	NO		Other / potential client / background
Q9Y2A7	Q9Y2A7	Nck-associated protein 1		NCKAP1	sp|Q9Y2A7|NCKP1_HUMAN Nck-associated protein 1 OS=Homo sapiens OX=9606 GN=NCKAP1 PE=1 SV=1	8	8	8.2	8.2		1.17681	11023000	12972000	128.79	0	20.27	27844000	12	23.394	23.6289	0.234884	1.17681	NO		Other / potential client / background
P39748	P39748	Flap endonuclease 1		FEN1	sp|P39748|FEN1_HUMAN Flap endonuclease 1 OS=Homo sapiens OX=9606 GN=FEN1 PE=1 SV=1	5	5	20.8	20.8		1.17583	11562000	13595000	42.592	0	14.457	29708000	6	23.4629	23.6966	0.233685	1.17583	NO		Other / potential client / background
Q9NYF8	Q9NYF8	Bcl-2-associated transcription factor 1		BCLAF1	sp|Q9NYF8|BCLF1_HUMAN Bcl-2-associated transcription factor 1 OS=Homo sapiens OX=9606 GN=BCLAF1 PE=1 SV=2	13	12	14.8	13.6		1.16878	94740000	110730000	106.12	0	26.503	229710000	18	26.4975	26.7225	0.225001	1.16878	NO		Other / potential client / background
P25705	P25705	ATP synthase subunit alpha, mitochondrial		ATP5A1	sp|P25705|ATPA_HUMAN ATP synthase subunit alpha, mitochondrial OS=Homo sapiens OX=9606 GN=ATP5F1A PE=1 SV=1	17	17	36	36		1.1683	271660000	317380000	59.75	0	77.831	755520000	37	28.0172	28.2416	0.224409	1.1683	NO		Mitochondrial / metabolic
O43143;O60231;Q14562	O43143	Pre-mRNA-splicing factor ATP-dependent RNA helicase DHX15		DHX15	sp|O43143|DHX15_HUMAN Pre-mRNA-splicing factor ATP-dependent RNA helicase DHX15 OS=Homo sapiens OX=9606 GN=DHX15 PE=1 SV=2	30	30	39.6	39.6		1.16663	620700032	724129984	90.932	0	116.79	1796600000	108	29.2093	29.4317	0.222352	1.16663	NO		Other / potential client / background
Q9UQ88;P21127	Q9UQ88;P21127	Cyclin-dependent kinase 11A;Cyclin-dependent kinase 11B		CDK11A;CDK11B	sp|Q9UQ88|CD11A_HUMAN Cyclin-dependent kinase 11A OS=Homo sapiens OX=9606 GN=CDK11A PE=1 SV=4;sp|P21127|CD11B_HUMAN Cyclin-dependent kinase 11B OS=Homo sapiens OX=9606 GN=CDK11B PE=1 SV=4	3	3	3.8	3.8		1.1628	11480000	13349000	91.361	0	3.6901	30460000	4	23.4526	23.6702	0.217609	1.1628	NO		Other / potential client / background
Q7Z417	Q7Z417	Nuclear fragile X mental retardation-interacting protein 2		NUFIP2	sp|Q7Z417|NUFP2_HUMAN Nuclear fragile X mental retardation-interacting protein 2 OS=Homo sapiens OX=9606 GN=NUFIP2 PE=1 SV=1	15	15	29.2	29.2		1.15783	101630000	117670000	76.12	0	58.604	256370000	24	26.5988	26.8102	0.21142	1.15783	NO		Cytoskeletal / structural
Q9NQC3	Q9NQC3	Reticulon-4		RTN4	sp|Q9NQC3|RTN4_HUMAN Reticulon-4 OS=Homo sapiens OX=9606 GN=RTN4 PE=1 SV=2	7	7	11.8	11.8		1.15466	48170000	55620000	129.93	0	20.835	124340000	13	25.5216	25.7291	0.207469	1.15466	NO		Other / potential client / background
O43776	O43776	Asparagine--tRNA ligase, cytoplasmic		NARS	sp|O43776|SYNC_HUMAN Asparagine--tRNA ligase, cytoplasmic OS=Homo sapiens OX=9606 GN=NARS1 PE=1 SV=1	2	2	4.6	4.6		1.15304	2419600	2789900	62.942	0	6.9431	6564400	3	21.2063	21.4118	0.205445	1.15304	NO		Mitochondrial / metabolic
P23284	P23284	Peptidyl-prolyl cis-trans isomerase B		PPIB	sp|P23284|PPIB_HUMAN Peptidyl-prolyl cis-trans isomerase B OS=Homo sapiens OX=9606 GN=PPIB PE=1 SV=2	12	12	47.2	47.2		1.15286	178920000	206270000	23.742	0	34.958	481180000	26	27.4147	27.62	0.205219	1.15286	NO		Other / potential client / background
P08865	P08865	40S ribosomal protein SA		RPSA	sp|P08865|RSSA_HUMAN 40S ribosomal protein SA OS=Homo sapiens OX=9606 GN=RPSA PE=1 SV=4	7	7	32.5	32.5		1.15249	119810000	138080000	32.854	0	59.613	322410000	18	26.8362	27.0409	0.204756	1.15249	NO		Ribosomal / translation
O15173	O15173	Membrane-associated progesterone receptor component 2		PGRMC2	sp|O15173|PGRC2_HUMAN Membrane-associated progesterone receptor component 2 OS=Homo sapiens OX=9606 GN=PGRMC2 PE=1 SV=1	4	3	26	22		1.15189	8723900	10049000	23.818	0	7.8329	22052000	6	23.0565	23.2605	0.204007	1.15189	NO		Other / potential client / background
O15042	O15042	U2 snRNP-associated SURP motif-containing protein		U2SURP	sp|O15042|SR140_HUMAN U2 snRNP-associated SURP motif-containing protein OS=Homo sapiens OX=9606 GN=U2SURP PE=1 SV=2	18	18	19.3	19.3		1.14797	53884000	61857000	118.29	0	47.319	137260000	22	25.6834	25.8824	0.19908	1.14797	NO		Other / potential client / background
O94905;O75477	O94905;O75477	Erlin-2;Erlin-1		ERLIN2;ERLIN1	sp|O94905|ERLN2_HUMAN Erlin-2 OS=Homo sapiens OX=9606 GN=ERLIN2 PE=1 SV=1;sp|O75477|ERLN1_HUMAN Erlin-1 OS=Homo sapiens OX=9606 GN=ERLIN1 PE=1 SV=2	5	5	15.6	15.6		1.14485	15692000	17965000	37.839	0	12.969	41986000	6	23.9035	24.0987	0.19516	1.14485	NO		Other / potential client / background
P83916	P83916	Chromobox protein homolog 1		CBX1	sp|P83916|CBX1_HUMAN Chromobox protein homolog 1 OS=Homo sapiens OX=9606 GN=CBX1 PE=1 SV=1	2	1	14.6	5.9		1.14239	11714000	13382000	21.418	0	5.3492	29424000	2	23.4817	23.6738	0.19206	1.14239	NO		Other / potential client / background
P10620	P10620	Microsomal glutathione S-transferase 1		MGST1	sp|P10620|MGST1_HUMAN Microsomal glutathione S-transferase 1 OS=Homo sapiens OX=9606 GN=MGST1 PE=1 SV=1	3	3	19.4	19.4		1.14063	14264000	16270000	17.598	0	8.9868	35734000	7	23.7659	23.9557	0.189836	1.14063	NO		Mitochondrial / metabolic
Q06210	Q06210	Glutamine--fructose-6-phosphate aminotransferase [isomerizing] 1		GFPT1	sp|Q06210|GFPT1_HUMAN Glutamine--fructose-6-phosphate aminotransferase [isomerizing] 1 OS=Homo sapiens OX=9606 GN=GFPT1 PE=1 SV=3	3	3	6.2	6.2		1.14043	2203200	2512600	78.806	0	7.3855	5876100	4	21.0712	21.2608	0.18958	1.14043	NO		Other / potential client / background
Q9Y6E0;O00506;Q9P289	Q9Y6E0;O00506;Q9P289	Serine/threonine-protein kinase 24;Serine/threonine-protein kinase 24 36 kDa subunit;Serine/threonine-protein kinase 24 12 kDa subunit;Serine/threonine-protein kinase 25;Serine/threonine-protein kinase 26		STK24;STK25;STK26	sp|Q9Y6E0|STK24_HUMAN Serine/threonine-protein kinase 24 OS=Homo sapiens OX=9606 GN=STK24 PE=1 SV=1;sp|O00506|STK25_HUMAN Serine/threonine-protein kinase 25 OS=Homo sapiens OX=9606 GN=STK25 PE=1 SV=1;sp|Q9P289|STK26_HUMAN Serine/threonine-protein kinase 26	2	2	5.2	5.2		1.1384	31662000	36044000	49.307	0.0023162	2.1297	89349000	2	24.9162	25.1033	0.187007	1.1384	NO		Other / potential client / background
P49368	P49368	T-complex protein 1 subunit gamma		CCT3	sp|P49368|TCPG_HUMAN T-complex protein 1 subunit gamma OS=Homo sapiens OX=9606 GN=CCT3 PE=1 SV=4	24	24	54.3	54.3		1.13829	346729984	394680000	60.533	0	85.038	879950000	53	28.3692	28.5561	0.186871	1.13829	NO		Other / potential client / background
P00367;P49448	P00367;P49448	Glutamate dehydrogenase 1, mitochondrial;Glutamate dehydrogenase 2, mitochondrial		GLUD1;GLUD2	sp|P00367|DHE3_HUMAN Glutamate dehydrogenase 1, mitochondrial OS=Homo sapiens OX=9606 GN=GLUD1 PE=1 SV=2;sp|P49448|DHE4_HUMAN Glutamate dehydrogenase 2, mitochondrial OS=Homo sapiens OX=9606 GN=GLUD2 PE=1 SV=2	10	10	23.7	23.7		1.13539	36346000	41267000	61.397	0	28.564	92659000	13	25.1153	25.2985	0.183192	1.13539	NO		Mitochondrial / metabolic
Q9H7D7	Q9H7D7	WD repeat-containing protein 26		WDR26	sp|Q9H7D7|WDR26_HUMAN WD repeat-containing protein 26 OS=Homo sapiens OX=9606 GN=WDR26 PE=1 SV=3	3	3	6.2	6.2		1.13398	8180600	9276600	72.123	0	4.9387	20739000	4	22.9638	23.1452	0.181389	1.13398	NO		Other / potential client / background
Q16851	Q16851	UTP--glucose-1-phosphate uridylyltransferase		UGP2	sp|Q16851|UGPA_HUMAN UTP--glucose-1-phosphate uridylyltransferase OS=Homo sapiens OX=9606 GN=UGP2 PE=1 SV=5	15	15	36.4	36.4		1.1337	99841000	113190000	56.94	0	32.691	262030000	20	26.5731	26.7542	0.181042	1.1337	NO		Other / potential client / background
P20618	P20618	Proteasome subunit beta type-1		PSMB1	sp|P20618|PSB1_HUMAN Proteasome subunit beta type-1 OS=Homo sapiens OX=9606 GN=PSMB1 PE=1 SV=2	3	3	17.8	17.8		1.13326	11114000	12595000	26.489	0	12.076	29984000	6	23.4059	23.5863	0.180473	1.13326	NO		Other / potential client / background
Q02818	Q02818	Nucleobindin-1		NUCB1	sp|Q02818|NUCB1_HUMAN Nucleobindin-1 OS=Homo sapiens OX=9606 GN=NUCB1 PE=1 SV=4	6	6	15.8	15.8		1.13113	20071000	22703000	53.879	0	13.211	49485000	9	24.2586	24.4364	0.17777	1.13113	NO		Other / potential client / background
Q99714	Q99714	3-hydroxyacyl-CoA dehydrogenase type-2		HSD17B10	sp|Q99714|HCD2_HUMAN 3-hydroxyacyl-CoA dehydrogenase type-2 OS=Homo sapiens OX=9606 GN=HSD17B10 PE=1 SV=3	10	10	63.2	63.2		1.13071	62916000	71140000	26.923	0	39.027	168590000	20	25.9069	26.0842	0.177234	1.13071	NO		Other / potential client / background
P46821;P78559	P46821	Microtubule-associated protein 1B;MAP1B heavy chain;MAP1 light chain LC1		MAP1B	sp|P46821|MAP1B_HUMAN Microtubule-associated protein 1B OS=Homo sapiens OX=9606 GN=MAP1B PE=1 SV=2	16	16	8.7	8.7		1.12997	49203000	55598000	270.63	0	44.477	124100000	27	25.5522	25.7285	0.176287	1.12997	NO		Mitochondrial / metabolic
P61978	P61978	Heterogeneous nuclear ribonucleoprotein K		HNRNPK	sp|P61978|HNRPK_HUMAN Heterogeneous nuclear ribonucleoprotein K OS=Homo sapiens OX=9606 GN=HNRNPK PE=1 SV=1	16	16	46.2	46.2		1.12516	356510016	401129984	50.976	0	61.882	935970000	39	28.4094	28.5795	0.170127	1.12516	NO		Other / potential client / background
P61604	P61604	10 kDa heat shock protein, mitochondrial		HSPE1	sp|P61604|CH10_HUMAN 10 kDa heat shock protein, mitochondrial OS=Homo sapiens OX=9606 GN=HSPE1 PE=1 SV=2	7	7	61.8	61.8		1.12383	393700000	442449984	10.932	0	19.337	1123700000	31	28.5525	28.7209	0.168418	1.12383	NO		Mitochondrial / metabolic
Q5JTD0	Q5JTD0	Tight junction-associated protein 1		TJAP1	sp|Q5JTD0|TJAP1_HUMAN Tight junction-associated protein 1 OS=Homo sapiens OX=9606 GN=TJAP1 PE=1 SV=1	5	5	10.4	10.4		1.12378	9499200	10675000	61.82	0	12.762	23746000	5	23.1794	23.3477	0.168358	1.12378	NO		Other / potential client / background
P35052	P35052	Glypican-1;Secreted glypican-1		GPC1	sp|P35052|GPC1_HUMAN Glypican-1 OS=Homo sapiens OX=9606 GN=GPC1 PE=1 SV=2	2	2	5.2	5.2		1.12195	7457900	8367400	61.68	0	3.4004	17003000	4	22.8303	22.9963	0.16601	1.12195	NO		Other / potential client / background
Q15084	Q15084	Protein disulfide-isomerase A6		PDIA6	sp|Q15084|PDIA6_HUMAN Protein disulfide-isomerase A6 OS=Homo sapiens OX=9606 GN=PDIA6 PE=1 SV=1	8	8	26.6	26.6		1.12081	121020000	135640000	48.121	0	50.216	301700000	15	26.8507	27.0152	0.164537	1.12081	NO		Other / potential client / background
Q07955	Q07955	Serine/arginine-rich splicing factor 1		SRSF1	sp|Q07955|SRSF1_HUMAN Serine/arginine-rich splicing factor 1 OS=Homo sapiens OX=9606 GN=SRSF1 PE=1 SV=2	12	12	44.4	44.4		1.11769	118700000	132670000	27.744	0	39.142	337070000	39	26.8227	26.9833	0.160522	1.11769	NO		Other / potential client / background
Q9BY44	Q9BY44	Eukaryotic translation initiation factor 2A;Eukaryotic translation initiation factor 2A, N-terminally processed		EIF2A	sp|Q9BY44|EIF2A_HUMAN Eukaryotic translation initiation factor 2A OS=Homo sapiens OX=9606 GN=EIF2A PE=1 SV=3	3	3	8.2	8.2		1.11696	4323800	4829500	64.989	0	4.5338	11473000	4	22.0439	22.2034	0.159574	1.11696	NO		Ribosomal / translation
P17931	P17931	Galectin-3		LGALS3	sp|P17931|LEG3_HUMAN Galectin-3 OS=Homo sapiens OX=9606 GN=LGALS3 PE=1 SV=5	5	5	19.6	19.6		1.11544	16814000	18755000	26.152	0	9.1537	42531000	9	24.0032	24.1608	0.157612	1.11544	NO		Other / potential client / background
P45880	P45880	Voltage-dependent anion-selective channel protein 2		VDAC2	sp|P45880|VDAC2_HUMAN Voltage-dependent anion-selective channel protein 2 OS=Homo sapiens OX=9606 GN=VDAC2 PE=1 SV=2	10	10	49	49		1.11478	101060000	112660000	31.566	0	38.055	259160000	24	26.5906	26.7474	0.156763	1.11478	NO		Other / potential client / background
P22681	P22681	E3 ubiquitin-protein ligase CBL		CBL	sp|P22681|CBL_HUMAN E3 ubiquitin-protein ligase CBL OS=Homo sapiens OX=9606 GN=CBL PE=1 SV=2	2	2	2.2	2.2		1.11133	5158400	5732700	99.632	0	2.7171	11583000	3	22.2985	22.4508	0.152291	1.11133	NO		Other / potential client / background
Q96RS6	Q96RS6	NudC domain-containing protein 1		NUDCD1	sp|Q96RS6|NUDC1_HUMAN NudC domain-containing protein 1 OS=Homo sapiens OX=9606 GN=NUDCD1 PE=1 SV=2	11	11	22.6	22.6		1.11133	32274000	35867000	66.755	0	24.671	80585000	13	24.9439	25.0962	0.152285	1.11133	NO		Other / potential client / background
P67775;P62714	P67775;P62714	Serine/threonine-protein phosphatase 2A catalytic subunit alpha isoform;Serine/threonine-protein phosphatase 2A catalytic subunit beta isoform		PPP2CA;PPP2CB	sp|P67775|PP2AA_HUMAN Serine/threonine-protein phosphatase 2A catalytic subunit alpha isoform OS=Homo sapiens OX=9606 GN=PPP2CA PE=1 SV=1;sp|P62714|PP2AB_HUMAN Serine/threonine-protein phosphatase 2A catalytic subunit beta isoform OS=Homo sapiens OX=9606 G	7	7	25.6	25.6		1.10929	45062000	49987000	35.594	0	29.716	112300000	10	25.4254	25.575	0.149642	1.10929	NO		Other / potential client / background
Q9UJZ1	Q9UJZ1	Stomatin-like protein 2, mitochondrial		STOML2	sp|Q9UJZ1|STML2_HUMAN Stomatin-like protein 2, mitochondrial OS=Homo sapiens OX=9606 GN=STOML2 PE=1 SV=1	6	6	27.2	27.2		1.10815	14489000	16056000	38.534	0	19.84	34897000	6	23.7885	23.9366	0.148154	1.10815	NO		Mitochondrial / metabolic
P62495	P62495	Eukaryotic peptide chain release factor subunit 1		ETF1	sp|P62495|ERF1_HUMAN Eukaryotic peptide chain release factor subunit 1 OS=Homo sapiens OX=9606 GN=ETF1 PE=1 SV=3	3	3	7.3	7.3		1.10583	4208700	4654100	49.03	0	6.0718	10600000	4	22.0049	22.1501	0.145127	1.10583	NO		Other / potential client / background
P46379	P46379	Large proline-rich protein BAG6		BAG6	sp|P46379|BAG6_HUMAN Large proline-rich protein BAG6 OS=Homo sapiens OX=9606 GN=BAG6 PE=1 SV=2	2	2	2	2		1.10563	2575100	2847100	119.41	0	3.6767	6324500	2	21.2962	21.4411	0.144865	1.10563	NO		Other / potential client / background
O94925	O94925	Glutaminase kidney isoform, mitochondrial		GLS	sp|O94925|GLSK_HUMAN Glutaminase kidney isoform, mitochondrial OS=Homo sapiens OX=9606 GN=GLS PE=1 SV=1	9	9	17	17		1.09963	30664000	33719000	73.46	0	27.8	78727000	12	24.87	25.0071	0.137016	1.09963	NO		Mitochondrial / metabolic
Q05639	Q05639	Elongation factor 1-alpha 2		EEF1A2	sp|Q05639|EF1A2_HUMAN Elongation factor 1-alpha 2 OS=Homo sapiens OX=9606 GN=EEF1A2 PE=1 SV=1	8	2	19.2	6.7		1.09742	6016100	6602200	50.47	0	3.1348	16445000	2	22.5204	22.6545	0.134118	1.09742	NO		Ribosomal / translation
P12814;P35609	P12814	Alpha-actinin-1		ACTN1	sp|P12814|ACTN1_HUMAN Alpha-actinin-1 OS=Homo sapiens OX=9606 GN=ACTN1 PE=1 SV=2	31	18	47.5	31.4		1.0974	86435000	94854000	103.06	0	103.71	221920000	25	26.3651	26.4992	0.134093	1.0974	NO		Cytoskeletal / structural
Q92945	Q92945	Far upstream element-binding protein 2		KHSRP	sp|Q92945|FUBP2_HUMAN Far upstream element-binding protein 2 OS=Homo sapiens OX=9606 GN=KHSRP PE=1 SV=4	5	4	7.6	6.5		1.09733	8718700	9567300	73.114	0	10.408	21788000	5	23.0557	23.1897	0.133999	1.09733	NO		Other / potential client / background
P56537	P56537	Eukaryotic translation initiation factor 6		EIF6	sp|P56537|IF6_HUMAN Eukaryotic translation initiation factor 6 OS=Homo sapiens OX=9606 GN=EIF6 PE=1 SV=1	6	6	40	40		1.09703	35154000	38565000	26.599	0	24.073	85389000	7	25.0672	25.2008	0.133603	1.09703	NO		Ribosomal / translation
Q9UNE7	Q9UNE7	E3 ubiquitin-protein ligase CHIP		STUB1	sp|Q9UNE7|CHIP_HUMAN E3 ubiquitin-protein ligase CHIP OS=Homo sapiens OX=9606 GN=STUB1 PE=1 SV=2	13	13	44.2	44.2		1.09675	177580000	194760000	34.856	0	82.87	449020000	28	27.4039	27.5371	0.133228	1.09675	YES	CHIP – E3 ligase, TPR	TPR co-chaperone (MEEVD binder)
P11021	P11021	78 kDa glucose-regulated protein		HSPA5	sp|P11021|BIP_HUMAN Endoplasmic reticulum chaperone BiP OS=Homo sapiens OX=9606 GN=HSPA5 PE=1 SV=2	29	28	47.1	47.1		1.09589	734300032	804710016	72.332	0	157.26	1878200000	112	29.4518	29.5839	0.132099	1.09589	NO		Other / potential client / background
O00231	O00231	26S proteasome non-ATPase regulatory subunit 11		PSMD11	sp|O00231|PSD11_HUMAN 26S proteasome non-ATPase regulatory subunit 11 OS=Homo sapiens OX=9606 GN=PSMD11 PE=1 SV=3	9	9	25.4	25.4		1.09564	21873000	23965000	47.463	0	26.497	54190000	13	24.3826	24.5144	0.131778	1.09564	NO		Other / potential client / background
P62913	P62913	60S ribosomal protein L11		RPL11	sp|P62913|RL11_HUMAN 60S ribosomal protein L11 OS=Homo sapiens OX=9606 GN=RPL11 PE=1 SV=2	4	4	23.6	23.6		1.095	127580000	139700000	20.252	0	17.862	341990000	17	26.9268	27.0578	0.13093	1.095	NO		Ribosomal / translation
P48506	P48506	Glutamate--cysteine ligase catalytic subunit		GCLC	sp|P48506|GSH1_HUMAN Glutamate--cysteine ligase catalytic subunit OS=Homo sapiens OX=9606 GN=GCLC PE=1 SV=2	3	3	7.7	7.7		1.0946	10750000	11767000	72.765	0	6.779	26587000	5	23.3578	23.4882	0.13041	1.0946	NO		Other / potential client / background
P82979	P82979	SAP domain-containing ribonucleoprotein		SARNP	sp|P82979|SARNP_HUMAN SAP domain-containing ribonucleoprotein OS=Homo sapiens OX=9606 GN=SARNP PE=1 SV=3	3	3	18.6	18.6		1.09456	3726700	4079100	23.671	0	8.2906	9443600	5	21.8295	21.9598	0.130352	1.09456	NO		Other / potential client / background
O75400	O75400	Pre-mRNA-processing factor 40 homolog A		PRPF40A	sp|O75400|PR40A_HUMAN Pre-mRNA-processing factor 40 homolog A OS=Homo sapiens OX=9606 GN=PRPF40A PE=1 SV=2	15	15	17.8	17.8		1.09356	124300000	135930000	108.8	0	50.18	303600000	25	26.8893	27.0183	0.129038	1.09356	NO		Other / potential client / background
P83881;Q969Q0	P83881;Q969Q0	60S ribosomal protein L36a;60S ribosomal protein L36a-like		RPL36A;RPL36AL	sp|P83881|RL36A_HUMAN 60S ribosomal protein L36a OS=Homo sapiens OX=9606 GN=RPL36A PE=1 SV=2;sp|Q969Q0|RL36L_HUMAN 60S ribosomal protein L36a-like OS=Homo sapiens OX=9606 GN=RPL36AL PE=1 SV=3	3	3	23.6	23.6		1.09214	26719000	29181000	12.441	0	6.0782	75840000	5	24.6714	24.7985	0.127163	1.09214	NO		Ribosomal / translation
P31942	P31942	Heterogeneous nuclear ribonucleoprotein H3		HNRNPH3	sp|P31942|HNRH3_HUMAN Heterogeneous nuclear ribonucleoprotein H3 OS=Homo sapiens OX=9606 GN=HNRNPH3 PE=1 SV=2	7	6	27.2	24.9		1.09161	76626000	83646000	36.926	0	99.612	202830000	14	26.1913	26.3178	0.126463	1.09161	NO		Other / potential client / background
Q9Y281	Q9Y281	Cofilin-2		CFL2	sp|Q9Y281|COF2_HUMAN Cofilin-2 OS=Homo sapiens OX=9606 GN=CFL2 PE=1 SV=1	4	2	27.7	16.9		1.09051	3358600	3662600	18.736	0	7.3672	8872400	4	21.6794	21.8044	0.125008	1.09051	NO		Other / potential client / background
Q96EY1	Q96EY1	DnaJ homolog subfamily A member 3, mitochondrial		DNAJA3	sp|Q96EY1|DNJA3_HUMAN DnaJ homolog subfamily A member 3, mitochondrial OS=Homo sapiens OX=9606 GN=DNAJA3 PE=1 SV=2	3	3	9.2	9.2		1.09041	2588200	2822200	52.488	0	5.4022	6680200	3	21.3035	21.4284	0.124871	1.09041	NO		Mitochondrial / metabolic
Q99733	Q99733	Nucleosome assembly protein 1-like 4		NAP1L4	sp|Q99733|NP1L4_HUMAN Nucleosome assembly protein 1-like 4 OS=Homo sapiens OX=9606 GN=NAP1L4 PE=1 SV=1	3	3	12.3	12.3		1.08974	11477000	12507000	42.823	0	7.2963	28129000	6	23.4522	23.5762	0.12399	1.08974	NO		Other / potential client / background
Q99700	Q99700	Ataxin-2		ATXN2	sp|Q99700|ATX2_HUMAN Ataxin-2 OS=Homo sapiens OX=9606 GN=ATXN2 PE=1 SV=2	9	8	10.1	9.4		1.08946	19215000	20934000	140.28	0	24.046	47615000	9	24.1957	24.3193	0.123615	1.08946	NO		Other / potential client / background
O60306	O60306	Intron-binding protein aquarius		AQR	sp|O60306|AQR_HUMAN RNA helicase aquarius OS=Homo sapiens OX=9606 GN=AQR PE=1 SV=4	2	2	1.5	1.5		1.08748	3255600	3540400	171.29	0	3.3415	7941100	3	21.6345	21.7555	0.120989	1.08748	NO		Other / potential client / background
P26599;O95758	P26599	Polypyrimidine tract-binding protein 1		PTBP1	sp|P26599|PTBP1_HUMAN Polypyrimidine tract-binding protein 1 OS=Homo sapiens OX=9606 GN=PTBP1 PE=1 SV=1	13	13	35.6	35.6		1.08718	240550000	261520000	57.221	0	72.346	569750000	25	27.8418	27.9623	0.120584	1.08718	NO		Other / potential client / background
Q13428	Q13428	Treacle protein		TCOF1	sp|Q13428|TCOF_HUMAN Treacle protein OS=Homo sapiens OX=9606 GN=TCOF1 PE=1 SV=3	21	21	19.2	19.2		1.08377	148390000	160820000	152.1	0	59.347	362140000	27	27.1448	27.2609	0.116053	1.08377	NO		Other / potential client / background
P46940	P46940	Ras GTPase-activating-like protein IQGAP1		IQGAP1	sp|P46940|IQGA1_HUMAN Ras GTPase-activating-like protein IQGAP1 OS=Homo sapiens OX=9606 GN=IQGAP1 PE=1 SV=1	24	24	19.4	19.4		1.08276	97796000	105890000	189.25	0	77.122	241460000	38	26.5433	26.658	0.114719	1.08276	NO		Other / potential client / background
P05026	P05026	Sodium/potassium-transporting ATPase subunit beta-1		ATP1B1	sp|P05026|AT1B1_HUMAN Sodium/potassium-transporting ATPase subunit beta-1 OS=Homo sapiens OX=9606 GN=ATP1B1 PE=1 SV=1	4	4	17.8	17.8		1.08254	13629000	14754000	35.061	0	13.885	34837000	6	23.7002	23.8146	0.114426	1.08254	NO		Other / potential client / background
P23528	P23528	Cofilin-1		CFL1	sp|P23528|COF1_HUMAN Cofilin-1 OS=Homo sapiens OX=9606 GN=CFL1 PE=1 SV=3	12	10	62	51.2		1.07973	165940000	179170000	18.502	0	55.198	433460000	18	27.3061	27.4168	0.110667	1.07973	NO		Other / potential client / background
Q8WXF1	Q8WXF1	Paraspeckle component 1		PSPC1	sp|Q8WXF1|PSPC1_HUMAN Paraspeckle component 1 OS=Homo sapiens OX=9606 GN=PSPC1 PE=1 SV=1	12	12	27.9	27.9		1.07926	157450000	169930000	58.743	0	45.408	391270000	28	27.2303	27.3404	0.110047	1.07926	NO		Other / potential client / background
P53597	P53597	Succinyl-CoA ligase [ADP/GDP-forming] subunit alpha, mitochondrial		SUCLG1	sp|P53597|SUCA_HUMAN Succinate--CoA ligase [ADP/GDP-forming] subunit alpha, mitochondrial OS=Homo sapiens OX=9606 GN=SUCLG1 PE=1 SV=4	2	2	7.2	7.2		1.0776	13467000	14512000	36.249	0	4.524	33279000	2	23.6829	23.7907	0.107818	1.0776	NO		Mitochondrial / metabolic
P11498	P11498	Pyruvate carboxylase, mitochondrial		PC	sp|P11498|PYC_HUMAN Pyruvate carboxylase, mitochondrial OS=Homo sapiens OX=9606 GN=PC PE=1 SV=2	2	2	2.3	2.3		1.07721	2047700	2205800	129.63	0	4.8202	5239900	3	20.9656	21.0729	0.107298	1.07721	NO		Mitochondrial / metabolic
Q8WUM4	Q8WUM4	Programmed cell death 6-interacting protein		PDCD6IP	sp|Q8WUM4|PDC6I_HUMAN Programmed cell death 6-interacting protein OS=Homo sapiens OX=9606 GN=PDCD6IP PE=1 SV=1	8	8	12	12		1.07576	11141000	11985000	96.022	0	33.204	28383000	9	23.4094	23.5147	0.105351	1.07576	NO		Cytoskeletal / structural
Q12907	Q12907	Vesicular integral-membrane protein VIP36		LMAN2	sp|Q12907|LMAN2_HUMAN Vesicular integral-membrane protein VIP36 OS=Homo sapiens OX=9606 GN=LMAN2 PE=1 SV=1	2	2	5.6	5.6		1.07434	9485800	10191000	40.228	0	4.2769	23527000	2	23.1773	23.2808	0.103454	1.07434	NO		Other / potential client / background
P35241	P35241	Radixin		RDX	sp|P35241|RADI_HUMAN Radixin OS=Homo sapiens OX=9606 GN=RDX PE=1 SV=1	7	1	11.7	2.6		1.07219	3610000	3870600	68.563	0	4.3781	8730700	3	21.7836	21.8841	0.100558	1.07219	NO		Other / potential client / background
Q9UBK8	Q9UBK8	Methionine synthase reductase		MTRR	sp|Q9UBK8|MTRR_HUMAN Methionine synthase reductase OS=Homo sapiens OX=9606 GN=MTRR PE=1 SV=4	10	10	20.8	20.8		1.07128	50446000	54042000	77.673	0	27.11	126430000	16	25.5882	25.6876	0.0993412	1.07128	NO		Other / potential client / background
Q96T37	Q96T37	Putative RNA-binding protein 15		RBM15	sp|Q96T37|RBM15_HUMAN RNA-binding protein 15 OS=Homo sapiens OX=9606 GN=RBM15 PE=1 SV=2	5	5	7.2	7.2		1.06946	13433000	14366000	107.19	0	13.188	31079000	5	23.6793	23.7762	0.0968769	1.06946	NO		Other / potential client / background
Q9Y2X7	Q9Y2X7	ARF GTPase-activating protein GIT1		GIT1	sp|Q9Y2X7|GIT1_HUMAN ARF GTPase-activating protein GIT1 OS=Homo sapiens OX=9606 GN=GIT1 PE=1 SV=2	6	5	12.5	11.3		1.06945	13665000	14614000	84.34	0	13.133	33458000	6	23.704	23.8008	0.0968656	1.06945	NO		Other / potential client / background
P35221	P35221	Catenin alpha-1		CTNNA1	sp|P35221|CTNA1_HUMAN Catenin alpha-1 OS=Homo sapiens OX=9606 GN=CTNNA1 PE=1 SV=1	11	7	17.5	11.3		1.06926	17614000	18834000	100.07	0	36.631	43932000	11	24.0702	24.1668	0.0966169	1.06926	NO		Other / potential client / background
Q13126	Q13126	S-methyl-5-thioadenosine phosphorylase		MTAP	sp|Q13126|MTAP_HUMAN S-methyl-5-thioadenosine phosphorylase OS=Homo sapiens OX=9606 GN=MTAP PE=1 SV=2	8	8	36.7	36.7		1.06733	51731000	55214000	31.236	0	32.067	129180000	10	25.6245	25.7185	0.094005	1.06733	NO		Other / potential client / background
Q02809	Q02809	Procollagen-lysine,2-oxoglutarate 5-dioxygenase 1		PLOD1	sp|Q02809|PLOD1_HUMAN Procollagen-lysine,2-oxoglutarate 5-dioxygenase 1 OS=Homo sapiens OX=9606 GN=PLOD1 PE=1 SV=2	9	9	15	15		1.06581	15864000	16908000	83.549	0	18.324	38527000	10	23.9193	24.0112	0.0919494	1.06581	NO		Other / potential client / background
P22102	P22102	Trifunctional purine biosynthetic protein adenosine-3;Phosphoribosylamine--glycine ligase;Phosphoribosylformylglycinamidine cyclo-ligase;Phosphoribosylglycinamide formyltransferase		GART	sp|P22102|PUR2_HUMAN Trifunctional purine biosynthetic protein adenosine-3 OS=Homo sapiens OX=9606 GN=GART PE=1 SV=1	3	3	5.6	5.6		1.06436	3351500	3567200	107.77	0	9.0311	8756300	3	21.6764	21.7664	0.0899851	1.06436	NO		Other / potential client / background
Q9Y617	Q9Y617	Phosphoserine aminotransferase		PSAT1	sp|Q9Y617|SERC_HUMAN Phosphoserine aminotransferase OS=Homo sapiens OX=9606 GN=PSAT1 PE=1 SV=2	8	8	28.4	28.4		1.06265	15626000	16605000	40.422	0	16.232	40534000	8	23.8974	23.9851	0.0876692	1.06265	NO		Other / potential client / background
P0DMV9;P0DMV8	P0DMV9;P0DMV8	Heat shock 70 kDa protein 1B;Heat shock 70 kDa protein 1A		HSPA1B;HSPA1A	sp|P0DMV9|HS71B_HUMAN Heat shock 70 kDa protein 1B OS=Homo sapiens OX=9606 GN=HSPA1B PE=1 SV=1;sp|P0DMV8|HS71A_HUMAN Heat shock 70 kDa protein 1A OS=Homo sapiens OX=9606 GN=HSPA1A PE=1 SV=1	25	12	49.6	25.6		1.06169	105370000	111870000	70.051	0	71.282	259810000	15	26.6509	26.7372	0.086359	1.06169	NO		Other / potential client / background
P27348	P27348	14-3-3 protein theta		YWHAQ	sp|P27348|1433T_HUMAN 14-3-3 protein theta OS=Homo sapiens OX=9606 GN=YWHAQ PE=1 SV=1	8	4	35.9	21.6		1.06124	27400000	29078000	27.764	0	48.182	68359000	5	24.7077	24.7934	0.0857521	1.06124	NO		Other / potential client / background
P27635;Q96L21	P27635	60S ribosomal protein L10		RPL10	sp|P27635|RL10_HUMAN 60S ribosomal protein L10 OS=Homo sapiens OX=9606 GN=RPL10 PE=1 SV=4	5	5	32.7	32.7		1.05628	32695000	34535000	24.604	0	10.625	86104000	12	24.9626	25.0416	0.0789892	1.05628	NO		Ribosomal / translation
Q9H488	Q9H488	GDP-fucose protein O-fucosyltransferase 1		POFUT1	sp|Q9H488|OFUT1_HUMAN GDP-fucose protein O-fucosyltransferase 1 OS=Homo sapiens OX=9606 GN=POFUT1 PE=1 SV=1	2	2	6.7	6.7		1.05509	2993100	3158000	43.955	0	3.352	7223400	2	21.5132	21.5906	0.0773707	1.05509	NO		Other / potential client / background
Q96RP9	Q96RP9	Elongation factor G, mitochondrial		GFM1	sp|Q96RP9|EFGM_HUMAN Elongation factor G, mitochondrial OS=Homo sapiens OX=9606 GN=GFM1 PE=1 SV=2	3	3	4.8	4.8		1.05426	3343000	3524400	83.471	0	6.5959	7830800	6	21.6727	21.7489	0.0762343	1.05426	NO		Mitochondrial / metabolic
Q9UIA9	Q9UIA9	Exportin-7		XPO7	sp|Q9UIA9|XPO7_HUMAN Exportin-7 OS=Homo sapiens OX=9606 GN=XPO7 PE=1 SV=3	4	4	4.3	4.3		1.0515	5406300	5684700	123.91	0	10.391	12987000	6	22.3662	22.4387	0.0724426	1.0515	NO		Other / potential client / background
A6NKT7;Q7Z3J3	A6NKT7;Q7Z3J3	RanBP2-like and GRIP domain-containing protein 3;RanBP2-like and GRIP domain-containing protein 4		RGPD3;RGPD4	sp|A6NKT7|RGPD3_HUMAN RanBP2-like and GRIP domain-containing protein 3 OS=Homo sapiens OX=9606 GN=RGPD3 PE=3 SV=2;sp|Q7Z3J3|RGPD4_HUMAN RanBP2-like and GRIP domain-containing protein 4 OS=Homo sapiens OX=9606 GN=RGPD4 PE=2 SV=3	4	1	2.6	0.7		1.0494	5740600	6024200	197.48	0	3.6753	13713000	2	22.4528	22.5223	0.0695681	1.0494	NO		Other / potential client / background
Q9P2E9	Q9P2E9	Ribosome-binding protein 1		RRBP1	sp|Q9P2E9|RRBP1_HUMAN Ribosome-binding protein 1 OS=Homo sapiens OX=9606 GN=RRBP1 PE=1 SV=5	14	13	14.6	14		1.0473	27656000	28964000	152.45	0	44.67	68251000	18	24.7211	24.7878	0.0666683	1.0473	NO		Ribosomal / translation
Q16799	Q16799	Reticulon-1		RTN1	sp|Q16799|RTN1_HUMAN Reticulon-1 OS=Homo sapiens OX=9606 GN=RTN1 PE=1 SV=1	2	2	2.3	2.3		1.04717	3504200	3669500	83.617	0.0023028	2.0971	8360700	2	21.7407	21.8072	0.0664984	1.04717	NO		Other / potential client / background
Q16891	Q16891	MICOS complex subunit MIC60		IMMT	sp|Q16891|MIC60_HUMAN MICOS complex subunit MIC60 OS=Homo sapiens OX=9606 GN=IMMT PE=1 SV=1	5	5	8.7	8.7		1.04584	13875000	14511000	83.677	0	14.747	34529000	8	23.726	23.7906	0.0646592	1.04584	NO		Mitochondrial / metabolic
Q96EP5	Q96EP5	DAZ-associated protein 1		DAZAP1	sp|Q96EP5|DAZP1_HUMAN DAZ-associated protein 1 OS=Homo sapiens OX=9606 GN=DAZAP1 PE=1 SV=1	3	3	10.3	10.3		1.0448	7004900	7318700	43.383	0	8.6374	17025000	4	22.7399	22.8032	0.0632229	1.0448	NO		Other / potential client / background
Q15637	Q15637	Splicing factor 1		SF1	sp|Q15637|SF01_HUMAN Splicing factor 1 OS=Homo sapiens OX=9606 GN=SF1 PE=1 SV=4	11	11	21.3	21.3		1.04408	152460000	159180000	68.329	0	48.088	379290000	25	27.1839	27.2461	0.0622283	1.04408	NO		Other / potential client / background
P27816	P27816	Microtubule-associated protein 4		MAP4	sp|P27816|MAP4_HUMAN Microtubule-associated protein 4 OS=Homo sapiens OX=9606 GN=MAP4 PE=1 SV=3	14	14	15.7	15.7		1.04274	77045000	80338000	121	0	38.619	176190000	20	26.1992	26.2596	0.0603812	1.04274	NO		Mitochondrial / metabolic
Q96LD4	Q96LD4	Tripartite motif-containing protein 47		TRIM47	sp|Q96LD4|TRI47_HUMAN E3 ubiquitin-protein ligase TRIM47 OS=Homo sapiens OX=9606 GN=TRIM47 PE=1 SV=2	8	8	16.6	16.6		1.04164	23895000	24890000	69.531	0	23.084	60311000	11	24.5102	24.5691	0.0588575	1.04164	NO		Other / potential client / background
Q13310;P0CB38	Q13310	Polyadenylate-binding protein 4		PABPC4	sp|Q13310|PABP4_HUMAN Polyadenylate-binding protein 4 OS=Homo sapiens OX=9606 GN=PABPC4 PE=1 SV=1	13	6	21.3	9.3		1.04075	29990000	31212000	70.782	0	12.176	71031000	9	24.838	24.8956	0.0576193	1.04075	NO		Other / potential client / background
Q14254	Q14254	Flotillin-2		FLOT2	sp|Q14254|FLOT2_HUMAN Flotillin-2 OS=Homo sapiens OX=9606 GN=FLOT2 PE=1 SV=2	3	3	9.8	9.8		1.04049	4959200	5160000	47.064	0	5.2186	12214000	1	22.2417	22.2989	0.0572636	1.04049	NO		Other / potential client / background
P47755	P47755	F-actin-capping protein subunit alpha-2		CAPZA2	sp|P47755|CAZA2_HUMAN F-actin-capping protein subunit alpha-2 OS=Homo sapiens OX=9606 GN=CAPZA2 PE=1 SV=3	5	4	25.2	21.7		1.03952	7006400	7283300	32.949	0	10.53	16829000	5	22.7402	22.7962	0.0559189	1.03952	NO		Cytoskeletal / structural
O15427	O15427	Monocarboxylate transporter 4		SLC16A3	sp|O15427|MOT4_HUMAN Monocarboxylate transporter 4 OS=Homo sapiens OX=9606 GN=SLC16A3 PE=1 SV=1	3	3	8.4	8.4		1.03931	15773000	16393000	49.469	0	7.0387	37996000	5	23.911	23.9666	0.0556228	1.03931	NO		Other / potential client / background
O60563	O60563	Cyclin-T1		CCNT1	sp|O60563|CCNT1_HUMAN Cyclin-T1 OS=Homo sapiens OX=9606 GN=CCNT1 PE=1 SV=1	3	3	6.2	6.2		1.03629	16725000	17332000	80.684	0	13.802	39392000	6	23.9955	24.0469	0.0514319	1.03629	NO		Other / potential client / background
P37802	P37802	Transgelin-2		TAGLN2	sp|P37802|TAGL2_HUMAN Transgelin-2 OS=Homo sapiens OX=9606 GN=TAGLN2 PE=1 SV=3	5	5	27.1	27.1		1.03591	41018000	42491000	22.391	0	23.013	98770000	9	25.2898	25.3407	0.0509001	1.03591	NO		Other / potential client / background
P07437;A6NNZ2	P07437	Tubulin beta chain		TUBB	sp|P07437|TBB5_HUMAN Tubulin beta chain OS=Homo sapiens OX=9606 GN=TUBB PE=1 SV=2	17	2	48.4	6.1		1.0346	76071000	78703000	49.67	0	21.285	180440000	11	26.1808	26.2299	0.0490721	1.0346	NO		Cytoskeletal / structural
O95573	O95573	Long-chain-fatty-acid--CoA ligase 3		ACSL3	sp|O95573|ACSL3_HUMAN Long-chain-fatty-acid--CoA ligase 3 OS=Homo sapiens OX=9606 GN=ACSL3 PE=1 SV=3	10	9	19.7	17.2		1.03141	14169000	14614000	80.419	0	47.021	35176000	12	23.7562	23.8008	0.0446132	1.03141	NO		Other / potential client / background
P11177	P11177	Pyruvate dehydrogenase E1 component subunit beta, mitochondrial		PDHB	sp|P11177|ODPB_HUMAN Pyruvate dehydrogenase E1 component subunit beta, mitochondrial OS=Homo sapiens OX=9606 GN=PDHB PE=1 SV=3	9	9	30.1	30.1		1.03103	36444000	37575000	39.233	0	24.342	89963000	17	25.1192	25.1633	0.0440918	1.03103	NO		Mitochondrial / metabolic
P06132	P06132	Uroporphyrinogen decarboxylase		UROD	sp|P06132|DCUP_HUMAN Uroporphyrinogen decarboxylase OS=Homo sapiens OX=9606 GN=UROD PE=1 SV=2	3	3	10.6	10.6		1.03086	6979700	7195100	40.786	0	5.0626	16476000	5	22.7347	22.7786	0.0438497	1.03086	NO		Other / potential client / background
Q04726;Q04725	Q04726	Transducin-like enhancer protein 3		TLE3	sp|Q04726|TLE3_HUMAN Transducin-like enhancer protein 3 OS=Homo sapiens OX=9606 GN=TLE3 PE=1 SV=2	7	5	11.4	8.9		1.0301	15783000	16258000	83.416	0	17.08	35222000	8	23.9119	23.9546	0.0427783	1.0301	NO		Other / potential client / background
Q13162	Q13162	Peroxiredoxin-4		PRDX4	sp|Q13162|PRDX4_HUMAN Peroxiredoxin-4 OS=Homo sapiens OX=9606 GN=PRDX4 PE=1 SV=1	11	8	45.4	38.4		1.02859	27037000	27810000	30.54	0	21.57	73027000	9	24.6884	24.7291	0.0406687	1.02859	NO		Other / potential client / background
Q9BTA9	Q9BTA9	WW domain-containing adapter protein with coiled-coil		WAC	sp|Q9BTA9|WAC_HUMAN WW domain-containing adapter protein with coiled-coil OS=Homo sapiens OX=9606 GN=WAC PE=1 SV=3	4	4	11.6	11.6		1.02833	6791300	6983700	70.723	0	7.4814	17490000	5	22.6953	22.7356	0.0403038	1.02833	NO		Other / potential client / background
P25685	P25685	DnaJ homolog subfamily B member 1		DNAJB1	sp|P25685|DNJB1_HUMAN DnaJ homolog subfamily B member 1 OS=Homo sapiens OX=9606 GN=DNAJB1 PE=1 SV=4	5	5	17.6	17.6		1.02823	8954900	9207700	38.044	0	12.945	21330000	9	23.0942	23.1344	0.0401635	1.02823	NO		Other / potential client / background
O43809	O43809	Cleavage and polyadenylation specificity factor subunit 5		NUDT21	sp|O43809|CPSF5_HUMAN Cleavage and polyadenylation specificity factor subunit 5 OS=Homo sapiens OX=9606 GN=NUDT21 PE=1 SV=1	9	9	37	37		1.02669	140500000	144250000	26.227	0	50.323	338490000	21	27.066	27.104	0.0380012	1.02669	NO		Other / potential client / background
Q8IWA0	Q8IWA0	WD repeat-containing protein 75		WDR75	sp|Q8IWA0|WDR75_HUMAN WD repeat-containing protein 75 OS=Homo sapiens OX=9606 GN=WDR75 PE=1 SV=1	2	2	2.8	2.8		1.02634	1613500	1656000	94.498	0.0017836	2.266	3689700	1	20.6218	20.6593	0.0375091	1.02634	NO		Other / potential client / background
Q93100	Q93100	Phosphorylase b kinase regulatory subunit beta		PHKB	sp|Q93100|KPBB_HUMAN Phosphorylase b kinase regulatory subunit beta OS=Homo sapiens OX=9606 GN=PHKB PE=1 SV=3	2	2	2.5	2.5		1.02632	3241200	3326500	124.88	0	3.3559	7810500	1	21.6281	21.6656	0.037477	1.02632	NO		Other / potential client / background
Q16531	Q16531	DNA damage-binding protein 1		DDB1	sp|Q16531|DDB1_HUMAN DNA damage-binding protein 1 OS=Homo sapiens OX=9606 GN=DDB1 PE=1 SV=1	14	14	14.6	14.6		1.0263	55927000	57398000	126.97	0	33.783	129760000	19	25.737	25.7745	0.0374555	1.0263	NO		Other / potential client / background
Q93008;O00507	Q93008	Probable ubiquitin carboxyl-terminal hydrolase FAF-X		USP9X	sp|Q93008|USP9X_HUMAN Probable ubiquitin carboxyl-terminal hydrolase FAF-X OS=Homo sapiens OX=9606 GN=USP9X PE=1 SV=4	40	40	18.7	18.7		1.02328	239300000	244870000	290.46	0	134.24	578680000	69	27.8342	27.8674	0.0331956	1.02328	NO		Other / potential client / background
P08708	P08708	40S ribosomal protein S17		RPS17	sp|P08708|RS17_HUMAN 40S ribosomal protein S17 OS=Homo sapiens OX=9606 GN=RPS17 PE=1 SV=2	6	6	56.3	56.3		1.02011	25162000	25668000	15.55	0	16.25	62686000	10	24.5847	24.6135	0.0287243	1.02011	NO		Ribosomal / translation
Q12931	Q12931	Heat shock protein 75 kDa, mitochondrial		TRAP1	sp|Q12931|TRAP1_HUMAN Heat shock protein 75 kDa, mitochondrial OS=Homo sapiens OX=9606 GN=TRAP1 PE=1 SV=3	11	11	20.2	20.2		1.01981	58399000	59556000	80.109	0	40.569	135170000	17	25.7994	25.8277	0.0283032	1.01981	NO		Mitochondrial / metabolic
Q14152	Q14152	Eukaryotic translation initiation factor 3 subunit A		EIF3A	sp|Q14152|EIF3A_HUMAN Eukaryotic translation initiation factor 3 subunit A OS=Homo sapiens OX=9606 GN=EIF3A PE=1 SV=1	9	9	10.4	10.4		1.01951	7864100	8017500	166.57	0	16.566	18903000	10	22.9069	22.9347	0.0278708	1.01951	NO		Ribosomal / translation
Q8IYS1	Q8IYS1	Peptidase M20 domain-containing protein 2		PM20D2	sp|Q8IYS1|P20D2_HUMAN Peptidase M20 domain-containing protein 2 OS=Homo sapiens OX=9606 GN=PM20D2 PE=1 SV=2	2	2	4.1	4.1		1.01716	2698800	2745100	47.776	0	4.0114	6331900	2	21.3639	21.3884	0.0245406	1.01716	NO		Other / potential client / background
P54709	P54709	Sodium/potassium-transporting ATPase subunit beta-3		ATP1B3	sp|P54709|AT1B3_HUMAN Sodium/potassium-transporting ATPase subunit beta-3 OS=Homo sapiens OX=9606 GN=ATP1B3 PE=1 SV=1	2	2	9.3	9.3		1.01482	7389700	7499200	31.512	0.0012012	2.344	18268000	3	22.8171	22.8383	0.0212209	1.01482	NO		Other / potential client / background
Q9BUF5	Q9BUF5	Tubulin beta-6 chain		TUBB6	sp|Q9BUF5|TBB6_HUMAN Tubulin beta-6 chain OS=Homo sapiens OX=9606 GN=TUBB6 PE=1 SV=1	9	3	22	9.4		1.01319	8786400	8902300	49.857	0	9.2169	21900000	5	23.0668	23.0857	0.0189059	1.01319	NO		Cytoskeletal / structural
P50454	P50454	Serpin H1		SERPINH1	sp|P50454|SERPH_HUMAN Serpin H1 OS=Homo sapiens OX=9606 GN=SERPINH1 PE=1 SV=2	12	12	35.2	35.2		1.01217	168490000	170540000	46.44	0	57.029	403890000	26	27.3281	27.3455	0.0174472	1.01217	NO		Other / potential client / background
O75533	O75533	Splicing factor 3B subunit 1		SF3B1	sp|O75533|SF3B1_HUMAN Splicing factor 3B subunit 1 OS=Homo sapiens OX=9606 GN=SF3B1 PE=1 SV=3	47	47	44.4	44.4		1.01125	652460032	659800000	145.83	0	171.65	1591100000	92	29.2813	29.2975	0.0161392	1.01125	NO		Other / potential client / background
P42704;Q9NP80	P42704	Leucine-rich PPR motif-containing protein, mitochondrial		LRPPRC	sp|P42704|LPPRC_HUMAN Leucine-rich PPR motif-containing protein, mitochondrial OS=Homo sapiens OX=9606 GN=LRPPRC PE=1 SV=3	19	19	16.8	16.8		1.01049	68269000	68985000	157.9	0	75.272	165890000	33	26.0247	26.0398	0.0150521	1.01049	NO		Mitochondrial / metabolic
P52907	P52907	F-actin-capping protein subunit alpha-1		CAPZA1	sp|P52907|CAZA1_HUMAN F-actin-capping protein subunit alpha-1 OS=Homo sapiens OX=9606 GN=CAPZA1 PE=1 SV=3	6	5	35.7	32.2		1.00921	25732000	25969000	32.922	0	34.914	59151000	8	24.6171	24.6303	0.0132269	1.00921	NO		Cytoskeletal / structural
P62263	P62263	40S ribosomal protein S14		RPS14	sp|P62263|RS14_HUMAN 40S ribosomal protein S14 OS=Homo sapiens OX=9606 GN=RPS14 PE=1 SV=3	5	5	31.1	31.1		1.0085	134050000	135190000	16.273	0	20.066	319980000	14	26.9982	27.0104	0.0122172	1.0085	NO		Ribosomal / translation
P11940;Q9H361;Q4VXU2;Q5JQF8;Q96DU9	P11940;Q9H361	Polyadenylate-binding protein 1;Polyadenylate-binding protein 3		PABPC1;PABPC3	sp|P11940|PABP1_HUMAN Polyadenylate-binding protein 1 OS=Homo sapiens OX=9606 GN=PABPC1 PE=1 SV=2;sp|Q9H361|PABP3_HUMAN Polyadenylate-binding protein 3 OS=Homo sapiens OX=9606 GN=PABPC3 PE=1 SV=2	23	16	37.6	25.5		1.0072	137590000	138580000	70.67	0	97.755	350400000	27	27.0358	27.0461	0.0103434	1.0072	NO		Other / potential client / background
Q86TI2	Q86TI2	Dipeptidyl peptidase 9		DPP9	sp|Q86TI2|DPP9_HUMAN Dipeptidyl peptidase 9 OS=Homo sapiens OX=9606 GN=DPP9 PE=1 SV=3	12	12	18.4	18.4		1.0055	78495000	78927000	98.262	0	37.759	184470000	21	26.2261	26.234	0.00791815	1.0055	NO		Other / potential client / background
P62805	P62805	Histone H4		HIST1H4A	sp|P62805|H4_HUMAN Histone H4 OS=Homo sapiens OX=9606 GN=H4C1 PE=1 SV=2	9	9	59.2	59.2		1.00452	2145500032	2155200000	11.367	0	32.232	5515300000	69	30.9987	31.0052	0.00650783	1.00452	NO		Other / potential client / background
Q14157	Q14157	Ubiquitin-associated protein 2-like		UBAP2L	sp|Q14157|UBP2L_HUMAN Ubiquitin-associated protein 2-like OS=Homo sapiens OX=9606 GN=UBAP2L PE=1 SV=2	4	4	4.9	4.9		1.00343	8115200	8143000	114.53	0	12.38	18826000	5	22.9522	22.9571	0.00493375	1.00343	NO		Other / potential client / background
P62318	P62318	Small nuclear ribonucleoprotein Sm D3		SNRPD3	sp|P62318|SMD3_HUMAN Small nuclear ribonucleoprotein Sm D3 OS=Homo sapiens OX=9606 GN=SNRPD3 PE=1 SV=1	4	4	36.5	36.5		1.00272	106590000	106880000	13.916	0	38.569	273120000	16	26.6675	26.6714	0.00391982	1.00272	NO		Other / potential client / background
Q02543	Q02543	60S ribosomal protein L18a		RPL18A	sp|Q02543|RL18A_HUMAN 60S ribosomal protein L18a OS=Homo sapiens OX=9606 GN=RPL18A PE=1 SV=2	3	3	19.9	19.9		1.0016	92055000	92202000	20.762	0	7.654	210390000	6	26.456	26.4583	0.00230196	1.0016	NO		Ribosomal / translation
P20340;Q9NRW1;Q14964	P20340;Q9NRW1	Ras-related protein Rab-6A;Ras-related protein Rab-6B		RAB6A;RAB6B	sp|P20340|RAB6A_HUMAN Ras-related protein Rab-6A OS=Homo sapiens OX=9606 GN=RAB6A PE=1 SV=3;sp|Q9NRW1|RAB6B_HUMAN Ras-related protein Rab-6B OS=Homo sapiens OX=9606 GN=RAB6B PE=1 SV=1	3	3	17.8	17.8		1.00051	23725000	23737000	23.593	0	10.991	57283000	7	24.4999	24.5006	0.000729524	1.00051	NO		Other / potential client / background
O00159	O00159	Unconventional myosin-Ic		MYO1C	sp|O00159|MYO1C_HUMAN Unconventional myosin-Ic OS=Homo sapiens OX=9606 GN=MYO1C PE=1 SV=4	12	12	14.2	14.2		0.995795	72539000	72234000	121.68	0	34.236	168500000	16	26.1123	26.1062	-0.00607879	0.995795	NO		Other / potential client / background
O75396	O75396	Vesicle-trafficking protein SEC22b		SEC22B	sp|O75396|SC22B_HUMAN Vesicle-trafficking protein SEC22b OS=Homo sapiens OX=9606 GN=SEC22B PE=1 SV=4	8	8	38.1	38.1		0.993538	54473000	54121000	24.593	0	25.487	127530000	14	25.699	25.6897	-0.00935283	0.993538	NO		Other / potential client / background
P40939	P40939	Trifunctional enzyme subunit alpha, mitochondrial;Long-chain enoyl-CoA hydratase;Long chain 3-hydroxyacyl-CoA dehydrogenase		HADHA	sp|P40939|ECHA_HUMAN Trifunctional enzyme subunit alpha, mitochondrial OS=Homo sapiens OX=9606 GN=HADHA PE=1 SV=2	11	11	21.1	21.1		0.992187	38269000	37970000	82.999	0	23.695	92578000	16	25.1897	25.1784	-0.0113162	0.992187	NO		Mitochondrial / metabolic
P62191	P62191	26S protease regulatory subunit 4		PSMC1	sp|P62191|PRS4_HUMAN 26S proteasome regulatory subunit 4 OS=Homo sapiens OX=9606 GN=PSMC1 PE=1 SV=1	5	5	15.5	15.5		0.991656	22532000	22344000	49.184	0	18.063	53410000	7	24.4255	24.4134	-0.0120879	0.991656	NO		Other / potential client / background
Q9Y305	Q9Y305	Acyl-coenzyme A thioesterase 9, mitochondrial		ACOT9	sp|Q9Y305|ACOT9_HUMAN Acyl-coenzyme A thioesterase 9, mitochondrial OS=Homo sapiens OX=9606 GN=ACOT9 PE=1 SV=2	6	6	18.9	18.9		0.991357	22330000	22137000	49.901	0	11.081	52527000	9	24.4125	24.4	-0.0125235	0.991357	NO		Mitochondrial / metabolic
P52209	P52209	6-phosphogluconate dehydrogenase, decarboxylating		PGD	sp|P52209|6PGD_HUMAN 6-phosphogluconate dehydrogenase, decarboxylating OS=Homo sapiens OX=9606 GN=PGD PE=1 SV=3	8	8	23.4	23.4		0.990986	17084000	16930000	53.139	0	18.864	43714000	10	24.0261	24.0131	-0.0130638	0.990986	NO		Other / potential client / background
P07099	P07099	Epoxide hydrolase 1		EPHX1	sp|P07099|HYEP_HUMAN Epoxide hydrolase 1 OS=Homo sapiens OX=9606 GN=EPHX1 PE=1 SV=1	7	7	18	18		0.990775	37616000	37269000	52.948	0	15.102	87668000	13	25.1648	25.1515	-0.0133703	0.990775	NO		Other / potential client / background
Q16181;Q6ZU15	Q16181	Septin-7		2021-09-07	sp|Q16181|SEPT7_HUMAN Septin-7 OS=Homo sapiens OX=9606 GN=SEPTIN7 PE=1 SV=2	5	5	12.1	12.1		0.989779	24656000	24404000	50.679	0	12.625	74519000	8	24.5554	24.5406	-0.0148211	0.989779	NO		Other / potential client / background
O75694	O75694	Nuclear pore complex protein Nup155		NUP155	sp|O75694|NU155_HUMAN Nuclear pore complex protein Nup155 OS=Homo sapiens OX=9606 GN=NUP155 PE=1 SV=1	17	17	14.6	14.6		0.988205	67489000	66693000	155.2	0	39.686	154230000	23	26.0081	25.991	-0.017117	0.988205	NO		Other / potential client / background
Q9BZE4	Q9BZE4	Nucleolar GTP-binding protein 1		GTPBP4	sp|Q9BZE4|NOG1_HUMAN Nucleolar GTP-binding protein 1 OS=Homo sapiens OX=9606 GN=GTPBP4 PE=1 SV=3	3	3	5	5		0.987058	7464100	7367500	73.964	0	5.4015	17455000	2	22.8315	22.8127	-0.0187932	0.987058	NO		Other / potential client / background
Q92552	Q92552	28S ribosomal protein S27, mitochondrial		MRPS27	sp|Q92552|RT27_HUMAN 28S ribosomal protein S27, mitochondrial OS=Homo sapiens OX=9606 GN=MRPS27 PE=1 SV=3	4	4	11.1	11.1		0.985841	4018600	3961700	47.611	0	7.2035	9377700	5	21.9383	21.9177	-0.0205733	0.985841	NO		Mitochondrial / metabolic
Q96P16	Q96P16	Regulation of nuclear pre-mRNA domain-containing protein 1A		RPRD1A	sp|Q96P16|RPR1A_HUMAN Regulation of nuclear pre-mRNA domain-containing protein 1A OS=Homo sapiens OX=9606 GN=RPRD1A PE=1 SV=1	2	2	8.7	8.7		0.985165	1503200	1480900	35.719	0	5.5601	3467500	3	20.5196	20.498	-0.0215627	0.985165	NO		Other / potential client / background
Q14839;Q12873	Q14839	Chromodomain-helicase-DNA-binding protein 4		CHD4	sp|Q14839|CHD4_HUMAN Chromodomain-helicase-DNA-binding protein 4 OS=Homo sapiens OX=9606 GN=CHD4 PE=1 SV=2	21	14	14	9.6		0.985011	49170000	48433000	218	0	45.235	110100000	18	25.5513	25.5295	-0.021788	0.985011	NO		Other / potential client / background
P20073	P20073	Annexin A7		ANXA7	sp|P20073|ANXA7_HUMAN Annexin A7 OS=Homo sapiens OX=9606 GN=ANXA7 PE=1 SV=3	2	2	4.9	4.9		0.9813	2042800	2004600	52.739	0	3.4976	4585400	2	20.9621	20.9349	-0.0272336	0.9813	NO		Other / potential client / background
Q2TAY7	Q2TAY7	WD40 repeat-containing protein SMU1;WD40 repeat-containing protein SMU1, N-terminally processed		SMU1	sp|Q2TAY7|SMU1_HUMAN WD40 repeat-containing protein SMU1 OS=Homo sapiens OX=9606 GN=SMU1 PE=1 SV=2	13	13	29.8	29.8		0.980845	136260000	133650000	57.543	0	43.269	319790000	22	27.0218	26.9939	-0.0279023	0.980845	NO		Other / potential client / background
P07737;CON__P02584	P07737	Profilin-1		PFN1	sp|P07737|PROF1_HUMAN Profilin-1 OS=Homo sapiens OX=9606 GN=PFN1 PE=1 SV=2	7	7	59.3	59.3		0.979512	186450000	182630000	15.054	0	30.98	480670000	26	27.4742	27.4443	-0.029865	0.979512	NO		Other / potential client / background
P46783;Q9NQ39	P46783	40S ribosomal protein S10		RPS10	sp|P46783|RS10_HUMAN 40S ribosomal protein S10 OS=Homo sapiens OX=9606 GN=RPS10 PE=1 SV=1	5	5	34.5	34.5		0.979302	57831000	56634000	18.898	0	15.395	135810000	9	25.7853	25.7552	-0.0301746	0.979302	NO		Ribosomal / translation
P30048	P30048	Thioredoxin-dependent peroxide reductase, mitochondrial		PRDX3	sp|P30048|PRDX3_HUMAN Thioredoxin-dependent peroxide reductase, mitochondrial OS=Homo sapiens OX=9606 GN=PRDX3 PE=1 SV=3	7	7	36.3	36.3		0.978883	47686000	46679000	27.692	0	14.564	110460000	9	25.5071	25.4763	-0.0307921	0.978883	NO		Mitochondrial / metabolic
Q15056	Q15056	Eukaryotic translation initiation factor 4H		EIF4H	sp|Q15056|IF4H_HUMAN Eukaryotic translation initiation factor 4H OS=Homo sapiens OX=9606 GN=EIF4H PE=1 SV=5	4	4	20.2	20.2		0.975381	10358000	10103000	27.385	0	10.219	22533000	6	23.3042	23.2683	-0.0359617	0.975381	NO		Ribosomal / translation
P54136	P54136	Arginine--tRNA ligase, cytoplasmic		RARS	sp|P54136|SYRC_HUMAN Arginine--tRNA ligase, cytoplasmic OS=Homo sapiens OX=9606 GN=RARS1 PE=1 SV=2	13	13	26.4	26.4		0.975283	45636000	44508000	75.378	0	31.652	108580000	17	25.4437	25.4076	-0.0361077	0.975283	NO		Mitochondrial / metabolic
P27797	P27797	Calreticulin		CALR	sp|P27797|CALR_HUMAN Calreticulin OS=Homo sapiens OX=9606 GN=CALR PE=1 SV=1	15	15	47.5	47.5		0.97289	561040000	545830016	48.141	0	91.844	1313500000	53	29.0635	29.0239	-0.0396519	0.97289	NO		Other / potential client / background
P55209	P55209	Nucleosome assembly protein 1-like 1		NAP1L1	sp|P55209|NP1L1_HUMAN Nucleosome assembly protein 1-like 1 OS=Homo sapiens OX=9606 GN=NAP1L1 PE=1 SV=1	3	3	11.8	11.8		0.972038	31900000	31008000	45.374	0	12.483	75188000	4	24.9271	24.8861	-0.0409159	0.972038	NO		Other / potential client / background
Q9BZK7;O60907;Q9BQ87	Q9BZK7	F-box-like/WD repeat-containing protein TBL1XR1		TBL1XR1	sp|Q9BZK7|TBL1R_HUMAN F-box-like/WD repeat-containing protein TBL1XR1 OS=Homo sapiens OX=9606 GN=TBL1XR1 PE=1 SV=1	7	7	20.4	20.4		0.970744	20645000	20041000	55.594	0	26.549	44845000	11	24.2993	24.2565	-0.0428379	0.970744	NO		Other / potential client / background
P62333	P62333	26S protease regulatory subunit 10B		PSMC6	sp|P62333|PRS10_HUMAN 26S proteasome regulatory subunit 10B OS=Homo sapiens OX=9606 GN=PSMC6 PE=1 SV=1	4	4	12.9	12.9		0.970364	10764000	10445000	44.172	0	14.093	25957000	5	23.3597	23.3163	-0.0434018	0.970364	NO		Other / potential client / background
P30040	P30040	Endoplasmic reticulum resident protein 29		ERP29	sp|P30040|ERP29_HUMAN Endoplasmic reticulum resident protein 29 OS=Homo sapiens OX=9606 GN=ERP29 PE=1 SV=4	8	8	39.5	39.5		0.970245	64493000	62574000	28.993	0	21.695	147860000	12	25.9426	25.8991	-0.0435792	0.970245	NO		Mitochondrial / metabolic
P17174	P17174	Aspartate aminotransferase, cytoplasmic		GOT1	sp|P17174|AATC_HUMAN Aspartate aminotransferase, cytoplasmic OS=Homo sapiens OX=9606 GN=GOT1 PE=1 SV=3	3	3	12.3	12.3		0.968954	18650000	18071000	46.247	0	4.608	48182000	3	24.1527	24.1072	-0.0454993	0.968954	NO		Mitochondrial / metabolic
Q96GM5	Q96GM5	SWI/SNF-related matrix-associated actin-dependent regulator of chromatin subfamily D member 1		SMARCD1	sp|Q96GM5|SMRD1_HUMAN SWI/SNF-related matrix-associated actin-dependent regulator of chromatin subfamily D member 1 OS=Homo sapiens OX=9606 GN=SMARCD1 PE=1 SV=2	2	2	4.3	4.3		0.968211	6278900	6079300	58.232	0	5.2956	13639000	2	22.5821	22.5355	-0.0466066	0.968211	NO		Cytoskeletal / structural
Q96KA5	Q96KA5	Cleft lip and palate transmembrane protein 1-like protein		CLPTM1L	sp|Q96KA5|CLP1L_HUMAN Cleft lip and palate transmembrane protein 1-like protein OS=Homo sapiens OX=9606 GN=CLPTM1L PE=1 SV=1	2	2	4.5	4.5		0.967743	5214300	5046100	62.228	0	6.4205	12445000	2	22.314	22.2667	-0.0473048	0.967743	NO		Other / potential client / background
P05198	P05198	Eukaryotic translation initiation factor 2 subunit 1		EIF2S1	sp|P05198|IF2A_HUMAN Eukaryotic translation initiation factor 2 subunit 1 OS=Homo sapiens OX=9606 GN=EIF2S1 PE=1 SV=3	16	16	55.9	55.9		0.967527	149970000	145100000	36.112	0	52.904	346930000	33	27.1601	27.1125	-0.0476264	0.967527	NO		Ribosomal / translation
Q9H3N1	Q9H3N1	Thioredoxin-related transmembrane protein 1		TMX1	sp|Q9H3N1|TMX1_HUMAN Thioredoxin-related transmembrane protein 1 OS=Homo sapiens OX=9606 GN=TMX1 PE=1 SV=1	3	3	11.4	11.4		0.967433	10265000	9930700	31.791	0	6.0126	24646000	5	23.2912	23.2435	-0.0477663	0.967433	NO		Other / potential client / background
O43795;Q9UBC5	O43795	Unconventional myosin-Ib		MYO1B	sp|O43795|MYO1B_HUMAN Unconventional myosin-Ib OS=Homo sapiens OX=9606 GN=MYO1B PE=1 SV=3	3	3	4.1	4.1		0.966322	1787500	1727300	131.98	0	7.6899	4307900	4	20.7695	20.7201	-0.0494245	0.966322	NO		Other / potential client / background
P35579;P35749;REV__Q9UKV3;P12883;P13535;Q9UKX3;Q9Y623;P13533;P12882;P11055;Q9UKX2;A7E2Y1	P35579	Myosin-9		MYH9	sp|P35579|MYH9_HUMAN Myosin-9 OS=Homo sapiens OX=9606 GN=MYH9 PE=1 SV=4	73	63	42.3	36.5		0.965977	608710016	588000000	226.53	0	323.31	1479700000	128	29.1812	29.1312	-0.0499389	0.965977	NO		Other / potential client / background
P19022;P55283	P19022	Cadherin-2		CDH2	sp|P19022|CADH2_HUMAN Cadherin-2 OS=Homo sapiens OX=9606 GN=CDH2 PE=1 SV=4	3	3	6.4	6.4		0.964996	3139600	3029700	99.808	0	5.1364	7162500	4	21.5821	21.5307	-0.0514058	0.964996	NO		Other / potential client / background
O14980	O14980	Exportin-1		XPO1	sp|O14980|XPO1_HUMAN Exportin-1 OS=Homo sapiens OX=9606 GN=XPO1 PE=1 SV=1	4	4	4.3	4.3		0.964592	2250900	2171200	123.38	0	5.1584	5191100	5	21.1021	21.0501	-0.0520093	0.964592	NO		Other / potential client / background
P61106	P61106	Ras-related protein Rab-14		RAB14	sp|P61106|RAB14_HUMAN Ras-related protein Rab-14 OS=Homo sapiens OX=9606 GN=RAB14 PE=1 SV=4	10	10	49.8	49.8		0.964418	66719000	64345000	23.897	0	25.863	157360000	14	25.9916	25.9393	-0.0522696	0.964418	NO		Other / potential client / background
Q9NTM9	Q9NTM9	Copper homeostasis protein cutC homolog		CUTC	sp|Q9NTM9|CUTC_HUMAN Copper homeostasis protein cutC homolog OS=Homo sapiens OX=9606 GN=CUTC PE=1 SV=1	3	3	19	19		0.96341	4031200	3883700	29.341	0	5.3385	9058700	4	21.9428	21.889	-0.0537776	0.96341	NO		Other / potential client / background
P68366	P68366	Tubulin alpha-4A chain		TUBA4A	sp|P68366|TBA4A_HUMAN Tubulin alpha-4A chain OS=Homo sapiens OX=9606 GN=TUBA4A PE=1 SV=1	16	4	46.4	12.1		0.962512	96697000	93072000	49.924	0	13.578	223940000	14	26.527	26.4718	-0.0551239	0.962512	NO		Cytoskeletal / structural
P30153;P30154	P30153	Serine/threonine-protein phosphatase 2A 65 kDa regulatory subunit A alpha isoform		PPP2R1A	sp|P30153|2AAA_HUMAN Serine/threonine-protein phosphatase 2A 65 kDa regulatory subunit A alpha isoform OS=Homo sapiens OX=9606 GN=PPP2R1A PE=1 SV=4	17	17	35.7	35.7		0.962336	123990000	119320000	65.308	0	58.392	285700000	30	26.8856	26.8303	-0.0553879	0.962336	NO		Other / potential client / background
P35637	P35637	RNA-binding protein FUS		FUS	sp|P35637|FUS_HUMAN RNA-binding protein FUS OS=Homo sapiens OX=9606 GN=FUS PE=1 SV=1	4	2	6.3	6.3		0.960941	4669900	4487500	53.425	0	3.2287	11498000	3	22.155	22.0975	-0.0574797	0.960941	NO		Other / potential client / background
P13804	P13804	Electron transfer flavoprotein subunit alpha, mitochondrial		ETFA	sp|P13804|ETFA_HUMAN Electron transfer flavoprotein subunit alpha, mitochondrial OS=Homo sapiens OX=9606 GN=ETFA PE=1 SV=1	6	6	26.7	26.7		0.959122	10935000	10488000	35.079	0	16.713	25950000	8	23.3825	23.3222	-0.0602136	0.959122	NO		Mitochondrial / metabolic
P45974	P45974	Ubiquitin carboxyl-terminal hydrolase 5		USP5	sp|P45974|UBP5_HUMAN Ubiquitin carboxyl-terminal hydrolase 5 OS=Homo sapiens OX=9606 GN=USP5 PE=1 SV=2	2	2	3.1	3.1		0.954078	2079600	1984100	95.785	0	7.9966	5058800	2	20.9879	20.9201	-0.0678213	0.954078	NO		Other / potential client / background
P25205	P25205	DNA replication licensing factor MCM3		MCM3	sp|P25205|MCM3_HUMAN DNA replication licensing factor MCM3 OS=Homo sapiens OX=9606 GN=MCM3 PE=1 SV=3	9	9	12	12		0.95353	20142000	19206000	90.98	0	22.929	47365000	12	24.2637	24.1951	-0.0686499	0.95353	NO		Other / potential client / background
P05455	P05455	Lupus La protein		SSB	sp|P05455|LA_HUMAN Lupus La protein OS=Homo sapiens OX=9606 GN=SSB PE=1 SV=2	5	5	14	14		0.95257	5648300	5380400	46.836	0	13.564	13801000	7	22.4294	22.3593	-0.0701033	0.95257	NO		Other / potential client / background
O95831	O95831	Apoptosis-inducing factor 1, mitochondrial		AIFM1	sp|O95831|AIFM1_HUMAN Apoptosis-inducing factor 1, mitochondrial OS=Homo sapiens OX=9606 GN=AIFM1 PE=1 SV=1	10	10	21.2	21.2		0.952518	24978000	23792000	66.9	0	24.431	57874000	12	24.5742	24.504	-0.0701814	0.952518	NO		Mitochondrial / metabolic
P48047	P48047	ATP synthase subunit O, mitochondrial		ATP5O	sp|P48047|ATPO_HUMAN ATP synthase subunit O, mitochondrial OS=Homo sapiens OX=9606 GN=ATP5PO PE=1 SV=1	5	5	31.9	31.9		0.951464	22787000	21681000	23.277	0	14.072	52889000	7	24.4417	24.3699	-0.0717797	0.951464	NO		Mitochondrial / metabolic
P19388	P19388	DNA-directed RNA polymerases I, II, and III subunit RPABC1		POLR2E	sp|P19388|RPAB1_HUMAN DNA-directed RNA polymerases I, II, and III subunit RPABC1 OS=Homo sapiens OX=9606 GN=POLR2E PE=1 SV=4	3	3	16.7	16.7		0.950519	6093200	5791700	24.551	0	6.3356	13894000	4	22.5388	22.4656	-0.0732132	0.950519	NO		Other / potential client / background
P32929	P32929	Cystathionine gamma-lyase		CTH	sp|P32929|CGL_HUMAN Cystathionine gamma-lyase OS=Homo sapiens OX=9606 GN=CTH PE=1 SV=3	3	3	8.6	8.6		0.950223	4238900	4027900	44.508	0	4.1897	9364500	2	22.0153	21.9416	-0.073662	0.950223	NO		Other / potential client / background
Q9BQE3	Q9BQE3	Tubulin alpha-1C chain		TUBA1C	sp|Q9BQE3|TBA1C_HUMAN Tubulin alpha-1C chain OS=Homo sapiens OX=9606 GN=TUBA1C PE=1 SV=1	15	1	41	3.8		0.949452	4619400	4385900	49.895	0.0070922	1.7721	11385000	2	22.1393	22.0644	-0.0748325	0.949452	NO		Cytoskeletal / structural
P62241	P62241	40S ribosomal protein S8		RPS8	sp|P62241|RS8_HUMAN 40S ribosomal protein S8 OS=Homo sapiens OX=9606 GN=RPS8 PE=1 SV=2	10	10	54.8	54.8		0.947333	100480000	95188000	24.205	0	80.905	239380000	26	26.5823	26.5043	-0.0780568	0.947333	NO		Ribosomal / translation
P02786	P02786	Transferrin receptor protein 1;Transferrin receptor protein 1, serum form		TFRC	sp|P02786|TFR1_HUMAN Transferrin receptor protein 1 OS=Homo sapiens OX=9606 GN=TFRC PE=1 SV=2	20	20	30.8	30.8		0.946504	190670000	180470000	84.87	0	74.547	441710000	33	27.5065	27.4272	-0.0793188	0.946504	NO		Other / potential client / background
Q96KP4	Q96KP4	Cytosolic non-specific dipeptidase		CNDP2	sp|Q96KP4|CNDP2_HUMAN Cytosolic non-specific dipeptidase OS=Homo sapiens OX=9606 GN=CNDP2 PE=1 SV=2	2	2	6.5	6.5		0.946159	853070	807140	52.878	0	2.8779	1921300	2	19.7023	19.6225	-0.0798451	0.946159	NO		Other / potential client / background
P67870	P67870	Casein kinase II subunit beta		CSNK2B	sp|P67870|CSK2B_HUMAN Casein kinase II subunit beta OS=Homo sapiens OX=9606 GN=CSNK2B PE=1 SV=1	2	2	14.4	14.4		0.944882	10463000	9886300	24.942	0	4.8823	23844000	3	23.3188	23.237	-0.081794	0.944882	NO		Other / potential client / background
P04899	P04899	Guanine nucleotide-binding protein G(i) subunit alpha-2		GNAI2	sp|P04899|GNAI2_HUMAN Guanine nucleotide-binding protein G(i) subunit alpha-2 OS=Homo sapiens OX=9606 GN=GNAI2 PE=1 SV=3	7	4	25.4	16.1		0.94366	9343200	8816800	40.45	0	23.205	20917000	5	23.1555	23.0718	-0.0836616	0.94366	NO		Other / potential client / background
Q9NZM1;O75923	Q9NZM1	Myoferlin		MYOF	sp|Q9NZM1|MYOF_HUMAN Myoferlin OS=Homo sapiens OX=9606 GN=MYOF PE=1 SV=1	46	46	28.1	28.1		0.941884	194610000	183300000	234.71	0	113.33	450870000	61	27.536	27.4496	-0.0863791	0.941884	NO		Other / potential client / background
Q13435	Q13435	Splicing factor 3B subunit 2		SF3B2	sp|Q13435|SF3B2_HUMAN Splicing factor 3B subunit 2 OS=Homo sapiens OX=9606 GN=SF3B2 PE=1 SV=2	34	34	43.7	43.7		0.938534	707219968	663750016	100.23	0	150.48	1628300000	80	29.3976	29.3061	-0.091519	0.938534	NO		Other / potential client / background
P23229	P23229	Integrin alpha-6;Integrin alpha-6 heavy chain;Integrin alpha-6 light chain;Processed integrin alpha-6		ITGA6	sp|P23229|ITA6_HUMAN Integrin alpha-6 OS=Homo sapiens OX=9606 GN=ITGA6 PE=1 SV=5	6	6	8	8		0.935223	5157700	4823600	126.6	0	9.547	12385000	9	22.2983	22.2017	-0.0966176	0.935223	NO		Other / potential client / background
Q13595	Q13595	Transformer-2 protein homolog alpha		TRA2A	sp|Q13595|TRA2A_HUMAN Transformer-2 protein homolog alpha OS=Homo sapiens OX=9606 GN=TRA2A PE=1 SV=1	6	5	25.5	22.3		0.934861	32162000	30067000	32.688	0	13.343	74059000	11	24.9389	24.8417	-0.0971762	0.934861	NO		Other / potential client / background
P63104	P63104	14-3-3 protein zeta/delta		YWHAZ	sp|P63104|1433Z_HUMAN 14-3-3 protein zeta/delta OS=Homo sapiens OX=9606 GN=YWHAZ PE=1 SV=1	15	11	69.8	55.5		0.933381	253980000	237060000	27.745	0	78.088	595220000	22	27.9201	27.8207	-0.0994626	0.933381	NO		Other / potential client / background
Q9UKS6	Q9UKS6	Protein kinase C and casein kinase substrate in neurons protein 3		PACSIN3	sp|Q9UKS6|PACN3_HUMAN Protein kinase C and casein kinase substrate in neurons protein 3 OS=Homo sapiens OX=9606 GN=PACSIN3 PE=1 SV=2	2	2	7.1	7.1		0.932673	3774100	3520000	48.486	0	7.3453	8502400	4	21.8477	21.7471	-0.100557	0.932673	NO		Other / potential client / background
P18669;P15259;Q8N0Y7	P18669	Phosphoglycerate mutase 1		PGAM1	sp|P18669|PGAM1_HUMAN Phosphoglycerate mutase 1 OS=Homo sapiens OX=9606 GN=PGAM1 PE=1 SV=2	6	6	33.1	33.1		0.932011	51067000	47595000	28.804	0	21.245	120140000	11	25.6059	25.5043	-0.101581	0.932011	NO		Other / potential client / background
P25788	P25788	Proteasome subunit alpha type-3		PSMA3	sp|P25788|PSA3_HUMAN Proteasome subunit alpha type-3 OS=Homo sapiens OX=9606 GN=PSMA3 PE=1 SV=2	4	4	18.4	18.4		0.930609	16616000	15463000	28.433	0	12.133	37883000	4	23.9861	23.8823	-0.103753	0.930609	NO		Other / potential client / background
P61981	P61981	14-3-3 protein gamma;14-3-3 protein gamma, N-terminally processed		YWHAG	sp|P61981|1433G_HUMAN 14-3-3 protein gamma OS=Homo sapiens OX=9606 GN=YWHAG PE=1 SV=2	9	5	38.9	25.1		0.930482	44032000	40971000	28.302	0	45.02	102710000	11	25.392	25.2881	-0.103949	0.930482	NO		Other / potential client / background
P08559	P08559	Pyruvate dehydrogenase E1 component subunit alpha, somatic form, mitochondrial		PDHA1	sp|P08559|ODPA_HUMAN Pyruvate dehydrogenase E1 component subunit alpha, somatic form, mitochondrial OS=Homo sapiens OX=9606 GN=PDHA1 PE=1 SV=3	4	4	13.3	13.3		0.930206	15646000	14554000	43.295	0	8.2424	35798000	4	23.8993	23.7949	-0.104378	0.930206	NO		Mitochondrial / metabolic
P05161	P05161	Ubiquitin-like protein ISG15		ISG15	sp|P05161|ISG15_HUMAN Ubiquitin-like protein ISG15 OS=Homo sapiens OX=9606 GN=ISG15 PE=1 SV=5	3	3	22.4	22.4		0.930163	9638100	8965000	17.887	0	10.034	22414000	7	23.2003	23.0959	-0.104445	0.930163	NO		Other / potential client / background
Q15459	Q15459	Splicing factor 3A subunit 1		SF3A1	sp|Q15459|SF3A1_HUMAN Splicing factor 3A subunit 1 OS=Homo sapiens OX=9606 GN=SF3A1 PE=1 SV=1	33	33	46.8	46.8		0.92937	783520000	728179968	88.885	0	169.65	1835100000	86	29.5454	29.4397	-0.105675	0.92937	NO		Other / potential client / background
O43242	O43242	26S proteasome non-ATPase regulatory subunit 3		PSMD3	sp|O43242|PSMD3_HUMAN 26S proteasome non-ATPase regulatory subunit 3 OS=Homo sapiens OX=9606 GN=PSMD3 PE=1 SV=2	2	2	4.9	4.9		0.929346	6902700	6415000	60.977	0	6.9363	15297000	3	22.7187	22.613	-0.105712	0.929346	NO		Other / potential client / background
Q13423	Q13423	NAD(P) transhydrogenase, mitochondrial		NNT	sp|Q13423|NNTM_HUMAN NAD(P) transhydrogenase, mitochondrial OS=Homo sapiens OX=9606 GN=NNT PE=1 SV=3	14	14	19.8	19.8		0.928846	31228000	29006000	113.89	0	33.662	73766000	16	24.8963	24.7898	-0.106489	0.928846	NO		Mitochondrial / metabolic
Q8WWM7	Q8WWM7	Ataxin-2-like protein		ATXN2L	sp|Q8WWM7|ATX2L_HUMAN Ataxin-2-like protein OS=Homo sapiens OX=9606 GN=ATXN2L PE=1 SV=2	20	19	22.3	21.6		0.928603	297630016	276380000	113.37	0	70.033	698470000	34	28.1489	28.0421	-0.106867	0.928603	NO		Other / potential client / background
Q14204	Q14204	Cytoplasmic dynein 1 heavy chain 1		DYNC1H1	sp|Q14204|DYHC1_HUMAN Cytoplasmic dynein 1 heavy chain 1 OS=Homo sapiens OX=9606 GN=DYNC1H1 PE=1 SV=5	19	19	5.6	5.6		0.924659	25763000	23822000	532.4	0	34.88	60009000	21	24.6188	24.5058	-0.113006	0.924659	NO		Mitochondrial / metabolic
P83731	P83731	60S ribosomal protein L24		RPL24	sp|P83731|RL24_HUMAN 60S ribosomal protein L24 OS=Homo sapiens OX=9606 GN=RPL24 PE=1 SV=1	4	4	24.2	24.2		0.923496	28626000	26436000	17.779	0	8.5461	67126000	7	24.7708	24.656	-0.114822	0.923496	NO		Ribosomal / translation
P04843	P04843	Dolichyl-diphosphooligosaccharide--protein glycosyltransferase subunit 1		RPN1	sp|P04843|RPN1_HUMAN Dolichyl-diphosphooligosaccharide--protein glycosyltransferase subunit 1 OS=Homo sapiens OX=9606 GN=RPN1 PE=1 SV=1	16	16	27.7	27.7		0.923053	128400000	118520000	68.569	0	58.778	289460000	30	26.9361	26.8206	-0.115515	0.923053	NO		Other / potential client / background
Q9Y285	Q9Y285	Phenylalanine--tRNA ligase alpha subunit		FARSA	sp|Q9Y285|SYFA_HUMAN Phenylalanine--tRNA ligase alpha subunit OS=Homo sapiens OX=9606 GN=FARSA PE=1 SV=3	3	3	6.9	6.9		0.922595	3608300	3329000	57.563	0	6.1006	8358900	3	21.7829	21.6667	-0.11623	0.922595	NO		Other / potential client / background
O96019;O94805	O96019	Actin-like protein 6A		ACTL6A	sp|O96019|ACL6A_HUMAN Actin-like protein 6A OS=Homo sapiens OX=9606 GN=ACTL6A PE=1 SV=1	6	6	12.1	12.1		0.922463	29199000	26935000	47.46	0	9.3725	64903000	7	24.7994	24.683	-0.116437	0.922463	NO		Cytoskeletal / structural
Q15149;Q9UPN3	Q15149	Plectin		PLEC	sp|Q15149|PLEC_HUMAN Plectin OS=Homo sapiens OX=9606 GN=PLEC PE=1 SV=3	238	233	54.7	53.3		0.9214	5600500224	5160300032	531.78	0	323.31	12973000000	561	32.3829	32.2648	-0.118101	0.9214	NO		Other / potential client / background
P14868	P14868	Aspartate--tRNA ligase, cytoplasmic		DARS	sp|P14868|SYDC_HUMAN Aspartate--tRNA ligase, cytoplasmic OS=Homo sapiens OX=9606 GN=DARS1 PE=1 SV=2	9	9	21	21		0.913965	19713000	18017000	57.136	0	20.365	44131000	10	24.2326	24.1029	-0.129789	0.913965	NO		Mitochondrial / metabolic
P10515	P10515	Dihydrolipoyllysine-residue acetyltransferase component of pyruvate dehydrogenase complex, mitochondrial		DLAT	sp|P10515|ODP2_HUMAN Dihydrolipoyllysine-residue acetyltransferase component of pyruvate dehydrogenase complex, mitochondrial OS=Homo sapiens OX=9606 GN=DLAT PE=1 SV=3	4	4	7.1	7.1		0.91258	7817400	7134000	68.996	0	8.7926	17714000	8	22.8983	22.7663	-0.131978	0.91258	NO		Mitochondrial / metabolic
P62314	P62314	Small nuclear ribonucleoprotein Sm D1		SNRPD1	sp|P62314|SMD1_HUMAN Small nuclear ribonucleoprotein Sm D1 OS=Homo sapiens OX=9606 GN=SNRPD1 PE=1 SV=1	5	5	54.6	54.6		0.912454	41841000	38178000	13.281	0	19.374	102340000	11	25.3184	25.1862	-0.132176	0.912454	NO		Other / potential client / background
P38646	P38646	Stress-70 protein, mitochondrial		HSPA9	sp|P38646|GRP75_HUMAN Stress-70 protein, mitochondrial OS=Homo sapiens OX=9606 GN=HSPA9 PE=1 SV=2	34	33	58.3	57.3		0.911449	603609984	550160000	73.68	0	145.84	1394000000	70	29.169	29.0353	-0.133765	0.911449	NO		Mitochondrial / metabolic
P16615;O14983;Q93084	P16615	Sarcoplasmic/endoplasmic reticulum calcium ATPase 2		ATP2A2	sp|P16615|AT2A2_HUMAN Sarcoplasmic/endoplasmic reticulum calcium ATPase 2 OS=Homo sapiens OX=9606 GN=ATP2A2 PE=1 SV=1	12	12	13.5	13.5		0.90972	64322000	58515000	114.76	0	35.92	145170000	16	25.9388	25.8023	-0.136506	0.90972	NO		Mitochondrial / metabolic
P67809;Q9Y2T7	P67809	Nuclease-sensitive element-binding protein 1		YBX1	sp|P67809|YBOX1_HUMAN Y-box-binding protein 1 OS=Homo sapiens OX=9606 GN=YBX1 PE=1 SV=3	11	8	63.3	52.2		0.909466	237260000	215780000	35.924	0	187.82	533020000	25	27.8219	27.685	-0.136908	0.909466	NO		Other / potential client / background
Q92538	Q92538	Golgi-specific brefeldin A-resistance guanine nucleotide exchange factor 1		GBF1	sp|Q92538|GBF1_HUMAN Golgi-specific brefeldin A-resistance guanine nucleotide exchange factor 1 OS=Homo sapiens OX=9606 GN=GBF1 PE=1 SV=2	9	9	6.6	6.6		0.909287	11608000	10555000	206.44	0	16.439	27363000	8	23.4686	23.3314	-0.137193	0.909287	NO		Other / potential client / background
O96008	O96008	Mitochondrial import receptor subunit TOM40 homolog		TOMM40	sp|O96008|TOM40_HUMAN Mitochondrial import receptor subunit TOM40 homolog OS=Homo sapiens OX=9606 GN=TOMM40 PE=1 SV=1	3	3	9.7	9.7		0.909201	10803000	9822100	37.893	0	7.8199	22298000	3	23.3649	23.2276	-0.137329	0.909201	NO		Mitochondrial / metabolic
P41091;Q2VIR3	P41091;Q2VIR3	Eukaryotic translation initiation factor 2 subunit 3;Putative eukaryotic translation initiation factor 2 subunit 3-like protein		EIF2S3;EIF2S3L	sp|P41091|IF2G_HUMAN Eukaryotic translation initiation factor 2 subunit 3 OS=Homo sapiens OX=9606 GN=EIF2S3 PE=1 SV=3;sp|Q2VIR3|IF2GL_HUMAN Eukaryotic translation initiation factor 2 subunit 3B OS=Homo sapiens OX=9606 GN=EIF2S3B PE=2 SV=2	10	10	29.4	29.4		0.906556	135910000	123210000	51.109	0	42.032	307420000	19	27.0181	26.8765	-0.141532	0.906556	NO		Ribosomal / translation
Q9UIJ7	Q9UIJ7	GTP:AMP phosphotransferase AK3, mitochondrial		AK3	sp|Q9UIJ7|KAD3_HUMAN GTP:AMP phosphotransferase AK3, mitochondrial OS=Homo sapiens OX=9606 GN=AK3 PE=1 SV=4	2	2	10.6	10.6		0.904255	1898800	1717000	25.565	0	4.8968	4171200	3	20.8567	20.7115	-0.145198	0.904255	NO		Mitochondrial / metabolic
Q8N163	Q8N163	Cell cycle and apoptosis regulator protein 2		CCAR2	sp|Q8N163|CCAR2_HUMAN Cell cycle and apoptosis regulator protein 2 OS=Homo sapiens OX=9606 GN=CCAR2 PE=1 SV=2	10	10	15.8	15.8		0.902435	32522000	29349000	102.9	0	28.304	71884000	15	24.9549	24.8068	-0.148105	0.902435	NO		Other / potential client / background
Q8IY81	Q8IY81	pre-rRNA processing protein FTSJ3		FTSJ3	sp|Q8IY81|SPB1_HUMAN pre-rRNA 2-O-ribose RNA methyltransferase FTSJ3 OS=Homo sapiens OX=9606 GN=FTSJ3 PE=1 SV=2	3	3	6.7	6.7		0.902059	3539900	3193200	96.557	0	5.2816	7661300	3	21.7553	21.6066	-0.148706	0.902059	NO		Other / potential client / background
Q9UJS0;O75746	Q9UJS0	Calcium-binding mitochondrial carrier protein Aralar2		SLC25A13	sp|Q9UJS0|CMC2_HUMAN Calcium-binding mitochondrial carrier protein Aralar2 OS=Homo sapiens OX=9606 GN=SLC25A13 PE=1 SV=2	4	4	7.1	7.1		0.901784	6565100	5920300	74.175	0	6.7759	14948000	8	22.6464	22.4972	-0.149147	0.901784	NO		Mitochondrial / metabolic
Q96BY6	Q96BY6	Dedicator of cytokinesis protein 10		DOCK10	sp|Q96BY6|DOC10_HUMAN Dedicator of cytokinesis protein 10 OS=Homo sapiens OX=9606 GN=DOCK10 PE=1 SV=3	2	2	1.2	1.2		0.900568	2234700	2012500	249.53	0.0028653	2.0598	4891600	2	21.0917	20.9406	-0.151092	0.900568	NO		Other / potential client / background
Q96H79	Q96H79	Zinc finger CCCH-type antiviral protein 1-like		ZC3HAV1L	sp|Q96H79|ZCCHL_HUMAN Zinc finger CCCH-type antiviral protein 1-like OS=Homo sapiens OX=9606 GN=ZC3HAV1L PE=1 SV=2	2	2	10.3	10.3		0.899744	8525200	7670500	32.962	0	5.8474	19685000	3	23.0233	22.8709	-0.152413	0.899744	NO		Other / potential client / background
Q9NZ01	Q9NZ01	Very-long-chain enoyl-CoA reductase		TECR	sp|Q9NZ01|TECR_HUMAN Very-long-chain enoyl-CoA reductase OS=Homo sapiens OX=9606 GN=TECR PE=1 SV=1	2	2	5.8	5.8		0.899417	7515200	6759300	36.034	0.0023283	2.1396	16719000	2	22.8414	22.6884	-0.152938	0.899417	NO		Other / potential client / background
P12956	P12956	X-ray repair cross-complementing protein 6		XRCC6	sp|P12956|XRCC6_HUMAN X-ray repair cross-complementing protein 6 OS=Homo sapiens OX=9606 GN=XRCC6 PE=1 SV=2	22	22	40.2	40.2		0.898873	261850000	235370000	69.842	0	66.589	584240000	49	27.9642	27.8104	-0.15381	0.898873	NO		Other / potential client / background
Q9NSD9	Q9NSD9	Phenylalanine--tRNA ligase beta subunit		FARSB	sp|Q9NSD9|SYFB_HUMAN Phenylalanine--tRNA ligase beta subunit OS=Homo sapiens OX=9606 GN=FARSB PE=1 SV=3	4	4	5.9	5.9		0.898221	2889600	2595500	66.115	0	6.0629	6779900	5	21.4624	21.3076	-0.154857	0.898221	NO		Other / potential client / background
P61247	P61247	40S ribosomal protein S3a		RPS3A	sp|P61247|RS3A_HUMAN 40S ribosomal protein S3a OS=Homo sapiens OX=9606 GN=RPS3A PE=1 SV=2	11	11	40.9	40.9		0.896212	173720000	155690000	29.945	0	28.767	393240000	17	27.3722	27.2141	-0.158088	0.896212	NO		Ribosomal / translation
O00422	O00422	Histone deacetylase complex subunit SAP18		SAP18	sp|O00422|SAP18_HUMAN Histone deacetylase complex subunit SAP18 OS=Homo sapiens OX=9606 GN=SAP18 PE=1 SV=1	5	5	28.8	28.8		0.894159	23129000	20681000	17.561	0	9.9889	48129000	5	24.4632	24.3018	-0.161397	0.894159	NO		Other / potential client / background
P07910;P0DMR1;O60812;B7ZW38;B2RXH8;Q86SE5	P07910;P0DMR1;O60812;B7ZW38;B2RXH8	Heterogeneous nuclear ribonucleoproteins C1/C2;Heterogeneous nuclear ribonucleoprotein C-like 4;Heterogeneous nuclear ribonucleoprotein C-like 1;Heterogeneous nuclear ribonucleoprotein C-like 3;Heterogeneous nuclear ribonucleoprotein C-like 2		HNRNPC;HNRNPCL4;HNRNPCL1;HNRNPCL3;HNRNPCL2	sp|P07910|HNRPC_HUMAN Heterogeneous nuclear ribonucleoproteins C1/C2 OS=Homo sapiens OX=9606 GN=HNRNPC PE=1 SV=4;sp|P0DMR1|HNRC4_HUMAN Heterogeneous nuclear ribonucleoprotein C-like 4 OS=Homo sapiens OX=9606 GN=HNRNPCL4 PE=3 SV=1;sp|O60812|HNRC1_HUMAN Hete	16	16	41.2	41.2		0.892685	648929984	579289984	33.67	0	74.046	1589600000	37	29.2735	29.1097	-0.163777	0.892685	NO		Other / potential client / background
Q14980	Q14980	Nuclear mitotic apparatus protein 1		NUMA1	sp|Q14980|NUMA1_HUMAN Nuclear mitotic apparatus protein 1 OS=Homo sapiens OX=9606 GN=NUMA1 PE=1 SV=2	12	12	8	8		0.890686	28322000	25226000	238.26	0	45.397	61528000	16	24.7554	24.5884	-0.167012	0.890686	NO		Other / potential client / background
O60701	O60701	UDP-glucose 6-dehydrogenase		UGDH	sp|O60701|UGDH_HUMAN UDP-glucose 6-dehydrogenase OS=Homo sapiens OX=9606 GN=UGDH PE=1 SV=1	21	21	51.6	51.6		0.887749	518480000	460280000	55.023	0	91.143	1160700000	46	28.9497	28.7779	-0.171777	0.887749	NO		Other / potential client / background
P43686	P43686	26S protease regulatory subunit 6B		PSMC4	sp|P43686|PRS6B_HUMAN 26S proteasome regulatory subunit 6B OS=Homo sapiens OX=9606 GN=PSMC4 PE=1 SV=2	5	5	15.1	15.1		0.887694	15253000	13540000	47.366	0	9.2428	35089000	6	23.8626	23.6907	-0.171865	0.887694	NO		Other / potential client / background
P63220	P63220	40S ribosomal protein S21		RPS21	sp|P63220|RS21_HUMAN 40S ribosomal protein S21 OS=Homo sapiens OX=9606 GN=RPS21 PE=1 SV=1	2	2	30.1	30.1		0.884111	12210000	10795000	9.1113	0	8.3141	27754000	7	23.5416	23.3639	-0.1777	0.884111	NO		Ribosomal / translation
P49720	P49720	Proteasome subunit beta type-3		PSMB3	sp|P49720|PSB3_HUMAN Proteasome subunit beta type-3 OS=Homo sapiens OX=9606 GN=PSMB3 PE=1 SV=2	4	4	26.8	26.8		0.884086	9393200	8304400	22.949	0	7.5736	20836000	6	23.1632	22.9854	-0.177741	0.884086	NO		Other / potential client / background
P48449	P48449	Lanosterol synthase		LSS	sp|P48449|LSS_HUMAN Lanosterol synthase OS=Homo sapiens OX=9606 GN=LSS PE=1 SV=1	5	5	8.7	8.7		0.881995	4271000	3767000	83.308	0	8.2045	9732800	5	22.0261	21.845	-0.181158	0.881995	NO		Other / potential client / background
P55072	P55072	Transitional endoplasmic reticulum ATPase		VCP	sp|P55072|TERA_HUMAN Transitional endoplasmic reticulum ATPase OS=Homo sapiens OX=9606 GN=VCP PE=1 SV=4	30	30	47.6	47.6		0.881655	605009984	533409984	89.321	0	170.2	1340700000	75	29.1724	28.9907	-0.181714	0.881655	NO		Mitochondrial / metabolic
P62081	P62081	40S ribosomal protein S7		RPS7	sp|P62081|RS7_HUMAN 40S ribosomal protein S7 OS=Homo sapiens OX=9606 GN=RPS7 PE=1 SV=1	8	8	33	33		0.880636	232650000	204880000	22.127	0	21.86	499100000	15	27.7936	27.6102	-0.183382	0.880636	NO		Ribosomal / translation
Q08554	Q08554	Desmocollin-1		DSC1	sp|Q08554|DSC1_HUMAN Desmocollin-1 OS=Homo sapiens OX=9606 GN=DSC1 PE=1 SV=2	4	4	5.5	5.5		0.880029	37734000	33207000	99.986	0	7.8092	81843000	7	25.1694	24.985	-0.184378	0.880029	NO		Cytoskeletal / structural
P42771	P42771	Cyclin-dependent kinase inhibitor 2A		CDKN2A	sp|P42771|CDN2A_HUMAN Cyclin-dependent kinase inhibitor 2A OS=Homo sapiens OX=9606 GN=CDKN2A PE=1 SV=2	2	2	18.6	18.6		0.879602	3805700	3347500	16.532	0	3.9011	7726600	3	21.8597	21.6747	-0.185078	0.879602	NO		Other / potential client / background
P11766	P11766	Alcohol dehydrogenase class-3		ADH5	sp|P11766|ADHX_HUMAN Alcohol dehydrogenase class-3 OS=Homo sapiens OX=9606 GN=ADH5 PE=1 SV=4	2	2	7	7		0.879173	2453100	2156700	39.724	0.0023767	2.2612	5729700	2	21.2262	21.0404	-0.18578	0.879173	NO		Other / potential client / background
P46777	P46777	60S ribosomal protein L5		RPL5	sp|P46777|RL5_HUMAN 60S ribosomal protein L5 OS=Homo sapiens OX=9606 GN=RPL5 PE=1 SV=3	6	6	23.6	23.6		0.877392	87009000	76341000	34.362	0	15.37	191030000	12	26.3747	26.186	-0.188707	0.877392	NO		Ribosomal / translation
P13667	P13667	Protein disulfide-isomerase A4		PDIA4	sp|P13667|PDIA4_HUMAN Protein disulfide-isomerase A4 OS=Homo sapiens OX=9606 GN=PDIA4 PE=1 SV=2	14	14	28.1	28.1		0.876058	72897000	63862000	72.932	0	38.29	156050000	22	26.1194	25.9285	-0.190902	0.876058	NO		Other / potential client / background
P49411	P49411	Elongation factor Tu, mitochondrial		TUFM	sp|P49411|EFTU_HUMAN Elongation factor Tu, mitochondrial OS=Homo sapiens OX=9606 GN=TUFM PE=1 SV=2	13	13	38.3	38.3		0.875656	142910000	125140000	49.541	0	47.833	325200000	25	27.0905	26.899	-0.191564	0.875656	NO		Mitochondrial / metabolic
O14646;O14647	O14646	Chromodomain-helicase-DNA-binding protein 1		CHD1	sp|O14646|CHD1_HUMAN Chromodomain-helicase-DNA-binding protein 1 OS=Homo sapiens OX=9606 GN=CHD1 PE=1 SV=2	3	2	2.7	2.2		0.87494	4577000	4004600	196.69	0	9.7036	10020000	3	22.126	21.9332	-0.192744	0.87494	NO		Other / potential client / background
P11387;Q969P6	P11387	DNA topoisomerase 1		TOP1	sp|P11387|TOP1_HUMAN DNA topoisomerase 1 OS=Homo sapiens OX=9606 GN=TOP1 PE=1 SV=2	28	28	37.8	37.8		0.872955	419849984	366510016	90.725	0	90.275	953390000	60	28.6453	28.4493	-0.196021	0.872955	NO		Other / potential client / background
Q15424	Q15424	Scaffold attachment factor B1		SAFB	sp|Q15424|SAFB1_HUMAN Scaffold attachment factor B1 OS=Homo sapiens OX=9606 GN=SAFB PE=1 SV=4	15	8	21.3	11.5		0.872327	85954000	74980000	102.64	0	53.201	185620000	12	26.3571	26.16	-0.197059	0.872327	NO		Other / potential client / background
P26232	P26232	Catenin alpha-2		CTNNA2	sp|P26232|CTNA2_HUMAN Catenin alpha-2 OS=Homo sapiens OX=9606 GN=CTNNA2 PE=1 SV=5	5	1	7.9	1.9		0.871379	4283900	3732900	105.31	0	4.353	9181200	2	22.0305	21.8319	-0.198628	0.871379	NO		Other / potential client / background
P26885	P26885	Peptidyl-prolyl cis-trans isomerase FKBP2		FKBP2	sp|P26885|FKBP2_HUMAN Peptidyl-prolyl cis-trans isomerase FKBP2 OS=Homo sapiens OX=9606 GN=FKBP2 PE=1 SV=2	2	2	18.3	18.3		0.867902	7391500	6415100	15.649	0	4.5759	15909000	3	22.8174	22.613	-0.204395	0.867902	NO		Other / potential client / background
Q9UGJ1	Q9UGJ1	Gamma-tubulin complex component 4		TUBGCP4	sp|Q9UGJ1|GCP4_HUMAN Gamma-tubulin complex component 4 OS=Homo sapiens OX=9606 GN=TUBGCP4 PE=1 SV=1	2	2	4.9	4.9		0.867492	2858700	2479900	76.088	0	3.8388	6229300	3	21.4469	21.2419	-0.205077	0.867492	NO		Cytoskeletal / structural
Q15436	Q15436	Protein transport protein Sec23A		SEC23A	sp|Q15436|SC23A_HUMAN Protein transport protein Sec23A OS=Homo sapiens OX=9606 GN=SEC23A PE=1 SV=2	3	3	4.8	4.8		0.864985	7483600	6473200	86.16	0	12.367	16266000	5	22.8353	22.626	-0.209253	0.864985	NO		Other / potential client / background
O43172	O43172	U4/U6 small nuclear ribonucleoprotein Prp4		PRPF4	sp|O43172|PRP4_HUMAN U4/U6 small nuclear ribonucleoprotein Prp4 OS=Homo sapiens OX=9606 GN=PRPF4 PE=1 SV=2	3	3	7.9	7.9		0.864955	6861400	5934800	58.449	0	8.3878	15006000	3	22.7101	22.5008	-0.209304	0.864955	NO		Other / potential client / background
P12270	P12270	Nucleoprotein TPR		TPR	sp|P12270|TPR_HUMAN Nucleoprotein TPR OS=Homo sapiens OX=9606 GN=TPR PE=1 SV=3	64	64	33.4	33.4		0.863803	760220032	656680000	267.29	0	251.63	1671000000	99	29.5018	29.2906	-0.211227	0.863803	NO		Other / potential client / background
Q07866;Q9NSK0;Q9H0B6	Q07866;Q9NSK0;Q9H0B6	Kinesin light chain 1;Kinesin light chain 4;Kinesin light chain 2		KLC1;KLC4;KLC2	sp|Q07866|KLC1_HUMAN Kinesin light chain 1 OS=Homo sapiens OX=9606 GN=KLC1 PE=1 SV=2;sp|Q9NSK0|KLC4_HUMAN Kinesin light chain 4 OS=Homo sapiens OX=9606 GN=KLC4 PE=1 SV=3;sp|Q9H0B6|KLC2_HUMAN Kinesin light chain 2 OS=Homo sapiens OX=9606 GN=KLC2 PE=1 SV=1	2	2	3.8	3.8		0.861299	5344600	4603300	65.309	0	4.2813	11632000	2	22.3497	22.1342	-0.215413	0.861299	NO		Other / potential client / background
O00116	O00116	Alkyldihydroxyacetonephosphate synthase, peroxisomal		AGPS	sp|O00116|ADAS_HUMAN Alkyldihydroxyacetonephosphate synthase, peroxisomal OS=Homo sapiens OX=9606 GN=AGPS PE=1 SV=1	3	3	7.8	7.8		0.860347	10385000	8934700	72.911	0	9.0054	22158000	6	23.308	23.091	-0.21701	0.860347	NO		Other / potential client / background
Q13501	Q13501	Sequestosome-1		SQSTM1	sp|Q13501|SQSTM_HUMAN Sequestosome-1 OS=Homo sapiens OX=9606 GN=SQSTM1 PE=1 SV=1	8	8	36.4	36.4		0.859957	68136000	58594000	47.687	0	85.211	144410000	16	26.0219	25.8042	-0.217664	0.859957	NO		Other / potential client / background
P33991	P33991	DNA replication licensing factor MCM4		MCM4	sp|P33991|MCM4_HUMAN DNA replication licensing factor MCM4 OS=Homo sapiens OX=9606 GN=MCM4 PE=1 SV=5	2	2	3.5	3.5		0.858625	5340400	4585400	96.557	0	17.566	12250000	4	22.3485	22.1286	-0.2199	0.858625	NO		Other / potential client / background
P20810	P20810	Calpastatin		CAST	sp|P20810|ICAL_HUMAN Calpastatin OS=Homo sapiens OX=9606 GN=CAST PE=1 SV=4	6	6	14.5	14.5		0.858126	14379000	12339000	76.572	0	14.239	33610000	6	23.7775	23.5567	-0.220738	0.858126	NO		Other / potential client / background
Q13557;Q9UQM7;Q13555;Q13554	Q13557;Q9UQM7;Q13555;Q13554	Calcium/calmodulin-dependent protein kinase type II subunit delta;Calcium/calmodulin-dependent protein kinase type II subunit alpha;Calcium/calmodulin-dependent protein kinase type II subunit gamma;Calcium/calmodulin-dependent protein kinase type II subunit beta		CAMK2D;CAMK2A;CAMK2G;CAMK2B	sp|Q13557|KCC2D_HUMAN Calcium/calmodulin-dependent protein kinase type II subunit delta OS=Homo sapiens OX=9606 GN=CAMK2D PE=1 SV=3;sp|Q9UQM7|KCC2A_HUMAN Calcium/calmodulin-dependent protein kinase type II subunit alpha OS=Homo sapiens OX=9606 GN=CAMK2A PE	3	3	9.4	9.4		0.856841	5539300	4746300	56.369	0	5.4563	11965000	4	22.4013	22.1784	-0.2229	0.856841	NO		Other / potential client / background
Q15392	Q15392	Delta(24)-sterol reductase		DHCR24	sp|Q15392|DHC24_HUMAN Delta(24)-sterol reductase OS=Homo sapiens OX=9606 GN=DHCR24 PE=1 SV=2	2	2	3.3	3.3		0.856304	13452000	11519000	60.101	0	4.1443	28909000	3	23.6813	23.4575	-0.223805	0.856304	NO		Other / potential client / background
P09651;Q32P51	P09651;Q32P51	Heterogeneous nuclear ribonucleoprotein A1;Heterogeneous nuclear ribonucleoprotein A1, N-terminally processed;Heterogeneous nuclear ribonucleoprotein A1-like 2		HNRNPA1;HNRNPA1L2	sp|P09651|ROA1_HUMAN Heterogeneous nuclear ribonucleoprotein A1 OS=Homo sapiens OX=9606 GN=HNRNPA1 PE=1 SV=5;sp|Q32P51|RA1L2_HUMAN Heterogeneous nuclear ribonucleoprotein A1-like 2 OS=Homo sapiens OX=9606 GN=HNRNPA1L2 PE=2 SV=2	15	14	44.4	41.9		0.856013	984049984	842360000	38.746	0	70.943	2329900000	65	29.8742	29.6499	-0.224295	0.856013	NO		Other / potential client / background
P16435	P16435	NADPH--cytochrome P450 reductase		POR	sp|P16435|NCPR_HUMAN NADPH--cytochrome P450 reductase OS=Homo sapiens OX=9606 GN=POR PE=1 SV=2	4	4	7.8	7.8		0.855536	20185000	17269000	76.689	0	7.5445	48163000	5	24.2668	24.0417	-0.225099	0.855536	NO		Mitochondrial / metabolic
Q9H6R4	Q9H6R4	Nucleolar protein 6		NOL6	sp|Q9H6R4|NOL6_HUMAN Nucleolar protein 6 OS=Homo sapiens OX=9606 GN=NOL6 PE=1 SV=2	3	3	3.3	3.3		0.854113	4739300	4047900	127.59	0	4.1877	10069000	3	22.1762	21.9487	-0.2275	0.854114	NO		Other / potential client / background
O00571;O15523;Q9NQI0	O00571;O15523	ATP-dependent RNA helicase DDX3X;ATP-dependent RNA helicase DDX3Y		DDX3X;DDX3Y	sp|O00571|DDX3X_HUMAN ATP-dependent RNA helicase DDX3X OS=Homo sapiens OX=9606 GN=DDX3X PE=1 SV=3;sp|O15523|DDX3Y_HUMAN ATP-dependent RNA helicase DDX3Y OS=Homo sapiens OX=9606 GN=DDX3Y PE=1 SV=2	15	14	28.2	26.6		0.854039	92737000	79201000	73.243	0	44.866	199280000	21	26.4666	26.239	-0.227626	0.854039	NO		Other / potential client / background
Q9BS26	Q9BS26	Endoplasmic reticulum resident protein 44		ERP44	sp|Q9BS26|ERP44_HUMAN Endoplasmic reticulum resident protein 44 OS=Homo sapiens OX=9606 GN=ERP44 PE=1 SV=1	8	8	21.4	21.4		0.853869	141380000	120720000	46.971	0	42.83	316560000	19	27.075	26.8471	-0.227913	0.853869	NO		Mitochondrial / metabolic
P0DN79;P35520	P0DN79;P35520	Cystathionine beta-synthase		CBS	sp|P0DN79|CBSL_HUMAN Cystathionine beta-synthase-like protein OS=Homo sapiens OX=9606 GN=CBSL PE=1 SV=1;sp|P35520|CBS_HUMAN Cystathionine beta-synthase OS=Homo sapiens OX=9606 GN=CBS PE=1 SV=2	5	5	13.8	13.8		0.852218	33096000	28205000	60.586	0	18.156	72312000	5	24.9802	24.7494	-0.230706	0.852218	NO		Other / potential client / background
Q92841	Q92841	Probable ATP-dependent RNA helicase DDX17		DDX17	sp|Q92841|DDX17_HUMAN Probable ATP-dependent RNA helicase DDX17 OS=Homo sapiens OX=9606 GN=DDX17 PE=1 SV=2	16	9	24.3	13.9		0.851599	38780000	33025000	80.272	0	36.223	84245000	13	25.2088	24.9771	-0.231754	0.851599	NO		Other / potential client / background
P08133	P08133	Annexin A6		ANXA6	sp|P08133|ANXA6_HUMAN Annexin A6 OS=Homo sapiens OX=9606 GN=ANXA6 PE=1 SV=3	4	4	9.7	9.7		0.850053	6359600	5406000	75.872	0	6.975	14620000	4	22.6005	22.3661	-0.234374	0.850053	NO		Other / potential client / background
P60660;P14649	P60660	Myosin light polypeptide 6		MYL6	sp|P60660|MYL6_HUMAN Myosin light polypeptide 6 OS=Homo sapiens OX=9606 GN=MYL6 PE=1 SV=2	7	7	42.4	42.4		0.849777	69370000	58949000	16.93	0	24.256	150620000	13	26.0478	25.813	-0.234845	0.849777	NO		Other / potential client / background
Q15019	Q15019	Septin-2		2021-09-02	sp|Q15019|SEPT2_HUMAN Septin-2 OS=Homo sapiens OX=9606 GN=SEPTIN2 PE=1 SV=1	6	6	25.8	25.8		0.849749	30895000	26253000	41.487	0	34.682	64036000	12	24.8809	24.646	-0.234891	0.849749	NO		Other / potential client / background
Q9P0L0	Q9P0L0	Vesicle-associated membrane protein-associated protein A		VAPA	sp|Q9P0L0|VAPA_HUMAN Vesicle-associated membrane protein-associated protein A OS=Homo sapiens OX=9606 GN=VAPA PE=1 SV=3	5	4	24.5	19.7		0.849547	27457000	23326000	27.893	0	6.1514	58365000	6	24.7107	24.4754	-0.235235	0.849547	NO		Other / potential client / background
P35998	P35998	26S protease regulatory subunit 7		PSMC2	sp|P35998|PRS7_HUMAN 26S proteasome regulatory subunit 7 OS=Homo sapiens OX=9606 GN=PSMC2 PE=1 SV=3	5	5	16.4	16.4		0.848559	9408300	7983500	48.633	0	9.9804	20803000	5	23.1655	22.9286	-0.236913	0.848559	NO		Other / potential client / background
P25398	P25398	40S ribosomal protein S12		RPS12	sp|P25398|RS12_HUMAN 40S ribosomal protein S12 OS=Homo sapiens OX=9606 GN=RPS12 PE=1 SV=3	7	7	62.9	62.9		0.848495	91033000	77241000	14.515	0	65.671	240300000	19	26.4399	26.2029	-0.237023	0.848495	NO		Ribosomal / translation
Q8IWX8	Q8IWX8	Calcium homeostasis endoplasmic reticulum protein		CHERP	sp|Q8IWX8|CHERP_HUMAN Calcium homeostasis endoplasmic reticulum protein OS=Homo sapiens OX=9606 GN=CHERP PE=1 SV=3	8	8	9.9	9.9		0.848486	37343000	31685000	103.7	0	23.728	79594000	11	25.1543	24.9173	-0.237038	0.848486	NO		Mitochondrial / metabolic
P05388;Q8NHW5	P05388;Q8NHW5	60S acidic ribosomal protein P0;60S acidic ribosomal protein P0-like		RPLP0;RPLP0P6	sp|P05388|RLA0_HUMAN 60S acidic ribosomal protein P0 OS=Homo sapiens OX=9606 GN=RPLP0 PE=1 SV=1;sp|Q8NHW5|RLA0L_HUMAN 60S acidic ribosomal protein P0-like OS=Homo sapiens OX=9606 GN=RPLP0P6 PE=5 SV=1	10	10	45.4	45.4		0.848369	259710000	220330000	34.273	0	45.792	563880000	25	27.9523	27.7151	-0.237236	0.848369	NO		Ribosomal / translation
O14974	O14974	Protein phosphatase 1 regulatory subunit 12A		PPP1R12A	sp|O14974|MYPT1_HUMAN Protein phosphatase 1 regulatory subunit 12A OS=Homo sapiens OX=9606 GN=PPP1R12A PE=1 SV=1	5	5	5.7	5.7		0.846765	11838000	10024000	115.28	0	9.8782	22778000	7	23.4969	23.257	-0.239967	0.846765	NO		Other / potential client / background
Q14151	Q14151	Scaffold attachment factor B2		SAFB2	sp|Q14151|SAFB2_HUMAN Scaffold attachment factor B2 OS=Homo sapiens OX=9606 GN=SAFB2 PE=1 SV=1	13	6	17.4	8		0.846223	35649000	30167000	107.47	0	24.468	80319000	8	25.0874	24.8465	-0.24089	0.846223	NO		Other / potential client / background
P39656	P39656	Dolichyl-diphosphooligosaccharide--protein glycosyltransferase 48 kDa subunit		DDOST	sp|P39656|OST48_HUMAN Dolichyl-diphosphooligosaccharide--protein glycosyltransferase 48 kDa subunit OS=Homo sapiens OX=9606 GN=DDOST PE=1 SV=4	4	4	9.9	9.9		0.846154	26598000	22506000	50.8	0	14.297	58684000	8	24.6648	24.4238	-0.241008	0.846154	NO		Other / potential client / background
Q16630	Q16630	Cleavage and polyadenylation specificity factor subunit 6		CPSF6	sp|Q16630|CPSF6_HUMAN Cleavage and polyadenylation specificity factor subunit 6 OS=Homo sapiens OX=9606 GN=CPSF6 PE=1 SV=2	6	6	13.4	13.4		0.844814	53568000	45255000	59.209	0	28.863	117980000	12	25.6749	25.4316	-0.243294	0.844814	NO		Other / potential client / background
Q7L2E3	Q7L2E3	Putative ATP-dependent RNA helicase DHX30		DHX30	sp|Q7L2E3|DHX30_HUMAN ATP-dependent RNA helicase DHX30 OS=Homo sapiens OX=9606 GN=DHX30 PE=1 SV=1	3	3	2.9	2.9		0.843228	5083800	4286800	133.94	0	3.6933	10779000	3	22.2775	22.0315	-0.246006	0.843228	NO		Other / potential client / background
P50750;Q00535;P11802;Q00526;Q00534;Q96Q40;O94921;Q07002;Q00536;Q00537;Q9NYV4;Q14004	P50750	Cyclin-dependent kinase 9		CDK9	sp|P50750|CDK9_HUMAN Cyclin-dependent kinase 9 OS=Homo sapiens OX=9606 GN=CDK9 PE=1 SV=3	4	3	14.2	12.1		0.841408	8897700	7486600	42.777	0	17.231	19302000	6	23.085	22.8359	-0.249122	0.841408	NO		Other / potential client / background
Q9UL26;Q13636	Q9UL26;Q13636	Ras-related protein Rab-22A;Ras-related protein Rab-31		RAB22A;RAB31	sp|Q9UL26|RB22A_HUMAN Ras-related protein Rab-22A OS=Homo sapiens OX=9606 GN=RAB22A PE=1 SV=2;sp|Q13636|RAB31_HUMAN Ras-related protein Rab-31 OS=Homo sapiens OX=9606 GN=RAB31 PE=1 SV=1	2	2	11.3	11.3		0.840136	3447300	2896200	21.855	0	2.6127	7462200	2	21.717	21.4657	-0.251306	0.840136	NO		Other / potential client / background
P52597	P52597	Heterogeneous nuclear ribonucleoprotein F;Heterogeneous nuclear ribonucleoprotein F, N-terminally processed		HNRNPF	sp|P52597|HNRPF_HUMAN Heterogeneous nuclear ribonucleoprotein F OS=Homo sapiens OX=9606 GN=HNRNPF PE=1 SV=3	7	5	23.4	16.9		0.839655	13814000	11599000	45.671	0	22.988	37519000	9	23.7196	23.4675	-0.252131	0.839655	NO		Other / potential client / background
Q8NF37	Q8NF37	Lysophosphatidylcholine acyltransferase 1		LPCAT1	sp|Q8NF37|PCAT1_HUMAN Lysophosphatidylcholine acyltransferase 1 OS=Homo sapiens OX=9606 GN=LPCAT1 PE=1 SV=2	4	4	10.9	10.9		0.839226	10850000	9105600	59.151	0	8.1589	21540000	4	23.3712	23.1183	-0.252869	0.839226	NO		Other / potential client / background
P21796	P21796	Voltage-dependent anion-selective channel protein 1		VDAC1	sp|P21796|VDAC1_HUMAN Voltage-dependent anion-selective channel protein 1 OS=Homo sapiens OX=9606 GN=VDAC1 PE=1 SV=2	15	15	68.9	68.9		0.8387	234160000	196390000	30.772	0	46.721	521980000	34	27.8029	27.5491	-0.253773	0.8387	NO		Other / potential client / background
Q5VTR2	Q5VTR2	E3 ubiquitin-protein ligase BRE1A		RNF20	sp|Q5VTR2|BRE1A_HUMAN E3 ubiquitin-protein ligase BRE1A OS=Homo sapiens OX=9606 GN=RNF20 PE=1 SV=2	5	4	7.8	6.4		0.837383	17366000	14542000	113.66	0	10.294	36003000	6	24.0498	23.7937	-0.25604	0.837383	NO		Other / potential client / background
O43660	O43660	Pleiotropic regulator 1		PLRG1	sp|O43660|PLRG1_HUMAN Pleiotropic regulator 1 OS=Homo sapiens OX=9606 GN=PLRG1 PE=1 SV=1	2	2	6.8	6.8		0.837199	3557100	2978000	57.193	0	2.9605	7488300	3	21.7623	21.5059	-0.256358	0.837199	NO		Other / potential client / background
O94906	O94906	Pre-mRNA-processing factor 6		PRPF6	sp|O94906|PRP6_HUMAN Pre-mRNA-processing factor 6 OS=Homo sapiens OX=9606 GN=PRPF6 PE=1 SV=1	7	7	7.7	7.7		0.836435	20096000	16809000	106.92	0	16.36	40873000	8	24.2604	24.0027	-0.257674	0.836435	NO		Other / potential client / background
P51608	P51608	Methyl-CpG-binding protein 2		MECP2	sp|P51608|MECP2_HUMAN Methyl-CpG-binding protein 2 OS=Homo sapiens OX=9606 GN=MECP2 PE=1 SV=1	2	2	5.8	5.8		0.835533	1409400	1177600	52.44	0	4.305	2967900	2	20.4267	20.1674	-0.259231	0.835533	NO		Other / potential client / background
Q14103	Q14103	Heterogeneous nuclear ribonucleoprotein D0		HNRNPD	sp|Q14103|HNRPD_HUMAN Heterogeneous nuclear ribonucleoprotein D0 OS=Homo sapiens OX=9606 GN=HNRNPD PE=1 SV=1	10	9	31.8	29.6		0.834873	339800000	283689984	38.434	0	72.899	744100000	27	28.3401	28.0797	-0.260371	0.834873	NO		Other / potential client / background
Q96I25	Q96I25	Splicing factor 45		RBM17	sp|Q96I25|SPF45_HUMAN Splicing factor 45 OS=Homo sapiens OX=9606 GN=RBM17 PE=1 SV=1	8	8	21.9	21.9		0.834303	55686000	46459000	44.961	0	26.464	125130000	19	25.7308	25.4695	-0.261357	0.834303	NO		Other / potential client / background
P62829	P62829	60S ribosomal protein L23		RPL23	sp|P62829|RL23_HUMAN 60S ribosomal protein L23 OS=Homo sapiens OX=9606 GN=RPL23 PE=1 SV=1	5	5	43.6	43.6		0.831453	84006000	69847000	14.865	0	12.602	180190000	13	26.324	26.0577	-0.266294	0.831453	NO		Ribosomal / translation
P47712	P47712	Cytosolic phospholipase A2;Phospholipase A2;Lysophospholipase		PLA2G4A	sp|P47712|PA24A_HUMAN Cytosolic phospholipase A2 OS=Homo sapiens OX=9606 GN=PLA2G4A PE=1 SV=2	5	5	6.9	6.9		0.830042	35956000	29845000	85.238	0	10.709	84872000	8	25.0997	24.831	-0.268743	0.830042	NO		Other / potential client / background
Q86TG7	Q86TG7	Retrotransposon-derived protein PEG10		PEG10	sp|Q86TG7|PEG10_HUMAN Retrotransposon-derived protein PEG10 OS=Homo sapiens OX=9606 GN=PEG10 PE=1 SV=2	6	6	13.4	13.4		0.829196	29847000	24749000	80.172	0	27.657	62176000	8	24.8311	24.5609	-0.270216	0.829196	NO		Other / potential client / background
P55884	P55884	Eukaryotic translation initiation factor 3 subunit B		EIF3B	sp|P55884|EIF3B_HUMAN Eukaryotic translation initiation factor 3 subunit B OS=Homo sapiens OX=9606 GN=EIF3B PE=1 SV=3	5	5	9	9		0.828677	17791000	14743000	92.48	0	17.008	40350000	7	24.0846	23.8135	-0.271117	0.828677	NO		Ribosomal / translation
Q96CS3	Q96CS3	FAS-associated factor 2		FAF2	sp|Q96CS3|FAF2_HUMAN FAS-associated factor 2 OS=Homo sapiens OX=9606 GN=FAF2 PE=1 SV=2	3	3	7	7		0.827041	3062000	2532400	52.623	0	5.6575	8290900	5	21.546	21.2721	-0.273969	0.827041	NO		Other / potential client / background
P78527	P78527	DNA-dependent protein kinase catalytic subunit		PRKDC	sp|P78527|PRKDC_HUMAN DNA-dependent protein kinase catalytic subunit OS=Homo sapiens OX=9606 GN=PRKDC PE=1 SV=3	62	62	18.2	18.2		0.826117	264430000	218450000	469.08	0	169.55	568640000	82	27.9783	27.7027	-0.275583	0.826117	NO		Other / potential client / background
Q12824	Q12824	SWI/SNF-related matrix-associated actin-dependent regulator of chromatin subfamily B member 1		SMARCB1	sp|Q12824|SNF5_HUMAN SWI/SNF-related matrix-associated actin-dependent regulator of chromatin subfamily B member 1 OS=Homo sapiens OX=9606 GN=SMARCB1 PE=1 SV=2	6	6	21.6	21.6		0.825943	17816000	14715000	44.141	0	11.465	37003000	5	24.0867	23.8108	-0.275886	0.825943	NO		Cytoskeletal / structural
Q68EM7	Q68EM7	Rho GTPase-activating protein 17		ARHGAP17	sp|Q68EM7|RHG17_HUMAN Rho GTPase-activating protein 17 OS=Homo sapiens OX=9606 GN=ARHGAP17 PE=1 SV=1	2	2	2.4	2.4		0.82585	6136100	5067500	95.436	0	4.6891	14096000	3	22.5489	22.2728	-0.276048	0.82585	NO		Other / potential client / background
P52292	P52292	Importin subunit alpha-1		KPNA2	sp|P52292|IMA1_HUMAN Importin subunit alpha-1 OS=Homo sapiens OX=9606 GN=KPNA2 PE=1 SV=1	10	10	26.1	26.1		0.825811	114990000	94960000	57.861	0	71.721	240880000	24	26.7769	26.5008	-0.276117	0.825811	NO		Other / potential client / background
Q99848	Q99848	Probable rRNA-processing protein EBP2		EBNA1BP2	sp|Q99848|EBP2_HUMAN Probable rRNA-processing protein EBP2 OS=Homo sapiens OX=9606 GN=EBNA1BP2 PE=1 SV=2	5	5	20.3	20.3		0.825635	21346000	17624000	34.852	0	11.312	43635000	6	24.3475	24.071	-0.276424	0.825635	NO		Other / potential client / background
Q7Z2W4	Q7Z2W4	Zinc finger CCCH-type antiviral protein 1		ZC3HAV1	sp|Q7Z2W4|ZCCHV_HUMAN Zinc finger CCCH-type antiviral protein 1 OS=Homo sapiens OX=9606 GN=ZC3HAV1 PE=1 SV=3	6	6	9	9		0.825105	10018000	8265900	101.43	0	16.434	21148000	7	23.2561	22.9787	-0.277351	0.825105	NO		Other / potential client / background
P54886	P54886	Delta-1-pyrroline-5-carboxylate synthase;Glutamate 5-kinase;Gamma-glutamyl phosphate reductase		ALDH18A1	sp|P54886|P5CS_HUMAN Delta-1-pyrroline-5-carboxylate synthase OS=Homo sapiens OX=9606 GN=ALDH18A1 PE=1 SV=2	8	8	15.3	15.3		0.823175	11551000	9508500	87.301	0	21.118	24253000	11	23.4615	23.1808	-0.280728	0.823175	NO		Other / potential client / background
Q9Y265	Q9Y265	RuvB-like 1		RUVBL1	sp|Q9Y265|RUVB1_HUMAN RuvB-like 1 OS=Homo sapiens OX=9606 GN=RUVBL1 PE=1 SV=1	13	13	40.8	40.8		0.82164	89308000	73379000	50.227	0	39.277	188980000	29	26.4123	26.1289	-0.283422	0.82164	NO		Other / potential client / background
Q7RTV0	Q7RTV0	PHD finger-like domain-containing protein 5A		PHF5A	sp|Q7RTV0|PHF5A_HUMAN PHD finger-like domain-containing protein 5A OS=Homo sapiens OX=9606 GN=PHF5A PE=1 SV=1	5	5	46.4	46.4		0.821203	58133000	47739000	12.405	0	22.202	147730000	6	25.7929	25.5087	-0.284189	0.821203	NO		Other / potential client / background
P48651	P48651	Phosphatidylserine synthase 1		PTDSS1	sp|P48651|PTSS1_HUMAN Phosphatidylserine synthase 1 OS=Homo sapiens OX=9606 GN=PTDSS1 PE=1 SV=1	2	2	5.7	5.7		0.819488	2123400	1740100	55.527	0	3.8408	4401900	3	21.0179	20.7307	-0.287206	0.819488	NO		Other / potential client / background
Q92922	Q92922	SWI/SNF complex subunit SMARCC1		SMARCC1	sp|Q92922|SMRC1_HUMAN SWI/SNF complex subunit SMARCC1 OS=Homo sapiens OX=9606 GN=SMARCC1 PE=1 SV=3	14	9	19.5	14.8		0.819447	29681000	24322000	122.87	0	41.731	63614000	15	24.823	24.5358	-0.287278	0.819447	NO		Other / potential client / background
Q53H96	Q53H96	Pyrroline-5-carboxylate reductase 3		PYCRL	sp|Q53H96|P5CR3_HUMAN Pyrroline-5-carboxylate reductase 3 OS=Homo sapiens OX=9606 GN=PYCR3 PE=1 SV=3	5	5	28.8	28.8		0.819286	25615000	20986000	28.663	0	10.806	58198000	7	24.6105	24.3229	-0.287562	0.819286	NO		Other / potential client / background
Q9BUJ2	Q9BUJ2	Heterogeneous nuclear ribonucleoprotein U-like protein 1		HNRNPUL1	sp|Q9BUJ2|HNRL1_HUMAN Heterogeneous nuclear ribonucleoprotein U-like protein 1 OS=Homo sapiens OX=9606 GN=HNRNPUL1 PE=1 SV=2	8	8	13.6	13.6		0.818912	32371000	26509000	95.737	0	15.512	68344000	11	24.9482	24.66	-0.28822	0.818912	NO		Other / potential client / background
P17980	P17980	26S protease regulatory subunit 6A		PSMC3	sp|P17980|PRS6A_HUMAN 26S proteasome regulatory subunit 6A OS=Homo sapiens OX=9606 GN=PSMC3 PE=1 SV=3	5	5	18.2	18.2		0.818734	10884000	8911100	49.203	0	13.451	23599000	8	23.3757	23.0872	-0.288533	0.818734	NO		Other / potential client / background
P20839	P20839	Inosine-5-monophosphate dehydrogenase 1		IMPDH1	sp|P20839|IMDH1_HUMAN Inosine-5-monophosphate dehydrogenase 1 OS=Homo sapiens OX=9606 GN=IMPDH1 PE=1 SV=2	6	4	13.6	10.7		0.818608	10689000	8750100	55.405	0	8.9459	23154000	6	23.3496	23.0609	-0.288755	0.818608	NO		Other / potential client / background
Q15393	Q15393	Splicing factor 3B subunit 3		SF3B3	sp|Q15393|SF3B3_HUMAN Splicing factor 3B subunit 3 OS=Homo sapiens OX=9606 GN=SF3B3 PE=1 SV=4	31	31	29.7	29.7		0.817502	635459968	519489984	135.58	0	139.12	1412900000	93	29.2432	28.9525	-0.290705	0.817502	NO		Other / potential client / background
Q9NQX3	Q9NQX3	Gephyrin;Molybdopterin adenylyltransferase;Molybdopterin molybdenumtransferase		GPHN	sp|Q9NQX3|GEPH_HUMAN Gephyrin OS=Homo sapiens OX=9606 GN=GPHN PE=1 SV=1	8	8	16	16		0.814464	31250000	25452000	79.748	0	21.634	67610000	13	24.8974	24.6013	-0.296077	0.814464	NO		Other / potential client / background
Q6DD88	Q6DD88	Atlastin-3		ATL3	sp|Q6DD88|ATLA3_HUMAN Atlastin-3 OS=Homo sapiens OX=9606 GN=ATL3 PE=1 SV=1	5	5	15.3	15.3		0.811764	10405000	8446400	60.541	0	16.237	20734000	6	23.3108	23.0099	-0.300868	0.811764	NO		Other / potential client / background
Q14155;Q15052	Q14155	Rho guanine nucleotide exchange factor 7		ARHGEF7	sp|Q14155|ARHG7_HUMAN Rho guanine nucleotide exchange factor 7 OS=Homo sapiens OX=9606 GN=ARHGEF7 PE=1 SV=2	13	13	20.7	20.7		0.81164	60756000	49312000	90.011	0	25.812	132490000	12	25.8565	25.5554	-0.301088	0.81164	NO		Other / potential client / background
Q8TDN6	Q8TDN6	Ribosome biogenesis protein BRX1 homolog		BRIX1	sp|Q8TDN6|BRX1_HUMAN Ribosome biogenesis protein BRX1 homolog OS=Homo sapiens OX=9606 GN=BRIX1 PE=1 SV=2	3	3	7.6	7.6		0.810081	5780900	4683000	41.401	0	4.8943	14096000	4	22.4629	22.159	-0.303861	0.810082	NO		Ribosomal / translation
Q14974	Q14974	Importin subunit beta-1		KPNB1	sp|Q14974|IMB1_HUMAN Importin subunit beta-1 OS=Homo sapiens OX=9606 GN=KPNB1 PE=1 SV=2	15	15	22	22		0.809954	96319000	78014000	97.169	0	47.493	225090000	23	26.5213	26.2172	-0.304087	0.809954	NO		Other / potential client / background
P04844	P04844	Dolichyl-diphosphooligosaccharide--protein glycosyltransferase subunit 2		RPN2	sp|P04844|RPN2_HUMAN Dolichyl-diphosphooligosaccharide--protein glycosyltransferase subunit 2 OS=Homo sapiens OX=9606 GN=RPN2 PE=1 SV=3	7	7	15.7	15.7		0.809652	76523000	61957000	69.283	0	22.942	165450000	14	26.1894	25.8848	-0.304626	0.809652	NO		Other / potential client / background
P08195	P08195	4F2 cell-surface antigen heavy chain		SLC3A2	sp|P08195|4F2_HUMAN 4F2 cell-surface antigen heavy chain OS=Homo sapiens OX=9606 GN=SLC3A2 PE=1 SV=3	21	21	39.4	39.4		0.809327	395860000	320380000	67.993	0	112.86	838200000	46	28.5604	28.2552	-0.305206	0.809327	NO		Other / potential client / background
Q9H4A6	Q9H4A6	Golgi phosphoprotein 3		GOLPH3	sp|Q9H4A6|GOLP3_HUMAN Golgi phosphoprotein 3 OS=Homo sapiens OX=9606 GN=GOLPH3 PE=1 SV=1	2	2	9.4	9.4		0.803408	2934000	2357200	33.81	0	5.3254	6209600	2	21.4844	21.1686	-0.315795	0.803408	NO		Other / potential client / background
O14979	O14979	Heterogeneous nuclear ribonucleoprotein D-like		HNRNPDL	sp|O14979|HNRDL_HUMAN Heterogeneous nuclear ribonucleoprotein D-like OS=Homo sapiens OX=9606 GN=HNRNPDL PE=1 SV=3	7	6	18.8	16.9		0.802998	80187000	64390000	46.437	0	15.902	168300000	16	26.2569	25.9403	-0.316532	0.802998	NO		Other / potential client / background
P0DN76;Q01081;Q8WU68	P0DN76;Q01081;Q8WU68	Splicing factor U2AF 35 kDa subunit;Splicing factor U2AF 26 kDa subunit		U2AF1;U2AF1L4	sp|P0DN76|U2AF5_HUMAN Splicing factor U2AF 35 kDa subunit-like protein OS=Homo sapiens OX=9606 GN=U2AF1L5 PE=1 SV=1;sp|Q01081|U2AF1_HUMAN Splicing factor U2AF 35 kDa subunit OS=Homo sapiens OX=9606 GN=U2AF1 PE=1 SV=3;sp|Q8WU68|U2AF4_HUMAN Splicing factor U	4	4	17.5	17.5		0.801709	63084000	50575000	27.872	0	26.391	129060000	7	25.9108	25.5919	-0.31885	0.801709	NO		Other / potential client / background
Q9UMS4	Q9UMS4	Pre-mRNA-processing factor 19		PRPF19	sp|Q9UMS4|PRP19_HUMAN Pre-mRNA-processing factor 19 OS=Homo sapiens OX=9606 GN=PRPF19 PE=1 SV=1	13	13	47.8	47.8		0.800791	169420000	135670000	55.18	0	49.069	362880000	23	27.336	27.0155	-0.320502	0.800791	NO		Other / potential client / background
P61586;P08134	P61586	Transforming protein RhoA		RHOA	sp|P61586|RHOA_HUMAN Transforming protein RhoA OS=Homo sapiens OX=9606 GN=RHOA PE=1 SV=1	3	3	10.4	10.4		0.799759	21569000	17250000	21.768	0	8.2613	45676000	4	24.3625	24.0401	-0.322363	0.799759	NO		Other / potential client / background
Q92890	Q92890	Ubiquitin fusion degradation protein 1 homolog		UFD1L	sp|Q92890|UFD1_HUMAN Ubiquitin recognition factor in ER-associated degradation protein 1 OS=Homo sapiens OX=9606 GN=UFD1 PE=1 SV=3	2	2	9.1	9.1		0.799424	2359700	1886400	34.5	0	2.9755	5076200	2	21.1702	20.8472	-0.322968	0.799424	NO		Other / potential client / background
Q86XP3	Q86XP3	ATP-dependent RNA helicase DDX42		DDX42	sp|Q86XP3|DDX42_HUMAN ATP-dependent RNA helicase DDX42 OS=Homo sapiens OX=9606 GN=DDX42 PE=1 SV=1	27	27	41.4	41.4		0.799023	337849984	269950016	102.97	0	98.469	729550000	61	28.3318	28.0081	-0.32369	0.799023	NO		Other / potential client / background
Q9NR30;Q9BQ39	Q9NR30	Nucleolar RNA helicase 2		DDX21	sp|Q9NR30|DDX21_HUMAN Nucleolar RNA helicase 2 OS=Homo sapiens OX=9606 GN=DDX21 PE=1 SV=5	22	22	33.1	33.1		0.798649	241320000	192730000	87.343	0	67.717	490960000	36	27.8464	27.522	-0.324366	0.798649	NO		Other / potential client / background
O75494;Q8WXF0	O75494;Q8WXF0	Serine/arginine-rich splicing factor 10;Serine/arginine-rich splicing factor 12		SRSF10;SRSF12	sp|O75494|SRS10_HUMAN Serine/arginine-rich splicing factor 10 OS=Homo sapiens OX=9606 GN=SRSF10 PE=1 SV=1;sp|Q8WXF0|SRS12_HUMAN Serine/arginine-rich splicing factor 12 OS=Homo sapiens OX=9606 GN=SRSF12 PE=2 SV=1	2	2	8.8	8.8		0.798321	7624500	6086800	31.3	0	4.6298	16068000	1	22.8622	22.5373	-0.324959	0.798321	NO		Other / potential client / background
Q9Y2X3	Q9Y2X3	Nucleolar protein 58		NOP58	sp|Q9Y2X3|NOP58_HUMAN Nucleolar protein 58 OS=Homo sapiens OX=9606 GN=NOP58 PE=1 SV=1	7	7	15.5	15.5		0.797929	35057000	27973000	59.578	0	17.625	69651000	11	25.0632	24.7375	-0.325668	0.797929	NO		Other / potential client / background
Q9Y2W1	Q9Y2W1	Thyroid hormone receptor-associated protein 3		THRAP3	sp|Q9Y2W1|TR150_HUMAN Thyroid hormone receptor-associated protein 3 OS=Homo sapiens OX=9606 GN=THRAP3 PE=1 SV=2	17	16	19.1	17.9		0.797857	188480000	150380000	108.66	0	57.919	386230000	25	27.4898	27.164	-0.325799	0.797857	NO		Other / potential client / background
P57088	P57088	Transmembrane protein 33		TMEM33	sp|P57088|TMM33_HUMAN Transmembrane protein 33 OS=Homo sapiens OX=9606 GN=TMEM33 PE=1 SV=2	2	2	8.9	8.9		0.796325	15019000	11960000	27.978	0	7.4533	30870000	3	23.8403	23.5117	-0.328571	0.796325	NO		Other / potential client / background
P38159;O75526;Q8IZ40;Q8N7X1	P38159	RNA-binding motif protein, X chromosome;RNA-binding motif protein, X chromosome, N-terminally processed		RBMX	sp|P38159|RBMX_HUMAN RNA-binding motif protein, X chromosome OS=Homo sapiens OX=9606 GN=RBMX PE=1 SV=3	17	5	38.9	11.5		0.79541	240090000	190970000	42.331	0	56.817	531340000	21	27.839	27.5088	-0.330229	0.79541	NO		Other / potential client / background
Q8TCT9	Q8TCT9	Minor histocompatibility antigen H13		HM13	sp|Q8TCT9|HM13_HUMAN Minor histocompatibility antigen H13 OS=Homo sapiens OX=9606 GN=HM13 PE=1 SV=1	3	3	12.2	12.2		0.790742	18513000	14639000	41.488	0	9.2093	38716000	7	24.142	23.8033	-0.338722	0.790742	NO		Other / potential client / background
Q10589	Q10589	Bone marrow stromal antigen 2		BST2	sp|Q10589|BST2_HUMAN Bone marrow stromal antigen 2 OS=Homo sapiens OX=9606 GN=BST2 PE=1 SV=1	2	2	10	10		0.790295	16280000	12866000	19.769	0	5.0478	33309000	2	23.9566	23.6171	-0.339537	0.790295	NO		Other / potential client / background
Q7KZF4	Q7KZF4	Staphylococcal nuclease domain-containing protein 1		SND1	sp|Q7KZF4|SND1_HUMAN Staphylococcal nuclease domain-containing protein 1 OS=Homo sapiens OX=9606 GN=SND1 PE=1 SV=1	18	18	27.6	27.6		0.790262	169640000	134060000	102	0	70.214	346160000	34	27.3379	26.9983	-0.339598	0.790262	NO		Other / potential client / background
Q9GZT3	Q9GZT3	SRA stem-loop-interacting RNA-binding protein, mitochondrial		SLIRP	sp|Q9GZT3|SLIRP_HUMAN SRA stem-loop-interacting RNA-binding protein, mitochondrial OS=Homo sapiens OX=9606 GN=SLIRP PE=1 SV=1	3	3	30.3	30.3		0.78981	16604000	13114000	12.349	0	8.193	36246000	3	23.985	23.6446	-0.340423	0.78981	NO		Mitochondrial / metabolic
Q93009	Q93009	Ubiquitin carboxyl-terminal hydrolase 7		USP7	sp|Q93009|UBP7_HUMAN Ubiquitin carboxyl-terminal hydrolase 7 OS=Homo sapiens OX=9606 GN=USP7 PE=1 SV=2	12	12	13.2	13.2		0.788776	20135000	15882000	128.3	0	28.538	46585000	17	24.2632	23.9209	-0.342313	0.788776	NO		Other / potential client / background
O60313	O60313	Dynamin-like 120 kDa protein, mitochondrial;Dynamin-like 120 kDa protein, form S1		OPA1	sp|O60313|OPA1_HUMAN Dynamin-like 120 kDa protein, mitochondrial OS=Homo sapiens OX=9606 GN=OPA1 PE=1 SV=3	4	4	5.6	5.6		0.786495	6511800	5121500	111.63	0	3.6435	12537000	4	22.6346	22.2881	-0.34649	0.786495	NO		Mitochondrial / metabolic
P11047	P11047	Laminin subunit gamma-1		LAMC1	sp|P11047|LAMC1_HUMAN Laminin subunit gamma-1 OS=Homo sapiens OX=9606 GN=LAMC1 PE=1 SV=3	4	4	3.5	3.5		0.786369	4279800	3365500	177.6	0	11.307	8992000	4	22.0291	21.6824	-0.346722	0.786369	NO		Other / potential client / background
Q8WW12	Q8WW12	PEST proteolytic signal-containing nuclear protein		PCNP	sp|Q8WW12|PCNP_HUMAN PEST proteolytic signal-containing nuclear protein OS=Homo sapiens OX=9606 GN=PCNP PE=1 SV=2	2	2	11.2	11.2		0.786245	10120000	7956800	18.925	0	3.5266	19229000	2	23.2707	22.9238	-0.346949	0.786245	NO		Other / potential client / background
O75962	O75962	Triple functional domain protein		TRIO	sp|O75962|TRIO_HUMAN Triple functional domain protein OS=Homo sapiens OX=9606 GN=TRIO PE=1 SV=2	29	27	13.5	12.8		0.785169	101480000	79679000	346.9	0	85.051	207840000	45	26.5966	26.2477	-0.348924	0.785169	NO		Other / potential client / background
Q8N1F7	Q8N1F7	Nuclear pore complex protein Nup93		NUP93	sp|Q8N1F7|NUP93_HUMAN Nuclear pore complex protein Nup93 OS=Homo sapiens OX=9606 GN=NUP93 PE=1 SV=2	18	18	30.3	30.3		0.784318	78064000	61227000	93.487	0	51.148	167270000	28	26.2182	25.8677	-0.350489	0.784318	NO		Other / potential client / background
P67936;Q2TAC2	P67936	Tropomyosin alpha-4 chain		TPM4	sp|P67936|TPM4_HUMAN Tropomyosin alpha-4 chain OS=Homo sapiens OX=9606 GN=TPM4 PE=1 SV=3	15	8	46.4	27.8		0.783841	126990000	99540000	28.521	0	50.72	249340000	11	26.9201	26.5688	-0.351367	0.783841	NO		Other / potential client / background
P58107	P58107	Epiplakin		EPPK1	sp|P58107|EPIPL_HUMAN Epiplakin OS=Homo sapiens OX=9606 GN=EPPK1 PE=1 SV=3	23	18	21.4	15.3		0.782533	58795000	46009000	555.65	0	39.006	121100000	29	25.8092	25.4554	-0.353777	0.782533	NO		Other / potential client / background
Q15014	Q15014	Mortality factor 4-like protein 2		MORF4L2	sp|Q15014|MO4L2_HUMAN Mortality factor 4-like protein 2 OS=Homo sapiens OX=9606 GN=MORF4L2 PE=1 SV=1	3	3	14.2	14.2		0.782108	4377400	3423600	32.307	0	5.7003	8908400	3	22.0616	21.7071	-0.35456	0.782108	NO		Other / potential client / background
Q9NVA2;Q14141	Q9NVA2	Septin-11		2021-09-11	sp|Q9NVA2|SEP11_HUMAN Septin-11 OS=Homo sapiens OX=9606 GN=SEPTIN11 PE=1 SV=3	4	4	12.1	12.1		0.779346	16084000	12535000	49.398	0	10.308	33397000	7	23.9391	23.5795	-0.359664	0.779346	NO		Other / potential client / background
Q15428	Q15428	Splicing factor 3A subunit 2		SF3A2	sp|Q15428|SF3A2_HUMAN Splicing factor 3A subunit 2 OS=Homo sapiens OX=9606 GN=SF3A2 PE=1 SV=2	6	6	14.2	14.2		0.779065	197660000	153990000	49.255	0	47.83	410570000	10	27.5584	27.1983	-0.360184	0.779065	NO		Other / potential client / background
Q01130;Q9BRL6	Q01130	Serine/arginine-rich splicing factor 2		SRSF2	sp|Q01130|SRSF2_HUMAN Serine/arginine-rich splicing factor 2 OS=Homo sapiens OX=9606 GN=SRSF2 PE=1 SV=4	5	5	25.3	25.3		0.777234	81781000	63563000	25.476	0	19.472	175500000	10	26.2853	25.9217	-0.363578	0.777234	NO		Other / potential client / background
O75475	O75475	PC4 and SFRS1-interacting protein		PSIP1	sp|O75475|PSIP1_HUMAN PC4 and SFRS1-interacting protein OS=Homo sapiens OX=9606 GN=PSIP1 PE=1 SV=1	16	16	34	34		0.775469	265620000	205980000	60.103	0	61.545	530890000	34	27.9848	27.6179	-0.36686	0.775469	NO		Cytoskeletal / structural
P46063	P46063	ATP-dependent DNA helicase Q1		RECQL	sp|P46063|RECQ1_HUMAN ATP-dependent DNA helicase Q1 OS=Homo sapiens OX=9606 GN=RECQL PE=1 SV=3	3	3	5.9	5.9		0.773375	8232100	6366500	73.457	0	5.2092	16289000	3	22.9728	22.6021	-0.37076	0.773375	NO		Other / potential client / background
P55735	P55735	Protein SEC13 homolog		SEC13	sp|P55735|SEC13_HUMAN Protein SEC13 homolog OS=Homo sapiens OX=9606 GN=SEC13 PE=1 SV=3	7	7	37.3	37.3		0.77221	52263000	40358000	35.54	0	25.236	104840000	11	25.6393	25.2664	-0.372935	0.77221	NO		Other / potential client / background
Q9BVC6	Q9BVC6	Transmembrane protein 109		TMEM109	sp|Q9BVC6|TM109_HUMAN Transmembrane protein 109 OS=Homo sapiens OX=9606 GN=TMEM109 PE=1 SV=1	2	2	9.1	9.1		0.771927	17433000	13457000	26.21	0	3.3144	35609000	3	24.0553	23.6819	-0.373464	0.771927	NO		Other / potential client / background
Q8WUM0	Q8WUM0	Nuclear pore complex protein Nup133		NUP133	sp|Q8WUM0|NU133_HUMAN Nuclear pore complex protein Nup133 OS=Homo sapiens OX=9606 GN=NUP133 PE=1 SV=2	4	4	6	6		0.771193	4837700	3730800	128.98	0	7.4033	9681900	6	22.2059	21.8311	-0.374836	0.771193	NO		Other / potential client / background
P37268	P37268	Squalene synthase		FDFT1	sp|P37268|FDFT_HUMAN Squalene synthase OS=Homo sapiens OX=9606 GN=FDFT1 PE=1 SV=1	2	2	6	6		0.7706	3023100	2329600	48.115	0	6.8623	6106300	3	21.5276	21.1517	-0.375946	0.7706	NO		Other / potential client / background
P50402	P50402	Emerin		EMD	sp|P50402|EMD_HUMAN Emerin OS=Homo sapiens OX=9606 GN=EMD PE=1 SV=1	5	5	28	28		0.769562	12412000	9551800	28.994	0	12.357	25641000	6	23.5652	23.1873	-0.377891	0.769562	NO		Other / potential client / background
Q5SRE5	Q5SRE5	Nucleoporin NUP188 homolog		NUP188	sp|Q5SRE5|NU188_HUMAN Nucleoporin NUP188 OS=Homo sapiens OX=9606 GN=NUP188 PE=1 SV=1	5	5	3.3	3.3		0.769536	8563600	6590000	196.04	0	12.25	17576000	9	23.0298	22.6518	-0.377939	0.769536	NO		Other / potential client / background
P06756	P06756	Integrin alpha-V;Integrin alpha-V heavy chain;Integrin alpha-V light chain		ITGAV	sp|P06756|ITAV_HUMAN Integrin alpha-V OS=Homo sapiens OX=9606 GN=ITGAV PE=1 SV=2	6	6	7.5	7.5		0.769159	8986700	6912200	116.04	0	11.784	17826000	7	23.0994	22.7207	-0.378646	0.769159	NO		Other / potential client / background
P23634;P20020;Q16720	P23634;P20020	Plasma membrane calcium-transporting ATPase 4;Plasma membrane calcium-transporting ATPase 1		ATP2B4;ATP2B1	sp|P23634|AT2B4_HUMAN Plasma membrane calcium-transporting ATPase 4 OS=Homo sapiens OX=9606 GN=ATP2B4 PE=1 SV=2;sp|P20020|AT2B1_HUMAN Plasma membrane calcium-transporting ATPase 1 OS=Homo sapiens OX=9606 GN=ATP2B1 PE=1 SV=4	4	4	5.2	5.2		0.768875	11110000	8542200	137.92	0	14.573	22549000	10	23.4054	23.0262	-0.379179	0.768875	NO		Other / potential client / background
P12236;P12235	P12236;P12235	ADP/ATP translocase 3;ADP/ATP translocase 3, N-terminally processed;ADP/ATP translocase 1		SLC25A6;SLC25A4	sp|P12236|ADT3_HUMAN ADP/ATP translocase 3 OS=Homo sapiens OX=9606 GN=SLC25A6 PE=1 SV=4;sp|P12235|ADT1_HUMAN ADP/ATP translocase 1 OS=Homo sapiens OX=9606 GN=SLC25A4 PE=1 SV=4	10	3	33.6	12.1		0.768843	29733000	22860000	32.866	0	7.6675	61655000	6	24.8256	24.4463	-0.37924	0.768843	NO		Other / potential client / background
Q6WCQ1	Q6WCQ1	Myosin phosphatase Rho-interacting protein		MPRIP	sp|Q6WCQ1|MPRIP_HUMAN Myosin phosphatase Rho-interacting protein OS=Homo sapiens OX=9606 GN=MPRIP PE=1 SV=3	6	6	9.9	9.9		0.766973	12941000	9925400	116.53	0	16.447	25414000	7	23.6254	23.2427	-0.382752	0.766973	NO		Cytoskeletal / structural
P62316	P62316	Small nuclear ribonucleoprotein Sm D2		SNRPD2	sp|P62316|SMD2_HUMAN Small nuclear ribonucleoprotein Sm D2 OS=Homo sapiens OX=9606 GN=SNRPD2 PE=1 SV=1	8	8	61.9	61.9		0.76659	234180000	179520000	13.527	0	51.332	527490000	28	27.803	27.4196	-0.383473	0.76659	NO		Other / potential client / background
P52272	P52272	Heterogeneous nuclear ribonucleoprotein M		HNRNPM	sp|P52272|HNRPM_HUMAN Heterogeneous nuclear ribonucleoprotein M OS=Homo sapiens OX=9606 GN=HNRNPM PE=1 SV=3	25	25	40.3	40.3		0.765734	324929984	248810000	77.515	0	71.538	651920000	42	28.2756	27.8905	-0.385084	0.765734	NO		Other / potential client / background
Q9BXP5	Q9BXP5	Serrate RNA effector molecule homolog		SRRT	sp|Q9BXP5|SRRT_HUMAN Serrate RNA effector molecule homolog OS=Homo sapiens OX=9606 GN=SRRT PE=1 SV=1	11	11	13.2	13.2		0.765693	27003000	20676000	100.67	0	22.94	55115000	14	24.6866	24.3015	-0.385163	0.765693	NO		Other / potential client / background
O75915	O75915	PRA1 family protein 3		ARL6IP5	sp|O75915|PRAF3_HUMAN PRA1 family protein 3 OS=Homo sapiens OX=9606 GN=ARL6IP5 PE=1 SV=1	2	2	9.6	9.6		0.764545	21639000	16544000	21.614	0	4.1918	61429000	4	24.3671	23.9798	-0.387326	0.764546	NO		Other / potential client / background
P00403	P00403	Cytochrome c oxidase subunit 2		MT-CO2	sp|P00403|COX2_HUMAN Cytochrome c oxidase subunit 2 OS=Homo sapiens OX=9606 GN=MT-CO2 PE=1 SV=1	3	3	15.9	15.9		0.762805	11359000	8664700	25.565	0	7.6113	23423000	3	23.4373	23.0467	-0.390614	0.762805	NO		Mitochondrial / metabolic
P00387	P00387	NADH-cytochrome b5 reductase 3;NADH-cytochrome b5 reductase 3 membrane-bound form;NADH-cytochrome b5 reductase 3 soluble form		CYB5R3	sp|P00387|NB5R3_HUMAN NADH-cytochrome b5 reductase 3 OS=Homo sapiens OX=9606 GN=CYB5R3 PE=1 SV=3	6	6	25.6	25.6		0.76105	37556000	28582000	34.234	0	20.649	77298000	9	25.1625	24.7686	-0.393937	0.76105	NO		Mitochondrial / metabolic
P62987;P62979;P0CG47;P0CG48	P62987;P62979;P0CG47;P0CG48	Ubiquitin-60S ribosomal protein L40;Ubiquitin;60S ribosomal protein L40;Ubiquitin-40S ribosomal protein S27a;Ubiquitin;40S ribosomal protein S27a;Polyubiquitin-B;Ubiquitin;Polyubiquitin-C;Ubiquitin		UBA52;RPS27A;UBB;UBC	sp|P62987|RL40_HUMAN Ubiquitin-60S ribosomal protein L40 OS=Homo sapiens OX=9606 GN=UBA52 PE=1 SV=2;sp|P62979|RS27A_HUMAN Ubiquitin-40S ribosomal protein S27a OS=Homo sapiens OX=9606 GN=RPS27A PE=1 SV=2;sp|P0CG47|UBB_HUMAN Polyubiquitin-B OS=Homo sapiens O	5	5	36.7	36.7		0.7605	695240000	528729984	14.728	0	44.299	1671500000	28	29.3729	28.978	-0.39498	0.7605	NO		Ribosomal / translation
Q5T6F2	Q5T6F2	Ubiquitin-associated protein 2		UBAP2	sp|Q5T6F2|UBAP2_HUMAN Ubiquitin-associated protein 2 OS=Homo sapiens OX=9606 GN=UBAP2 PE=1 SV=1	9	9	12.4	12.4		0.758732	69259000	52549000	117.11	0	43.763	138770000	16	26.0455	25.6472	-0.398338	0.758732	NO		Other / potential client / background
Q14257	Q14257	Reticulocalbin-2		RCN2	sp|Q14257|RCN2_HUMAN Reticulocalbin-2 OS=Homo sapiens OX=9606 GN=RCN2 PE=1 SV=1	2	2	9.8	9.8		0.757799	5574300	4224200	36.876	0	5.8099	11112000	4	22.4104	22.0102	-0.400112	0.757799	NO		Other / potential client / background
P16403	P16403	Histone H1.2		HIST1H1C	sp|P16403|H12_HUMAN Histone H1.2 OS=Homo sapiens OX=9606 GN=H1-2 PE=1 SV=2	10	2	33.8	11.7		0.757111	122970000	93102000	21.364	0	8.0962	389510000	6	26.8737	26.4723	-0.401422	0.757111	NO		Other / potential client / background
Q13151	Q13151	Heterogeneous nuclear ribonucleoprotein A0		HNRNPA0	sp|Q13151|ROA0_HUMAN Heterogeneous nuclear ribonucleoprotein A0 OS=Homo sapiens OX=9606 GN=HNRNPA0 PE=1 SV=1	7	7	36.4	36.4		0.756494	156300000	118240000	30.84	0	34.663	319160000	14	27.2197	26.8171	-0.4026	0.756494	NO		Other / potential client / background
Q99460	Q99460	26S proteasome non-ATPase regulatory subunit 1		PSMD1	sp|Q99460|PSMD1_HUMAN 26S proteasome non-ATPase regulatory subunit 1 OS=Homo sapiens OX=9606 GN=PSMD1 PE=1 SV=2	3	3	5.2	5.2		0.756175	14453000	10929000	105.84	0	6.3584	28385000	4	23.7849	23.3817	-0.403208	0.756175	NO		Other / potential client / background
Q13315	Q13315	Serine-protein kinase ATM		ATM	sp|Q13315|ATM_HUMAN Serine-protein kinase ATM OS=Homo sapiens OX=9606 GN=ATM PE=1 SV=4	2	2	0.7	0.7		0.753924	1637300	1234400	350.68	0	3.21	3130100	2	20.6429	20.2354	-0.407508	0.753924	NO		Other / potential client / background
P84103	P84103	Serine/arginine-rich splicing factor 3		SRSF3	sp|P84103|SRSF3_HUMAN Serine/arginine-rich splicing factor 3 OS=Homo sapiens OX=9606 GN=SRSF3 PE=1 SV=1	6	5	33.5	33.5		0.753089	48560000	36570000	19.329	0	19.429	107220000	8	25.5333	25.1242	-0.409108	0.753089	NO		Other / potential client / background
Q15427	Q15427	Splicing factor 3B subunit 4		SF3B4	sp|Q15427|SF3B4_HUMAN Splicing factor 3B subunit 4 OS=Homo sapiens OX=9606 GN=SF3B4 PE=1 SV=1	6	6	21.2	21.2		0.752806	118490000	89200000	44.385	0	27.016	240680000	10	26.8202	26.4105	-0.40965	0.752806	NO		Other / potential client / background
Q9NTJ5	Q9NTJ5	Phosphatidylinositide phosphatase SAC1		SACM1L	sp|Q9NTJ5|SAC1_HUMAN Phosphatidylinositol-3-phosphatase SAC1 OS=Homo sapiens OX=9606 GN=SACM1L PE=1 SV=2	2	2	3.2	3.2		0.751834	1336200	1004600	66.966	0	4.939	2665700	3	20.3497	19.9382	-0.411514	0.751834	NO		Other / potential client / background
Q09028	Q09028	Histone-binding protein RBBP4		RBBP4	sp|Q09028|RBBP4_HUMAN Histone-binding protein RBBP4 OS=Homo sapiens OX=9606 GN=RBBP4 PE=1 SV=3	9	5	23.3	16.2		0.748829	29450000	22053000	47.655	0	21.898	65176000	8	24.8118	24.3945	-0.417293	0.748829	NO		Other / potential client / background
Q8TCJ2	Q8TCJ2	Dolichyl-diphosphooligosaccharide--protein glycosyltransferase subunit STT3B		STT3B	sp|Q8TCJ2|STT3B_HUMAN Dolichyl-diphosphooligosaccharide--protein glycosyltransferase subunit STT3B OS=Homo sapiens OX=9606 GN=STT3B PE=1 SV=1	4	4	5.8	5.8		0.747188	5769900	4311200	93.673	0	5.8128	11637000	4	22.4601	22.0397	-0.420457	0.747188	NO		Other / potential client / background
Q14764	Q14764	Major vault protein		MVP	sp|Q14764|MVP_HUMAN Major vault protein OS=Homo sapiens OX=9606 GN=MVP PE=1 SV=4	3	3	5.6	5.6		0.747106	4120300	3078300	99.326	0	4.7318	8652900	5	21.9743	21.5537	-0.420615	0.747106	NO		Other / potential client / background
Q15024	Q15024	Exosome complex component RRP42		EXOSC7	sp|Q15024|EXOS7_HUMAN Exosome complex component RRP42 OS=Homo sapiens OX=9606 GN=EXOSC7 PE=1 SV=3	4	4	19.9	19.9		0.747013	5490000	4101100	31.821	0	9.3648	10636000	5	22.3884	21.9676	-0.420795	0.747013	NO		Other / potential client / background
Q6UB35	Q6UB35	Monofunctional C1-tetrahydrofolate synthase, mitochondrial		MTHFD1L	sp|Q6UB35|C1TM_HUMAN Monofunctional C1-tetrahydrofolate synthase, mitochondrial OS=Homo sapiens OX=9606 GN=MTHFD1L PE=1 SV=1	4	3	4.4	3.7		0.745044	8650500	6445000	105.79	0	8.8012	17508000	5	23.0444	22.6197	-0.424603	0.745044	NO		Mitochondrial / metabolic
Q9GZS3	Q9GZS3	WD repeat-containing protein 61;WD repeat-containing protein 61, N-terminally processed		WDR61	sp|Q9GZS3|WDR61_HUMAN WD repeat-containing protein 61 OS=Homo sapiens OX=9606 GN=WDR61 PE=1 SV=1	5	5	30.2	30.2		0.743637	19371000	14405000	33.58	0	22.518	38239000	9	24.2074	23.7801	-0.427329	0.743637	NO		Other / potential client / background
Q96FV9	Q96FV9	THO complex subunit 1		THOC1	sp|Q96FV9|THOC1_HUMAN THO complex subunit 1 OS=Homo sapiens OX=9606 GN=THOC1 PE=1 SV=1	3	3	5	5		0.742315	3207400	2380900	75.665	0	5.208	6375900	3	21.613	21.1831	-0.429897	0.742315	NO		Other / potential client / background
P20645	P20645	Cation-dependent mannose-6-phosphate receptor		M6PR	sp|P20645|MPRD_HUMAN Cation-dependent mannose-6-phosphate receptor OS=Homo sapiens OX=9606 GN=M6PR PE=1 SV=1	2	2	10.5	10.5		0.741853	16816000	12475000	30.993	0	3.5269	33756000	6	24.0033	23.5725	-0.430795	0.741853	NO		Other / potential client / background
Q9H0G5	Q9H0G5	Nuclear speckle splicing regulatory protein 1		NSRP1	sp|Q9H0G5|NSRP1_HUMAN Nuclear speckle splicing regulatory protein 1 OS=Homo sapiens OX=9606 GN=NSRP1 PE=1 SV=1	8	8	18.5	18.5		0.741509	37982000	28164000	66.389	0	19.953	81721000	11	25.1788	24.7473	-0.431464	0.741509	NO		Other / potential client / background
Q12874	Q12874	Splicing factor 3A subunit 3		SF3A3	sp|Q12874|SF3A3_HUMAN Splicing factor 3A subunit 3 OS=Homo sapiens OX=9606 GN=SF3A3 PE=1 SV=1	15	15	31.9	31.9		0.740034	253610000	187680000	58.848	0	94.182	562060000	38	27.918	27.4837	-0.434337	0.740034	NO		Other / potential client / background
P55795	P55795	Heterogeneous nuclear ribonucleoprotein H2		HNRNPH2	sp|P55795|HNRH2_HUMAN Heterogeneous nuclear ribonucleoprotein H2 OS=Homo sapiens OX=9606 GN=HNRNPH2 PE=1 SV=1	7	2	19.6	5.3		0.739535	7355300	5439500	49.263	0	6.0393	14597000	3	22.8104	22.375	-0.43531	0.739535	NO		Other / potential client / background
Q9NRH3;P23258	Q9NRH3;P23258	Tubulin gamma-2 chain;Tubulin gamma-1 chain		TUBG2;TUBG1	sp|Q9NRH3|TBG2_HUMAN Tubulin gamma-2 chain OS=Homo sapiens OX=9606 GN=TUBG2 PE=2 SV=1;sp|P23258|TBG1_HUMAN Tubulin gamma-1 chain OS=Homo sapiens OX=9606 GN=TUBG1 PE=1 SV=2	3	3	9.3	9.3		0.739008	15920000	11765000	51.091	0	8.3585	31998000	6	23.9243	23.488	-0.436339	0.739008	NO		Cytoskeletal / structural
Q13136;O75334;O75335;O75145	Q13136	Liprin-alpha-1		PPFIA1	sp|Q13136|LIPA1_HUMAN Liprin-alpha-1 OS=Homo sapiens OX=9606 GN=PPFIA1 PE=1 SV=1	11	11	13.6	13.6		0.738646	36001000	26592000	135.78	0	29.157	72937000	16	25.1015	24.6645	-0.437045	0.738646	NO		Other / potential client / background
Q14978	Q14978	Nucleolar and coiled-body phosphoprotein 1		NOLC1	sp|Q14978|NOLC1_HUMAN Nucleolar and coiled-body phosphoprotein 1 OS=Homo sapiens OX=9606 GN=NOLC1 PE=1 SV=2	16	16	23.5	23.5		0.73777	311329984	229690000	73.602	0	35.902	610410000	25	28.2139	27.7751	-0.438756	0.73777	NO		Other / potential client / background
P37108	P37108	Signal recognition particle 14 kDa protein		SRP14	sp|P37108|SRP14_HUMAN Signal recognition particle 14 kDa protein OS=Homo sapiens OX=9606 GN=SRP14 PE=1 SV=2	5	5	54.4	54.4		0.736943	133720000	98544000	14.57	0	19.489	267240000	13	26.9946	26.5543	-0.440375	0.736943	NO		Other / potential client / background
P22307	P22307	Non-specific lipid-transfer protein		SCP2	sp|P22307|NLTP_HUMAN Non-specific lipid-transfer protein OS=Homo sapiens OX=9606 GN=SCP2 PE=1 SV=2	2	2	3.7	3.7		0.736645	9685800	7135000	58.993	0	4.7172	21674000	3	23.2074	22.7665	-0.440958	0.736645	NO		Other / potential client / background
P51149	P51149	Ras-related protein Rab-7a		RAB7A	sp|P51149|RAB7A_HUMAN Ras-related protein Rab-7a OS=Homo sapiens OX=9606 GN=RAB7A PE=1 SV=1	9	9	56	56		0.736374	48326000	35586000	23.489	0	28.641	102140000	16	25.5263	25.0848	-0.44149	0.736374	NO		Other / potential client / background
P01889	P01889	HLA class I histocompatibility antigen, B-7 alpha chain		HLA-B	sp|P01889|HLAB_HUMAN HLA class I histocompatibility antigen, B alpha chain OS=Homo sapiens OX=9606 GN=HLA-B PE=1 SV=3	4	2	11.9	9.4		0.736228	17318000	12750000	40.46	0	23.942	34335000	5	24.0458	23.604	-0.441775	0.736228	NO		Other / potential client / background
O15347	O15347	High mobility group protein B3		HMGB3	sp|O15347|HMGB3_HUMAN High mobility group protein B3 OS=Homo sapiens OX=9606 GN=HMGB3 PE=1 SV=4	2	2	13.5	13.5		0.736063	31068000	22868000	22.98	0	6.0622	61096000	4	24.8889	24.4468	-0.442099	0.736063	NO		Other / potential client / background
Q12797	Q12797	Aspartyl/asparaginyl beta-hydroxylase		ASPH	sp|Q12797|ASPH_HUMAN Aspartyl/asparaginyl beta-hydroxylase OS=Homo sapiens OX=9606 GN=ASPH PE=1 SV=3	10	10	21.4	21.4		0.734088	66695000	48960000	85.862	0	65.598	130950000	20	25.9911	25.5451	-0.445975	0.734088	NO		Other / potential client / background
Q15758	Q15758	Neutral amino acid transporter B(0)		SLC1A5	sp|Q15758|AAAT_HUMAN Neutral amino acid transporter B(0) OS=Homo sapiens OX=9606 GN=SLC1A5 PE=1 SV=2	6	6	16.5	16.5		0.733897	74922000	54985000	56.598	0	27.311	155530000	13	26.1589	25.7125	-0.446351	0.733897	NO		Other / potential client / background
Q96EV2	Q96EV2	RNA-binding protein 33		RBM33	sp|Q96EV2|RBM33_HUMAN RNA-binding protein 33 OS=Homo sapiens OX=9606 GN=RBM33 PE=1 SV=3	3	3	3.8	3.8		0.733877	15692000	11516000	129.98	0	6.3637	32209000	4	23.9035	23.4571	-0.44639	0.733877	NO		Other / potential client / background
O15027	O15027	Protein transport protein Sec16A		SEC16A	sp|O15027|SC16A_HUMAN Protein transport protein Sec16A OS=Homo sapiens OX=9606 GN=SEC16A PE=1 SV=4	13	13	9	9		0.733683	46148000	33858000	251.89	0	32.05	88690000	15	25.4598	25.013	-0.446771	0.733683	NO		Other / potential client / background
P07355;A6NMY6	P07355;A6NMY6	Annexin A2;Putative annexin A2-like protein		ANXA2;ANXA2P2	sp|P07355|ANXA2_HUMAN Annexin A2 OS=Homo sapiens OX=9606 GN=ANXA2 PE=1 SV=2;sp|A6NMY6|AXA2L_HUMAN Putative annexin A2-like protein OS=Homo sapiens OX=9606 GN=ANXA2P2 PE=5 SV=2	29	29	72.9	72.9		0.733183	3453299968	2531899904	38.604	0	289.07	7545600000	170	31.6853	31.2376	-0.447755	0.733183	NO		Other / potential client / background
P20042	P20042	Eukaryotic translation initiation factor 2 subunit 2		EIF2S2	sp|P20042|IF2B_HUMAN Eukaryotic translation initiation factor 2 subunit 2 OS=Homo sapiens OX=9606 GN=EIF2S2 PE=1 SV=2	11	11	39.9	39.9		0.733171	120860000	88611000	38.388	0	30.233	243000000	19	26.8488	26.401	-0.447779	0.733171	NO		Ribosomal / translation
P11166	P11166	Solute carrier family 2, facilitated glucose transporter member 1		SLC2A1	sp|P11166|GTR1_HUMAN Solute carrier family 2, facilitated glucose transporter member 1 OS=Homo sapiens OX=9606 GN=SLC2A1 PE=1 SV=2	2	2	5.1	5.1		0.732685	12862000	9423800	54.083	0	6.4744	25441000	5	23.6166	23.1679	-0.448734	0.732685	NO		Other / potential client / background
P09382	P09382	Galectin-1		LGALS1	sp|P09382|LEG1_HUMAN Galectin-1 OS=Homo sapiens OX=9606 GN=LGALS1 PE=1 SV=2	7	7	64.4	64.4		0.731181	377280000	275860000	14.716	0	39.496	813430000	29	28.4911	28.0394	-0.451699	0.731181	NO		Other / potential client / background
Q9BW60	Q9BW60	Elongation of very long chain fatty acids protein 1		ELOVL1	sp|Q9BW60|ELOV1_HUMAN Elongation of very long chain fatty acids protein 1 OS=Homo sapiens OX=9606 GN=ELOVL1 PE=1 SV=1	2	2	9	9		0.730245	4126700	3013500	32.662	0	7.052	8115000	2	21.9766	21.523	-0.453548	0.730245	NO		Ribosomal / translation
P63162;P14678	P63162;P14678	Small nuclear ribonucleoprotein-associated protein N;Small nuclear ribonucleoprotein-associated proteins B and B		SNRPN;SNRPB	sp|P63162|RSMN_HUMAN Small nuclear ribonucleoprotein-associated protein N OS=Homo sapiens OX=9606 GN=SNRPN PE=1 SV=1;sp|P14678|RSMB_HUMAN Small nuclear ribonucleoprotein-associated proteins B and B OS=Homo sapiens OX=9606 GN=SNRPB PE=1 SV=2	5	5	18.8	18.8		0.729715	69978000	51064000	24.614	0	11.239	180880000	19	26.0604	25.6058	-0.454595	0.729715	NO		Other / potential client / background
Q9Y5B9	Q9Y5B9	FACT complex subunit SPT16		SUPT16H	sp|Q9Y5B9|SP16H_HUMAN FACT complex subunit SPT16 OS=Homo sapiens OX=9606 GN=SUPT16H PE=1 SV=1	25	25	27.5	27.5		0.729416	286750016	209160000	119.91	0	81.119	581870000	48	28.0952	27.64	-0.455187	0.729416	NO		Other / potential client / background
P15735	P15735	Phosphorylase b kinase gamma catalytic chain, liver/testis isoform		PHKG2	sp|P15735|PHKG2_HUMAN Phosphorylase b kinase gamma catalytic chain, liver/testis isoform OS=Homo sapiens OX=9606 GN=PHKG2 PE=1 SV=1	2	2	6.4	6.4		0.728949	6258600	4562200	46.442	0	4.8829	13700000	3	22.5774	22.1213	-0.45611	0.728949	NO		Other / potential client / background
P43304	P43304	Glycerol-3-phosphate dehydrogenase, mitochondrial		GPD2	sp|P43304|GPDM_HUMAN Glycerol-3-phosphate dehydrogenase, mitochondrial OS=Homo sapiens OX=9606 GN=GPD2 PE=1 SV=3	3	3	6.1	6.1		0.728568	2813600	2049900	80.852	0	6.1243	5543000	4	21.424	20.9671	-0.456864	0.728568	NO		Mitochondrial / metabolic
P04792	P04792	Heat shock protein beta-1		HSPB1	sp|P04792|HSPB1_HUMAN Heat shock protein beta-1 OS=Homo sapiens OX=9606 GN=HSPB1 PE=1 SV=2	11	11	59.5	59.5		0.727492	390409984	284020000	22.782	0	68.383	795110000	27	28.5404	28.0814	-0.458997	0.727492	NO		Other / potential client / background
P31689	P31689	DnaJ homolog subfamily A member 1		DNAJA1	sp|P31689|DNJA1_HUMAN DnaJ homolog subfamily A member 1 OS=Homo sapiens OX=9606 GN=DNAJA1 PE=1 SV=2	8	8	28	28		0.727001	49773000	36185000	44.868	0	23.721	106500000	15	25.5689	25.1089	-0.459972	0.727001	NO		Other / potential client / background
Q9BWM7	Q9BWM7	Sideroflexin-3		SFXN3	sp|Q9BWM7|SFXN3_HUMAN Sideroflexin-3 OS=Homo sapiens OX=9606 GN=SFXN3 PE=1 SV=3	2	2	9	9		0.72681	2729600	1983900	35.503	0	5.0033	5354100	4	21.3803	20.9199	-0.46035	0.72681	NO		Other / potential client / background
O60841	O60841	Eukaryotic translation initiation factor 5B		EIF5B	sp|O60841|IF2P_HUMAN Eukaryotic translation initiation factor 5B OS=Homo sapiens OX=9606 GN=EIF5B PE=1 SV=4	18	18	20.7	20.7		0.726516	72827000	52910000	138.83	0	64.827	148740000	23	26.118	25.657	-0.460933	0.726516	NO		Ribosomal / translation
P51610	P51610	Host cell factor 1;HCF N-terminal chain 1;HCF N-terminal chain 2;HCF N-terminal chain 3;HCF N-terminal chain 4;HCF N-terminal chain 5;HCF N-terminal chain 6;HCF C-terminal chain 1;HCF C-terminal chain 2;HCF C-terminal chain 3;HCF C-terminal chain 4;HCF C-terminal chain 5;HCF C-terminal chain 6		HCFC1	sp|P51610|HCFC1_HUMAN Host cell factor 1 OS=Homo sapiens OX=9606 GN=HCFC1 PE=1 SV=2	5	5	2.9	2.9		0.726448	9871600	7171200	208.73	0	11.398	19655000	6	23.2349	22.7738	-0.461069	0.726448	NO		Other / potential client / background
Q00839	Q00839	Heterogeneous nuclear ribonucleoprotein U		HNRNPU	sp|Q00839|HNRPU_HUMAN Heterogeneous nuclear ribonucleoprotein U OS=Homo sapiens OX=9606 GN=HNRNPU PE=1 SV=6	28	28	34.9	34.9		0.723395	598110016	432670016	90.583	0	120.46	1311000000	61	29.1558	28.6887	-0.467144	0.723395	NO		Other / potential client / background
Q8NFH3	Q8NFH3	Nucleoporin Nup43		NUP43	sp|Q8NFH3|NUP43_HUMAN Nucleoporin Nup43 OS=Homo sapiens OX=9606 GN=NUP43 PE=1 SV=1	2	2	6.3	6.3		0.721796	3203400	2312200	42.15	0	4.5777	6263500	2	21.6112	21.1408	-0.470338	0.721796	NO		Other / potential client / background
P51809	P51809	Vesicle-associated membrane protein 7		VAMP7	sp|P51809|VAMP7_HUMAN Vesicle-associated membrane protein 7 OS=Homo sapiens OX=9606 GN=VAMP7 PE=1 SV=3	2	2	9.5	9.5		0.721705	2139100	1543800	24.935	0	6.7417	4182300	3	21.0286	20.5581	-0.470518	0.721706	NO		Other / potential client / background
Q9ULV4	Q9ULV4	Coronin-1C		CORO1C	sp|Q9ULV4|COR1C_HUMAN Coronin-1C OS=Homo sapiens OX=9606 GN=CORO1C PE=1 SV=1	11	11	20.5	20.5		0.721522	83335000	60128000	53.248	0	35.631	163940000	18	26.3124	25.8415	-0.470886	0.721522	NO		Other / potential client / background
P52294;O60684;O15131	P52294;O60684	Importin subunit alpha-5;Importin subunit alpha-5, N-terminally processed;Importin subunit alpha-7		KPNA1;KPNA6	sp|P52294|IMA5_HUMAN Importin subunit alpha-5 OS=Homo sapiens OX=9606 GN=KPNA1 PE=1 SV=3;sp|O60684|IMA7_HUMAN Importin subunit alpha-7 OS=Homo sapiens OX=9606 GN=KPNA6 PE=1 SV=1	3	3	6.7	6.7		0.719971	2450100	1764000	60.221	0	6.9705	5117000	4	21.2244	20.7504	-0.47399	0.719971	NO		Other / potential client / background
Q9NZB2	Q9NZB2	Constitutive coactivator of PPAR-gamma-like protein 1		FAM120A	sp|Q9NZB2|F120A_HUMAN Constitutive coactivator of PPAR-gamma-like protein 1 OS=Homo sapiens OX=9606 GN=FAM120A PE=1 SV=2	6	6	7.3	7.3		0.71658	11502000	8242100	121.89	0	13.477	21628000	9	23.4554	22.9746	-0.480801	0.71658	NO		Other / potential client / background
A6NHQ2	A6NHQ2	rRNA/tRNA 2-O-methyltransferase fibrillarin-like protein 1		FBLL1	sp|A6NHQ2|FBLL1_HUMAN rRNA/tRNA 2-O-methyltransferase fibrillarin-like protein 1 OS=Homo sapiens OX=9606 GN=FBLL1 PE=3 SV=2	2	1	6.6	3.3		0.71549	26449000	18924000	34.803	0.0011983	2.328	51495000	3	24.6567	24.1737	-0.482996	0.71549	NO		Other / potential client / background
Q14914	Q14914	Prostaglandin reductase 1		PTGR1	sp|Q14914|PTGR1_HUMAN Prostaglandin reductase 1 OS=Homo sapiens OX=9606 GN=PTGR1 PE=1 SV=2	3	3	13.4	13.4		0.714812	15744000	11254000	35.869	0	4.9473	32518000	3	23.9083	23.4239	-0.484364	0.714812	NO		Other / potential client / background
O60832	O60832	H/ACA ribonucleoprotein complex subunit 4		DKC1	sp|O60832|DKC1_HUMAN H/ACA ribonucleoprotein complex subunit DKC1 OS=Homo sapiens OX=9606 GN=DKC1 PE=1 SV=3	11	11	24.9	24.9		0.714364	49570000	35411000	57.673	0	31.288	98364000	12	25.563	25.0777	-0.48527	0.714364	NO		Other / potential client / background
P56192	P56192	Methionine--tRNA ligase, cytoplasmic		MARS	sp|P56192|SYMC_HUMAN Methionine--tRNA ligase, cytoplasmic OS=Homo sapiens OX=9606 GN=MARS1 PE=1 SV=2	7	7	11.2	11.2		0.713513	13128000	9367000	101.11	0	14.969	27181000	10	23.6461	23.1592	-0.486988	0.713513	NO		Mitochondrial / metabolic
Q92522	Q92522	Histone H1x		H1FX	sp|Q92522|H1X_HUMAN Histone H1.10 OS=Homo sapiens OX=9606 GN=H1-10 PE=1 SV=1	3	3	21.1	21.1		0.712897	4352800	3103100	22.487	0	8.8192	8604800	5	22.0535	21.5653	-0.488233	0.712898	NO		Other / potential client / background
P33316	P33316	Deoxyuridine 5-triphosphate nucleotidohydrolase, mitochondrial		DUT	sp|P33316|DUT_HUMAN Deoxyuridine 5-triphosphate nucleotidohydrolase, mitochondrial OS=Homo sapiens OX=9606 GN=DUT PE=1 SV=4	3	3	14.7	14.7		0.707702	9291200	6575400	26.563	0	7.4654	19649000	3	23.1474	22.6486	-0.498786	0.707702	NO		Mitochondrial / metabolic
Q9GZN8	Q9GZN8	UPF0687 protein C20orf27		C20orf27	sp|Q9GZN8|CT027_HUMAN UPF0687 protein C20orf27 OS=Homo sapiens OX=9606 GN=C20orf27 PE=1 SV=3	2	2	19	19		0.706801	19601000	13854000	19.291	0	5.275	37937000	4	24.2244	23.7238	-0.500625	0.706801	NO		Other / potential client / background
P63267;P68133;P68032;P62736	P63267;P68133;P68032;P62736	Actin, gamma-enteric smooth muscle;Actin, alpha skeletal muscle;Actin, alpha cardiac muscle 1;Actin, aortic smooth muscle		ACTG2;ACTA1;ACTC1;ACTA2	sp|P63267|ACTH_HUMAN Actin, gamma-enteric smooth muscle OS=Homo sapiens OX=9606 GN=ACTG2 PE=1 SV=1;sp|P68133|ACTS_HUMAN Actin, alpha skeletal muscle OS=Homo sapiens OX=9606 GN=ACTA1 PE=1 SV=1;sp|P68032|ACTC_HUMAN Actin, alpha cardiac muscle 1 OS=Homo sapie	13	1	30.3	4.3		0.705749	145760000	102870000	41.876	0	7.3165	472480000	20	27.119	26.6162	-0.502773	0.705749	NO		Cytoskeletal / structural
Q86UP2	Q86UP2	Kinectin		KTN1	sp|Q86UP2|KTN1_HUMAN Kinectin OS=Homo sapiens OX=9606 GN=KTN1 PE=1 SV=1	12	12	12.3	12.3		0.704821	33959000	23935000	156.27	0	30.913	66084000	15	25.0173	24.5126	-0.504672	0.704821	NO		Other / potential client / background
O95163	O95163	Elongator complex protein 1		IKBKAP	sp|O95163|ELP1_HUMAN Elongator complex protein 1 OS=Homo sapiens OX=9606 GN=ELP1 PE=1 SV=3	23	23	23.9	23.9		0.701125	101310000	71031000	150.25	0	69.114	199520000	34	26.5942	26.0819	-0.512256	0.701125	NO		Other / potential client / background
Q02241	Q02241	Kinesin-like protein KIF23		KIF23	sp|Q02241|KIF23_HUMAN Kinesin-like protein KIF23 OS=Homo sapiens OX=9606 GN=KIF23 PE=1 SV=3	3	3	3.9	3.9		0.699412	6611700	4624300	110.06	0	7.9404	13226000	5	22.6566	22.1408	-0.515786	0.699412	NO		Other / potential client / background
Q9NQT5	Q9NQT5	Exosome complex component RRP40		EXOSC3	sp|Q9NQT5|EXOS3_HUMAN Exosome complex component RRP40 OS=Homo sapiens OX=9606 GN=EXOSC3 PE=1 SV=3	3	3	15.6	15.6		0.699016	7061500	4936100	29.572	0	10.166	13761000	5	22.7515	22.2349	-0.516603	0.699016	NO		Other / potential client / background
O00592	O00592	Podocalyxin		PODXL	sp|O00592|PODXL_HUMAN Podocalyxin OS=Homo sapiens OX=9606 GN=PODXL PE=1 SV=2	7	7	16.5	16.5		0.698453	76154000	53190000	58.635	0	18.101	150370000	8	26.1824	25.6647	-0.517765	0.698453	NO		Other / potential client / background
Q8NEV1;P68400	Q8NEV1;P68400	Casein kinase II subunit alpha 3;Casein kinase II subunit alpha		CSNK2A3;CSNK2A1	sp|Q8NEV1|CSK23_HUMAN Casein kinase II subunit alpha 3 OS=Homo sapiens OX=9606 GN=CSNK2A3 PE=1 SV=2;sp|P68400|CSK21_HUMAN Casein kinase II subunit alpha OS=Homo sapiens OX=9606 GN=CSNK2A1 PE=1 SV=1	3	3	8.4	8.4		0.698323	8448100	5899500	45.219	0	9.413	15899000	4	23.0102	22.4922	-0.518034	0.698323	NO		Other / potential client / background
P45973	P45973	Chromobox protein homolog 5		CBX5	sp|P45973|CBX5_HUMAN Chromobox protein homolog 5 OS=Homo sapiens OX=9606 GN=CBX5 PE=1 SV=1	6	6	36.6	36.6		0.698253	14943000	10434000	22.225	0	8.8834	34519000	9	23.833	23.3148	-0.518177	0.698253	NO		Other / potential client / background
P31327	P31327	Carbamoyl-phosphate synthase [ammonia], mitochondrial		CPS1	sp|P31327|CPSM_HUMAN Carbamoyl-phosphate synthase [ammonia], mitochondrial OS=Homo sapiens OX=9606 GN=CPS1 PE=1 SV=2	26	25	22.5	22		0.697885	93706000	65396000	164.94	0	70.339	194950000	32	26.4816	25.9627	-0.518939	0.697885	NO		Mitochondrial / metabolic
Q9UJ72	Q9UJ72	Annexin A10		ANXA10	sp|Q9UJ72|ANX10_HUMAN Annexin A10 OS=Homo sapiens OX=9606 GN=ANXA10 PE=1 SV=3	8	8	32.4	32.4		0.697516	66734000	46548000	37.277	0	48.766	127830000	11	25.9919	25.4722	-0.519703	0.697516	NO		Other / potential client / background
P62899	P62899	60S ribosomal protein L31		RPL31	sp|P62899|RL31_HUMAN 60S ribosomal protein L31 OS=Homo sapiens OX=9606 GN=RPL31 PE=1 SV=1	4	4	32	32		0.697141	104930000	73151000	14.463	0	12.54	241660000	9	26.6449	26.1244	-0.520478	0.697141	NO		Ribosomal / translation
P31943	P31943	Heterogeneous nuclear ribonucleoprotein H;Heterogeneous nuclear ribonucleoprotein H, N-terminally processed		HNRNPH1	sp|P31943|HNRH1_HUMAN Heterogeneous nuclear ribonucleoprotein H OS=Homo sapiens OX=9606 GN=HNRNPH1 PE=1 SV=4	12	6	32.7	14.7		0.697125	79168000	55190000	49.229	0	114.55	172020000	15	26.2384	25.7179	-0.520511	0.697125	NO		Other / potential client / background
P46782	P46782	40S ribosomal protein S5;40S ribosomal protein S5, N-terminally processed		RPS5	sp|P46782|RS5_HUMAN 40S ribosomal protein S5 OS=Homo sapiens OX=9606 GN=RPS5 PE=1 SV=4	5	5	28.4	28.4		0.694606	125890000	87444000	22.876	0	33.323	241370000	8	26.9076	26.3819	-0.525732	0.694606	NO		Ribosomal / translation
Q99623	Q99623	Prohibitin-2		PHB2	sp|Q99623|PHB2_HUMAN Prohibitin-2 OS=Homo sapiens OX=9606 GN=PHB2 PE=1 SV=2	9	9	33.4	33.4		0.693054	73495000	50936000	33.296	0	19.064	144790000	13	26.1311	25.6022	-0.52896	0.693054	NO		Other / potential client / background
Q15007	Q15007	Pre-mRNA-splicing regulator WTAP		WTAP	sp|Q15007|FL2D_HUMAN Pre-mRNA-splicing regulator WTAP OS=Homo sapiens OX=9606 GN=WTAP PE=1 SV=2	9	9	26.5	26.5		0.693047	23717000	16437000	44.243	0	46.103	44573000	11	24.4994	23.9704	-0.528974	0.693047	NO		Other / potential client / background
Q9BVK6;Q7Z7H5	Q9BVK6;Q7Z7H5	Transmembrane emp24 domain-containing protein 9;Transmembrane emp24 domain-containing protein 4		TMED9;TMED4	sp|Q9BVK6|TMED9_HUMAN Transmembrane emp24 domain-containing protein 9 OS=Homo sapiens OX=9606 GN=TMED9 PE=1 SV=2;sp|Q7Z7H5|TMED4_HUMAN Transmembrane emp24 domain-containing protein 4 OS=Homo sapiens OX=9606 GN=TMED4 PE=1 SV=1	2	2	16.6	16.6		0.691274	6777200	4684900	27.277	0	5.3871	12777000	4	22.6923	22.1596	-0.532671	0.691274	NO		Other / potential client / background
Q15836;P63027	Q15836;P63027	Vesicle-associated membrane protein 3;Vesicle-associated membrane protein 2		VAMP3;VAMP2	sp|Q15836|VAMP3_HUMAN Vesicle-associated membrane protein 3 OS=Homo sapiens OX=9606 GN=VAMP3 PE=1 SV=3;sp|P63027|VAMP2_HUMAN Vesicle-associated membrane protein 2 OS=Homo sapiens OX=9606 GN=VAMP2 PE=1 SV=3	2	2	33	33		0.690883	14138000	9767700	11.309	0	15.614	27046000	7	23.7531	23.2196	-0.533487	0.690883	NO		Other / potential client / background
Q8NFH4	Q8NFH4	Nucleoporin Nup37		NUP37	sp|Q8NFH4|NUP37_HUMAN Nucleoporin Nup37 OS=Homo sapiens OX=9606 GN=NUP37 PE=1 SV=1	4	4	17.8	17.8		0.690728	871240	601790	36.707	0	6.0508	1667700	4	19.7327	19.1989	-0.533809	0.690729	NO		Other / potential client / background
P46779	P46779	60S ribosomal protein L28		RPL28	sp|P46779|RL28_HUMAN 60S ribosomal protein L28 OS=Homo sapiens OX=9606 GN=RPL28 PE=1 SV=3	2	2	16.1	16.1		0.69021	28090000	19388000	15.747	0	5.2245	52991000	4	24.7436	24.2087	-0.534893	0.69021	NO		Ribosomal / translation
O00487	O00487	26S proteasome non-ATPase regulatory subunit 14		PSMD14	sp|O00487|PSDE_HUMAN 26S proteasome non-ATPase regulatory subunit 14 OS=Homo sapiens OX=9606 GN=PSMD14 PE=1 SV=1	2	2	12.6	12.6		0.689558	11818000	8149200	34.577	0	7.6982	22716000	3	23.4945	22.9582	-0.536256	0.689558	NO		Other / potential client / background
Q16543	Q16543	Hsp90 co-chaperone Cdc37;Hsp90 co-chaperone Cdc37, N-terminally processed		CDC37	sp|Q16543|CDC37_HUMAN Hsp90 co-chaperone Cdc37 OS=Homo sapiens OX=9606 GN=CDC37 PE=1 SV=1	2	2	7.9	7.9		0.689145	134870000	92945000	44.468	0	5.6427	299980000	3	27.007	26.4699	-0.53712	0.689145	NO		Other / potential client / background
P62857	P62857	40S ribosomal protein S28		RPS28	sp|P62857|RS28_HUMAN 40S ribosomal protein S28 OS=Homo sapiens OX=9606 GN=RPS28 PE=1 SV=1	3	3	46.4	46.4		0.68902	60766000	41869000	7.8409	0	14.273	119040000	8	25.8568	25.3194	-0.537382	0.68902	NO		Ribosomal / translation
P62306	P62306	Small nuclear ribonucleoprotein F		SNRPF	sp|P62306|RUXF_HUMAN Small nuclear ribonucleoprotein F OS=Homo sapiens OX=9606 GN=SNRPF PE=1 SV=1	2	2	39.5	39.5		0.6889	7295400	5025800	9.7251	0	5.1195	13959000	4	22.7986	22.2609	-0.537634	0.6889	NO		Other / potential client / background
P78347;Q86UP8;Q6EKJ0	P78347	General transcription factor II-I		GTF2I	sp|P78347|GTF2I_HUMAN General transcription factor II-I OS=Homo sapiens OX=9606 GN=GTF2I PE=1 SV=2	20	20	26.8	26.8		0.688578	87473000	60232000	112.42	0	52.847	170490000	29	26.3823	25.844	-0.538308	0.688578	NO		Other / potential client / background
P22087	P22087	rRNA 2-O-methyltransferase fibrillarin		FBL	sp|P22087|FBRL_HUMAN rRNA 2-O-methyltransferase fibrillarin OS=Homo sapiens OX=9606 GN=FBL PE=1 SV=2	5	4	20.6	17.1		0.688558	35493000	24439000	33.784	0	9.5133	71541000	7	25.081	24.5427	-0.538349	0.688558	NO		Other / potential client / background
Q96AE4	Q96AE4	Far upstream element-binding protein 1		FUBP1	sp|Q96AE4|FUBP1_HUMAN Far upstream element-binding protein 1 OS=Homo sapiens OX=9606 GN=FUBP1 PE=1 SV=3	7	6	11.5	10.2		0.688023	25457000	17515000	67.56	0	17.85	56436000	9	24.6016	24.0621	-0.539471	0.688023	NO		Other / potential client / background
O14776	O14776	Transcription elongation regulator 1		TCERG1	sp|O14776|TCRG1_HUMAN Transcription elongation regulator 1 OS=Homo sapiens OX=9606 GN=TCERG1 PE=1 SV=2	2	2	2	2		0.685459	4124100	2826900	123.9	0	4.3951	7747100	1	21.9756	21.4308	-0.544858	0.685459	NO		Ribosomal / translation
P36776	P36776	Lon protease homolog, mitochondrial		LONP1	sp|P36776|LONM_HUMAN Lon protease homolog, mitochondrial OS=Homo sapiens OX=9606 GN=LONP1 PE=1 SV=2	4	4	4.5	4.5		0.684358	4929000	3373200	106.49	0	7.8261	9438600	5	22.2329	21.6857	-0.547177	0.684358	NO		Mitochondrial / metabolic
P62888	P62888	60S ribosomal protein L30		RPL30	sp|P62888|RL30_HUMAN 60S ribosomal protein L30 OS=Homo sapiens OX=9606 GN=RPL30 PE=1 SV=2	4	4	40	40		0.683932	85896000	58747000	12.784	0	17.511	156620000	7	26.3561	25.808	-0.548076	0.683932	NO		Ribosomal / translation
P25789	P25789	Proteasome subunit alpha type-4		PSMA4	sp|P25789|PSA4_HUMAN Proteasome subunit alpha type-4 OS=Homo sapiens OX=9606 GN=PSMA4 PE=1 SV=1	3	3	16.5	16.5		0.683337	17476000	11942000	29.483	0	8.6262	34680000	3	24.0589	23.5095	-0.54933	0.683337	NO		Other / potential client / background
P09622	P09622	Dihydrolipoyl dehydrogenase, mitochondrial		DLD	sp|P09622|DLDH_HUMAN Dihydrolipoyl dehydrogenase, mitochondrial OS=Homo sapiens OX=9606 GN=DLD PE=1 SV=2	7	7	17.7	17.7		0.682017	19891000	13566000	54.177	0	17.904	40688000	11	24.2456	23.6935	-0.55212	0.682017	NO		Mitochondrial / metabolic
Q9BTV4	Q9BTV4	Transmembrane protein 43		TMEM43	sp|Q9BTV4|TMM43_HUMAN Transmembrane protein 43 OS=Homo sapiens OX=9606 GN=TMEM43 PE=1 SV=1	6	6	20.8	20.8		0.681748	29043000	19800000	44.875	0	13.626	58751000	12	24.7917	24.239	-0.55269	0.681748	NO		Other / potential client / background
Q96DI7	Q96DI7	U5 small nuclear ribonucleoprotein 40 kDa protein		SNRNP40	sp|Q96DI7|SNR40_HUMAN U5 small nuclear ribonucleoprotein 40 kDa protein OS=Homo sapiens OX=9606 GN=SNRNP40 PE=1 SV=1	3	3	20.7	20.7		0.679015	7444900	5055200	39.31	0	7.736	15760000	3	22.8278	22.2693	-0.558484	0.679015	NO		Other / potential client / background
P43243	P43243	Matrin-3		MATR3	sp|P43243|MATR3_HUMAN Matrin-3 OS=Homo sapiens OX=9606 GN=MATR3 PE=1 SV=2	17	17	25.6	25.6		0.677881	134090000	90897000	94.622	0	97.549	273780000	28	26.9986	26.4377	-0.560897	0.677881	NO		Other / potential client / background
Q96C36	Q96C36	Pyrroline-5-carboxylate reductase 2		PYCR2	sp|Q96C36|P5CR2_HUMAN Pyrroline-5-carboxylate reductase 2 OS=Homo sapiens OX=9606 GN=PYCR2 PE=1 SV=1	4	3	18.1	14.1		0.676701	2554600	1728700	33.637	0	9.4192	4842500	3	21.2847	20.7213	-0.56341	0.676701	NO		Other / potential client / background
Q9H0U4	Q9H0U4	Ras-related protein Rab-1B		RAB1B	sp|Q9H0U4|RAB1B_HUMAN Ras-related protein Rab-1B OS=Homo sapiens OX=9606 GN=RAB1B PE=1 SV=1	6	1	35.8	5		0.675903	6109900	4129700	22.171	0	2.7921	15646000	5	22.5427	21.9776	-0.565112	0.675903	NO		Other / potential client / background
Q9Y2W2	Q9Y2W2	WW domain-binding protein 11		WBP11	sp|Q9Y2W2|WBP11_HUMAN WW domain-binding protein 11 OS=Homo sapiens OX=9606 GN=WBP11 PE=1 SV=1	5	5	10	10		0.675776	22176000	14986000	69.997	0	9.3354	40790000	6	24.4025	23.8371	-0.565384	0.675776	NO		Other / potential client / background
P62380	P62380	TATA box-binding protein-like protein 1		TBPL1	sp|P62380|TBPL1_HUMAN TATA box-binding protein-like 1 OS=Homo sapiens OX=9606 GN=TBPL1 PE=1 SV=1	3	3	24.2	24.2		0.675172	12361000	8345800	20.886	0	10.368	24288000	4	23.5593	22.9926	-0.566673	0.675172	NO		Other / potential client / background
P11388	P11388	DNA topoisomerase 2-alpha		TOP2A	sp|P11388|TOP2A_HUMAN DNA topoisomerase 2-alpha OS=Homo sapiens OX=9606 GN=TOP2A PE=1 SV=3	37	25	28.2	20.4		0.674888	147980000	99870000	174.38	0	82.495	277240000	38	27.1408	26.5735	-0.567279	0.674889	NO		Other / potential client / background
P26373	P26373	60S ribosomal protein L13		RPL13	sp|P26373|RL13_HUMAN 60S ribosomal protein L13 OS=Homo sapiens OX=9606 GN=RPL13 PE=1 SV=4	6	6	26.5	26.5		0.674401	76026000	51272000	24.261	0	21.406	147270000	6	26.18	25.6117	-0.568322	0.674401	NO		Ribosomal / translation
P62266	P62266	40S ribosomal protein S23		RPS23	sp|P62266|RS23_HUMAN 40S ribosomal protein S23 OS=Homo sapiens OX=9606 GN=RPS23 PE=1 SV=3	2	2	13.3	13.3		0.674001	13389000	9024200	15.807	0	3.8042	25332000	2	23.6745	23.1054	-0.569177	0.674001	NO		Ribosomal / translation
Q96I15	Q96I15	Selenocysteine lyase		SCLY	sp|Q96I15|SCLY_HUMAN Selenocysteine lyase OS=Homo sapiens OX=9606 GN=SCLY PE=1 SV=4	2	2	8.8	8.8		0.673694	4771900	3214800	48.148	0	2.4076	9208200	1	22.1861	21.6163	-0.569835	0.673694	NO		Other / potential client / background
P30876	P30876	DNA-directed RNA polymerase II subunit RPB2		POLR2B	sp|P30876|RPB2_HUMAN DNA-directed RNA polymerase II subunit RPB2 OS=Homo sapiens OX=9606 GN=POLR2B PE=1 SV=1	5	5	4.4	4.4		0.67145	8982500	6031300	133.9	0	9.478	19603000	5	23.0987	22.524	-0.574648	0.67145	NO		Other / potential client / background
Q13363	Q13363	C-terminal-binding protein 1		CTBP1	sp|Q13363|CTBP1_HUMAN C-terminal-binding protein 1 OS=Homo sapiens OX=9606 GN=CTBP1 PE=1 SV=2	3	3	8.6	8.6		0.671438	5728600	3846400	47.535	0	6.4912	9968900	3	22.4498	21.8751	-0.574674	0.671438	NO		Other / potential client / background
P32969	P32969	60S ribosomal protein L9		RPL9	sp|P32969|RL9_HUMAN 60S ribosomal protein L9 OS=Homo sapiens OX=9606 GN=RPL9 PE=1 SV=1	6	6	47.4	47.4		0.671373	77343000	51926000	21.863	0	28.452	156150000	11	26.2048	25.63	-0.574814	0.671373	NO		Ribosomal / translation
Q96QC0	Q96QC0	Serine/threonine-protein phosphatase 1 regulatory subunit 10		PPP1R10	sp|Q96QC0|PP1RA_HUMAN Serine/threonine-protein phosphatase 1 regulatory subunit 10 OS=Homo sapiens OX=9606 GN=PPP1R10 PE=1 SV=1	5	5	7.2	7.2		0.671304	14152000	9500300	99.057	0	13.676	27106000	6	23.7545	23.1795	-0.574961	0.671304	NO		Other / potential client / background
Q86UE4	Q86UE4	Protein LYRIC		MTDH	sp|Q86UE4|LYRIC_HUMAN Protein LYRIC OS=Homo sapiens OX=9606 GN=MTDH PE=1 SV=2	9	9	23.4	23.4		0.671196	18105000	12152000	63.836	0	20.681	35099000	11	24.1099	23.5347	-0.575194	0.671196	NO		Other / potential client / background
Q9BPX3	Q9BPX3	Condensin complex subunit 3		NCAPG	sp|Q9BPX3|CND3_HUMAN Condensin complex subunit 3 OS=Homo sapiens OX=9606 GN=NCAPG PE=1 SV=1	2	2	2.6	2.6		0.671188	1416400	950670	114.33	0	5.4526	2613200	3	20.4338	19.8586	-0.575212	0.671188	NO		Other / potential client / background
P35580	P35580	Myosin-10		MYH10	sp|P35580|MYH10_HUMAN Myosin-10 OS=Homo sapiens OX=9606 GN=MYH10 PE=1 SV=3	12	3	7.5	2.5		0.670845	2409500	1616400	229	0	3.5743	4555400	3	21.2003	20.6244	-0.575949	0.670845	NO		Other / potential client / background
Q6P2Q9	Q6P2Q9	Pre-mRNA-processing-splicing factor 8		PRPF8	sp|Q6P2Q9|PRP8_HUMAN Pre-mRNA-processing-splicing factor 8 OS=Homo sapiens OX=9606 GN=PRPF8 PE=1 SV=2	37	37	18.7	18.7		0.669666	176700000	118330000	273.6	0	89.05	342770000	59	27.3967	26.8182	-0.578486	0.669666	NO		Other / potential client / background
Q13561	Q13561	Dynactin subunit 2		DCTN2	sp|Q13561|DCTN2_HUMAN Dynactin subunit 2 OS=Homo sapiens OX=9606 GN=DCTN2 PE=1 SV=4	2	2	7.5	7.5		0.669602	1919200	1285100	44.23	0	6.9307	3619900	3	20.8721	20.2935	-0.578624	0.669602	NO		Cytoskeletal / structural
P61204;P84077;P84085	P61204;P84077;P84085	ADP-ribosylation factor 3;ADP-ribosylation factor 1;ADP-ribosylation factor 5		ARF3;ARF1;ARF5	sp|P61204|ARF3_HUMAN ADP-ribosylation factor 3 OS=Homo sapiens OX=9606 GN=ARF3 PE=1 SV=2;sp|P84077|ARF1_HUMAN ADP-ribosylation factor 1 OS=Homo sapiens OX=9606 GN=ARF1 PE=1 SV=2;sp|P84085|ARF5_HUMAN ADP-ribosylation factor 5 OS=Homo sapiens OX=9606 GN=ARF5	4	3	27.6	21.5		0.668643	10776000	7205300	20.601	0	12.518	20957000	4	23.3613	22.7806	-0.580691	0.668643	NO		Other / potential client / background
Q8N766	Q8N766	ER membrane protein complex subunit 1		EMC1	sp|Q8N766|EMC1_HUMAN ER membrane protein complex subunit 1 OS=Homo sapiens OX=9606 GN=EMC1 PE=1 SV=1	2	2	3.5	3.5		0.668597	3970700	2654800	111.76	0.0028539	2.0434	7604700	3	21.921	21.3402	-0.58079	0.668598	NO		Other / potential client / background
P14923;P35222	P14923	Junction plakoglobin		JUP	sp|P14923|PLAK_HUMAN Junction plakoglobin OS=Homo sapiens OX=9606 GN=JUP PE=1 SV=3	17	17	29.9	29.9		0.668553	99657000	66626000	81.744	0	46.344	187310000	27	26.5705	25.9896	-0.580886	0.668553	NO		Other / potential client / background
O14737	O14737	Programmed cell death protein 5		PDCD5	sp|O14737|PDCD5_HUMAN Programmed cell death protein 5 OS=Homo sapiens OX=9606 GN=PDCD5 PE=1 SV=3	2	2	19.2	19.2		0.668212	5263300	3517000	14.285	0	4.1209	10177000	2	22.3275	21.7459	-0.581622	0.668212	NO		Other / potential client / background
P78406	P78406	mRNA export factor		RAE1	sp|P78406|RAE1L_HUMAN mRNA export factor OS=Homo sapiens OX=9606 GN=RAE1 PE=1 SV=1	8	8	39.9	39.9		0.666865	28514000	19015000	40.968	0	25.441	52205000	12	24.7652	24.1806	-0.584532	0.666865	NO		Other / potential client / background
Q9H8Y8	Q9H8Y8	Golgi reassembly-stacking protein 2		GORASP2	sp|Q9H8Y8|GORS2_HUMAN Golgi reassembly-stacking protein 2 OS=Homo sapiens OX=9606 GN=GORASP2 PE=1 SV=3	3	3	10.8	10.8		0.665413	2791500	1857500	47.145	0	8.3238	5060000	4	21.4126	20.8249	-0.587678	0.665413	NO		Other / potential client / background
Q15717	Q15717	ELAV-like protein 1		ELAVL1	sp|Q15717|ELAV1_HUMAN ELAV-like protein 1 OS=Homo sapiens OX=9606 GN=ELAVL1 PE=1 SV=2	9	9	35.3	35.3		0.665031	135150000	89879000	36.091	0	35.908	283260000	19	27.01	26.4215	-0.588506	0.665031	NO		Other / potential client / background
Q99873	Q99873	Protein arginine N-methyltransferase 1		PRMT1	sp|Q99873|ANM1_HUMAN Protein arginine N-methyltransferase 1 OS=Homo sapiens OX=9606 GN=PRMT1 PE=1 SV=3	3	3	7.8	7.8		0.663715	11181000	7421000	42.461	0	7.521	21456000	7	23.4145	22.8232	-0.591364	0.663715	NO		Other / potential client / background
P52948	P52948	Nuclear pore complex protein Nup98-Nup96;Nuclear pore complex protein Nup98;Nuclear pore complex protein Nup96		NUP98	sp|P52948|NUP98_HUMAN Nuclear pore complex protein Nup98-Nup96 OS=Homo sapiens OX=9606 GN=NUP98 PE=1 SV=4	13	13	10.6	10.6		0.661367	46921000	31032000	197.58	0	24.053	90553000	14	25.4837	24.8873	-0.596477	0.661367	NO		Other / potential client / background
P84098	P84098	60S ribosomal protein L19		RPL19	sp|P84098|RL19_HUMAN 60S ribosomal protein L19 OS=Homo sapiens OX=9606 GN=RPL19 PE=1 SV=1	3	3	18.4	18.4		0.661054	45969000	30388000	23.466	0	15.206	85105000	4	25.4542	24.857	-0.59716	0.661054	NO		Ribosomal / translation
Q96N67	Q96N67	Dedicator of cytokinesis protein 7		DOCK7	sp|Q96N67|DOCK7_HUMAN Dedicator of cytokinesis protein 7 OS=Homo sapiens OX=9606 GN=DOCK7 PE=1 SV=4	9	9	5.1	5.1		0.660455	16528000	10916000	242.56	0	23.607	33423000	8	23.9784	23.3799	-0.598468	0.660455	NO		Other / potential client / background
Q9UKD2	Q9UKD2	mRNA turnover protein 4 homolog		MRTO4	sp|Q9UKD2|MRT4_HUMAN mRNA turnover protein 4 homolog OS=Homo sapiens OX=9606 GN=MRTO4 PE=1 SV=2	5	5	24.7	24.7		0.659134	34339000	22634000	27.56	0	16.255	68709000	8	25.0333	24.432	-0.601356	0.659134	NO		Other / potential client / background
P27708	P27708	CAD protein;Glutamine-dependent carbamoyl-phosphate synthase;Aspartate carbamoyltransferase;Dihydroorotase		CAD	sp|P27708|PYR1_HUMAN CAD protein OS=Homo sapiens OX=9606 GN=CAD PE=1 SV=3	31	30	19.6	19.2		0.658835	186420000	122820000	242.98	0	99.804	363400000	55	27.474	26.872	-0.602011	0.658835	NO		Other / potential client / background
P06493	P06493	Cyclin-dependent kinase 1		CDK1	sp|P06493|CDK1_HUMAN Cyclin-dependent kinase 1 OS=Homo sapiens OX=9606 GN=CDK1 PE=1 SV=3	3	2	9.1	6.4		0.658233	4533200	2983900	34.095	0	3.1874	8482300	1	22.1121	21.5088	-0.60333	0.658233	NO		Other / potential client / background
Q96GQ7	Q96GQ7	Probable ATP-dependent RNA helicase DDX27		DDX27	sp|Q96GQ7|DDX27_HUMAN Probable ATP-dependent RNA helicase DDX27 OS=Homo sapiens OX=9606 GN=DDX27 PE=1 SV=2	2	2	2.9	2.9		0.658188	3121600	2054600	89.834	0	3.5898	6459800	4	21.5739	20.9704	-0.603428	0.658188	NO		Other / potential client / background
O76021	O76021	Ribosomal L1 domain-containing protein 1		RSL1D1	sp|O76021|RL1D1_HUMAN Ribosomal L1 domain-containing protein 1 OS=Homo sapiens OX=9606 GN=RSL1D1 PE=1 SV=3	6	6	15.1	15.1		0.657842	17489000	11505000	54.972	0	16.574	34202000	10	24.0599	23.4558	-0.604187	0.657842	NO		Ribosomal / translation
Q09161	Q09161	Nuclear cap-binding protein subunit 1		NCBP1	sp|Q09161|NCBP1_HUMAN Nuclear cap-binding protein subunit 1 OS=Homo sapiens OX=9606 GN=NCBP1 PE=1 SV=1	2	2	2.5	2.5		0.657215	4852900	3189400	91.838	0	3.2694	9073900	3	22.2104	21.6049	-0.605562	0.657215	NO		Other / potential client / background
Q7Z406	Q7Z406	Myosin-14		MYH14	sp|Q7Z406|MYH14_HUMAN Myosin-14 OS=Homo sapiens OX=9606 GN=MYH14 PE=1 SV=2	5	1	3.1	0.6		0.655777	16437000	10779000	227.87	0	2.6647	30702000	2	23.9704	23.3617	-0.608724	0.655777	NO		Other / potential client / background
Q09666;P48552	Q09666	Neuroblast differentiation-associated protein AHNAK		AHNAK	sp|Q09666|AHNK_HUMAN Neuroblast differentiation-associated protein AHNAK OS=Homo sapiens OX=9606 GN=AHNAK PE=1 SV=2	149	149	50.4	50.4		0.655285	1924199936	1260899968	629.09	0	323.31	3734900000	279	30.8416	30.2318	-0.609805	0.655285	NO		Other / potential client / background
Q9Y230	Q9Y230	RuvB-like 2		RUVBL2	sp|Q9Y230|RUVB2_HUMAN RuvB-like 2 OS=Homo sapiens OX=9606 GN=RUVBL2 PE=1 SV=3	10	10	27	27		0.654874	50541000	33098000	51.156	0	28.164	99388000	15	25.591	24.9802	-0.61071	0.654874	NO		Other / potential client / background
P27694	P27694	Replication protein A 70 kDa DNA-binding subunit;Replication protein A 70 kDa DNA-binding subunit, N-terminally processed		RPA1	sp|P27694|RFA1_HUMAN Replication protein A 70 kDa DNA-binding subunit OS=Homo sapiens OX=9606 GN=RPA1 PE=1 SV=2	9	9	23.1	23.1		0.651972	37497000	24447000	68.137	0	27.021	71482000	15	25.1603	24.5432	-0.617118	0.651972	NO		Other / potential client / background
P61962	P61962	DDB1- and CUL4-associated factor 7		DCAF7	sp|P61962|DCAF7_HUMAN DDB1- and CUL4-associated factor 7 OS=Homo sapiens OX=9606 GN=DCAF7 PE=1 SV=1	4	4	14	14		0.649951	13187000	8570900	38.926	0	14.141	25371000	7	23.6526	23.031	-0.621598	0.649951	NO		Other / potential client / background
P19338	P19338	Nucleolin		NCL	sp|P19338|NUCL_HUMAN Nucleolin OS=Homo sapiens OX=9606 GN=NCL PE=1 SV=3	30	30	35.9	35.9		0.649601	1316300032	855070016	76.613	0	125.81	2579200000	59	30.2938	29.6715	-0.622374	0.649601	NO		Other / potential client / background
P19367;Q2TB90	P19367	Hexokinase-1		HK1	sp|P19367|HXK1_HUMAN Hexokinase-1 OS=Homo sapiens OX=9606 GN=HK1 PE=1 SV=3	22	20	28.8	26.7		0.648399	76564000	49644000	102.48	0	42.694	142940000	28	26.1902	25.5651	-0.625047	0.648399	NO		Other / potential client / background
Q07021	Q07021	Complement component 1 Q subcomponent-binding protein, mitochondrial		C1QBP	sp|Q07021|C1QBP_HUMAN Complement component 1 Q subcomponent-binding protein, mitochondrial OS=Homo sapiens OX=9606 GN=C1QBP PE=1 SV=1	6	6	31.6	31.6		0.646858	106130000	68651000	31.362	0	32.285	218250000	23	26.6613	26.0328	-0.62848	0.646858	NO		Mitochondrial / metabolic
Q03252	Q03252	Lamin-B2		LMNB2	sp|Q03252|LMNB2_HUMAN Lamin-B2 OS=Homo sapiens OX=9606 GN=LMNB2 PE=1 SV=4	11	9	20.2	17.4		0.646678	19144000	12380000	69.948	0	22.456	37639000	8	24.1904	23.5615	-0.628881	0.646678	NO		Other / potential client / background
O76071	O76071	Probable cytosolic iron-sulfur protein assembly protein CIAO1		CIAO1	sp|O76071|CIAO1_HUMAN Probable cytosolic iron-sulfur protein assembly protein CIAO1 OS=Homo sapiens OX=9606 GN=CIAO1 PE=1 SV=1	2	2	7.4	7.4		0.645862	2286400	1476700	37.84	0	5.4237	4240700	3	21.1246	20.4939	-0.630701	0.645863	NO		Other / potential client / background
O00560	O00560	Syntenin-1		SDCBP	sp|O00560|SDCB1_HUMAN Syntenin-1 OS=Homo sapiens OX=9606 GN=SDCBP PE=1 SV=1	4	4	25.5	25.5		0.644433	5112400	3294600	32.444	0	10.774	9477600	4	22.2856	21.6517	-0.633897	0.644433	NO		Other / potential client / background
P19105;O14950;P24844	P19105;O14950;P24844	Myosin regulatory light chain 12A;Myosin regulatory light chain 12B;Myosin regulatory light polypeptide 9		MYL12A;MYL12B;MYL9	sp|P19105|ML12A_HUMAN Myosin regulatory light chain 12A OS=Homo sapiens OX=9606 GN=MYL12A PE=1 SV=2;sp|O14950|ML12B_HUMAN Myosin regulatory light chain 12B OS=Homo sapiens OX=9606 GN=MYL12B PE=1 SV=2;sp|P24844|MYL9_HUMAN Myosin regulatory light polypeptide	6	6	40.4	40.4		0.643746	44937000	28928000	19.794	0	22.212	86671000	10	25.4214	24.786	-0.635437	0.643746	NO		Other / potential client / background
P63173	P63173	60S ribosomal protein L38		RPL38	sp|P63173|RL38_HUMAN 60S ribosomal protein L38 OS=Homo sapiens OX=9606 GN=RPL38 PE=1 SV=2	2	2	28.6	28.6		0.64301	18219000	11715000	8.2178	0	2.7223	33886000	3	24.1189	23.4819	-0.637087	0.64301	NO		Ribosomal / translation
Q14444	Q14444	Caprin-1		CAPRIN1	sp|Q14444|CAPR1_HUMAN Caprin-1 OS=Homo sapiens OX=9606 GN=CAPRIN1 PE=1 SV=2	9	9	17.2	17.2		0.6421	53174000	34143000	78.365	0	20.832	105030000	14	25.6642	25.0251	-0.639131	0.6421	NO		Other / potential client / background
Q00610;P53675	Q00610	Clathrin heavy chain 1		CLTC	sp|Q00610|CLH1_HUMAN Clathrin heavy chain 1 OS=Homo sapiens OX=9606 GN=CLTC PE=1 SV=5	41	41	29.1	29.1		0.640802	388950016	249240000	191.61	0	140.36	733420000	63	28.535	27.893	-0.642049	0.640802	NO		Other / potential client / background
Q9BSD7	Q9BSD7	Cancer-related nucleoside-triphosphatase		NTPCR	sp|Q9BSD7|NTPCR_HUMAN Cancer-related nucleoside-triphosphatase OS=Homo sapiens OX=9606 GN=NTPCR PE=1 SV=1	2	2	15.8	15.8		0.639663	3155100	2018200	20.713	0	2.8492	5831000	3	21.5893	20.9446	-0.644616	0.639663	NO		Other / potential client / background
Q6UN15	Q6UN15	Pre-mRNA 3-end-processing factor FIP1		FIP1L1	sp|Q6UN15|FIP1_HUMAN Pre-mRNA 3-end-processing factor FIP1 OS=Homo sapiens OX=9606 GN=FIP1L1 PE=1 SV=1	4	4	11.8	11.8		0.637445	17145000	10929000	66.526	0	17.445	32568000	6	24.0313	23.3817	-0.649626	0.637445	NO		Other / potential client / background
Q8NDT2	Q8NDT2	Putative RNA-binding protein 15B		RBM15B	sp|Q8NDT2|RB15B_HUMAN Putative RNA-binding protein 15B OS=Homo sapiens OX=9606 GN=RBM15B PE=1 SV=3	3	3	5.6	5.6		0.637394	7102200	4526900	97.204	0	6.2042	13045000	4	22.7598	22.1101	-0.649742	0.637394	NO		Other / potential client / background
P51991	P51991	Heterogeneous nuclear ribonucleoprotein A3		HNRNPA3	sp|P51991|ROA3_HUMAN Heterogeneous nuclear ribonucleoprotein A3 OS=Homo sapiens OX=9606 GN=HNRNPA3 PE=1 SV=2	11	11	38.4	38.4		0.63686	287520000	183110000	39.594	0	49.449	604450000	45	28.0991	27.4481	-0.650952	0.63686	NO		Other / potential client / background
Q8TAQ2	Q8TAQ2	SWI/SNF complex subunit SMARCC2		SMARCC2	sp|Q8TAQ2|SMRC2_HUMAN SWI/SNF complex subunit SMARCC2 OS=Homo sapiens OX=9606 GN=SMARCC2 PE=1 SV=1	12	7	13.2	9		0.635069	21774000	13828000	132.88	0	21.681	39687000	12	24.3761	23.7211	-0.655014	0.635069	NO		Other / potential client / background
P29558;Q15434;Q6XE24	P29558	RNA-binding motif, single-stranded-interacting protein 1		RBMS1	sp|P29558|RBMS1_HUMAN RNA-binding motif, single-stranded-interacting protein 1 OS=Homo sapiens OX=9606 GN=RBMS1 PE=1 SV=3	3	3	9.9	9.9		0.633431	11229000	7112800	44.505	0	9.4279	20621000	5	23.4207	22.762	-0.65874	0.633431	NO		Cytoskeletal / structural
P04040	P04040	Catalase		CAT	sp|P04040|CATA_HUMAN Catalase OS=Homo sapiens OX=9606 GN=CAT PE=1 SV=3	3	3	4.6	4.6		0.630531	10062000	6344400	59.755	0	5.8697	18491000	3	23.2624	22.5971	-0.665361	0.630531	NO		Other / potential client / background
Q12965	Q12965	Unconventional myosin-Ie		MYO1E	sp|Q12965|MYO1E_HUMAN Unconventional myosin-Ie OS=Homo sapiens OX=9606 GN=MYO1E PE=1 SV=2	2	2	2.1	2.1		0.630461	4312400	2718800	127.06	0	5.1814	8088100	1	22.0401	21.3745	-0.665521	0.630461	NO		Other / potential client / background
Q13148	Q13148	TAR DNA-binding protein 43		TARDBP	sp|Q13148|TADBP_HUMAN TAR DNA-binding protein 43 OS=Homo sapiens OX=9606 GN=TARDBP PE=1 SV=1	5	5	9.9	9.9		0.629377	45580000	28687000	44.739	0	17.5	88113000	8	25.4419	24.7739	-0.668004	0.629377	NO		Other / potential client / background
Q8TCG1	Q8TCG1	Protein CIP2A		KIAA1524	sp|Q8TCG1|CIP2A_HUMAN Protein CIP2A OS=Homo sapiens OX=9606 GN=CIP2A PE=1 SV=2	8	8	9.2	9.2		0.627379	22331000	14010000	102.18	0	16.671	41809000	11	24.4125	23.74	-0.672591	0.627379	NO		Other / potential client / background
Q06265	Q06265	Exosome complex component RRP45		EXOSC9	sp|Q06265|EXOS9_HUMAN Exosome complex component RRP45 OS=Homo sapiens OX=9606 GN=EXOSC9 PE=1 SV=3	2	2	5.2	5.2		0.626935	4102500	2572000	48.948	0	3.4932	7506500	3	21.9681	21.2945	-0.673612	0.626935	NO		Other / potential client / background
O60229	O60229	Kalirin		KALRN	sp|O60229|KALRN_HUMAN Kalirin OS=Homo sapiens OX=9606 GN=KALRN PE=1 SV=3	3	1	1.1	0.4		0.626855	3496500	2191800	340.26	0	3.6627	6397300	2	21.7375	21.0637	-0.673795	0.626856	NO		Other / potential client / background
P29966	P29966	Myristoylated alanine-rich C-kinase substrate		MARCKS	sp|P29966|MARCS_HUMAN Myristoylated alanine-rich C-kinase substrate OS=Homo sapiens OX=9606 GN=MARCKS PE=1 SV=4	10	10	50	50		0.625554	293340000	183500000	31.554	0	83.124	505470000	19	28.128	27.4512	-0.676794	0.625554	NO		Other / potential client / background
Q9H1E3	Q9H1E3	Nuclear ubiquitous casein and cyclin-dependent kinase substrate 1		NUCKS1	sp|Q9H1E3|NUCKS_HUMAN Nuclear ubiquitous casein and cyclin-dependent kinase substrate 1 OS=Homo sapiens OX=9606 GN=NUCKS1 PE=1 SV=1	3	3	17.7	17.7		0.624426	81731000	51035000	27.296	0	12.5	151000000	5	26.2844	25.605	-0.679396	0.624426	NO		Other / potential client / background
Q16186	Q16186	Proteasomal ubiquitin receptor ADRM1		ADRM1	sp|Q16186|ADRM1_HUMAN Proteasomal ubiquitin receptor ADRM1 OS=Homo sapiens OX=9606 GN=ADRM1 PE=1 SV=2	2	2	7.6	7.6		0.618365	4563000	2821600	42.153	0	8.3485	9301800	3	22.1216	21.4281	-0.693469	0.618365	NO		Other / potential client / background
Q71UI9;P0C0S5	Q71UI9;P0C0S5	Histone H2A.V;Histone H2A.Z		H2AFV;H2AFZ	sp|Q71UI9|H2AV_HUMAN Histone H2A.V OS=Homo sapiens OX=9606 GN=H2AZ2 PE=1 SV=3;sp|P0C0S5|H2AZ_HUMAN Histone H2A.Z OS=Homo sapiens OX=9606 GN=H2AZ1 PE=1 SV=2	5	3	53.9	41.4		0.618144	26201000	16196000	13.509	0	4.9623	55745000	5	24.6431	23.9491	-0.693984	0.618144	NO		Other / potential client / background
P47897	P47897	Glutamine--tRNA ligase		QARS	sp|P47897|SYQ_HUMAN Glutamine--tRNA ligase OS=Homo sapiens OX=9606 GN=QARS1 PE=1 SV=1	4	4	7.7	7.7		0.616391	6565800	4047100	87.798	0	19.464	12039000	4	22.6465	21.9485	-0.698082	0.616391	NO		Other / potential client / background
Q13485;Q12772	Q13485	Mothers against decapentaplegic homolog 4		SMAD4	sp|Q13485|SMAD4_HUMAN Mothers against decapentaplegic homolog 4 OS=Homo sapiens OX=9606 GN=SMAD4 PE=1 SV=1	7	7	17.8	17.8		0.615804	31005000	19093000	60.438	0	12.769	60661000	7	24.886	24.1865	-0.699457	0.615804	NO		Other / potential client / background
Q8IVT2	Q8IVT2	Mitotic interactor and substrate of PLK1		MISP	sp|Q8IVT2|MISP_HUMAN Mitotic interactor and substrate of PLK1 OS=Homo sapiens OX=9606 GN=MISP PE=1 SV=1	12	12	25.2	25.2		0.615443	56283000	34639000	75.356	0	38.981	100350000	15	25.7462	25.0459	-0.700302	0.615443	NO		Other / potential client / background
Q8WVM8	Q8WVM8	Sec1 family domain-containing protein 1		SCFD1	sp|Q8WVM8|SCFD1_HUMAN Sec1 family domain-containing protein 1 OS=Homo sapiens OX=9606 GN=SCFD1 PE=1 SV=4	6	6	13.1	13.1		0.615041	5949200	3659000	72.379	0	19.7	10619000	7	22.5043	21.803	-0.701246	0.615041	NO		Other / potential client / background
P18754	P18754	Regulator of chromosome condensation		RCC1	sp|P18754|RCC1_HUMAN Regulator of chromosome condensation OS=Homo sapiens OX=9606 GN=RCC1 PE=1 SV=1	11	11	35.6	35.6		0.614373	161480000	99209000	44.969	0	44.887	356750000	32	27.2668	26.564	-0.702813	0.614373	NO		Other / potential client / background
Q9UNM6	Q9UNM6	26S proteasome non-ATPase regulatory subunit 13		PSMD13	sp|Q9UNM6|PSD13_HUMAN 26S proteasome non-ATPase regulatory subunit 13 OS=Homo sapiens OX=9606 GN=PSMD13 PE=1 SV=2	6	6	17.8	17.8		0.614132	13883000	8526000	42.945	0	9.9328	27409000	7	23.7268	23.0234	-0.703378	0.614132	NO		Other / potential client / background
Q6UXN9	Q6UXN9	WD repeat-containing protein 82		WDR82	sp|Q6UXN9|WDR82_HUMAN WD repeat-containing protein 82 OS=Homo sapiens OX=9606 GN=WDR82 PE=1 SV=1	3	3	12.5	12.5		0.61407	12601000	7737900	35.079	0	7.1069	21976000	5	23.587	22.8835	-0.703524	0.61407	NO		Other / potential client / background
P00533;P04626;Q15303	P00533	Epidermal growth factor receptor		EGFR	sp|P00533|EGFR_HUMAN Epidermal growth factor receptor OS=Homo sapiens OX=9606 GN=EGFR PE=1 SV=2	6	6	6.6	6.6		0.61404	19217000	11800000	134.28	0	14.333	35668000	9	24.1959	23.4923	-0.703596	0.61404	NO		Other / potential client / background
Q08211	Q08211	ATP-dependent RNA helicase A		DHX9	sp|Q08211|DHX9_HUMAN ATP-dependent RNA helicase A OS=Homo sapiens OX=9606 GN=DHX9 PE=1 SV=4	31	31	27.7	27.7		0.613526	513230016	314880000	140.96	0	108.21	980270000	59	28.935	28.2302	-0.704803	0.613526	NO		Other / potential client / background
O94776	O94776	Metastasis-associated protein MTA2		MTA2	sp|O94776|MTA2_HUMAN Metastasis-associated protein MTA2 OS=Homo sapiens OX=9606 GN=MTA2 PE=1 SV=1	11	11	18.4	18.4		0.611984	62232000	38085000	75.022	0	23.635	110180000	15	25.8912	25.1827	-0.708434	0.611984	NO		Other / potential client / background
P17844	P17844	Probable ATP-dependent RNA helicase DDX5		DDX5	sp|P17844|DDX5_HUMAN Probable ATP-dependent RNA helicase DDX5 OS=Homo sapiens OX=9606 GN=DDX5 PE=1 SV=1	23	16	37.9	25.6		0.61198	173960000	106460000	69.147	0	75.742	313110000	28	27.3742	26.6657	-0.708444	0.61198	NO		Other / potential client / background
P08243	P08243	Asparagine synthetase [glutamine-hydrolyzing]		ASNS	sp|P08243|ASNS_HUMAN Asparagine synthetase [glutamine-hydrolyzing] OS=Homo sapiens OX=9606 GN=ASNS PE=1 SV=4	2	2	4.8	4.8		0.610145	5997100	3659100	64.369	0	5.1518	12273000	2	22.5158	21.8031	-0.712776	0.610145	NO		Other / potential client / background
Q9Y262	Q9Y262	Eukaryotic translation initiation factor 3 subunit L		EIF3L	sp|Q9Y262|EIF3L_HUMAN Eukaryotic translation initiation factor 3 subunit L OS=Homo sapiens OX=9606 GN=EIF3L PE=1 SV=1	2	2	3.5	3.5		0.609851	2816100	1717400	66.726	0	4.7822	5142100	3	21.4253	20.7118	-0.713472	0.609851	NO		Ribosomal / translation
P39023;Q92901	P39023	60S ribosomal protein L3		RPL3	sp|P39023|RL3_HUMAN 60S ribosomal protein L3 OS=Homo sapiens OX=9606 GN=RPL3 PE=1 SV=2	10	10	22.3	22.3		0.608503	184880000	112500000	46.108	0	25.137	362430000	21	27.462	26.7453	-0.716664	0.608503	NO		Ribosomal / translation
Q16352	Q16352	Alpha-internexin		INA	sp|Q16352|AINX_HUMAN Alpha-internexin OS=Homo sapiens OX=9606 GN=INA PE=1 SV=2	3	2	7.4	5.6		0.605317	14933000	9039200	55.39	0.0065862	1.8282	27228000	2	23.832	23.1078	-0.724237	0.605317	NO		Other / potential client / background
Q9Y4L1	Q9Y4L1	Hypoxia up-regulated protein 1		HYOU1	sp|Q9Y4L1|HYOU1_HUMAN Hypoxia up-regulated protein 1 OS=Homo sapiens OX=9606 GN=HYOU1 PE=1 SV=1	8	8	13.3	13.3		0.603671	12068000	7285100	111.33	0	15.412	23995000	10	23.5247	22.7965	-0.728166	0.603671	NO		Other / potential client / background
P16402	P16402	Histone H1.3		HIST1H1D	sp|P16402|H13_HUMAN Histone H1.3 OS=Homo sapiens OX=9606 GN=H1-3 PE=1 SV=2	9	1	28.5	7.2		0.5996	8190300	4910900	22.35	0	4.6249	14690000	2	22.9655	22.2276	-0.737929	0.5996	NO		Other / potential client / background
P46087	P46087	Probable 28S rRNA (cytosine(4447)-C(5))-methyltransferase		NOP2	sp|P46087|NOP2_HUMAN Probable 28S rRNA (cytosine(4447)-C(5))-methyltransferase OS=Homo sapiens OX=9606 GN=NOP2 PE=1 SV=2	10	10	15.6	15.6		0.599192	49006000	29364000	89.301	0	29.454	88274000	16	25.5465	24.8075	-0.73891	0.599192	NO		Other / potential client / background
Q8N7H5	Q8N7H5	RNA polymerase II-associated factor 1 homolog		PAF1	sp|Q8N7H5|PAF1_HUMAN RNA polymerase II-associated factor 1 homolog OS=Homo sapiens OX=9606 GN=PAF1 PE=1 SV=2	5	5	11.5	11.5		0.597971	8486700	5074800	59.975	0	11.043	14796000	8	23.0168	22.2749	-0.741853	0.597971	NO		Other / potential client / background
P46459	P46459	Vesicle-fusing ATPase		NSF	sp|P46459|NSF_HUMAN Vesicle-fusing ATPase OS=Homo sapiens OX=9606 GN=NSF PE=1 SV=3	13	12	20	19.1		0.596443	60393000	36021000	82.593	0	30.09	110570000	19	25.8479	25.1023	-0.745543	0.596443	NO		Other / potential client / background
Q9UBB4	Q9UBB4	Ataxin-10		ATXN10	sp|Q9UBB4|ATX10_HUMAN Ataxin-10 OS=Homo sapiens OX=9606 GN=ATXN10 PE=1 SV=1	4	4	8.2	8.2		0.595739	5675300	3381000	53.488	0	8.3972	9841800	4	22.4363	21.689	-0.747246	0.59574	NO		Other / potential client / background
Q14739	Q14739	Lamin-B receptor		LBR	sp|Q14739|LBR_HUMAN Delta(14)-sterol reductase LBR OS=Homo sapiens OX=9606 GN=LBR PE=1 SV=2	3	3	6.8	6.8		0.594314	4298400	2554600	70.702	0	5.1063	8562300	3	22.0354	21.2847	-0.750702	0.594314	NO		Other / potential client / background
Q9UDY8	Q9UDY8	Mucosa-associated lymphoid tissue lymphoma translocation protein 1		MALT1	sp|Q9UDY8|MALT1_HUMAN Mucosa-associated lymphoid tissue lymphoma translocation protein 1 OS=Homo sapiens OX=9606 GN=MALT1 PE=1 SV=1	5	5	9.1	9.1		0.592616	10049000	5955200	92.271	0	19.25	18643000	8	23.2605	22.5057	-0.75483	0.592616	NO		Other / potential client / background
P07339	P07339	Cathepsin D;Cathepsin D light chain;Cathepsin D heavy chain		CTSD	sp|P07339|CATD_HUMAN Cathepsin D OS=Homo sapiens OX=9606 GN=CTSD PE=1 SV=1	10	10	31.6	31.6		0.592436	139610000	82710000	44.552	0	25.877	267930000	22	27.0568	26.3016	-0.755269	0.592436	NO		Other / potential client / background
P42345	P42345	Serine/threonine-protein kinase mTOR		MTOR	sp|P42345|MTOR_HUMAN Serine/threonine-protein kinase mTOR OS=Homo sapiens OX=9606 GN=MTOR PE=1 SV=1	8	8	3.8	3.8		0.592373	16559000	9809100	288.89	0	15.655	31206000	10	23.9811	23.2257	-0.755423	0.592373	NO		Other / potential client / background
Q8NFW8	Q8NFW8	N-acylneuraminate cytidylyltransferase		CMAS	sp|Q8NFW8|NEUA_HUMAN N-acylneuraminate cytidylyltransferase OS=Homo sapiens OX=9606 GN=CMAS PE=1 SV=2	4	4	14.5	14.5		0.592343	12433000	7364600	48.379	0	13.923	22808000	6	23.5677	22.8122	-0.755495	0.592343	NO		Other / potential client / background
Q9UKL0	Q9UKL0	REST corepressor 1		RCOR1	sp|Q9UKL0|RCOR1_HUMAN REST corepressor 1 OS=Homo sapiens OX=9606 GN=RCOR1 PE=1 SV=2	2	2	5.8	5.8		0.591274	6314500	3733600	53.327	0	6.4783	10646000	4	22.5902	21.8321	-0.758101	0.591274	NO		Other / potential client / background
Q9Y224	Q9Y224	UPF0568 protein C14orf166		C14orf166	sp|Q9Y224|RTRAF_HUMAN RNA transcription, translation and transport factor protein OS=Homo sapiens OX=9606 GN=RTRAF PE=1 SV=1	8	8	36.9	36.9		0.590317	77782000	45916000	28.068	0	21.485	136080000	11	26.2129	25.4525	-0.760439	0.590317	NO		Other / potential client / background
Q9P2J5	Q9P2J5	Leucine--tRNA ligase, cytoplasmic		LARS	sp|Q9P2J5|SYLC_HUMAN Leucine--tRNA ligase, cytoplasmic OS=Homo sapiens OX=9606 GN=LARS1 PE=1 SV=2	14	14	14.5	14.5		0.587362	35685000	20960000	134.46	0	29.936	66635000	15	25.0888	24.3211	-0.767679	0.587362	NO		Mitochondrial / metabolic
P41252	P41252	Isoleucine--tRNA ligase, cytoplasmic		IARS	sp|P41252|SYIC_HUMAN Isoleucine--tRNA ligase, cytoplasmic OS=Homo sapiens OX=9606 GN=IARS1 PE=1 SV=2	10	10	11	11		0.587256	14415000	8465300	144.5	0	28.991	27848000	10	23.7811	23.0131	-0.767938	0.587256	NO		Mitochondrial / metabolic
P16144	P16144	Integrin beta-4		ITGB4	sp|P16144|ITB4_HUMAN Integrin beta-4 OS=Homo sapiens OX=9606 GN=ITGB4 PE=1 SV=5	6	6	3.8	3.8		0.587239	8883100	5216500	202.16	0	11.38	16342000	7	23.0826	22.3147	-0.767981	0.587239	NO		Other / potential client / background
P46013	P46013	Antigen KI-67		MKI67	sp|P46013|KI67_HUMAN Proliferation marker protein Ki-67 OS=Homo sapiens OX=9606 GN=MKI67 PE=1 SV=2	23	23	10.4	10.4		0.587148	82790000	48610000	358.69	0	59.632	145710000	27	26.303	25.5347	-0.768203	0.587148	NO		Other / potential client / background
P18031	P18031	Tyrosine-protein phosphatase non-receptor type 1		PTPN1	sp|P18031|PTN1_HUMAN Tyrosine-protein phosphatase non-receptor type 1 OS=Homo sapiens OX=9606 GN=PTPN1 PE=1 SV=1	2	2	4.8	4.8		0.586225	2789200	1635100	49.966	0	4.288	5194100	3	21.4114	20.6409	-0.770472	0.586226	NO		Other / potential client / background
Q9BSJ8	Q9BSJ8	Extended synaptotagmin-1		ESYT1	sp|Q9BSJ8|ESYT1_HUMAN Extended synaptotagmin-1 OS=Homo sapiens OX=9606 GN=ESYT1 PE=1 SV=1	5	5	6.5	6.5		0.584695	17994000	10521000	122.85	0	14.931	32004000	4	24.101	23.3268	-0.774244	0.584695	NO		Other / potential client / background
Q8TEQ6	Q8TEQ6	Gem-associated protein 5		GEMIN5	sp|Q8TEQ6|GEMI5_HUMAN Gem-associated protein 5 OS=Homo sapiens OX=9606 GN=GEMIN5 PE=1 SV=3	2	2	1.8	1.8		0.584492	1370900	801280	168.59	0	4.8199	2431300	4	20.3867	19.6119	-0.774744	0.584492	NO		Other / potential client / background
P61163	P61163	Alpha-centractin		ACTR1A	sp|P61163|ACTZ_HUMAN Alpha-centractin OS=Homo sapiens OX=9606 GN=ACTR1A PE=1 SV=1	3	2	12.2	10.4		0.583217	5250700	3062300	42.613	0	5.3526	9307600	4	22.3241	21.5462	-0.777894	0.583218	NO		Cytoskeletal / structural
P36578	P36578	60S ribosomal protein L4		RPL4	sp|P36578|RL4_HUMAN 60S ribosomal protein L4 OS=Homo sapiens OX=9606 GN=RPL4 PE=1 SV=5	12	12	29.5	29.5		0.582737	187340000	109170000	47.697	0	25.448	347000000	23	27.4811	26.702	-0.779083	0.582737	NO		Ribosomal / translation
P30519	P30519	Heme oxygenase 2		HMOX2	sp|P30519|HMOX2_HUMAN Heme oxygenase 2 OS=Homo sapiens OX=9606 GN=HMOX2 PE=1 SV=2	3	3	12.7	12.7		0.580251	3079700	1787000	36.032	0	4.755	5399700	4	21.5544	20.7691	-0.78525	0.580251	NO		Other / potential client / background
Q99536	Q99536	Synaptic vesicle membrane protein VAT-1 homolog		VAT1	sp|Q99536|VAT1_HUMAN Synaptic vesicle membrane protein VAT-1 homolog OS=Homo sapiens OX=9606 GN=VAT1 PE=1 SV=2	11	11	41.5	41.5		0.579833	137450000	79698000	41.92	0	67.604	253740000	29	27.0343	26.248	-0.786291	0.579833	NO		Other / potential client / background
P51571	P51571	Translocon-associated protein subunit delta		SSR4	sp|P51571|SSRD_HUMAN Translocon-associated protein subunit delta OS=Homo sapiens OX=9606 GN=SSR4 PE=1 SV=1	4	4	30.6	30.6		0.579197	31996000	18532000	18.998	0	11.186	62027000	6	24.9314	24.1435	-0.787873	0.579197	NO		Other / potential client / background
O00712	O00712	Nuclear factor 1 B-type		NFIB	sp|O00712|NFIB_HUMAN Nuclear factor 1 B-type OS=Homo sapiens OX=9606 GN=NFIB PE=1 SV=2	2	1	5.2	2.6		0.577913	1775700	1026200	47.441	0.0055586	1.8911	3133800	2	20.76	19.9689	-0.791075	0.577913	NO		Other / potential client / background
P10619	P10619	Lysosomal protective protein;Lysosomal protective protein 32 kDa chain;Lysosomal protective protein 20 kDa chain		CTSA	sp|P10619|PPGB_HUMAN Lysosomal protective protein OS=Homo sapiens OX=9606 GN=CTSA PE=1 SV=2	3	3	8.3	8.3		0.577685	4646300	2684100	54.465	0	8.6297	8735800	4	22.1477	21.356	-0.791644	0.577686	NO		Other / potential client / background
Q13242	Q13242	Serine/arginine-rich splicing factor 9		SRSF9	sp|Q13242|SRSF9_HUMAN Serine/arginine-rich splicing factor 9 OS=Homo sapiens OX=9606 GN=SRSF9 PE=1 SV=1	5	5	22.2	22.2		0.576201	40111000	23112000	25.542	0	11.073	73350000	8	25.2575	24.4621	-0.795356	0.576201	NO		Other / potential client / background
Q3MHD2	Q3MHD2	Protein LSM12 homolog		LSM12	sp|Q3MHD2|LSM12_HUMAN Protein LSM12 homolog OS=Homo sapiens OX=9606 GN=LSM12 PE=1 SV=2	3	3	22.6	22.6		0.575999	35698000	20562000	21.701	0	9.455	63627000	8	25.0893	24.2935	-0.795863	0.575999	NO		Other / potential client / background
P49458	P49458	Signal recognition particle 9 kDa protein		SRP9	sp|P49458|SRP09_HUMAN Signal recognition particle 9 kDa protein OS=Homo sapiens OX=9606 GN=SRP9 PE=1 SV=2	4	4	44.2	44.2		0.575406	30137000	17341000	10.112	0	11.082	52732000	9	24.845	24.0477	-0.797349	0.575406	NO		Other / potential client / background
P16949;Q93045	P16949	Stathmin		STMN1	sp|P16949|STMN1_HUMAN Stathmin OS=Homo sapiens OX=9606 GN=STMN1 PE=1 SV=3	3	3	22.8	22.8		0.575139	6349600	3651900	17.302	0	7.8994	10356000	3	22.5982	21.8002	-0.798018	0.575139	NO		Other / potential client / background
Q8IX12	Q8IX12	Cell division cycle and apoptosis regulator protein 1		CCAR1	sp|Q8IX12|CCAR1_HUMAN Cell division cycle and apoptosis regulator protein 1 OS=Homo sapiens OX=9606 GN=CCAR1 PE=1 SV=2	6	6	5.9	5.9		0.574832	6245300	3590000	132.82	0	12.936	11100000	6	22.5743	21.7756	-0.798787	0.574832	NO		Other / potential client / background
P12268	P12268	Inosine-5-monophosphate dehydrogenase 2		IMPDH2	sp|P12268|IMDH2_HUMAN Inosine-5-monophosphate dehydrogenase 2 OS=Homo sapiens OX=9606 GN=IMPDH2 PE=1 SV=2	15	13	36.4	33.5		0.572776	163570000	93689000	55.804	0	48.469	295340000	21	27.2853	26.4814	-0.803957	0.572776	NO		Other / potential client / background
Q7L5Y9	Q7L5Y9	Macrophage erythroblast attacher		MAEA	sp|Q7L5Y9|MAEA_HUMAN E3 ubiquitin-protein transferase MAEA OS=Homo sapiens OX=9606 GN=MAEA PE=1 SV=1	2	2	5.6	5.6		0.570841	2722300	1554000	45.287	0	2.958	4453700	1	21.3764	20.5676	-0.808839	0.570841	NO		Other / potential client / background
P62701;P22090;Q8TD47	P62701	40S ribosomal protein S4, X isoform		RPS4X	sp|P62701|RS4X_HUMAN 40S ribosomal protein S4, X isoform OS=Homo sapiens OX=9606 GN=RPS4X PE=1 SV=2	6	6	28.5	28.5		0.569844	18212000	10378000	29.597	0	16.646	33713000	8	24.1184	23.307	-0.811361	0.569844	NO		Ribosomal / translation
Q1KMD3	Q1KMD3	Heterogeneous nuclear ribonucleoprotein U-like protein 2		HNRNPUL2	sp|Q1KMD3|HNRL2_HUMAN Heterogeneous nuclear ribonucleoprotein U-like protein 2 OS=Homo sapiens OX=9606 GN=HNRNPUL2 PE=1 SV=1	19	19	34.3	34.3		0.569358	94784000	53966000	85.104	0	54.196	162330000	30	26.4981	25.6855	-0.812593	0.569358	NO		Other / potential client / background
P63010	P63010	AP-2 complex subunit beta		AP2B1	sp|P63010|AP2B1_HUMAN AP-2 complex subunit beta OS=Homo sapiens OX=9606 GN=AP2B1 PE=1 SV=1	8	6	10.2	7.4		0.569165	24239000	13796000	104.55	0	18.183	43316000	9	24.5308	23.7177	-0.81308	0.569165	NO		Other / potential client / background
Q9UG63	Q9UG63	ATP-binding cassette sub-family F member 2		ABCF2	sp|Q9UG63|ABCF2_HUMAN ATP-binding cassette sub-family F member 2 OS=Homo sapiens OX=9606 GN=ABCF2 PE=1 SV=2	7	7	12.4	12.4		0.568518	38632000	21963000	71.289	0	14.08	69996000	7	25.2033	24.3886	-0.814721	0.568518	NO		Other / potential client / background
Q15582	Q15582	Transforming growth factor-beta-induced protein ig-h3		TGFBI	sp|Q15582|BGH3_HUMAN Transforming growth factor-beta-induced protein ig-h3 OS=Homo sapiens OX=9606 GN=TGFBI PE=1 SV=1	2	2	4.1	4.1		0.564014	3406300	1921200	74.68	0.0071038	1.7837	5702300	3	21.6998	20.8736	-0.826197	0.564014	NO		Other / potential client / background
Q13263	Q13263	Transcription intermediary factor 1-beta		TRIM28	sp|Q13263|TIF1B_HUMAN Transcription intermediary factor 1-beta OS=Homo sapiens OX=9606 GN=TRIM28 PE=1 SV=5	18	18	37.6	37.6		0.562947	175640000	98876000	88.549	0	72.062	326690000	36	27.388	26.5591	-0.828929	0.562947	NO		Other / potential client / background
Q969X6	Q969X6	Cirhin		CIRH1A	sp|Q969X6|UTP4_HUMAN U3 small nucleolar RNA-associated protein 4 homolog OS=Homo sapiens OX=9606 GN=UTP4 PE=1 SV=1	2	2	3.6	3.6		0.562807	1549500	872070	76.889	0	2.6123	2703600	2	20.5634	19.7341	-0.829286	0.562808	NO		Other / potential client / background
Q9Y618	Q9Y618	Nuclear receptor corepressor 2		NCOR2	sp|Q9Y618|NCOR2_HUMAN Nuclear receptor corepressor 2 OS=Homo sapiens OX=9606 GN=NCOR2 PE=1 SV=3	8	8	4.2	4.2		0.562308	20800000	11696000	273.65	0	16.17	37701000	8	24.3101	23.4795	-0.830568	0.562308	NO		Other / potential client / background
P18124	P18124	60S ribosomal protein L7		RPL7	sp|P18124|RL7_HUMAN 60S ribosomal protein L7 OS=Homo sapiens OX=9606 GN=RPL7 PE=1 SV=1	8	8	35.5	35.5		0.56197	167370000	94057000	29.225	0	22.799	308880000	17	27.3185	26.487	-0.831434	0.56197	NO		Ribosomal / translation
O43390	O43390	Heterogeneous nuclear ribonucleoprotein R		HNRNPR	sp|O43390|HNRPR_HUMAN Heterogeneous nuclear ribonucleoprotein R OS=Homo sapiens OX=9606 GN=HNRNPR PE=1 SV=1	26	19	45.5	36.2		0.560867	216290000	121310000	70.942	0	90.181	397480000	37	27.6884	26.8541	-0.834268	0.560867	NO		Other / potential client / background
Q13283	Q13283	Ras GTPase-activating protein-binding protein 1		G3BP1	sp|Q13283|G3BP1_HUMAN Ras GTPase-activating protein-binding protein 1 OS=Homo sapiens OX=9606 GN=G3BP1 PE=1 SV=1	8	7	26.4	23.8		0.560698	38156000	21394000	52.164	0	26.875	69307000	9	25.1854	24.3507	-0.834704	0.560698	NO		Other / potential client / background
P61326	P61326	Protein mago nashi homolog		MAGOH	sp|P61326|MGN_HUMAN Protein mago nashi homolog OS=Homo sapiens OX=9606 GN=MAGOH PE=1 SV=1	3	1	26.7	5.5		0.559616	1649900	923310	17.163	0	7.5414	2871900	2	20.6539	19.8165	-0.837491	0.559616	NO		Other / potential client / background
P06753	P06753	Tropomyosin alpha-3 chain		TPM3	sp|P06753|TPM3_HUMAN Tropomyosin alpha-3 chain OS=Homo sapiens OX=9606 GN=TPM3 PE=1 SV=2	9	3	27	11.6		0.558567	61921000	34587000	32.95	0	9.0771	122190000	7	25.8839	25.0437	-0.840199	0.558567	NO		Other / potential client / background
P33240;Q9H0L4	P33240	Cleavage stimulation factor subunit 2		CSTF2	sp|P33240|CSTF2_HUMAN Cleavage stimulation factor subunit 2 OS=Homo sapiens OX=9606 GN=CSTF2 PE=1 SV=1	4	4	10.9	10.9		0.558022	18829000	10507000	60.959	0	10.134	31820000	6	24.1665	23.3248	-0.841606	0.558022	NO		Other / potential client / background
Q9H2P0	Q9H2P0	Activity-dependent neuroprotector homeobox protein		ADNP	sp|Q9H2P0|ADNP_HUMAN Activity-dependent neuroprotector homeobox protein OS=Homo sapiens OX=9606 GN=ADNP PE=1 SV=1	4	4	5.2	5.2		0.556469	7993800	4448300	123.56	0	8.0878	13548000	4	22.9305	22.0848	-0.845627	0.556469	NO		Other / potential client / background
P33527	P33527	Multidrug resistance-associated protein 1		ABCC1	sp|P33527|MRP1_HUMAN Multidrug resistance-associated protein 1 OS=Homo sapiens OX=9606 GN=ABCC1 PE=1 SV=3	4	4	3.1	3.1		0.552223	5384600	2973500	171.59	0	7.6182	10054000	5	22.3604	21.5037	-0.856677	0.552223	NO		Other / potential client / background
Q9H0D6	Q9H0D6	5-3 exoribonuclease 2		XRN2	sp|Q9H0D6|XRN2_HUMAN 5-3 exoribonuclease 2 OS=Homo sapiens OX=9606 GN=XRN2 PE=1 SV=1	3	3	4.2	4.2		0.552173	12750000	7040200	108.58	0	8.2541	21782000	4	23.604	22.7472	-0.856809	0.552173	NO		Other / potential client / background
P09038	P09038	Fibroblast growth factor 2		FGF2	sp|P09038|FGF2_HUMAN Fibroblast growth factor 2 OS=Homo sapiens OX=9606 GN=FGF2 PE=1 SV=3	2	2	6.2	6.2		0.550654	9612200	5293000	30.77	0	3.4326	16362000	4	23.1964	22.3357	-0.860781	0.550654	NO		Other / potential client / background
Q92769	Q92769	Histone deacetylase 2		HDAC2	sp|Q92769|HDAC2_HUMAN Histone deacetylase 2 OS=Homo sapiens OX=9606 GN=HDAC2 PE=1 SV=2	7	5	18.6	13.7		0.549832	30111000	16556000	55.364	0	14.973	51666000	6	24.8438	23.9809	-0.862936	0.549832	NO		Other / potential client / background
O60488	O60488	Long-chain-fatty-acid--CoA ligase 4		ACSL4	sp|O60488|ACSL4_HUMAN Long-chain-fatty-acid--CoA ligase 4 OS=Homo sapiens OX=9606 GN=ACSL4 PE=1 SV=2	7	6	14.9	12.4		0.548808	17237000	9459800	79.187	0	16.562	31158000	9	24.039	23.1734	-0.865627	0.548808	NO		Other / potential client / background
O95202	O95202	LETM1 and EF-hand domain-containing protein 1, mitochondrial		LETM1	sp|O95202|LETM1_HUMAN Mitochondrial proton/calcium exchanger protein OS=Homo sapiens OX=9606 GN=LETM1 PE=1 SV=1	4	4	6.2	6.2		0.548755	7973500	4375500	83.353	0	15.242	13440000	6	22.9268	22.061	-0.865765	0.548755	NO		Mitochondrial / metabolic
Q12888	Q12888	Tumor suppressor p53-binding protein 1		TP53BP1	sp|Q12888|TP53B_HUMAN TP53-binding protein 1 OS=Homo sapiens OX=9606 GN=TP53BP1 PE=1 SV=2	6	6	4.8	4.8		0.548709	13441000	7375200	213.57	0	12.453	23062000	6	23.6801	22.8143	-0.865886	0.548709	NO		Other / potential client / background
P18887	P18887	DNA repair protein XRCC1		XRCC1	sp|P18887|XRCC1_HUMAN DNA repair protein XRCC1 OS=Homo sapiens OX=9606 GN=XRCC1 PE=1 SV=2	2	2	3.6	3.6		0.544192	3484800	1896400	69.476	0	2.7524	5703900	2	21.7326	20.8548	-0.877812	0.544192	NO		Other / potential client / background
Q9HCK8;Q8TD26;Q9P2D1;Q3L8U1	Q9HCK8;Q8TD26;Q9P2D1;Q3L8U1	Chromodomain-helicase-DNA-binding protein 8;Chromodomain-helicase-DNA-binding protein 6;Chromodomain-helicase-DNA-binding protein 7;Chromodomain-helicase-DNA-binding protein 9		CHD8;CHD6;CHD7;CHD9	sp|Q9HCK8|CHD8_HUMAN Chromodomain-helicase-DNA-binding protein 8 OS=Homo sapiens OX=9606 GN=CHD8 PE=1 SV=5;sp|Q8TD26|CHD6_HUMAN Chromodomain-helicase-DNA-binding protein 6 OS=Homo sapiens OX=9606 GN=CHD6 PE=1 SV=4;sp|Q9P2D1|CHD7_HUMAN Chromodomain-helicase	3	2	1.3	1		0.54264	1947700	1056900	290.52	0	3.7041	3346500	2	20.8933	20.0114	-0.881932	0.54264	NO		Other / potential client / background
P51116	P51116	Fragile X mental retardation syndrome-related protein 2		FXR2	sp|P51116|FXR2_HUMAN Fragile X mental retardation syndrome-related protein 2 OS=Homo sapiens OX=9606 GN=FXR2 PE=1 SV=2	4	3	7.4	6.2		0.542506	2845500	1543700	74.222	0	9.0341	4888500	4	21.4403	20.558	-0.882289	0.542506	NO		Other / potential client / background
P49916	P49916	DNA ligase 3		LIG3	sp|P49916|DNLI3_HUMAN DNA ligase 3 OS=Homo sapiens OX=9606 GN=LIG3 PE=1 SV=2	5	5	5.2	5.2		0.542374	5981300	3244100	112.91	0	5.963	9928800	4	22.512	21.6294	-0.882641	0.542374	NO		Other / potential client / background
Q9BUP3	Q9BUP3	Oxidoreductase HTATIP2		HTATIP2	sp|Q9BUP3|HTAI2_HUMAN Oxidoreductase HTATIP2 OS=Homo sapiens OX=9606 GN=HTATIP2 PE=1 SV=2	2	2	8.3	8.3		0.541836	4515200	2446500	27.049	0	3.9423	7351300	2	22.1064	21.2223	-0.88407	0.541837	NO		Other / potential client / background
O60264	O60264	SWI/SNF-related matrix-associated actin-dependent regulator of chromatin subfamily A member 5		SMARCA5	sp|O60264|SMCA5_HUMAN SWI/SNF-related matrix-associated actin-dependent regulator of chromatin subfamily A member 5 OS=Homo sapiens OX=9606 GN=SMARCA5 PE=1 SV=1	9	7	9.9	8.4		0.54178	22810000	12358000	121.9	0	16.29	38238000	7	24.4432	23.5589	-0.884221	0.54178	NO		Cytoskeletal / structural
P08651;Q14938;Q12857	P08651	Nuclear factor 1 C-type		NFIC	sp|P08651|NFIC_HUMAN Nuclear factor 1 C-type OS=Homo sapiens OX=9606 GN=NFIC PE=1 SV=2	3	2	6.3	4.1		0.541124	11424000	6181800	55.674	0	5.5608	18098000	3	23.4456	22.5596	-0.885969	0.541124	NO		Other / potential client / background
Q12905	Q12905	Interleukin enhancer-binding factor 2		ILF2	sp|Q12905|ILF2_HUMAN Interleukin enhancer-binding factor 2 OS=Homo sapiens OX=9606 GN=ILF2 PE=1 SV=2	9	9	25.6	25.6		0.539821	127670000	68919000	43.062	0	21.322	234840000	23	26.9278	26.0384	-0.889446	0.539821	NO		Other / potential client / background
Q9UHB6;Q9BT23	Q9UHB6	LIM domain and actin-binding protein 1		LIMA1	sp|Q9UHB6|LIMA1_HUMAN LIM domain and actin-binding protein 1 OS=Homo sapiens OX=9606 GN=LIMA1 PE=1 SV=1	9	9	13.3	13.3		0.539692	46382000	25032000	85.225	0	22.847	78302000	12	25.4671	24.5773	-0.889791	0.539692	NO		Cytoskeletal / structural
P01876;P01877	P01876;P01877	Ig alpha-1 chain C region;Ig alpha-2 chain C region		IGHA1;IGHA2	sp|P01876|IGHA1_HUMAN Immunoglobulin heavy constant alpha 1 OS=Homo sapiens OX=9606 GN=IGHA1 PE=1 SV=2;sp|P01877|IGHA2_HUMAN Immunoglobulin heavy constant alpha 2 OS=Homo sapiens OX=9606 GN=IGHA2 PE=1 SV=4	3	3	9.6	9.6		0.539218	10286000	5546400	37.654	0	7.1983	17014000	7	23.2942	22.4031	-0.891058	0.539218	NO		Other / potential client / background
Q9BW27	Q9BW27	Nuclear pore complex protein Nup85		NUP85	sp|Q9BW27|NUP85_HUMAN Nuclear pore complex protein Nup85 OS=Homo sapiens OX=9606 GN=NUP85 PE=1 SV=1	3	3	6.1	6.1		0.539027	9713800	5236000	75.019	0	4.6874	16533000	4	23.2116	22.32	-0.891571	0.539027	NO		Other / potential client / background
Q96HE7	Q96HE7	ERO1-like protein alpha		ERO1L	sp|Q96HE7|ERO1A_HUMAN ERO1-like protein alpha OS=Homo sapiens OX=9606 GN=ERO1A PE=1 SV=2	2	2	5.6	5.6		0.538716	6197700	3338800	54.392	0	8.922	12454000	3	22.5633	21.6709	-0.892403	0.538716	NO		Other / potential client / background
Q96I24	Q96I24	Far upstream element-binding protein 3		FUBP3	sp|Q96I24|FUBP3_HUMAN Far upstream element-binding protein 3 OS=Homo sapiens OX=9606 GN=FUBP3 PE=1 SV=2	9	8	24.1	22.7		0.538558	23990000	12920000	61.64	0	26.504	42218000	11	24.5159	23.6231	-0.892827	0.538558	NO		Other / potential client / background
A6NHR9	A6NHR9	Structural maintenance of chromosomes flexible hinge domain-containing protein 1		SMCHD1	sp|A6NHR9|SMHD1_HUMAN Structural maintenance of chromosomes flexible hinge domain-containing protein 1 OS=Homo sapiens OX=9606 GN=SMCHD1 PE=1 SV=2	8	8	6.3	6.3		0.53747	23592000	12680000	226.37	0	14.727	45985000	10	24.4918	23.5961	-0.895743	0.53747	NO		Other / potential client / background
Q9BUQ8	Q9BUQ8	Probable ATP-dependent RNA helicase DDX23		DDX23	sp|Q9BUQ8|DDX23_HUMAN Probable ATP-dependent RNA helicase DDX23 OS=Homo sapiens OX=9606 GN=DDX23 PE=1 SV=3	5	5	7.2	7.2		0.537084	26588000	14280000	95.581	0	16.568	45041000	9	24.6643	23.7675	-0.896779	0.537084	NO		Other / potential client / background
P09874	P09874	Poly [ADP-ribose] polymerase 1		PARP1	sp|P09874|PARP1_HUMAN Poly [ADP-ribose] polymerase 1 OS=Homo sapiens OX=9606 GN=PARP1 PE=1 SV=4	32	32	33.8	33.8		0.536855	530870016	285000000	113.08	0	97.341	955240000	71	28.9838	28.0864	-0.897397	0.536855	NO		Other / potential client / background
Q10471	Q10471	Polypeptide N-acetylgalactosaminyltransferase 2;Polypeptide N-acetylgalactosaminyltransferase 2 soluble form		GALNT2	sp|Q10471|GALT2_HUMAN Polypeptide N-acetylgalactosaminyltransferase 2 OS=Homo sapiens OX=9606 GN=GALNT2 PE=1 SV=1	8	8	15.6	15.6		0.536776	40529000	21755000	64.732	0	26.841	69005000	13	25.2725	24.3748	-0.897608	0.536776	NO		Other / potential client / background
P42766	P42766	60S ribosomal protein L35		RPL35	sp|P42766|RL35_HUMAN 60S ribosomal protein L35 OS=Homo sapiens OX=9606 GN=RPL35 PE=1 SV=2	2	2	18.7	18.7		0.536585	36805000	19749000	14.551	0	6.7228	71574000	5	25.1334	24.2353	-0.898122	0.536585	NO		Ribosomal / translation
P51532	P51532	Transcription activator BRG1		SMARCA4	sp|P51532|SMCA4_HUMAN Transcription activator BRG1 OS=Homo sapiens OX=9606 GN=SMARCA4 PE=1 SV=2	15	10	10.6	7.1		0.536439	40780000	21876000	184.64	0	45.78	71602000	16	25.2814	24.3828	-0.898513	0.536439	NO		Other / potential client / background
Q99459	Q99459	Cell division cycle 5-like protein		CDC5L	sp|Q99459|CDC5L_HUMAN Cell division cycle 5-like protein OS=Homo sapiens OX=9606 GN=CDC5L PE=1 SV=2	9	9	18.7	18.7		0.534055	21333000	11393000	92.25	0	27.654	35894000	15	24.3466	23.4416	-0.904939	0.534055	NO		Other / potential client / background
Q16666	Q16666	Gamma-interferon-inducible protein 16		IFI16	sp|Q16666|IF16_HUMAN Gamma-interferon-inducible protein 16 OS=Homo sapiens OX=9606 GN=IFI16 PE=1 SV=3	5	5	7.8	7.8		0.532659	50139000	26707000	88.255	0	25.627	82275000	7	25.5794	24.6707	-0.908715	0.532659	NO		Other / potential client / background
Q8IXB1	Q8IXB1	DnaJ homolog subfamily C member 10		DNAJC10	sp|Q8IXB1|DJC10_HUMAN DnaJ homolog subfamily C member 10 OS=Homo sapiens OX=9606 GN=DNAJC10 PE=1 SV=2	2	2	3.4	3.4		0.530579	1229600	652400	91.079	0	6.0692	2093000	3	20.2298	19.3154	-0.914359	0.530579	NO		Other / potential client / background
Q8IVF2	Q8IVF2	Protein AHNAK2		AHNAK2	sp|Q8IVF2|AHNK2_HUMAN Protein AHNAK2 OS=Homo sapiens OX=9606 GN=AHNAK2 PE=1 SV=2	4	4	3.8	3.8		0.528619	9485100	5014000	616.62	0	7.5334	15651000	5	23.1772	22.2575	-0.919701	0.528619	NO		Other / potential client / background
Q9UKV3	Q9UKV3	Apoptotic chromatin condensation inducer in the nucleus		ACIN1	sp|Q9UKV3|ACINU_HUMAN Apoptotic chromatin condensation inducer in the nucleus OS=Homo sapiens OX=9606 GN=ACIN1 PE=1 SV=2	14	14	12.8	12.8		0.527797	86789000	45807000	151.86	0	35.705	144430000	20	26.371	25.4491	-0.921944	0.527797	NO		Other / potential client / background
P36873	P36873	Serine/threonine-protein phosphatase PP1-gamma catalytic subunit		PPP1CC	sp|P36873|PP1G_HUMAN Serine/threonine-protein phosphatase PP1-gamma catalytic subunit OS=Homo sapiens OX=9606 GN=PPP1CC PE=1 SV=1	9	2	37.2	7.4		0.527276	15574000	8211800	36.983	0	10.909	27440000	4	23.8926	22.9693	-0.923369	0.527276	NO		Other / potential client / background
P19525	P19525	Interferon-induced, double-stranded RNA-activated protein kinase		EIF2AK2	sp|P19525|E2AK2_HUMAN Interferon-induced, double-stranded RNA-activated protein kinase OS=Homo sapiens OX=9606 GN=EIF2AK2 PE=1 SV=2	2	2	3.4	3.4		0.525431	3407300	1790300	62.094	0	3.8076	5571200	3	21.7002	20.7718	-0.928427	0.525431	NO		Other / potential client / background
O95816	O95816	BAG family molecular chaperone regulator 2		BAG2	sp|O95816|BAG2_HUMAN BAG family molecular chaperone regulator 2 OS=Homo sapiens OX=9606 GN=BAG2 PE=1 SV=1	5	5	22.3	22.3		0.52434	55279000	28985000	23.772	0	15.282	92317000	6	25.7202	24.7888	-0.931425	0.52434	NO		Other / potential client / background
Q14498	Q14498	RNA-binding protein 39		RBM39	sp|Q14498|RBM39_HUMAN RNA-binding protein 39 OS=Homo sapiens OX=9606 GN=RBM39 PE=1 SV=2	4	4	11.1	11.1		0.524029	10071000	5277500	59.379	0	14.698	17618000	6	23.2637	22.3314	-0.93228	0.524029	NO		Other / potential client / background
Q9NYL9	Q9NYL9	Tropomodulin-3		TMOD3	sp|Q9NYL9|TMOD3_HUMAN Tropomodulin-3 OS=Homo sapiens OX=9606 GN=TMOD3 PE=1 SV=1	3	3	10.5	10.5		0.523344	11369000	5949900	39.594	0	8.0747	19807000	3	23.4386	22.5044	-0.934168	0.523344	NO		Other / potential client / background
Q8WWI1	Q8WWI1	LIM domain only protein 7		LMO7	sp|Q8WWI1|LMO7_HUMAN LIM domain only protein 7 OS=Homo sapiens OX=9606 GN=LMO7 PE=1 SV=3	25	25	19.7	19.7		0.522566	164850000	86145000	192.69	0	66.95	288650000	37	27.2966	26.3603	-0.936315	0.522566	NO		Other / potential client / background
O15013	O15013	Rho guanine nucleotide exchange factor 10		ARHGEF10	sp|O15013|ARHGA_HUMAN Rho guanine nucleotide exchange factor 10 OS=Homo sapiens OX=9606 GN=ARHGEF10 PE=1 SV=4	2	2	1.8	1.8		0.521757	2224600	1160700	151.61	0	3.666	4101400	3	21.0851	20.1466	-0.93855	0.521757	NO		Other / potential client / background
O95400	O95400	CD2 antigen cytoplasmic tail-binding protein 2		CD2BP2	sp|O95400|CD2B2_HUMAN CD2 antigen cytoplasmic tail-binding protein 2 OS=Homo sapiens OX=9606 GN=CD2BP2 PE=1 SV=1	3	3	12.9	12.9		0.521237	17601000	9174300	37.646	0	8.4549	30676000	7	24.0692	23.1292	-0.939987	0.521237	NO		Mitochondrial / metabolic
Q6PKG0	Q6PKG0	La-related protein 1		LARP1	sp|Q6PKG0|LARP1_HUMAN La-related protein 1 OS=Homo sapiens OX=9606 GN=LARP1 PE=1 SV=2	10	10	13.4	13.4		0.518871	36855000	19123000	123.51	0	24.066	63305000	13	25.1354	24.1888	-0.946551	0.518871	NO		Other / potential client / background
Q7Z3K3	Q7Z3K3	Pogo transposable element with ZNF domain		POGZ	sp|Q7Z3K3|POGZ_HUMAN Pogo transposable element with ZNF domain OS=Homo sapiens OX=9606 GN=POGZ PE=1 SV=2	4	4	4.3	4.3		0.517093	6131200	3170400	155.34	0	11.221	10350000	4	22.5477	21.5962	-0.951504	0.517093	NO		Other / potential client / background
Q92979	Q92979	Ribosomal RNA small subunit methyltransferase NEP1		EMG1	sp|Q92979|NEP1_HUMAN Ribosomal RNA small subunit methyltransferase NEP1 OS=Homo sapiens OX=9606 GN=EMG1 PE=1 SV=4	6	6	29.9	29.9		0.516949	26461000	13679000	26.72	0	11.914	43869000	5	24.6574	23.7055	-0.951905	0.516949	NO		Ribosomal / translation
Q8NE71	Q8NE71	ATP-binding cassette sub-family F member 1		ABCF1	sp|Q8NE71|ABCF1_HUMAN ATP-binding cassette sub-family F member 1 OS=Homo sapiens OX=9606 GN=ABCF1 PE=1 SV=2	6	6	8	8		0.516324	30874000	15941000	95.925	0	22.102	51633000	10	24.8799	23.9262	-0.95365	0.516324	NO		Other / potential client / background
Q6P2E9	Q6P2E9	Enhancer of mRNA-decapping protein 4		EDC4	sp|Q6P2E9|EDC4_HUMAN Enhancer of mRNA-decapping protein 4 OS=Homo sapiens OX=9606 GN=EDC4 PE=1 SV=1	5	5	4.8	4.8		0.515922	10564000	5450200	151.66	0	10.151	19704000	7	23.3327	22.3779	-0.954775	0.515922	NO		Other / potential client / background
P26368	P26368	Splicing factor U2AF 65 kDa subunit		U2AF2	sp|P26368|U2AF2_HUMAN Splicing factor U2AF 65 kDa subunit OS=Homo sapiens OX=9606 GN=U2AF2 PE=1 SV=4	8	8	23.4	23.4		0.515898	79791000	41164000	53.5	0	23.705	133300000	20	26.2497	25.2949	-0.954843	0.515898	NO		Other / potential client / background
Q14008	Q14008	Cytoskeleton-associated protein 5		CKAP5	sp|Q14008|CKAP5_HUMAN Cytoskeleton-associated protein 5 OS=Homo sapiens OX=9606 GN=CKAP5 PE=1 SV=3	11	11	7.8	7.8		0.51571	31923000	16463000	225.49	0	23.65	52693000	9	24.9281	23.9727	-0.955369	0.51571	NO		Other / potential client / background
P49959	P49959	Double-strand break repair protein MRE11A		MRE11A	sp|P49959|MRE11_HUMAN Double-strand break repair protein MRE11 OS=Homo sapiens OX=9606 GN=MRE11 PE=1 SV=3	4	4	7.1	7.1		0.515305	14610000	7528600	80.592	0	8.4879	24485000	6	23.8005	22.844	-0.956503	0.515305	NO		Other / potential client / background
Q99747	Q99747	Gamma-soluble NSF attachment protein		NAPG	sp|Q99747|SNAG_HUMAN Gamma-soluble NSF attachment protein OS=Homo sapiens OX=9606 GN=NAPG PE=1 SV=1	4	4	15.7	15.7		0.515081	9594800	4942100	34.746	0	7.3698	15596000	6	23.1938	22.2367	-0.957128	0.515081	NO		Other / potential client / background
Q9Y3A4	Q9Y3A4	Ribosomal RNA-processing protein 7 homolog A		RRP7A	sp|Q9Y3A4|RRP7A_HUMAN Ribosomal RNA-processing protein 7 homolog A OS=Homo sapiens OX=9606 GN=RRP7A PE=1 SV=2	2	2	13.2	13.2		0.511423	6408000	3277200	32.334	0	6.5401	10783000	3	22.6114	21.644	-0.96741	0.511423	NO		Ribosomal / translation
P08579	P08579	U2 small nuclear ribonucleoprotein B		SNRPB2	sp|P08579|RU2B_HUMAN U2 small nuclear ribonucleoprotein B OS=Homo sapiens OX=9606 GN=SNRPB2 PE=1 SV=1	6	4	27.6	20.9		0.511283	194190000	99286000	25.486	0	18.718	330660000	8	27.5329	26.5651	-0.967807	0.511283	NO		Other / potential client / background
Q9BYG3	Q9BYG3	MKI67 FHA domain-interacting nucleolar phosphoprotein		NIFK	sp|Q9BYG3|MK67I_HUMAN MKI67 FHA domain-interacting nucleolar phosphoprotein OS=Homo sapiens OX=9606 GN=NIFK PE=1 SV=1	3	3	12.6	12.6		0.510096	2689100	1371700	34.222	0	5.0328	4244100	4	21.3587	20.3875	-0.971158	0.510096	NO		Cytoskeletal / structural
Q15738	Q15738	Sterol-4-alpha-carboxylate 3-dehydrogenase, decarboxylating		NSDHL	sp|Q15738|NSDHL_HUMAN Sterol-4-alpha-carboxylate 3-dehydrogenase, decarboxylating OS=Homo sapiens OX=9606 GN=NSDHL PE=1 SV=2	5	5	15.5	15.5		0.509508	18700000	9527800	41.9	0	11.474	32532000	7	24.1565	23.1837	-0.972823	0.509508	NO		Other / potential client / background
P09493	P09493	Tropomyosin alpha-1 chain		TPM1	sp|P09493|TPM1_HUMAN Tropomyosin alpha-1 chain OS=Homo sapiens OX=9606 GN=TPM1 PE=1 SV=2	6	2	18.3	6.7		0.508897	9082000	4621800	32.708	0	4.1597	14626000	2	23.1146	22.14	-0.974555	0.508897	NO		Other / potential client / background
P61019;Q8WUD1	P61019	Ras-related protein Rab-2A		RAB2A	sp|P61019|RAB2A_HUMAN Ras-related protein Rab-2A OS=Homo sapiens OX=9606 GN=RAB2A PE=1 SV=1	5	5	28.8	28.8		0.502303	14071000	7067900	23.545	0	18.745	23915000	9	23.7462	22.7529	-0.993371	0.502303	NO		Other / potential client / background
Q10570	Q10570	Cleavage and polyadenylation specificity factor subunit 1		CPSF1	sp|Q10570|CPSF1_HUMAN Cleavage and polyadenylation specificity factor subunit 1 OS=Homo sapiens OX=9606 GN=CPSF1 PE=1 SV=2	5	5	3.5	3.5		0.502195	12026000	6039400	160.88	0	10.899	20602000	9	23.5197	22.526	-0.99368	0.502195	NO		Other / potential client / background
Q9UN86	Q9UN86	Ras GTPase-activating protein-binding protein 2		G3BP2	sp|Q9UN86|G3BP2_HUMAN Ras GTPase-activating protein-binding protein 2 OS=Homo sapiens OX=9606 GN=G3BP2 PE=1 SV=2	6	5	14.9	12.4		0.502185	41869000	21026000	54.12	0	20.018	64178000	7	25.3194	24.3257	-0.993708	0.502185	NO		Other / potential client / background
P17252;P05129	P17252	Protein kinase C alpha type		PRKCA	sp|P17252|KPCA_HUMAN Protein kinase C alpha type OS=Homo sapiens OX=9606 GN=PRKCA PE=1 SV=4	3	3	8.3	8.3		0.500324	3243900	1623000	76.749	0	4.3084	5239600	5	21.6293	20.6302	-0.999066	0.500324	NO		Other / potential client / background
Q96S59	Q96S59	Ran-binding protein 9		RANBP9	sp|Q96S59|RANB9_HUMAN Ran-binding protein 9 OS=Homo sapiens OX=9606 GN=RANBP9 PE=1 SV=1	4	4	6.7	6.7		0.499075	6700200	3343900	77.846	0	5.908	11670000	4	22.6758	21.6731	-1.00267	0.499075	NO		Other / potential client / background
Q86V81	Q86V81	THO complex subunit 4		ALYREF	sp|Q86V81|THOC4_HUMAN THO complex subunit 4 OS=Homo sapiens OX=9606 GN=ALYREF PE=1 SV=3	5	5	25.7	25.7		0.498958	59953000	29914000	26.888	0	22.029	105720000	14	25.8373	24.8343	-1.00301	0.498958	NO		Other / potential client / background
Q01082	Q01082	Spectrin beta chain, non-erythrocytic 1		SPTBN1	sp|Q01082|SPTB2_HUMAN Spectrin beta chain, non-erythrocytic 1 OS=Homo sapiens OX=9606 GN=SPTBN1 PE=1 SV=2	65	59	34.6	32.2		0.497731	669859968	333409984	274.61	0	258.23	1142000000	102	29.3193	28.3127	-1.00656	0.497731	NO		Other / potential client / background
Q96A33	Q96A33	Coiled-coil domain-containing protein 47		CCDC47	sp|Q96A33|CCD47_HUMAN Coiled-coil domain-containing protein 47 OS=Homo sapiens OX=9606 GN=CCDC47 PE=1 SV=1	3	3	8.9	8.9		0.497461	5298100	2635600	55.873	0	15.599	9168500	3	22.337	21.3297	-1.00734	0.497461	NO		Other / potential client / background
O43399	O43399	Tumor protein D54		TPD52L2	sp|O43399|TPD54_HUMAN Tumor protein D54 OS=Homo sapiens OX=9606 GN=TPD52L2 PE=1 SV=2	11	11	66.5	66.5		0.495902	41853000	20755000	22.237	0	40.752	66538000	15	25.3188	24.307	-1.01187	0.495902	NO		Other / potential client / background
Q13123	Q13123	Protein Red		IK	sp|Q13123|RED_HUMAN Protein Red OS=Homo sapiens OX=9606 GN=IK PE=1 SV=3	11	11	26.6	26.6		0.495845	64504000	31984000	65.601	0	28.074	107770000	15	25.9429	24.9308	-1.01204	0.495845	NO		Other / potential client / background
Q08945	Q08945	FACT complex subunit SSRP1		SSRP1	sp|Q08945|SSRP1_HUMAN FACT complex subunit SSRP1 OS=Homo sapiens OX=9606 GN=SSRP1 PE=1 SV=1	14	14	23.7	23.7		0.494121	199010000	98335000	81.074	0	54.182	335210000	31	27.5683	26.5512	-1.01706	0.494121	NO		Other / potential client / background
O15294	O15294	UDP-N-acetylglucosamine--peptide N-acetylglucosaminyltransferase 110 kDa subunit		OGT	sp|O15294|OGT1_HUMAN UDP-N-acetylglucosamine--peptide N-acetylglucosaminyltransferase 110 kDa subunit OS=Homo sapiens OX=9606 GN=OGT PE=1 SV=3	2	2	2.5	2.5		0.493447	4608600	2274100	116.92	0	5.9622	7338700	3	22.1359	21.1169	-1.01903	0.493447	NO		Other / potential client / background
P05109	P05109	Protein S100-A8;Protein S100-A8, N-terminally processed		S100A8	sp|P05109|S10A8_HUMAN Protein S100-A8 OS=Homo sapiens OX=9606 GN=S100A8 PE=1 SV=1	3	3	26.9	26.9		0.493234	41755000	20595000	10.834	0	5.875	73750000	13	25.3154	24.2958	-1.01965	0.493234	NO		Other / potential client / background
Q9NTI5	Q9NTI5	Sister chromatid cohesion protein PDS5 homolog B		PDS5B	sp|Q9NTI5|PDS5B_HUMAN Sister chromatid cohesion protein PDS5 homolog B OS=Homo sapiens OX=9606 GN=PDS5B PE=1 SV=1	9	8	8.3	7.8		0.492243	29264000	14405000	164.67	0	22.516	46808000	11	24.8026	23.7801	-1.02256	0.492243	NO		Other / potential client / background
Q04837	Q04837	Single-stranded DNA-binding protein, mitochondrial		SSBP1	sp|Q04837|SSBP_HUMAN Single-stranded DNA-binding protein, mitochondrial OS=Homo sapiens OX=9606 GN=SSBP1 PE=1 SV=1	2	2	22.3	22.3		0.490931	26519000	13019000	17.259	0	18.837	47116000	5	24.6605	23.6341	-1.02641	0.490931	NO		Mitochondrial / metabolic
Q5SW79;Q96L14;Q9Y4F5	Q5SW79	Centrosomal protein of 170 kDa		CEP170	sp|Q5SW79|CE170_HUMAN Centrosomal protein of 170 kDa OS=Homo sapiens OX=9606 GN=CEP170 PE=1 SV=1	10	10	7.5	7.5		0.490086	23906000	11716000	175.29	0	24.491	40185000	9	24.5109	23.482	-1.02889	0.490086	NO		Other / potential client / background
P42285	P42285	Superkiller viralicidic activity 2-like 2		SKIV2L2	sp|P42285|MTREX_HUMAN Exosome RNA helicase MTR4 OS=Homo sapiens OX=9606 GN=MTREX PE=1 SV=3	15	15	18.2	18.2		0.488779	76421000	37353000	117.8	0	40.271	124650000	23	26.1875	25.1547	-1.03274	0.488779	NO		Other / potential client / background
P04439	P04439	HLA class I histocompatibility antigen, A-3 alpha chain		HLA-A	sp|P04439|HLAA_HUMAN HLA class I histocompatibility antigen, A alpha chain OS=Homo sapiens OX=9606 GN=HLA-A PE=1 SV=2	3	1	10.4	3.8		0.488568	11573000	5654200	40.84	0	3.1442	19056000	2	23.4643	22.4309	-1.03337	0.488568	NO		Other / potential client / background
Q02413	Q02413	Desmoglein-1		DSG1	sp|Q02413|DSG1_HUMAN Desmoglein-1 OS=Homo sapiens OX=9606 GN=DSG1 PE=1 SV=2	11	11	14.1	14.1		0.488245	56914000	27788000	113.75	0	29.222	101680000	21	25.7623	24.728	-1.03432	0.488245	NO		Cytoskeletal / structural
O60506	O60506	Heterogeneous nuclear ribonucleoprotein Q		SYNCRIP	sp|O60506|HNRPQ_HUMAN Heterogeneous nuclear ribonucleoprotein Q OS=Homo sapiens OX=9606 GN=SYNCRIP PE=1 SV=2	24	17	50.2	40.8		0.487727	365449984	178240000	69.602	0	93.561	623430000	37	28.4451	27.4092	-1.03585	0.487727	NO		Other / potential client / background
Q8TC12	Q8TC12	Retinol dehydrogenase 11		RDH11	sp|Q8TC12|RDH11_HUMAN Retinol dehydrogenase 11 OS=Homo sapiens OX=9606 GN=RDH11 PE=1 SV=2	2	2	7.9	7.9		0.487386	7979300	3889000	35.386	0	2.4931	13996000	1	22.9278	21.891	-1.03686	0.487386	NO		Other / potential client / background
Q5T749	Q5T749	Keratinocyte proline-rich protein		KPRP	sp|Q5T749|KPRP_HUMAN Keratinocyte proline-rich protein OS=Homo sapiens OX=9606 GN=KPRP PE=1 SV=1	2	2	1.6	1.6		0.486013	13870000	6741000	64.135	0	2.4737	21700000	2	23.7255	22.6845	-1.04093	0.486013	NO		Cytoskeletal / structural
Q3ZCM7	Q3ZCM7	Tubulin beta-8 chain		TUBB8	sp|Q3ZCM7|TBB8_HUMAN Tubulin beta-8 chain OS=Homo sapiens OX=9606 GN=TUBB8 PE=1 SV=2	9	2	21.4	7.4		0.48419	30265000	14654000	49.775	0	8.6162	51963000	3	24.8511	23.8048	-1.04636	0.48419	NO		Cytoskeletal / structural
P26196	P26196	Probable ATP-dependent RNA helicase DDX6		DDX6	sp|P26196|DDX6_HUMAN Probable ATP-dependent RNA helicase DDX6 OS=Homo sapiens OX=9606 GN=DDX6 PE=1 SV=2	6	6	18.6	18.6		0.482068	20438000	9852500	54.416	0	15.98	36222000	8	24.2848	23.2321	-1.05269	0.482068	NO		Other / potential client / background
P62753	P62753	40S ribosomal protein S6		RPS6	sp|P62753|RS6_HUMAN 40S ribosomal protein S6 OS=Homo sapiens OX=9606 GN=RPS6 PE=1 SV=1	5	5	18.5	18.5		0.481489	141430000	68097000	28.68	0	16.495	249540000	14	27.0755	26.0211	-1.05443	0.481489	NO		Ribosomal / translation
P51531	P51531	Probable global transcription activator SNF2L2		SMARCA2	sp|P51531|SMCA2_HUMAN Probable global transcription activator SNF2L2 OS=Homo sapiens OX=9606 GN=SMARCA2 PE=1 SV=2	9	4	7.5	3.9		0.481407	10219000	4919500	181.28	0	11.649	18073000	6	23.2848	22.2301	-1.05467	0.481407	NO		Other / potential client / background
Q15029	Q15029	116 kDa U5 small nuclear ribonucleoprotein component		EFTUD2	sp|Q15029|U5S1_HUMAN 116 kDa U5 small nuclear ribonucleoprotein component OS=Homo sapiens OX=9606 GN=EFTUD2 PE=1 SV=1	17	16	23.3	22.2		0.479849	162770000	78105000	109.43	0	64.718	274680000	27	27.2783	26.2189	-1.05935	0.479849	NO		Other / potential client / background
Q96TA1	Q96TA1	Niban-like protein 1		FAM129B	sp|Q96TA1|NIBA2_HUMAN Protein Niban 2 OS=Homo sapiens OX=9606 GN=NIBAN2 PE=1 SV=3	3	3	5.9	5.9		0.47951	5612600	2691300	84.137	0	15.81	10596000	4	22.4202	21.3599	-1.06037	0.47951	NO		Other / potential client / background
P62328	P62328	Thymosin beta-4;Hematopoietic system regulatory peptide		TMSB4X	sp|P62328|TYB4_HUMAN Thymosin beta-4 OS=Homo sapiens OX=9606 GN=TMSB4X PE=1 SV=2	2	2	31.8	31.8		0.478126	32276000	15432000	5.0526	0	4.9061	51386000	3	24.944	23.8794	-1.06454	0.478126	NO		Other / potential client / background
Q9Y3D6	Q9Y3D6	Mitochondrial fission 1 protein		FIS1	sp|Q9Y3D6|FIS1_HUMAN Mitochondrial fission 1 protein OS=Homo sapiens OX=9606 GN=FIS1 PE=1 SV=2	2	2	15.8	15.8		0.475888	13765000	6550600	16.937	0	8.508	22419000	3	23.7145	22.6432	-1.07131	0.475888	NO		Mitochondrial / metabolic
Q63HN8	Q63HN8	E3 ubiquitin-protein ligase RNF213		RNF213	sp|Q63HN8|RN213_HUMAN E3 ubiquitin-protein ligase RNF213 OS=Homo sapiens OX=9606 GN=RNF213 PE=1 SV=3	4	4	1	1		0.474204	3756400	1781300	591.4	0	8.5752	5858200	3	21.8409	20.7645	-1.07642	0.474204	NO		Other / potential client / background
Q9P258	Q9P258	Protein RCC2		RCC2	sp|Q9P258|RCC2_HUMAN Protein RCC2 OS=Homo sapiens OX=9606 GN=RCC2 PE=1 SV=2	4	4	9.2	9.2		0.472153	11811000	5576600	56.084	0	9.3076	20368000	4	23.4936	22.411	-1.08267	0.472153	NO		Other / potential client / background
Q96B26	Q96B26	Exosome complex component RRP43		EXOSC8	sp|Q96B26|EXOS8_HUMAN Exosome complex component RRP43 OS=Homo sapiens OX=9606 GN=EXOSC8 PE=1 SV=1	2	2	14.5	14.5		0.471184	3468500	1634300	30.039	0	6.2619	5492500	3	21.7259	20.6402	-1.08564	0.471184	NO		Other / potential client / background
O00567	O00567	Nucleolar protein 56		NOP56	sp|O00567|NOP56_HUMAN Nucleolar protein 56 OS=Homo sapiens OX=9606 GN=NOP56 PE=1 SV=4	8	8	18.2	18.2		0.470088	42960000	20195000	66.049	0	29.886	69688000	10	25.3565	24.2675	-1.089	0.470088	NO		Other / potential client / background
Q969G3	Q969G3	SWI/SNF-related matrix-associated actin-dependent regulator of chromatin subfamily E member 1		SMARCE1	sp|Q969G3|SMCE1_HUMAN SWI/SNF-related matrix-associated actin-dependent regulator of chromatin subfamily E member 1 OS=Homo sapiens OX=9606 GN=SMARCE1 PE=1 SV=2	5	4	15.6	13.9		0.469038	20835000	9772400	46.649	0	12.833	34331000	7	24.3125	23.2203	-1.09222	0.469038	NO		Cytoskeletal / structural
P49755	P49755	Transmembrane emp24 domain-containing protein 10		TMED10	sp|P49755|TMEDA_HUMAN Transmembrane emp24 domain-containing protein 10 OS=Homo sapiens OX=9606 GN=TMED10 PE=1 SV=2	2	2	12.3	12.3		0.465913	21040000	9802800	24.976	0	7.9686	34788000	4	24.3266	23.2248	-1.10187	0.465913	NO		Other / potential client / background
Q9NX24	Q9NX24	H/ACA ribonucleoprotein complex subunit 2		NHP2	sp|Q9NX24|NHP2_HUMAN H/ACA ribonucleoprotein complex subunit 2 OS=Homo sapiens OX=9606 GN=NHP2 PE=1 SV=1	2	2	19	19		0.465782	20083000	9354300	17.201	0	3.4261	32454000	4	24.2595	23.1572	-1.10227	0.465782	NO		Other / potential client / background
Q29RF7	Q29RF7	Sister chromatid cohesion protein PDS5 homolog A		PDS5A	sp|Q29RF7|PDS5A_HUMAN Sister chromatid cohesion protein PDS5 homolog A OS=Homo sapiens OX=9606 GN=PDS5A PE=1 SV=1	5	4	4.7	4.2		0.465618	10398000	4841500	150.83	0	10.739	16703000	4	23.3098	22.207	-1.10278	0.465618	NO		Other / potential client / background
P35606	P35606	Coatomer subunit beta		COPB2	sp|P35606|COPB2_HUMAN Coatomer subunit beta OS=Homo sapiens OX=9606 GN=COPB2 PE=1 SV=2	5	5	8.1	8.1		0.463981	10697000	4963200	102.49	0	29.015	16988000	8	23.3507	22.2428	-1.10786	0.463981	NO		Other / potential client / background
Q13813	Q13813	Spectrin alpha chain, non-erythrocytic 1		SPTAN1	sp|Q13813|SPTN1_HUMAN Spectrin alpha chain, non-erythrocytic 1 OS=Homo sapiens OX=9606 GN=SPTAN1 PE=1 SV=3	87	87	41.7	41.7		0.46203	1210700032	559379968	284.54	0	323.31	2022100000	141	30.1732	29.0593	-1.11394	0.46203	NO		Other / potential client / background
P46060	P46060	Ran GTPase-activating protein 1		RANGAP1	sp|P46060|RAGP1_HUMAN Ran GTPase-activating protein 1 OS=Homo sapiens OX=9606 GN=RANGAP1 PE=1 SV=1	6	6	13.8	13.8		0.461304	26191000	12082000	63.541	0	17.199	41178000	10	24.6426	23.5264	-1.11621	0.461304	NO		Other / potential client / background
Q9H583	Q9H583	HEAT repeat-containing protein 1;HEAT repeat-containing protein 1, N-terminally processed		HEATR1	sp|Q9H583|HEAT1_HUMAN HEAT repeat-containing protein 1 OS=Homo sapiens OX=9606 GN=HEATR1 PE=1 SV=3	3	3	1.8	1.8		0.460686	6286500	2896100	242.37	0	5.1832	10003000	4	22.5838	21.4657	-1.11815	0.460686	NO		Other / potential client / background
P49006	P49006	MARCKS-related protein		MARCKSL1	sp|P49006|MRP_HUMAN MARCKS-related protein OS=Homo sapiens OX=9606 GN=MARCKSL1 PE=1 SV=2	2	2	14.4	14.4		0.460127	16886000	7769700	19.529	0	7.9219	26503000	3	24.0093	22.8894	-1.1199	0.460127	NO		Other / potential client / background
Q14161	Q14161	ARF GTPase-activating protein GIT2		GIT2	sp|Q14161|GIT2_HUMAN ARF GTPase-activating protein GIT2 OS=Homo sapiens OX=9606 GN=GIT2 PE=1 SV=2	4	3	9.4	8.2		0.458495	7207500	3304600	84.542	0	5.9825	12783000	2	22.7811	21.656	-1.12502	0.458495	NO		Other / potential client / background
Q6P1J9	Q6P1J9	Parafibromin		CDC73	sp|Q6P1J9|CDC73_HUMAN Parafibromin OS=Homo sapiens OX=9606 GN=CDC73 PE=1 SV=1	6	6	13.9	13.9		0.458297	11601000	5316700	60.576	0	11.517	19498000	7	23.4677	22.3421	-1.12565	0.458297	NO		Other / potential client / background
Q9HAV7	Q9HAV7	GrpE protein homolog 1, mitochondrial		GRPEL1	sp|Q9HAV7|GRPE1_HUMAN GrpE protein homolog 1, mitochondrial OS=Homo sapiens OX=9606 GN=GRPEL1 PE=1 SV=2	2	2	9.2	9.2		0.458171	5962400	2731800	24.279	0	4.3288	10606000	3	22.5075	21.3814	-1.12604	0.458171	NO		Mitochondrial / metabolic
Q16629	Q16629	Serine/arginine-rich splicing factor 7		SRSF7	sp|Q16629|SRSF7_HUMAN Serine/arginine-rich splicing factor 7 OS=Homo sapiens OX=9606 GN=SRSF7 PE=1 SV=1	6	5	21.4	21.4		0.456415	94953000	43338000	27.366	0	12.885	162300000	7	26.5007	25.3691	-1.13158	0.456415	NO		Other / potential client / background
P69849;Q15155;Q5JPE7	P69849;Q15155;Q5JPE7	Nodal modulator 3;Nodal modulator 1;Nodal modulator 2		NOMO3;NOMO1;NOMO2	sp|P69849|NOMO3_HUMAN Nodal modulator 3 OS=Homo sapiens OX=9606 GN=NOMO3 PE=1 SV=2;sp|Q15155|NOMO1_HUMAN Nodal modulator 1 OS=Homo sapiens OX=9606 GN=NOMO1 PE=1 SV=5;sp|Q5JPE7|NOMO2_HUMAN Nodal modulator 2 OS=Homo sapiens OX=9606 GN=NOMO2 PE=1 SV=1	6	6	6.5	6.5		0.456399	6572100	2999500	134.13	0	12.063	11653000	7	22.6479	21.5163	-1.13163	0.456399	NO		Other / potential client / background
Q9UQE7	Q9UQE7	Structural maintenance of chromosomes protein 3		SMC3	sp|Q9UQE7|SMC3_HUMAN Structural maintenance of chromosomes protein 3 OS=Homo sapiens OX=9606 GN=SMC3 PE=1 SV=2	10	10	12	12		0.45597	18962000	8646100	141.54	0	25.107	32306000	10	24.1766	23.0436	-1.13299	0.45597	NO		Other / potential client / background
P24534	P24534	Elongation factor 1-beta		EEF1B2	sp|P24534|EF1B_HUMAN Elongation factor 1-beta OS=Homo sapiens OX=9606 GN=EEF1B2 PE=1 SV=3	6	6	41.8	41.8		0.454606	145150000	65986000	24.763	0	31.524	238500000	14	27.113	25.9757	-1.13731	0.454606	NO		Ribosomal / translation
Q9H7Z7	Q9H7Z7	Prostaglandin E synthase 2;Prostaglandin E synthase 2 truncated form		PTGES2	sp|Q9H7Z7|PGES2_HUMAN Prostaglandin E synthase 2 OS=Homo sapiens OX=9606 GN=PTGES2 PE=1 SV=1	4	4	15.4	15.4		0.452951	16570000	7505400	41.943	0	14.862	28962000	7	23.9821	22.8395	-1.14257	0.452951	NO		Other / potential client / background
P60059	P60059	Protein transport protein Sec61 subunit gamma		SEC61G	sp|P60059|SC61G_HUMAN Protein transport protein Sec61 subunit gamma OS=Homo sapiens OX=9606 GN=SEC61G PE=1 SV=1	2	2	36.8	36.8		0.451854	15403000	6959900	7.7412	0	2.9752	24141000	2	23.8767	22.7306	-1.14607	0.451854	NO		Other / potential client / background
Q01780	Q01780	Exosome component 10		EXOSC10	sp|Q01780|EXOSX_HUMAN Exosome component 10 OS=Homo sapiens OX=9606 GN=EXOSC10 PE=1 SV=2	7	7	9.9	9.9		0.45025	12792000	5759600	100.83	0	12.735	19731000	7	23.6087	22.4575	-1.1512	0.45025	NO		Other / potential client / background
P35659	P35659	Protein DEK		DEK	sp|P35659|DEK_HUMAN Protein DEK OS=Homo sapiens OX=9606 GN=DEK PE=1 SV=1	8	8	28.5	28.5		0.449201	101440000	45567000	42.674	0	31.194	172730000	16	26.5961	25.4415	-1.15457	0.449202	NO		Other / potential client / background
Q86W42	Q86W42	THO complex subunit 6 homolog		THOC6	sp|Q86W42|THOC6_HUMAN THO complex subunit 6 homolog OS=Homo sapiens OX=9606 GN=THOC6 PE=1 SV=1	2	2	10.3	10.3		0.447871	21232000	9509200	37.535	0	6.4361	34261000	3	24.3397	23.1809	-1.15884	0.447871	NO		Other / potential client / background
P15144	P15144	Aminopeptidase N		ANPEP	sp|P15144|AMPN_HUMAN Aminopeptidase N OS=Homo sapiens OX=9606 GN=ANPEP PE=1 SV=4	2	2	2.4	2.4		0.446336	1799900	803360	109.54	0	4.589	3090500	3	20.7795	19.6157	-1.1638	0.446336	NO		Other / potential client / background
P55145	P55145	Mesencephalic astrocyte-derived neurotrophic factor		MANF	sp|P55145|MANF_HUMAN Mesencephalic astrocyte-derived neurotrophic factor OS=Homo sapiens OX=9606 GN=MANF PE=1 SV=3	3	3	13.7	13.7		0.446126	13396000	5976300	20.7	0	8.044	21780000	6	23.6753	22.5108	-1.16448	0.446126	NO		Other / potential client / background
O00161	O00161	Synaptosomal-associated protein 23		SNAP23	sp|O00161|SNP23_HUMAN Synaptosomal-associated protein 23 OS=Homo sapiens OX=9606 GN=SNAP23 PE=1 SV=1	2	2	11.4	11.4		0.444832	3437700	1529200	23.354	0	3.2866	5891200	2	21.713	20.5443	-1.16867	0.444832	NO		Other / potential client / background
Q12788	Q12788	Transducin beta-like protein 3		TBL3	sp|Q12788|TBL3_HUMAN Transducin beta-like protein 3 OS=Homo sapiens OX=9606 GN=TBL3 PE=1 SV=2	6	6	9.2	9.2		0.443661	12581000	5581700	89.034	0	13.114	19134000	7	23.5847	22.4123	-1.17247	0.443661	NO		Other / potential client / background
Q13547	Q13547	Histone deacetylase 1		HDAC1	sp|Q13547|HDAC1_HUMAN Histone deacetylase 1 OS=Homo sapiens OX=9606 GN=HDAC1 PE=1 SV=1	4	2	10.6	5.6		0.44338	12863000	5703200	55.102	0	4.6578	20411000	3	23.6167	22.4433	-1.17338	0.44338	NO		Other / potential client / background
O75643	O75643	U5 small nuclear ribonucleoprotein 200 kDa helicase		SNRNP200	sp|O75643|U520_HUMAN U5 small nuclear ribonucleoprotein 200 kDa helicase OS=Homo sapiens OX=9606 GN=SNRNP200 PE=1 SV=2	31	31	18	18		0.442726	204840000	90688000	244.5	0	112.55	333530000	58	27.6099	26.4344	-1.17551	0.442726	NO		Other / potential client / background
P14735	P14735	Insulin-degrading enzyme		IDE	sp|P14735|IDE_HUMAN Insulin-degrading enzyme OS=Homo sapiens OX=9606 GN=IDE PE=1 SV=4	2	2	2.5	2.5		0.442064	4710400	2082300	117.97	0	6.4337	7508100	3	22.1674	20.9897	-1.17767	0.442064	NO		Other / potential client / background
Q15050	Q15050	Ribosome biogenesis regulatory protein homolog		RRS1	sp|Q15050|RRS1_HUMAN Ribosome biogenesis regulatory protein homolog OS=Homo sapiens OX=9606 GN=RRS1 PE=1 SV=2	2	2	8.8	8.8		0.441903	1482000	654900	41.193	0	6.251	2525100	3	20.4991	19.3209	-1.1782	0.441903	NO		Ribosomal / translation
Q9NZI8	Q9NZI8	Insulin-like growth factor 2 mRNA-binding protein 1		IGF2BP1	sp|Q9NZI8|IF2B1_HUMAN Insulin-like growth factor 2 mRNA-binding protein 1 OS=Homo sapiens OX=9606 GN=IGF2BP1 PE=1 SV=2	6	4	13.2	9.2		0.440067	14099000	6204500	63.48	0	11.089	22539000	6	23.7491	22.5649	-1.18421	0.440067	NO		Other / potential client / background
Q86U42	Q86U42	Polyadenylate-binding protein 2		PABPN1	sp|Q86U42|PABP2_HUMAN Polyadenylate-binding protein 2 OS=Homo sapiens OX=9606 GN=PABPN1 PE=1 SV=3	7	7	32.7	32.7		0.43909	64349000	28255000	32.749	0	32.08	101770000	11	25.9394	24.752	-1.18741	0.43909	NO		Other / potential client / background
P55265	P55265	Double-stranded RNA-specific adenosine deaminase		ADAR	sp|P55265|DSRAD_HUMAN Double-stranded RNA-specific adenosine deaminase OS=Homo sapiens OX=9606 GN=ADAR PE=1 SV=4	9	9	11.7	11.7		0.437571	13521000	5916400	136.06	0	24.175	21929000	10	23.6887	22.4963	-1.19241	0.437571	NO		Other / potential client / background
O15145	O15145	Actin-related protein 2/3 complex subunit 3		ARPC3	sp|O15145|ARPC3_HUMAN Actin-related protein 2/3 complex subunit 3 OS=Homo sapiens OX=9606 GN=ARPC3 PE=1 SV=3	3	3	19.7	19.7		0.437093	18591000	8126000	20.546	0	11.89	30146000	2	24.1481	22.9541	-1.19399	0.437093	NO		Cytoskeletal / structural
Q9UHG3	Q9UHG3	Prenylcysteine oxidase 1		PCYOX1	sp|Q9UHG3|PCYOX_HUMAN Prenylcysteine oxidase 1 OS=Homo sapiens OX=9606 GN=PCYOX1 PE=1 SV=3	2	2	4.6	4.6		0.436367	7524400	3283400	56.639	0	4.4632	13534000	2	22.8431	21.6468	-1.19639	0.436367	NO		Other / potential client / background
P50914	P50914	60S ribosomal protein L14		RPL14	sp|P50914|RL14_HUMAN 60S ribosomal protein L14 OS=Homo sapiens OX=9606 GN=RPL14 PE=1 SV=4	3	3	15.3	15.3		0.43545	118760000	51714000	23.432	0	14.832	198830000	11	26.8235	25.6241	-1.19942	0.43545	NO		Ribosomal / translation
Q15293	Q15293	Reticulocalbin-1		RCN1	sp|Q15293|RCN1_HUMAN Reticulocalbin-1 OS=Homo sapiens OX=9606 GN=RCN1 PE=1 SV=1	4	4	14.2	14.2		0.434742	5593200	2431600	38.89	0	15.033	9894100	4	22.4152	21.2135	-1.20177	0.434742	NO		Other / potential client / background
Q9UBU9	Q9UBU9	Nuclear RNA export factor 1		NXF1	sp|Q9UBU9|NXF1_HUMAN Nuclear RNA export factor 1 OS=Homo sapiens OX=9606 GN=NXF1 PE=1 SV=1	7	7	13.1	13.1		0.433245	36312000	15732000	70.182	0	19.546	55603000	10	25.1139	23.9072	-1.20674	0.433245	NO		Other / potential client / background
P09012	P09012	U1 small nuclear ribonucleoprotein A		SNRPA	sp|P09012|SNRPA_HUMAN U1 small nuclear ribonucleoprotein A OS=Homo sapiens OX=9606 GN=SNRPA PE=1 SV=3	3	1	8.9	3.5		0.431502	18310000	7900800	31.279	0.0023121	2.1132	28766000	1	24.1261	22.9136	-1.21256	0.431502	NO		Other / potential client / background
P42166	P42166	Lamina-associated polypeptide 2, isoform alpha;Thymopoietin;Thymopentin		TMPO	sp|P42166|LAP2A_HUMAN Lamina-associated polypeptide 2, isoform alpha OS=Homo sapiens OX=9606 GN=TMPO PE=1 SV=2	14	10	30.4	21.2		0.428307	41064000	17588000	75.491	0	40.903	63368000	16	25.2914	24.0681	-1.22328	0.428307	NO		Other / potential client / background
Q9Y3U8	Q9Y3U8	60S ribosomal protein L36		RPL36	sp|Q9Y3U8|RL36_HUMAN 60S ribosomal protein L36 OS=Homo sapiens OX=9606 GN=RPL36 PE=1 SV=3	3	3	28.6	28.6		0.427387	11834000	5057700	12.254	0	6.3721	18528000	4	23.4964	22.2701	-1.22638	0.427387	NO		Ribosomal / translation
Q96T88	Q96T88	E3 ubiquitin-protein ligase UHRF1		UHRF1	sp|Q96T88|UHRF1_HUMAN E3 ubiquitin-protein ligase UHRF1 OS=Homo sapiens OX=9606 GN=UHRF1 PE=1 SV=1	8	7	13.2	12		0.424085	19651000	8333700	89.813	0	20.521	31943000	9	24.2281	22.9905	-1.23757	0.424085	NO		Other / potential client / background
Q00577	Q00577	Transcriptional activator protein Pur-alpha		PURA	sp|Q00577|PURA_HUMAN Transcriptional activator protein Pur-alpha OS=Homo sapiens OX=9606 GN=PURA PE=1 SV=2	3	3	18	18		0.423209	5110000	2162600	34.91	0	7.6123	8109300	5	22.2849	21.0443	-1.24056	0.42321	NO		Other / potential client / background
P06748	P06748	Nucleophosmin		NPM1	sp|P06748|NPM_HUMAN Nucleophosmin OS=Homo sapiens OX=9606 GN=NPM1 PE=1 SV=2	13	13	60.9	60.9		0.422713	2399500032	1014300032	32.575	0	181.55	4263800000	45	31.1601	29.9178	-1.24225	0.422713	NO		Other / potential client / background
O75340	O75340	Programmed cell death protein 6		PDCD6	sp|O75340|PDCD6_HUMAN Programmed cell death protein 6 OS=Homo sapiens OX=9606 GN=PDCD6 PE=1 SV=1	5	5	35.6	35.6		0.420751	36461000	15341000	21.868	0	15.857	62859000	9	25.1199	23.8709	-1.24896	0.420751	NO		Other / potential client / background
P42694	P42694	Probable helicase with zinc finger domain		HELZ	sp|P42694|HELZ_HUMAN Probable helicase with zinc finger domain OS=Homo sapiens OX=9606 GN=HELZ PE=1 SV=2	2	2	1.5	1.5		0.420573	2090600	879250	218.97	0	4.4081	3068600	2	20.9955	19.7459	-1.24957	0.420573	NO		Other / potential client / background
Q7L2J0	Q7L2J0	7SK snRNA methylphosphate capping enzyme		MEPCE	sp|Q7L2J0|MEPCE_HUMAN 7SK snRNA methylphosphate capping enzyme OS=Homo sapiens OX=9606 GN=MEPCE PE=1 SV=1	3	3	10.6	10.6		0.420212	4250000	1785900	74.354	0	3.4777	6323600	3	22.019	20.7682	-1.25081	0.420212	NO		Other / potential client / background
Q7L014	Q7L014	Probable ATP-dependent RNA helicase DDX46		DDX46	sp|Q7L014|DDX46_HUMAN Probable ATP-dependent RNA helicase DDX46 OS=Homo sapiens OX=9606 GN=DDX46 PE=1 SV=2	14	14	16.9	16.9		0.420186	82523000	34675000	117.36	0	34.604	136770000	18	26.2983	25.0474	-1.2509	0.420186	NO		Other / potential client / background
P05114	P05114	Non-histone chromosomal protein HMG-14		HMGN1	sp|P05114|HMGN1_HUMAN Non-histone chromosomal protein HMG-14 OS=Homo sapiens OX=9606 GN=HMGN1 PE=1 SV=3	8	8	50	50		0.418829	217700000	91179000	10.659	0	47.205	343940000	10	27.6978	26.4422	-1.25557	0.418829	NO		Other / potential client / background
A5YKK6	A5YKK6	CCR4-NOT transcription complex subunit 1		CNOT1	sp|A5YKK6|CNOT1_HUMAN CCR4-NOT transcription complex subunit 1 OS=Homo sapiens OX=9606 GN=CNOT1 PE=1 SV=2	6	6	2.9	2.9		0.416808	10459000	4359400	266.94	0	9.3006	17022000	5	23.3182	22.0557	-1.26254	0.416809	NO		Other / potential client / background
O75352	O75352	Mannose-P-dolichol utilization defect 1 protein		MPDU1	sp|O75352|MPU1_HUMAN Mannose-P-dolichol utilization defect 1 protein OS=Homo sapiens OX=9606 GN=MPDU1 PE=1 SV=2	3	3	13.8	13.8		0.416757	4417200	1840900	26.638	0	5.9363	6780900	4	22.0747	20.812	-1.26272	0.416757	NO		Other / potential client / background
P61964	P61964	WD repeat-containing protein 5		WDR5	sp|P61964|WDR5_HUMAN WD repeat-containing protein 5 OS=Homo sapiens OX=9606 GN=WDR5 PE=1 SV=1	4	4	15.9	15.9		0.416295	19349000	8054900	36.588	0	14.651	31740000	4	24.2058	22.9414	-1.26432	0.416295	NO		Other / potential client / background
Q15008	Q15008	26S proteasome non-ATPase regulatory subunit 6		PSMD6	sp|Q15008|PSMD6_HUMAN 26S proteasome non-ATPase regulatory subunit 6 OS=Homo sapiens OX=9606 GN=PSMD6 PE=1 SV=1	3	3	9.8	9.8		0.415942	3128800	1301400	45.531	0	7.4864	4569900	4	21.5772	20.3116	-1.26554	0.415942	NO		Other / potential client / background
Q53GS9	Q53GS9	U4/U6.U5 tri-snRNP-associated protein 2		USP39	sp|Q53GS9|SNUT2_HUMAN U4/U6.U5 tri-snRNP-associated protein 2 OS=Homo sapiens OX=9606 GN=USP39 PE=1 SV=2	4	4	9.4	9.4		0.413599	11810000	4884600	65.38	0	9.0496	17964000	8	23.4935	22.2198	-1.2737	0.413599	NO		Other / potential client / background
Q86UY6	Q86UY6	N-alpha-acetyltransferase 40		NAA40	sp|Q86UY6|NAA40_HUMAN N-alpha-acetyltransferase 40 OS=Homo sapiens OX=9606 GN=NAA40 PE=1 SV=1	3	3	13.9	13.9		0.412097	7329100	3020300	27.194	0	7.9371	11408000	4	22.8052	21.5263	-1.27894	0.412097	NO		Other / potential client / background
P63167	P63167	Dynein light chain 1, cytoplasmic		DYNLL1	sp|P63167|DYL1_HUMAN Dynein light chain 1, cytoplasmic OS=Homo sapiens OX=9606 GN=DYNLL1 PE=1 SV=1	2	2	32.6	32.6		0.410375	14834000	6087500	10.366	0	23.741	27199000	6	23.8224	22.5374	-1.28499	0.410375	NO		Mitochondrial / metabolic
Q9UNX4	Q9UNX4	WD repeat-containing protein 3		WDR3	sp|Q9UNX4|WDR3_HUMAN WD repeat-containing protein 3 OS=Homo sapiens OX=9606 GN=WDR3 PE=1 SV=1	2	2	3.2	3.2		0.408239	2254000	920170	106.1	0	5.165	3455600	3	21.1041	19.8115	-1.29251	0.408239	NO		Other / potential client / background
Q16401	Q16401	26S proteasome non-ATPase regulatory subunit 5		PSMD5	sp|Q16401|PSMD5_HUMAN 26S proteasome non-ATPase regulatory subunit 5 OS=Homo sapiens OX=9606 GN=PSMD5 PE=1 SV=3	4	4	9.1	9.1		0.407869	5675600	2314900	56.195	0	8.0667	9983200	3	22.4363	21.1425	-1.29382	0.407869	NO		Other / potential client / background
P25490;Q96MM3	P25490	Transcriptional repressor protein YY1		YY1	sp|P25490|TYY1_HUMAN Transcriptional repressor protein YY1 OS=Homo sapiens OX=9606 GN=YY1 PE=1 SV=2	3	3	13.3	13.3		0.407799	15900000	6484000	44.712	0	9.3098	22883000	4	23.9225	22.6285	-1.29407	0.407799	NO		Other / potential client / background
P62304	P62304	Small nuclear ribonucleoprotein E		SNRPE	sp|P62304|RUXE_HUMAN Small nuclear ribonucleoprotein E OS=Homo sapiens OX=9606 GN=SNRPE PE=1 SV=1	3	3	29.3	29.3		0.407024	114330000	46535000	10.803	0	11.047	192280000	11	26.7686	25.4718	-1.29682	0.407024	NO		Other / potential client / background
Q5UIP0	Q5UIP0	Telomere-associated protein RIF1		RIF1	sp|Q5UIP0|RIF1_HUMAN Telomere-associated protein RIF1 OS=Homo sapiens OX=9606 GN=RIF1 PE=1 SV=2	6	6	3.2	3.2		0.40683	9107000	3705000	274.46	0	16.368	13613000	5	23.1185	21.821	-1.2975	0.40683	NO		Other / potential client / background
Q9BY77	Q9BY77	Polymerase delta-interacting protein 3		POLDIP3	sp|Q9BY77|PDIP3_HUMAN Polymerase delta-interacting protein 3 OS=Homo sapiens OX=9606 GN=POLDIP3 PE=1 SV=2	2	2	6.9	6.9		0.405794	4697700	1906300	46.089	0	5.2584	7195100	3	22.1635	20.8623	-1.30118	0.405794	NO		Cytoskeletal / structural
Q99653	Q99653	Calcineurin B homologous protein 1		CHP1	sp|Q99653|CHP1_HUMAN Calcineurin B homologous protein 1 OS=Homo sapiens OX=9606 GN=CHP1 PE=1 SV=3	2	2	16.4	16.4		0.40311	3890500	1568300	22.456	0	2.6695	5983400	3	21.8915	20.5808	-1.31075	0.40311	NO		Other / potential client / background
Q9UHB9	Q9UHB9	Signal recognition particle subunit SRP68		SRP68	sp|Q9UHB9|SRP68_HUMAN Signal recognition particle subunit SRP68 OS=Homo sapiens OX=9606 GN=SRP68 PE=1 SV=2	2	2	4.9	4.9		0.400679	6802200	2725500	70.729	0	3.9738	10364000	3	22.6976	21.3781	-1.31948	0.400679	NO		Other / potential client / background
Q9Y657;Q5JUX0	Q9Y657;Q5JUX0	Spindlin-1;Spindlin-3		SPIN1;SPIN3	sp|Q9Y657|SPIN1_HUMAN Spindlin-1 OS=Homo sapiens OX=9606 GN=SPIN1 PE=1 SV=3;sp|Q5JUX0|SPIN3_HUMAN Spindlin-3 OS=Homo sapiens OX=9606 GN=SPIN3 PE=1 SV=1	2	2	10.3	10.3		0.398653	1951800	778090	29.6	0	3.1425	2918600	4	20.8964	19.5696	-1.3268	0.398653	NO		Other / potential client / background
P09543	P09543	2,3-cyclic-nucleotide 3-phosphodiesterase		CNP	sp|P09543|CN37_HUMAN 2,3-cyclic-nucleotide 3-phosphodiesterase OS=Homo sapiens OX=9606 GN=CNP PE=1 SV=2	3	3	8.3	8.3		0.398188	8916400	3550400	47.578	0	17.599	13313000	4	23.088	21.7596	-1.32848	0.398188	NO		Other / potential client / background
Q69YN4	Q69YN4	Protein virilizer homolog		KIAA1429	sp|Q69YN4|VIR_HUMAN Protein virilizer homolog OS=Homo sapiens OX=9606 GN=VIRMA PE=1 SV=2	6	6	4	4		0.392284	18080000	7092500	202.02	0	14.385	29888000	7	24.1079	22.7579	-1.35003	0.392284	NO		Other / potential client / background
Q9H0S4	Q9H0S4	Probable ATP-dependent RNA helicase DDX47		DDX47	sp|Q9H0S4|DDX47_HUMAN Probable ATP-dependent RNA helicase DDX47 OS=Homo sapiens OX=9606 GN=DDX47 PE=1 SV=1	4	4	13.8	13.8		0.391978	12628000	4949900	50.646	0	11.204	20627000	6	23.5901	22.239	-1.35115	0.391978	NO		Other / potential client / background
Q9UI42	Q9UI42	Carboxypeptidase A4		CPA4	sp|Q9UI42|CBPA4_HUMAN Carboxypeptidase A4 OS=Homo sapiens OX=9606 GN=CPA4 PE=1 SV=2	2	2	4.8	4.8		0.390671	8152900	3185100	47.351	0	4.367	11917000	3	22.9589	21.6029	-1.35597	0.390671	NO		Other / potential client / background
P35658	P35658	Nuclear pore complex protein Nup214		NUP214	sp|P35658|NU214_HUMAN Nuclear pore complex protein Nup214 OS=Homo sapiens OX=9606 GN=NUP214 PE=1 SV=2	5	5	3.5	3.5		0.389801	11295000	4402800	213.62	0	12.079	16296000	6	23.4292	22.07	-1.35919	0.389801	NO		Other / potential client / background
P62249	P62249	40S ribosomal protein S16		RPS16	sp|P62249|RS16_HUMAN 40S ribosomal protein S16 OS=Homo sapiens OX=9606 GN=RPS16 PE=1 SV=2	2	2	12.3	12.3		0.389549	22399000	8725500	16.445	0	5.1184	37510000	3	24.4169	23.0568	-1.36012	0.389549	NO		Ribosomal / translation
P62330	P62330	ADP-ribosylation factor 6		ARF6	sp|P62330|ARF6_HUMAN ADP-ribosylation factor 6 OS=Homo sapiens OX=9606 GN=ARF6 PE=1 SV=2	3	3	24.6	24.6		0.388087	4710800	1828200	20.082	0	4.791	6794900	3	22.1675	20.802	-1.36555	0.388087	NO		Other / potential client / background
Q92785	Q92785	Zinc finger protein ubi-d4		DPF2	sp|Q92785|REQU_HUMAN Zinc finger protein ubi-d4 OS=Homo sapiens OX=9606 GN=DPF2 PE=1 SV=2	4	4	15.9	15.9		0.387939	13689000	5310500	44.155	0	8.1943	20602000	7	23.7065	22.3404	-1.3661	0.387939	NO		Other / potential client / background
P62140	P62140	Serine/threonine-protein phosphatase PP1-beta catalytic subunit		PPP1CB	sp|P62140|PP1B_HUMAN Serine/threonine-protein phosphatase PP1-beta catalytic subunit OS=Homo sapiens OX=9606 GN=PPP1CB PE=1 SV=3	9	2	36.4	7		0.384891	29863000	11494000	37.186	0	51.088	49605000	4	24.8319	23.4544	-1.37748	0.384891	NO		Other / potential client / background
P35269	P35269	General transcription factor IIF subunit 1		GTF2F1	sp|P35269|T2FA_HUMAN General transcription factor IIF subunit 1 OS=Homo sapiens OX=9606 GN=GTF2F1 PE=1 SV=2	4	4	11.8	11.8		0.381588	8358500	3189500	58.24	0	11.891	11968000	5	22.9948	21.6049	-1.38991	0.381588	NO		Other / potential client / background
Q9UKF6	Q9UKF6	Cleavage and polyadenylation specificity factor subunit 3		CPSF3	sp|Q9UKF6|CPSF3_HUMAN Cleavage and polyadenylation specificity factor subunit 3 OS=Homo sapiens OX=9606 GN=CPSF3 PE=1 SV=1	4	4	8.6	8.6		0.376081	10828000	4072200	77.485	0	9.71	15930000	6	23.3683	21.9574	-1.41089	0.376081	NO		Other / potential client / background
P46019	P46019	Phosphorylase b kinase regulatory subunit alpha, liver isoform		PHKA2	sp|P46019|KPB2_HUMAN Phosphorylase b kinase regulatory subunit alpha, liver isoform OS=Homo sapiens OX=9606 GN=PHKA2 PE=1 SV=1	2	2	2.3	2.3		0.375873	1801300	677060	138.41	0	2.825	2947500	2	20.7806	19.3689	-1.41168	0.375873	NO		Other / potential client / background
[truncated: 167 more rows]

## Sheet: group_summary
Functional_group	TPR_MEEVD_binder	count
Cytoskeletal / structural	NO	53
Mitochondrial / metabolic	NO	124
[truncated: 3 more rows]

## Sheet: top30_annotated
Protein IDs	Majority protein IDs	Protein names	AG comment	Gene names	Fasta headers	Peptides	Unique peptides	Sequence coverage [%]	Unique sequence coverage [%]	Potential contaminant	Ratio 'Sample' vs. 'Control'	LFQ intensity control	LFQ intensity sample	Mol. weight [kDa]	Q-value	Score	Intensity	MS/MS count	log2_LFQ_control	log2_LFQ_sample	log2_FC_sample_vs_control	FC_sample_vs_control	TPR_MEEVD_binder	TPR_notes	Functional_group
[truncated: 30 more rows]
