# Supplementary material for: Beyond a Passive Tether: Structural Insights into the Disordered Tail of Hsp90
Source: J Am Chem Soc. 2026 Apr 9;148(15):16469–81. doi: 10.1021/jacs.6c04189 (PMC13107436; doi:10.1021/jacs.6c04189)
Supplement: Supplementary file 3 [file ja6c04189_si_003.xlsx]

## Sheet: annotated_protein_groups
Protein IDs	Majority protein IDs	Protein names	Gene names	Fasta headers	Peptides	Unique peptides	Sequence coverage [%]	Unique sequence coverage [%]	Potential contaminant	Ratio 'S' vs. 'C'	C1	C3	S1	S2	Mol. weight [kDa]	Q-value	Score	MS/MS count	log2_C1	log2_C3	log2_S1	log2_S2	log2_mean_control	log2_mean_sample	log2_FC_sample_vs_control	FC_sample_vs_control	p_value	minus_log10_p	q_value_BH	TPR_MEEVD_binder	TPR_notes	Functional_group
AGP1;Q58FG1	AGP1			sp|AGP1|HSP90-CTD	36	35	90.9	90.9		9264.64	1722799872	7.8797e+06	888519000064	1311400787968	22.076	0	323.31	1459	30.6821	22.9097	39.6926	40.2542	26.7959	39.9734	13.1775	9264.64	0.180965	0.742406	0.307964	NO		Other / potential client / background
O00370	O00370	LINE-1 retrotransposable element ORF2 protein;Reverse transcriptase;Endonuclease		sp|O00370|LORF2_HUMAN LINE-1 retrotransposable element ORF2 protein OS=Homo sapiens OX=9606 PE=1 SV=1	2	2	1.1	1.1		436.784	2.92011e+06	1.34978e+06	769520448	977180544	149.01	0.0062281	1.4556	5	21.4776	20.3643	29.5194	29.864	20.9209	29.6917	8.77078	436.784	0.0264615	1.57739	0.177858	NO		Other / potential client / background
O60271	O60271	C-Jun-amino-terminal kinase-interacting protein 4	SPAG9	sp|O60271|JIP4_HUMAN C-Jun-amino-terminal kinase-interacting protein 4 OS=Homo sapiens OX=9606 GN=SPAG9 PE=1 SV=4	4	4	4.9	4.9		276.346	1.15101e+06	648829	456289792	124990032	146.2	0	14.222	8	20.1345	19.3075	28.7654	26.8972	19.721	27.8313	8.11033	276.346	0.0407581	1.38979	0.187421	NO		Cytoskeletal / structural
Q8WZ42	Q8WZ42	Titin	TTN	sp|Q8WZ42|TITIN_HUMAN Titin OS=Homo sapiens OX=9606 GN=TTN PE=1 SV=4	2	2	0.1	0.1		90.1393	1.11712e+06	1186330	81334968	132390000	3816	0	10.659	7	20.0913	20.1781	26.2774	26.9802	20.1347	26.6288	6.49408	90.1392	0.0319331	1.49576	0.179472	NO		Other / potential client / background
P04259	P04259	Keratin, type II cytoskeletal 6B	KRT6B	sp|P04259|K2C6B_HUMAN Keratin, type II cytoskeletal 6B OS=Homo sapiens OX=9606 GN=KRT6B PE=1 SV=5	37	1	52.7	1.6		76.7308	742168	1.51406e+06	39020000	169549968	60.066	0	15.813	2	19.5014	20.53	25.2177	27.3371	20.0157	26.2774	6.26173	76.7307	0.0640221	1.19367	0.197976	NO		Cytoskeletal / structural
Q16891	Q16891	MICOS complex subunit MIC60	IMMT	sp|Q16891|MIC60_HUMAN MICOS complex subunit MIC60 OS=Homo sapiens OX=9606 GN=IMMT PE=1 SV=1	7	7	10.7	10.7		72.8705	1.48606e+06	700850	50604020	109290032	83.677	0	15.091	11	20.5031	19.4187	25.5927	26.7036	19.9609	26.1482	6.18726	72.8705	0.0154004	1.81247	0.160421	NO		Mitochondrial / metabolic
Q5VTU8;P56381	Q5VTU8;P56381	ATP synthase subunit epsilon-like protein, mitochondrial;ATP synthase subunit epsilon, mitochondrial	ATP5EP2;ATP5E	sp|Q5VTU8|AT5EL_HUMAN ATP synthase subunit epsilon-like protein, mitochondrial OS=Homo sapiens OX=9606 GN=ATP5F1EP2 PE=1 SV=1;sp|P56381|ATP5E_HUMAN ATP synthase subunit epsilon, mitochondrial OS=Homo sapiens OX=9606 GN=ATP5F1E PE=1 SV=2	2	2	29.4	29.4		61.0672	3.37472e+06	513786	97472008	66337012	5.8068	0.00043802	2.4108	2	21.6863	18.9708	26.5385	25.9833	20.3286	26.2609	5.93232	61.0671	0.131372	0.881497	0.257938	NO		Mitochondrial / metabolic
Q96P63	Q96P63	Serpin B12	SERPINB12	sp|Q96P63|SPB12_HUMAN Serpin B12 OS=Homo sapiens OX=9606 GN=SERPINB12 PE=1 SV=1	5	5	12.3	12.3		51.9627	1.87326e+06	1.14835e+06	67855960	85599048	46.276	0	9.3473	6	20.8371	20.1311	26.016	26.3511	20.4841	26.1835	5.6994	51.9627	0.0158126	1.801	0.160421	NO		Other / potential client / background
P22695	P22695	Cytochrome b-c1 complex subunit 2, mitochondrial	UQCRC2	sp|P22695|QCR2_HUMAN Cytochrome b-c1 complex subunit 2, mitochondrial OS=Homo sapiens OX=9606 GN=UQCRC2 PE=1 SV=3	6	6	17	17		46.675	1.65445e+06	2.21183e+06	74534024	106960048	48.442	0	14.864	9	20.6579	21.0768	26.1514	26.6725	20.8674	26.4119	5.54458	46.675	0.00438124	2.3584	0.160421	NO		Mitochondrial / metabolic
P00738;P00739	P00738	Haptoglobin;Haptoglobin alpha chain;Haptoglobin beta chain	HP	sp|P00738|HPT_HUMAN Haptoglobin OS=Homo sapiens OX=9606 GN=HP PE=1 SV=1	7	7	14.8	14.8		44.1848	966041	659395	510319840	2.43695e+06	45.205	0	21.661	7	19.8817	19.3308	28.9268	21.2166	19.6063	25.0717	5.46548	44.1848	0.390135	0.408785	0.479141	NO		Other / potential client / background
P31151;Q86SG5	P31151;Q86SG5	Protein S100-A7;Protein S100-A7A	S100A7;S100A7A	sp|P31151|S10A7_HUMAN Protein S100-A7 OS=Homo sapiens OX=9606 GN=S100A7 PE=1 SV=4;sp|Q86SG5|S1A7A_HUMAN Protein S100-A7A OS=Homo sapiens OX=9606 GN=S100A7A PE=1 SV=3	2	2	21.8	21.8		37.983	905624	1.05832e+06	82859016	16687999	11.471	0.0012892	2.2323	2	19.7886	20.0134	26.3042	23.9923	19.901	25.1482	5.24728	37.9829	0.135189	0.869057	0.260053	NO		Other / potential client / background
P04280;P02812	P04280;P02812	Basic salivary proline-rich protein 1;Proline-rich peptide II-2;Basic peptide IB-6;Peptide P-H;Basic salivary proline-rich protein 2;Basic proline-rich peptide IB-1;Basic proline-rich peptide P-E;Basic proline-rich peptide IB-7;Basic proline-rich peptide IB-8c;Basic proline-rich peptide IB-4	PRB1;PRB2	sp|P04280|PRP1_HUMAN Basic salivary proline-rich protein 1 OS=Homo sapiens OX=9606 GN=PRB1 PE=1 SV=3;sp|P02812|PRB2_HUMAN Basic salivary proline-rich protein 2 OS=Homo sapiens OX=9606 GN=PRB2 PE=1 SV=3	2	2	13	13		28.1743	1.26547e+06	393964	142110080	2.78477e+06	38.561	0	8.2324	2	20.2712	18.5877	27.0824	21.4091	19.4295	24.2458	4.81631	28.1743	0.322606	0.491328	0.42224	NO		Other / potential client / background
Q15517	Q15517	Corneodesmosin	CDSN	sp|Q15517|CDSN_HUMAN Corneodesmosin OS=Homo sapiens OX=9606 GN=CDSN PE=1 SV=3	2	2	5.1	5.1		27.9605	567528	1860023	27122010	30428002	51.522	0	3.2734	4	19.1143	20.8269	24.693	24.8589	19.9706	24.7759	4.80532	27.9605	0.109557	0.960362	0.236258	NO		Cytoskeletal / structural
Q6UWP8	Q6UWP8	Suprabasin	SBSN	sp|Q6UWP8|SBSN_HUMAN Suprabasin OS=Homo sapiens OX=9606 GN=SBSN PE=1 SV=2	3	3	11.5	11.5		26.9477	2.65767e+06	1.11837e+06	66545016	32434996	60.54	0	4.2606	3	21.3417	20.093	25.9878	24.951	20.7173	25.4694	4.75209	26.9477	0.0301692	1.52044	0.178417	NO		Other / potential client / background
Q96DR8	Q96DR8	Mucin-like protein 1	MUCL1	sp|Q96DR8|MUCL1_HUMAN Mucin-like protein 1 OS=Homo sapiens OX=9606 GN=MUCL1 PE=1 SV=1	2	2	17.8	17.8		24.9754	1.82161e+06	13067006	244080128	60830988	9.0391	0.0012864	2.2054	1	20.7968	23.6394	27.8628	25.8583	22.2181	26.8605	4.64244	24.9754	0.129941	0.886252	0.257397	NO		Other / potential client / background
P05090	P05090	Apolipoprotein D	APOD	sp|P05090|APOD_HUMAN Apolipoprotein D OS=Homo sapiens OX=9606 GN=APOD PE=1 SV=1	3	3	16.4	16.4		22.1258	2049400	2.0947e+06	298350208	7.044e+06	21.275	0	4.0651	3	20.9668	20.9983	28.1524	22.748	20.9825	25.4502	4.46766	22.1258	0.346297	0.460552	0.443705	NO		Other / potential client / background
P30405	P30405	Peptidyl-prolyl cis-trans isomerase F, mitochondrial	PPIF	sp|P30405|PPIF_HUMAN Peptidyl-prolyl cis-trans isomerase F, mitochondrial OS=Homo sapiens OX=9606 GN=PPIF PE=1 SV=1	4	3	31.4	28		21.7871	2.06949e+06	4.0616e+06	38063976	104820024	22.04	0	26.118	2	20.9808	21.9536	25.1819	26.6433	21.4672	25.9126	4.4454	21.7871	0.0486124	1.31325	0.191564	NO		Mitochondrial / metabolic
P61626	P61626	Lysozyme C	LYZ	sp|P61626|LYSC_HUMAN Lysozyme C OS=Homo sapiens OX=9606 GN=LYZ PE=1 SV=1	4	4	24.3	24.3		20.7684	3586201	40328996	1438700544	43360004	16.537	0	11.324	8	21.774	25.2653	30.4221	25.3699	23.5197	27.896	4.37632	20.7684	0.304376	0.51659	0.406985	NO		Other / potential client / background
P82933	P82933	28S ribosomal protein S9, mitochondrial	MRPS9	sp|P82933|RT09_HUMAN 28S ribosomal protein S9, mitochondrial OS=Homo sapiens OX=9606 GN=MRPS9 PE=1 SV=2	4	4	10.1	10.1		20.0423	429674	1.82187e+06	13518991	23260000	45.834	0	6.5182	3	18.7129	20.797	23.6885	24.4713	19.7549	24.0799	4.32498	20.0423	0.117266	0.930829	0.245395	NO		Mitochondrial / metabolic
Q8IVT2	Q8IVT2	Mitotic interactor and substrate of PLK1	MISP	sp|Q8IVT2|MISP_HUMAN Mitotic interactor and substrate of PLK1 OS=Homo sapiens OX=9606 GN=MISP PE=1 SV=1	10	10	20.5	20.5		18.9541	12765994	4288800	60922980	322859808	75.356	0	23.4	17	23.6058	22.0321	25.8605	28.2663	22.819	27.0634	4.24444	18.9541	0.116678	0.933011	0.244867	NO		Other / potential client / background
P48047	P48047	ATP synthase subunit O, mitochondrial	ATP5O	sp|P48047|ATPO_HUMAN ATP synthase subunit O, mitochondrial OS=Homo sapiens OX=9606 GN=ATP5PO PE=1 SV=1	5	5	28.6	28.6		18.5909	1.81918e+06	22874986	75423984	190690112	23.277	0	10.393	10	20.7949	24.4473	26.1685	27.5067	22.6211	26.8376	4.21653	18.5909	0.231625	0.635215	0.349511	NO		Mitochondrial / metabolic
P01040	P01040	Cystatin-A;Cystatin-A, N-terminally processed	CSTA	sp|P01040|CYTA_HUMAN Cystatin-A OS=Homo sapiens OX=9606 GN=CSTA PE=1 SV=1	7	7	83.7	83.7		17.3872	11449006	58206996	484960000	415429856	11.006	0	18.927	25	23.4487	25.7947	28.8533	28.63	24.6217	28.7417	4.11996	17.3872	0.173809	0.759928	0.301994	NO		Other / potential client / background
Q9UJZ1	Q9UJZ1	Stomatin-like protein 2, mitochondrial	STOML2	sp|Q9UJZ1|STML2_HUMAN Stomatin-like protein 2, mitochondrial OS=Homo sapiens OX=9606 GN=STOML2 PE=1 SV=1	10	10	40.4	40.4		16.7202	2.0076e+06	19613008	111800024	98461000	38.534	0	36.396	20	20.937	24.2253	26.7363	26.553	22.5812	26.6447	4.06352	16.7202	0.243867	0.612848	0.359967	NO		Mitochondrial / metabolic
Q14980	Q14980	Nuclear mitotic apparatus protein 1	NUMA1	sp|Q14980|NUMA1_HUMAN Nuclear mitotic apparatus protein 1 OS=Homo sapiens OX=9606 GN=NUMA1 PE=1 SV=2	8	8	5.2	5.2		16.3245	23935010	398755	60789020	41840024	238.26	0	7.1127	5	24.5126	18.6051	25.8573	25.3184	21.5589	25.5878	4.02896	16.3244	0.401281	0.396551	0.489264	NO		Other / potential client / background
Q9UHB6;Q9BT23	Q9UHB6	LIM domain and actin-binding protein 1	LIMA1	sp|Q9UHB6|LIMA1_HUMAN LIM domain and actin-binding protein 1 OS=Homo sapiens OX=9606 GN=LIMA1 PE=1 SV=1	12	12	19.1	19.1		16.1915	34862988	1.8539e+06	113530064	149250064	85.225	0	19.214	15	25.0552	20.8221	26.7585	27.1532	22.9387	26.9558	4.01717	16.1915	0.306568	0.513473	0.408153	NO		Cytoskeletal / structural
Q9HCN8	Q9HCN8	Stromal cell-derived factor 2-like protein 1	SDF2L1	sp|Q9HCN8|SDF2L_HUMAN Stromal cell-derived factor 2-like protein 1 OS=Homo sapiens OX=9606 GN=SDF2L1 PE=1 SV=2	2	2	14.9	14.9		16.0229	831543	773976	9268606	17827000	23.598	0	3.6248	5	19.6654	19.5619	23.1439	24.0876	19.6137	23.6157	4.00206	16.0228	0.0717243	1.14433	0.20125	NO		Other / potential client / background
Q08554	Q08554	Desmocollin-1	DSC1	sp|Q08554|DSC1_HUMAN Desmocollin-1 OS=Homo sapiens OX=9606 GN=DSC1 PE=1 SV=2	6	6	7.7	7.7		15.2611	16552010	25695004	379530208	260990000	99.986	0	12.171	12	23.9805	24.615	28.4996	27.9594	24.2977	28.2295	3.93179	15.2611	0.0119662	1.92204	0.160421	NO		Cytoskeletal / structural
P68871	P68871	Hemoglobin subunit beta;LVV-hemorphin-7;Spinorphin	HBB	sp|P68871|HBB_HUMAN Hemoglobin subunit beta OS=Homo sapiens OX=9606 GN=HBB PE=1 SV=2	2	1	15.6	8.8		14.9087	2.86923e+06	1.16141e+06	41509004	17844002	15.998	0	6.7603	3	21.4522	20.1475	25.3069	24.0889	20.7998	24.6979	3.89809	14.9087	0.0490398	1.30945	0.19196	NO		Other / potential client / background
P12236;P12235	P12236;P12235	ADP/ATP translocase 3;ADP/ATP translocase 3, N-terminally processed;ADP/ATP translocase 1	SLC25A6;SLC25A4	sp|P12236|ADT3_HUMAN ADP/ATP translocase 3 OS=Homo sapiens OX=9606 GN=SLC25A6 PE=1 SV=4;sp|P12235|ADT1_HUMAN ADP/ATP translocase 1 OS=Homo sapiens OX=9606 GN=SLC25A4 PE=1 SV=4	13	2	39.3	8.1		14.2249	1.76409e+06	7.685e+06	58965972	46521968	32.866	0	3.7815	7	20.7505	22.8736	25.8134	25.4714	21.8121	25.6424	3.83034	14.2249	0.164432	0.784012	0.290693	NO		Other / potential client / background
Q02413	Q02413	Desmoglein-1	DSG1	sp|Q02413|DSG1_HUMAN Desmoglein-1 OS=Homo sapiens OX=9606 GN=DSG1 PE=1 SV=2	11	11	14.5	14.5		13.5133	14959993	22731004	265359984	234009904	113.75	0	24.435	29	23.8346	24.4382	27.9834	27.802	24.1364	27.8927	3.7563	13.5132	0.0357088	1.44722	0.186431	NO		Cytoskeletal / structural
Q96DA0	Q96DA0	Zymogen granule protein 16 homolog B	ZG16B	sp|Q96DA0|ZG16B_HUMAN Zymogen granule protein 16 homolog B OS=Homo sapiens OX=9606 GN=ZG16B PE=1 SV=3	4	4	26	26		13.0157	2.39268e+06	3.8137e+06	264279888	5.8493e+06	22.739	0	7.1463	5	21.1902	21.8628	27.9775	22.4798	21.5265	25.2287	3.70218	13.0157	0.404074	0.393539	0.491252	NO		Other / potential client / background
O00159	O00159	Unconventional myosin-Ic	MYO1C	sp|O00159|MYO1C_HUMAN Unconventional myosin-Ic OS=Homo sapiens OX=9606 GN=MYO1C PE=1 SV=4	13	13	14.6	14.6		12.8522	6.2219e+06	18066998	85890952	216180080	121.68	0	26.259	30	22.5689	24.1069	26.356	27.6877	23.3379	27.0218	3.68394	12.8522	0.0705904	1.15125	0.20125	NO		Other / potential client / background
Q9Y277	Q9Y277	Voltage-dependent anion-selective channel protein 3	VDAC3	sp|Q9Y277|VDAC3_HUMAN Voltage-dependent anion-selective channel protein 3 OS=Homo sapiens OX=9606 GN=VDAC3 PE=1 SV=1	3	3	11.3	11.3		12.5281	770448	5.98171e+06	26099000	27714988	30.658	0	7.0325	7	19.5553	22.5121	24.6375	24.7242	21.0337	24.6808	3.64709	12.5281	0.244927	0.610964	0.3604	NO		Other / potential client / background
O00116	O00116	Alkyldihydroxyacetonephosphate synthase, peroxisomal	AGPS	sp|O00116|ADAS_HUMAN Alkyldihydroxyacetonephosphate synthase, peroxisomal OS=Homo sapiens OX=9606 GN=AGPS PE=1 SV=1	5	5	10.3	10.3		12.4723	1.60929e+06	1.26624e+06	6.0769e+06	52163024	72.911	0	13.615	10	20.618	20.2721	22.5349	25.6365	20.4451	24.0857	3.64066	12.4723	0.252918	0.59702	0.368446	NO		Other / potential client / background
P46013	P46013	Antigen KI-67	MKI67	sp|P46013|KI67_HUMAN Proliferation marker protein Ki-67 OS=Homo sapiens OX=9606 GN=MKI67 PE=1 SV=2	28	28	13.4	13.4		11.845	24898990	12364005	137970032	313060160	358.69	0	69.836	41	24.5696	23.5596	27.0398	28.2219	24.0646	27.6308	3.56621	11.845	0.0464289	1.33321	0.188381	NO		Other / potential client / background
Q71DI3;Q16695;P84243;P68431;Q6NXT2	Q71DI3;Q16695;P84243;P68431;Q6NXT2	Histone H3.2;Histone H3.1t;Histone H3.3;Histone H3.1;Histone H3.3C	HIST2H3A;HIST3H3;H3F3A;HIST1H3A;H3F3C	sp|Q71DI3|H32_HUMAN Histone H3.2 OS=Homo sapiens OX=9606 GN=H3C15 PE=1 SV=3;sp|Q16695|H31T_HUMAN Histone H3.1t OS=Homo sapiens OX=9606 GN=H3-4 PE=1 SV=3;sp|P84243|H33_HUMAN Histone H3.3 OS=Homo sapiens OX=9606 GN=H3-3A PE=1 SV=2;sp|P68431|H31_HUMAN Histone	5	2	25	8.1		11.7897	108749968	285679968	1830400512	2359200000	15.388	0	8.345	18	26.6964	28.0898	30.7695	31.1357	27.3931	30.9526	3.55945	11.7897	0.104997	0.978823	0.232269	NO		Other / potential client / background
Q9NX63	Q9NX63	MICOS complex subunit MIC19	CHCHD3	sp|Q9NX63|MIC19_HUMAN MICOS complex subunit MIC19 OS=Homo sapiens OX=9606 GN=CHCHD3 PE=1 SV=1	4	4	20.3	20.3		11.6353	8925304	1.10617e+06	25870994	51663996	26.152	0	7.8163	4	23.0895	20.0771	24.6248	25.6227	21.5833	25.1237	3.54044	11.6353	0.231221	0.635973	0.349466	NO		Mitochondrial / metabolic
P00403	P00403	Cytochrome c oxidase subunit 2	MT-CO2	sp|P00403|COX2_HUMAN Cytochrome c oxidase subunit 2 OS=Homo sapiens OX=9606 GN=MT-CO2 PE=1 SV=1	3	3	15.9	15.9		11.1819	1.8685e+06	3.2075e+06	30324992	24711016	25.565	0	3.5228	5	20.8334	21.613	24.854	24.5587	21.2232	24.7063	3.48309	11.1819	0.0450027	1.34676	0.187421	NO		Mitochondrial / metabolic
Q00325	Q00325	Phosphate carrier protein, mitochondrial	SLC25A3	sp|Q00325|MPCP_HUMAN Phosphate carrier protein, mitochondrial OS=Homo sapiens OX=9606 GN=SLC25A3 PE=1 SV=2	6	6	16.3	16.3		10.8399	23374986	33726996	285219936	324790208	40.094	0	13.94	16	24.4785	25.0074	28.0875	28.2749	24.7429	28.1812	3.43828	10.8399	0.0297872	1.52597	0.178417	NO		Mitochondrial / metabolic
P81605	P81605	Dermcidin;Survival-promoting peptide;DCD-1	DCD	sp|P81605|DCD_HUMAN Dermcidin OS=Homo sapiens OX=9606 GN=DCD PE=1 SV=2	4	4	35.5	35.5		10.6473	54718032	20529008	673949760	188949984	11.284	0	13.157	9	25.7055	24.2912	29.3281	27.4934	24.9983	28.4107	3.41241	10.6473	0.105998	0.974703	0.233408	NO		Other / potential client / background
Q9NQ50	Q9NQ50	39S ribosomal protein L40, mitochondrial	MRPL40	sp|Q9NQ50|RM40_HUMAN 39S ribosomal protein L40, mitochondrial OS=Homo sapiens OX=9606 GN=MRPL40 PE=1 SV=1	2	2	12.1	12.1		10.6106	1.10908e+06	704839	4.16675e+06	21121998	24.49	0	4.7421	3	20.0809	19.4269	21.9905	24.3322	19.7539	23.1614	3.40743	10.6106	0.190345	0.720458	0.313333	NO		Mitochondrial / metabolic
Q99623	Q99623	Prohibitin-2	PHB2	sp|Q99623|PHB2_HUMAN Prohibitin-2 OS=Homo sapiens OX=9606 GN=PHB2 PE=1 SV=2	13	13	51.2	51.2		10.5884	20399010	19035008	237149936	183570064	33.296	0	23.036	26	24.282	24.1822	27.8212	27.4518	24.2321	27.6365	3.40442	10.5884	0.0243555	1.6134	0.176385	NO		Other / potential client / background
P31937	P31937	3-hydroxyisobutyrate dehydrogenase, mitochondrial	HIBADH	sp|P31937|3HIDH_HUMAN 3-hydroxyisobutyrate dehydrogenase, mitochondrial OS=Homo sapiens OX=9606 GN=HIBADH PE=1 SV=2	4	4	19.6	19.6		10.5117	3000460	2.94865e+06	25821002	37860008	35.329	0	15.865	8	21.5168	21.4916	24.622	25.1742	21.5042	24.8981	3.39392	10.5117	0.0512284	1.29049	0.194678	NO		Mitochondrial / metabolic
Q32P28	Q32P28	Prolyl 3-hydroxylase 1	LEPRE1	sp|Q32P28|P3H1_HUMAN Prolyl 3-hydroxylase 1 OS=Homo sapiens OX=9606 GN=P3H1 PE=1 SV=2	8	8	12	12		10.3682	15473999	5.5464e+06	71311016	129379936	83.393	0	14.63	15	23.8833	22.4031	26.0876	26.947	23.1432	26.5173	3.3741	10.3682	0.0828822	1.08154	0.214398	NO		Other / potential client / background
Q9NYK5	Q9NYK5	39S ribosomal protein L39, mitochondrial	MRPL39	sp|Q9NYK5|RM39_HUMAN 39S ribosomal protein L39, mitochondrial OS=Homo sapiens OX=9606 GN=MRPL39 PE=1 SV=3	2	2	6.5	6.5		10.2919	951416	529741	4336035	12312003	38.711	0	3.714	4	19.8597	19.0149	22.0479	23.5536	19.4373	22.8008	3.36343	10.2918	0.0869547	1.06071	0.218746	NO		Mitochondrial / metabolic
Q5T749	Q5T749	Keratinocyte proline-rich protein	KPRP	sp|Q5T749|KPRP_HUMAN Keratinocyte proline-rich protein OS=Homo sapiens OX=9606 GN=KPRP PE=1 SV=1	2	2	1.6	1.6		10.227	15507996	2.71359e+06	47028996	93589984	64.135	0	2.64	6	23.8865	21.3718	25.487	26.4799	22.6291	25.9834	3.35431	10.227	0.194365	0.711381	0.316647	NO		Cytoskeletal / structural
P05141;Q9H0C2	P05141	ADP/ATP translocase 2;ADP/ATP translocase 2, N-terminally processed	SLC25A5	sp|P05141|ADT2_HUMAN ADP/ATP translocase 2 OS=Homo sapiens OX=9606 GN=SLC25A5 PE=1 SV=7	16	5	47.3	19.1		10.2047	19930994	36546984	327310176	231750048	32.852	0	30.807	12	24.2485	25.1232	28.2861	27.788	24.6859	28.037	3.35116	10.2047	0.0380592	1.41954	0.187421	NO		Other / potential client / background
Q9NV72;Q8N8H1;Q5VIY5;Q6ZN06;P0CJ79;P17035;Q96IR2	Q9NV72;Q8N8H1;Q5VIY5;Q6ZN06;P0CJ79;P17035;Q96IR2	Zinc finger protein 701;Putative protein ZNF321;Zinc finger protein 468;Zinc finger protein 813;Zinc finger protein 888;Zinc finger protein 28;Zinc finger protein 845	ZNF701;ZNF321P;ZNF468;ZNF813;ZNF888;ZNF28;ZNF845	sp|Q9NV72|ZN701_HUMAN Zinc finger protein 701 OS=Homo sapiens OX=9606 GN=ZNF701 PE=1 SV=3;sp|Q8N8H1|ZN321_HUMAN Putative protein ZNF321 OS=Homo sapiens OX=9606 GN=ZNF321P PE=5 SV=3;sp|Q5VIY5|ZN468_HUMAN Zinc finger protein 468 OS=Homo sapiens OX=9606 GN=ZN	2	2	2.8	2.8		10.1743	1.81214e+06	2.08799e+06	6002832	65248964	60.902	0.0036334	1.7117	1	20.7893	20.9937	22.5172	25.9595	20.8915	24.2383	3.34686	10.1743	0.30149	0.520727	0.404517	NO		Other / potential client / background
Q9H9B4	Q9H9B4	Sideroflexin-1	SFXN1	sp|Q9H9B4|SFXN1_HUMAN Sideroflexin-1 OS=Homo sapiens OX=9606 GN=SFXN1 PE=1 SV=4	2	2	7.8	7.8		10.0326	839397	2.32544e+06	13745006	14293993	35.619	0	5.5637	3	19.679	21.1491	23.7124	23.7689	20.414	23.7407	3.32662	10.0326	0.137989	0.860155	0.26404	NO		Other / potential client / background
P55084	P55084	Trifunctional enzyme subunit beta, mitochondrial;3-ketoacyl-CoA thiolase	HADHB	sp|P55084|ECHB_HUMAN Trifunctional enzyme subunit beta, mitochondrial OS=Homo sapiens OX=9606 GN=HADHB PE=1 SV=3	9	9	22.4	22.4		9.8917	11694000	26488014	93340992	324700032	51.294	0	9.8474	11	23.4793	24.6588	26.476	28.2745	24.0691	27.3753	3.30622	9.8917	0.109541	0.960422	0.236258	NO		Mitochondrial / metabolic
P52948	P52948	Nuclear pore complex protein Nup98-Nup96;Nuclear pore complex protein Nup98;Nuclear pore complex protein Nup96	NUP98	sp|P52948|NUP98_HUMAN Nuclear pore complex protein Nup98-Nup96 OS=Homo sapiens OX=9606 GN=NUP98 PE=1 SV=4	11	11	6.6	6.6		9.67853	13639003	682377	19464992	44789004	197.58	0	8.8316	9	23.7012	19.3802	24.2144	25.4166	21.5407	24.8155	3.27479	9.67852	0.358422	0.445605	0.452112	NO		Other / potential client / background
P31930	P31930	Cytochrome b-c1 complex subunit 1, mitochondrial	UQCRC1	sp|P31930|QCR1_HUMAN Cytochrome b-c1 complex subunit 1, mitochondrial OS=Homo sapiens OX=9606 GN=UQCRC1 PE=1 SV=3	12	11	31.5	30		9.65617	7725899	11500996	75780008	109330064	52.645	0	14.867	17	22.8813	23.4553	26.1753	26.7041	23.1683	26.4397	3.27145	9.65617	0.0142114	1.84736	0.160421	NO		Mitochondrial / metabolic
P29508	P29508	Serpin B3	SERPINB3	sp|P29508|SPB3_HUMAN Serpin B3 OS=Homo sapiens OX=9606 GN=SERPINB3 PE=1 SV=2	10	3	27.4	9.5		9.64017	1.64573e+06	15679997	109149968	21971000	44.564	0	19.474	3	20.6503	23.9024	26.7017	24.3891	22.2764	25.5454	3.26906	9.64016	0.256043	0.591688	0.37078	NO		Other / potential client / background
P01876	P01876	Ig alpha-1 chain C region	IGHA1	sp|P01876|IGHA1_HUMAN Immunoglobulin heavy constant alpha 1 OS=Homo sapiens OX=9606 GN=IGHA1 PE=1 SV=2	5	3	15.6	11.6		9.56303	1.60423e+06	11419996	156260048	10722000	37.654	0	9.9607	3	20.6135	23.4451	27.2194	23.3541	22.0293	25.2867	3.25747	9.56303	0.317062	0.498856	0.417728	NO		Other / potential client / background
O75367;Q9P0M6	O75367	Core histone macro-H2A.1	H2AFY	sp|O75367|H2AY_HUMAN Core histone macro-H2A.1 OS=Homo sapiens OX=9606 GN=MACROH2A1 PE=1 SV=4	11	11	37.9	37.9		9.35623	22461990	42464000	257850112	323819936	39.617	0	46.04	24	24.421	25.3397	27.942	28.2706	24.8804	28.1063	3.22593	9.35623	0.063297	1.19862	0.197221	NO		Other / potential client / background
P01834	P01834	Ig kappa chain C region	IGKC	sp|P01834|IGKC_HUMAN Immunoglobulin kappa constant OS=Homo sapiens OX=9606 GN=IGKC PE=1 SV=2	2	2	35.5	35.5		9.06944	2.84171e+06	4.4888e+06	100809952	10408001	11.765	0	4.4198	5	21.4383	22.0979	26.5871	23.3112	21.7681	24.9491	3.18101	9.06944	0.293272	0.53273	0.398116	NO		Other / potential client / background
O96008	O96008	Mitochondrial import receptor subunit TOM40 homolog	TOMM40	sp|O96008|TOM40_HUMAN Mitochondrial import receptor subunit TOM40 homolog OS=Homo sapiens OX=9606 GN=TOMM40 PE=1 SV=1	2	2	7.2	7.2		8.99485	3.46349e+06	1.50563e+06	21811992	19343010	37.893	0	3.9278	6	21.7238	20.5219	24.3786	24.2053	21.1229	24.292	3.1691	8.99484	0.113353	0.945567	0.239993	NO		Mitochondrial / metabolic
P01833	P01833	Polymeric immunoglobulin receptor;Secretory component	PIGR	sp|P01833|PIGR_HUMAN Polymeric immunoglobulin receptor OS=Homo sapiens OX=9606 GN=PIGR PE=1 SV=4	3	3	4.3	4.3		8.94513	4875824	1.38038e+06	352100192	1.52951e+06	83.283	0	42.925	2	22.2172	20.3966	28.3914	20.5446	21.3069	24.468	3.1611	8.94513	0.565778	0.247354	0.635702	NO		Other / potential client / background
P05089	P05089	Arginase-1	ARG1	sp|P05089|ARGI1_HUMAN Arginase-1 OS=Homo sapiens OX=9606 GN=ARG1 PE=1 SV=2	7	7	24.2	24.2		8.7854	15809992	18307008	116199944	192249936	34.735	0	16.742	15	23.9143	24.1259	26.792	27.5184	24.0201	27.1552	3.13511	8.7854	0.0557031	1.25412	0.195278	NO		Other / potential client / background
P62805	P62805	Histone H4	HIST1H4A	sp|P62805|H4_HUMAN Histone H4 OS=Homo sapiens OX=9606 GN=H4C1 PE=1 SV=2	13	13	64.1	64.1		8.59186	1243199360	2317999872	16559996928	12846005248	11.367	0	47.435	148	30.2114	31.1102	33.947	33.5806	30.6608	33.7638	3.10297	8.59186	0.0591794	1.22783	0.195278	NO		Other / potential client / background
P35232	P35232	Prohibitin	PHB	sp|P35232|PHB_HUMAN Prohibitin OS=Homo sapiens OX=9606 GN=PHB PE=1 SV=1	10	10	43	43		8.4593	27347010	29422008	269859840	213360000	29.804	0	17.436	22	24.7049	24.8104	28.0076	27.6687	24.7576	27.8382	3.08054	8.4593	0.0222275	1.65311	0.172207	NO		Other / potential client / background
P11310	P11310	Medium-chain specific acyl-CoA dehydrogenase, mitochondrial	ACADM	sp|P11310|ACADM_HUMAN Medium-chain specific acyl-CoA dehydrogenase, mitochondrial OS=Homo sapiens OX=9606 GN=ACADM PE=1 SV=1	5	5	14.7	14.7		8.4592	1.45138e+06	24211004	50759000	49538016	46.588	0	7.1115	7	20.469	24.5292	25.5972	25.562	22.4991	25.5796	3.08052	8.4592	0.370931	0.430707	0.462555	NO		Mitochondrial / metabolic
P09110	P09110	3-ketoacyl-CoA thiolase, peroxisomal	ACAA1	sp|P09110|THIK_HUMAN 3-ketoacyl-CoA thiolase, peroxisomal OS=Homo sapiens OX=9606 GN=ACAA1 PE=1 SV=2	2	2	7.5	7.5		8.43025	2262104	1.39117e+06	13296007	16820992	44.292	0	3.6665	3	21.1092	20.4079	23.6645	24.0038	20.7585	23.8341	3.07558	8.43025	0.0367961	1.4342	0.187421	NO		Other / potential client / background
P05109	P05109	Protein S100-A8;Protein S100-A8, N-terminally processed	S100A8	sp|P05109|S10A8_HUMAN Protein S100-A8 OS=Homo sapiens OX=9606 GN=S100A8 PE=1 SV=1	5	5	47.3	47.3		8.42388	6547797	19422012	290459904	31069016	10.834	0	7.6098	16	22.6426	24.2112	28.1138	24.889	23.4269	26.5014	3.07448	8.42388	0.27341	0.563186	0.382529	NO		Other / potential client / background
P02647	P02647	Apolipoprotein A-I;Proapolipoprotein A-I;Truncated apolipoprotein A-I	APOA1	sp|P02647|APOA1_HUMAN Apolipoprotein A-I OS=Homo sapiens OX=9606 GN=APOA1 PE=1 SV=1	2	2	7.1	7.1		8.3619	2.99926e+06	1.33032e+06	134740080	2.07054e+06	30.777	0.003632	1.7088	2	21.5162	20.3433	27.0056	20.9816	20.9298	23.9936	3.06383	8.3619	0.49099	0.308927	0.571301	NO		Other / potential client / background
O75718	O75718	Cartilage-associated protein	CRTAP	sp|O75718|CRTAP_HUMAN Cartilage-associated protein OS=Homo sapiens OX=9606 GN=CRTAP PE=1 SV=1	2	2	3.7	3.7		8.25671	2.27492e+06	512792	3083691	25789990	46.561	0.0099048	1.3255	1	21.1174	18.968	21.5562	24.6203	20.0427	23.0883	3.04557	8.2567	0.259149	0.586451	0.373304	NO		Other / potential client / background
Q96A33	Q96A33	Coiled-coil domain-containing protein 47	CCDC47	sp|Q96A33|CCD47_HUMAN Coiled-coil domain-containing protein 47 OS=Homo sapiens OX=9606 GN=CCDC47 PE=1 SV=1	3	3	8.9	8.9		8.12991	908006	1.54931e+06	10574048	8793398	55.873	0	6.2822	3	19.7923	20.5632	23.334	23.068	20.1778	23.201	3.02324	8.1299	0.0565615	1.24748	0.195278	NO		Other / potential client / background
P45880	P45880	Voltage-dependent anion-selective channel protein 2	VDAC2	sp|P45880|VDAC2_HUMAN Voltage-dependent anion-selective channel protein 2 OS=Homo sapiens OX=9606 GN=VDAC2 PE=1 SV=2	11	11	47.6	47.6		8.03662	37887000	57291968	403529920	347419776	31.566	0	23.533	29	25.1752	25.7718	28.5881	28.3721	25.4735	28.4801	3.00659	8.03661	0.0401349	1.39648	0.187421	NO		Other / potential client / background
P51659	P51659	Peroxisomal multifunctional enzyme type 2;(3R)-hydroxyacyl-CoA dehydrogenase;Enoyl-CoA hydratase 2	HSD17B4	sp|P51659|DHB4_HUMAN Peroxisomal multifunctional enzyme type 2 OS=Homo sapiens OX=9606 GN=HSD17B4 PE=1 SV=3	13	13	26.4	26.4		7.84007	13702006	21663986	109669976	166370016	79.685	0	32.011	27	23.7079	24.3688	26.7086	27.3098	24.0383	27.0092	2.97087	7.84007	0.022372	1.6503	0.172207	NO		Other / potential client / background
P12273	P12273	Prolactin-inducible protein	PIP	sp|P12273|PIP_HUMAN Prolactin-inducible protein OS=Homo sapiens OX=9606 GN=PIP PE=1 SV=1	3	3	15.1	15.1		7.73305	4.53617e+06	8497102	109879976	20977010	16.572	0	5.7918	5	22.113	23.0185	26.7114	24.3223	22.5658	25.5168	2.95104	7.73305	0.213799	0.669994	0.331517	NO		Cytoskeletal / structural
Q5JTV8	Q5JTV8	Torsin-1A-interacting protein 1	TOR1AIP1	sp|Q5JTV8|TOIP1_HUMAN Torsin-1A-interacting protein 1 OS=Homo sapiens OX=9606 GN=TOR1AIP1 PE=1 SV=2	5	5	10.8	10.8		7.72154	819616	2698952	10735006	12286003	66.248	0	9.1967	4	19.6446	21.364	23.3558	23.5505	20.5043	23.4532	2.94889	7.72153	0.1767	0.752763	0.304843	NO		Cytoskeletal / structural
Q08188	Q08188	Protein-glutamine gamma-glutamyltransferase E;Protein-glutamine gamma-glutamyltransferase E 50 kDa catalytic chain;Protein-glutamine gamma-glutamyltransferase E 27 kDa non-catalytic chain	TGM3	sp|Q08188|TGM3_HUMAN Protein-glutamine gamma-glutamyltransferase E OS=Homo sapiens OX=9606 GN=TGM3 PE=1 SV=4	5	5	9.7	9.7		7.65096	2.47295e+06	9292396	32313996	41627984	76.631	0	5.8084	6	21.2378	23.1476	24.9457	25.3111	22.1927	25.1284	2.93564	7.65096	0.189732	0.72186	0.313265	NO		Other / potential client / background
Q08378	Q08378	Golgin subfamily A member 3	GOLGA3	sp|Q08378|GOGA3_HUMAN Golgin subfamily A member 3 OS=Homo sapiens OX=9606 GN=GOLGA3 PE=1 SV=2	5	5	3.5	3.5		7.62717	54541012	44929976	506560256	281420000	167.35	0	6.0383	8	25.7008	25.4212	28.9162	28.0681	25.561	28.4922	2.93115	7.62717	0.0676484	1.16974	0.200095	NO		Other / potential client / background
Q9NZT1	Q9NZT1	Calmodulin-like protein 5	CALML5	sp|Q9NZT1|CALL5_HUMAN Calmodulin-like protein 5 OS=Homo sapiens OX=9606 GN=CALML5 PE=1 SV=2	5	5	30.8	30.8		7.59448	93141048	43647004	919139840	255099872	15.892	0	41.652	14	26.4729	25.3794	29.7757	27.9265	25.9261	28.8511	2.92495	7.59448	0.140157	0.853386	0.266566	NO		Other / potential client / background
Q15006	Q15006	ER membrane protein complex subunit 2	EMC2	sp|Q15006|EMC2_HUMAN ER membrane protein complex subunit 2 OS=Homo sapiens OX=9606 GN=EMC2 PE=1 SV=1	3	3	13.8	13.8		7.55372	1.50241e+06	1.18235e+06	8315499	12188995	34.833	0	4.7882	3	20.5188	20.1732	22.9874	23.5391	20.346	23.2632	2.91719	7.55371	0.0204728	1.68882	0.168107	NO		Other / potential client / background
Q08722	Q08722	Leukocyte surface antigen CD47	CD47	sp|Q08722|CD47_HUMAN Leukocyte surface antigen CD47 OS=Homo sapiens OX=9606 GN=CD47 PE=1 SV=1	2	2	5.9	5.9		7.40938	3.16268e+06	1746035	21807004	13901993	35.213	0	2.4733	4	21.5927	20.7357	24.3783	23.7288	21.1642	24.0535	2.88935	7.40938	0.038267	1.41718	0.187421	NO		Other / potential client / background
Q96S97	Q96S97	Myeloid-associated differentiation marker	MYADM	sp|Q96S97|MYADM_HUMAN Myeloid-associated differentiation marker OS=Homo sapiens OX=9606 GN=MYADM PE=1 SV=2	2	2	10.2	10.2		7.38888	880886	1.73061e+06	3.52383e+06	23618998	35.273	0	6.122	2	19.7486	20.7229	21.7487	24.4934	20.2357	23.1211	2.88535	7.38887	0.256929	0.590187	0.371572	NO		Other / potential client / background
Q00059	Q00059	Transcription factor A, mitochondrial	TFAM	sp|Q00059|TFAM_HUMAN Transcription factor A, mitochondrial OS=Homo sapiens OX=9606 GN=TFAM PE=1 SV=1	3	3	8.9	8.9		7.27237	8.3123e+06	2.14916e+06	31416016	30074018	29.096	0.0012993	2.294	5	22.9868	21.0353	24.905	24.842	22.0111	24.8735	2.86243	7.27237	0.208829	0.68021	0.327988	NO		Mitochondrial / metabolic
O75844	O75844	CAAX prenyl protease 1 homolog	ZMPSTE24	sp|O75844|FACE1_HUMAN CAAX prenyl protease 1 homolog OS=Homo sapiens OX=9606 GN=ZMPSTE24 PE=1 SV=2	4	4	8	8		7.24958	1.83929e+06	14697007	31297990	45393000	54.812	0	8.8853	6	20.8107	23.809	24.8996	25.436	22.3099	25.1678	2.8579	7.24958	0.300061	0.522791	0.404517	NO		Other / potential client / background
Q4G0N4	Q4G0N4	NAD kinase 2, mitochondrial	NADK2	sp|Q4G0N4|NAKD2_HUMAN NAD kinase 2, mitochondrial OS=Homo sapiens OX=9606 GN=NADK2 PE=1 SV=2	5	5	11.8	11.8		7.17175	573993	7605301	8438106	26609000	49.432	0	8.1271	6	19.1307	22.8586	23.0085	24.6654	20.9946	23.8369	2.84232	7.17175	0.346063	0.460844	0.443705	NO		Mitochondrial / metabolic
P10515	P10515	Dihydrolipoyllysine-residue acetyltransferase component of pyruvate dehydrogenase complex, mitochondrial	DLAT	sp|P10515|ODP2_HUMAN Dihydrolipoyllysine-residue acetyltransferase component of pyruvate dehydrogenase complex, mitochondrial OS=Homo sapiens OX=9606 GN=DLAT PE=1 SV=3	5	5	8.5	8.5		7.14727	1.56494e+06	9994406	19412000	41158996	68.996	0	9.1824	10	20.5777	23.2527	24.2104	25.2947	21.9152	24.7526	2.83739	7.14727	0.249458	0.603002	0.36535	NO		Mitochondrial / metabolic
P25311	P25311	Zinc-alpha-2-glycoprotein	AZGP1	sp|P25311|ZA2G_HUMAN Zinc-alpha-2-glycoprotein OS=Homo sapiens OX=9606 GN=AZGP1 PE=1 SV=2	9	9	33.6	33.6		7.11426	18418000	31194014	221130032	131500000	34.258	0	15.853	18	24.1346	24.8948	27.7203	26.9705	24.5147	27.3454	2.83071	7.11426	0.0337916	1.47119	0.182808	NO		Other / potential client / background
O43823	O43823	A-kinase anchor protein 8	AKAP8	sp|O43823|AKAP8_HUMAN A-kinase anchor protein 8 OS=Homo sapiens OX=9606 GN=AKAP8 PE=1 SV=1	5	5	10.3	10.3		7.06101	1.58768e+06	1.19384e+06	4125477	22907004	76.107	0	11.972	5	20.5985	20.1872	21.9761	24.4493	20.3928	23.2127	2.81987	7.06101	0.255774	0.592143	0.370734	NO		Other / potential client / background
Q13111	Q13111	Chromatin assembly factor 1 subunit A	CHAF1A	sp|Q13111|CAF1A_HUMAN Chromatin assembly factor 1 subunit A OS=Homo sapiens OX=9606 GN=CHAF1A PE=1 SV=3	4	4	7	7		7.05479	1.0709e+06	1.27206e+06	10366994	6539898	106.91	0	4.5089	5	20.0304	20.2787	23.3055	22.6408	20.1546	22.9732	2.8186	7.05478	0.0485866	1.31348	0.191564	NO		Other / potential client / background
Q02880	Q02880	DNA topoisomerase 2-beta	TOP2B	sp|Q02880|TOP2B_HUMAN DNA topoisomerase 2-beta OS=Homo sapiens OX=9606 GN=TOP2B PE=1 SV=3	21	9	14.2	6.8		6.84127	10409005	4876101	36841988	64478044	183.26	0	15.196	12	23.3113	22.2173	25.1348	25.9423	22.7643	25.5386	2.77426	6.84127	0.0633195	1.19846	0.197221	NO		Other / potential client / background
Q96QA5	Q96QA5	Gasdermin-A	GSDMA	sp|Q96QA5|GSDMA_HUMAN Gasdermin-A OS=Homo sapiens OX=9606 GN=GSDMA PE=1 SV=4	2	2	4.9	4.9		6.76323	955472	1.10871e+06	6076002	7.9749e+06	49.364	0.009901	1.3254	1	19.8659	20.0804	22.5347	22.927	19.9732	22.7309	2.75771	6.76322	0.0156647	1.80508	0.160421	NO		Other / potential client / background
Q14108	Q14108	Lysosome membrane protein 2	SCARB2	sp|Q14108|SCRB2_HUMAN Lysosome membrane protein 2 OS=Homo sapiens OX=9606 GN=SCARB2 PE=1 SV=2	3	3	11.1	11.1		6.71476	2.63515e+06	5.4176e+06	25695004	25051008	54.29	0	5.5216	4	21.3295	22.3692	24.615	24.5784	21.8493	24.5967	2.74734	6.71476	0.118692	0.925579	0.245798	NO		Other / potential client / background
P21796	P21796	Voltage-dependent anion-selective channel protein 1	VDAC1	sp|P21796|VDAC1_HUMAN Voltage-dependent anion-selective channel protein 1 OS=Homo sapiens OX=9606 GN=VDAC1 PE=1 SV=2	12	12	50.2	50.2		6.5832	77778992	102269960	634660288	543180032	30.772	0	30.966	31	26.2129	26.6078	29.2414	29.0169	26.4103	29.1291	2.71879	6.5832	0.0152588	1.81648	0.160421	NO		Other / potential client / background
Q9NP55	Q9NP55	BPI fold-containing family A member 1	BPIFA1	sp|Q9NP55|BPIA1_HUMAN BPI fold-containing family A member 1 OS=Homo sapiens OX=9606 GN=BPIFA1 PE=1 SV=1	2	2	9.8	9.8		6.54527	1.41402e+06	976660	19915006	2.9708e+06	26.712	0.0029118	1.896	3	20.4314	19.8975	24.2474	21.5024	20.1644	22.8749	2.71045	6.54527	0.289423	0.538467	0.394249	NO		Other / potential client / background
P16402	P16402	Histone H1.3	HIST1H1D	sp|P16402|H13_HUMAN Histone H1.3 OS=Homo sapiens OX=9606 GN=H1-3 PE=1 SV=2	14	1	37.1	7.2		6.44565	648521	1.70887e+06	12846992	3.58397e+06	22.35	0	3.2658	1	19.3068	20.7046	23.6149	21.7731	20.0057	22.694	2.68832	6.44564	0.154659	0.810626	0.283146	NO		Other / potential client / background
O75521	O75521	Enoyl-CoA delta isomerase 2, mitochondrial	ECI2	sp|O75521|ECI2_HUMAN Enoyl-CoA delta isomerase 2 OS=Homo sapiens OX=9606 GN=ECI2 PE=1 SV=4	3	3	9.1	9.1		6.35543	3.3476e+06	2.5799e+06	18261996	19101990	43.585	0	4.0803	2	21.6747	21.2989	24.1223	24.1872	21.4868	24.1548	2.66799	6.35543	0.0393047	1.40556	0.187421	NO		Mitochondrial / metabolic
O00186	O00186	Syntaxin-binding protein 3	STXBP3	sp|O00186|STXB3_HUMAN Syntaxin-binding protein 3 OS=Homo sapiens OX=9606 GN=STXBP3 PE=1 SV=2	2	2	4.1	4.1		6.32983	1.5198e+06	1.12829e+06	5.94183e+06	11563002	67.764	0	7.6661	4	20.5354	20.1057	22.5025	23.463	20.3206	22.9827	2.66216	6.32982	0.0739902	1.13083	0.203659	NO		Other / potential client / background
Q14151	Q14151	Scaffold attachment factor B2	SAFB2	sp|Q14151|SAFB2_HUMAN Scaffold attachment factor B2 OS=Homo sapiens OX=9606 GN=SAFB2 PE=1 SV=1	23	14	30.2	18		6.32101	60334960	56659988	404650208	337550080	107.47	0	51.56	26	25.8465	25.7558	28.5921	28.3305	25.8012	28.4613	2.66015	6.32101	0.0174991	1.75698	0.160421	NO		Other / potential client / background
Q8NFH5	Q8NFH5	Nucleoporin NUP53	NUP35	sp|Q8NFH5|NUP35_HUMAN Nucleoporin NUP35 OS=Homo sapiens OX=9606 GN=NUP35 PE=1 SV=1	2	2	9.8	9.8		6.22615	832112	997414	2.81876e+06	11414004	34.773	0	5.2422	3	19.6664	19.9278	21.4266	23.4443	19.7971	22.4355	2.63834	6.22614	0.227702	0.642633	0.346214	NO		Other / potential client / background
O43795;Q9UBC5	O43795;Q9UBC5	Unconventional myosin-Ib;Unconventional myosin-Ia	MYO1B;MYO1A	sp|O43795|MYO1B_HUMAN Unconventional myosin-Ib OS=Homo sapiens OX=9606 GN=MYO1B PE=1 SV=3;sp|Q9UBC5|MYO1A_HUMAN Unconventional myosin-Ia OS=Homo sapiens OX=9606 GN=MYO1A PE=1 SV=1	2	2	2.4	2.4		6.02708	4696978	846435	12043994	11991007	131.98	0.0036203	1.6858	2	22.1633	19.691	23.5218	23.5154	20.9272	23.5186	2.59146	6.02708	0.283345	0.547684	0.390447	NO		Other / potential client / background
Q86UE4	Q86UE4	Protein LYRIC	MTDH	sp|Q86UE4|LYRIC_HUMAN Protein LYRIC OS=Homo sapiens OX=9606 GN=MTDH PE=1 SV=2	4	4	8.9	8.9		6.02638	1.28321e+06	17073994	29330002	27129002	63.836	0	7.6525	4	20.2913	24.0253	24.8059	24.6933	22.1583	24.7496	2.59129	6.02638	0.397303	0.400878	0.485494	NO		Other / potential client / background
P40939	P40939	Trifunctional enzyme subunit alpha, mitochondrial;Long-chain enoyl-CoA hydratase;Long chain 3-hydroxyacyl-CoA dehydrogenase	HADHA	sp|P40939|ECHA_HUMAN Trifunctional enzyme subunit alpha, mitochondrial OS=Homo sapiens OX=9606 GN=HADHA PE=1 SV=2	14	14	24.5	24.5		5.89738	24253004	60081992	282020000	179699952	82.999	0	23.573	26	24.5317	25.8404	28.0712	27.421	25.186	27.7461	2.56007	5.89738	0.111434	0.952982	0.237271	NO		Mitochondrial / metabolic
Q6KC79	Q6KC79	Nipped-B-like protein	NIPBL	sp|Q6KC79|NIPBL_HUMAN Nipped-B-like protein OS=Homo sapiens OX=9606 GN=NIPBL PE=1 SV=2	5	5	2.3	2.3		5.87172	8548098	872656	15999995	16073990	316.05	0	9.1721	7	23.0272	19.7351	23.9316	23.9382	21.3811	23.9349	2.55378	5.87172	0.364489	0.438316	0.457648	NO		Other / potential client / background
O75940	O75940	Survival of motor neuron-related-splicing factor 30	SMNDC1	sp|O75940|SPF30_HUMAN Survival of motor neuron-related-splicing factor 30 OS=Homo sapiens OX=9606 GN=SMNDC1 PE=1 SV=1	2	2	13	13		5.69449	2.3086e+06	1.36715e+06	13263001	7.7167e+06	26.711	0	4.0242	2	21.1386	20.3827	23.6609	22.8796	20.7607	23.2702	2.50957	5.69449	0.0439418	1.35712	0.187421	NO		Other / potential client / background
P53597	P53597	Succinyl-CoA ligase [ADP/GDP-forming] subunit alpha, mitochondrial	SUCLG1	sp|P53597|SUCA_HUMAN Succinate--CoA ligase [ADP/GDP-forming] subunit alpha, mitochondrial OS=Homo sapiens OX=9606 GN=SUCLG1 PE=1 SV=4	3	3	9.8	9.8		5.65691	1147316	15938010	17836996	32806010	36.249	0	7.4563	5	20.1298	23.926	24.0884	24.9675	22.0279	24.5279	2.50001	5.6569	0.405604	0.391897	0.491798	NO		Mitochondrial / metabolic
P17480	P17480	Nucleolar transcription factor 1	UBTF	sp|P17480|UBF1_HUMAN Nucleolar transcription factor 1 OS=Homo sapiens OX=9606 GN=UBTF PE=1 SV=1	7	7	11	11		5.64155	17140012	12396003	95810944	70578960	89.405	0	11.539	10	24.0309	23.5634	26.5137	26.0727	23.7971	26.2932	2.49609	5.64155	0.0163276	1.78708	0.160421	NO		Other / potential client / background
P15924	P15924	Desmoplakin	DSP	sp|P15924|DESP_HUMAN Desmoplakin OS=Homo sapiens OX=9606 GN=DSP PE=1 SV=3	40	40	14.6	14.6		5.50551	116980048	190329936	608749888	1108599424	331.77	0	93.678	97	26.8017	27.5039	29.1813	30.0461	27.1528	29.6137	2.46088	5.50551	0.0512883	1.28998	0.194678	NO		Cytoskeletal / structural
Q71UI9;P0C0S5	Q71UI9;P0C0S5	Histone H2A.V;Histone H2A.Z	H2AFV;H2AFZ	sp|Q71UI9|H2AV_HUMAN Histone H2A.V OS=Homo sapiens OX=9606 GN=H2AZ2 PE=1 SV=3;sp|P0C0S5|H2AZ_HUMAN Histone H2A.Z OS=Homo sapiens OX=9606 GN=H2AZ1 PE=1 SV=2	3	1	20.3	7.8		5.46527	14957007	17969996	62123000	129230008	13.509	0	2.8965	6	23.8343	24.0991	25.8886	26.9454	23.9667	26.417	2.45029	5.46527	0.118258	0.92717	0.245798	NO		Other / potential client / background
P31944	P31944	Caspase-14;Caspase-14 subunit p17, mature form;Caspase-14 subunit p10, mature form;Caspase-14 subunit p20, intermediate form;Caspase-14 subunit p8, intermediate form	CASP14	sp|P31944|CASPE_HUMAN Caspase-14 OS=Homo sapiens OX=9606 GN=CASP14 PE=1 SV=2	9	9	38.8	38.8		5.44555	42881024	71105040	361740032	249949984	27.679	0	31.456	24	25.3538	26.0834	28.4304	27.8971	25.7186	28.1637	2.44508	5.44555	0.0392163	1.40653	0.187421	NO		Other / potential client / background
O95202	O95202	LETM1 and EF-hand domain-containing protein 1, mitochondrial	LETM1	sp|O95202|LETM1_HUMAN Mitochondrial proton/calcium exchanger protein OS=Homo sapiens OX=9606 GN=LETM1 PE=1 SV=1	3	3	4.3	4.3		5.37573	1455223	2.35947e+06	9688000	10242002	83.353	0	6.8589	4	20.4728	21.17	23.2078	23.288	20.8214	23.2479	2.42646	5.37573	0.0873008	1.05898	0.219251	NO		Mitochondrial / metabolic
Q99880;Q99879;Q99877;Q93079;Q5QNW6;P62807;P58876;O60814;P57053;Q96A08;A0A2R8Y619	Q99880;Q99879;Q99877;Q93079;Q5QNW6;P62807;P58876;O60814;P57053;Q96A08	Histone H2B type 1-L;Histone H2B type 1-M;Histone H2B type 1-N;Histone H2B type 1-H;Histone H2B type 2-F;Histone H2B type 1-C/E/F/G/I;Histone H2B type 1-D;Histone H2B type 1-K;Histone H2B type F-S;Histone H2B type 1-A	HIST1H2BL;HIST1H2BM;HIST1H2BN;HIST1H2BH;HIST2H2BF;HIST1H2BC;HIST1H2BD;HIST1H2BK;H2BFS;HIST1H2BA	sp|Q99880|H2B1L_HUMAN Histone H2B type 1-L OS=Homo sapiens OX=9606 GN=H2BC13 PE=1 SV=3;sp|Q99879|H2B1M_HUMAN Histone H2B type 1-M OS=Homo sapiens OX=9606 GN=H2BC14 PE=1 SV=3;sp|Q99877|H2B1N_HUMAN Histone H2B type 1-N OS=Homo sapiens OX=9606 GN=H2BC15 PE=1	9	2	55.6	7.9		5.34735	166930080	337290016	1289000064	1248999936	13.952	0	64.164	21	27.3147	28.3294	30.2636	30.2181	27.822	30.2409	2.41882	5.34735	0.13102	0.882663	0.257938	NO		Other / potential client / background
Q9Y3Y2	Q9Y3Y2	Chromatin target of PRMT1 protein	CHTOP	sp|Q9Y3Y2|CHTOP_HUMAN Chromatin target of PRMT1 protein OS=Homo sapiens OX=9606 GN=CHTOP PE=1 SV=2	2	2	10.5	10.5		5.33897	1.14269e+06	1.56637e+06	3.56085e+06	14327992	26.396	0	5.7288	3	20.124	20.579	21.7638	23.7723	20.3515	22.7681	2.41656	5.33897	0.237474	0.624383	0.354432	NO		Other / potential client / background
Q99878;Q96KK5;Q9BTM1;P0C0S8;Q16777;Q6FI13;P20671;REV__Q8NB25	Q99878;Q96KK5;Q9BTM1;P0C0S8;Q16777;Q6FI13;P20671	Histone H2A type 1-J;Histone H2A type 1-H;Histone H2A.J;Histone H2A type 1;Histone H2A type 2-C;Histone H2A type 2-A;Histone H2A type 1-D	HIST1H2AJ;HIST1H2AH;H2AFJ;HIST1H2AG;HIST2H2AC;HIST2H2AA3;HIST1H2AD	sp|Q99878|H2A1J_HUMAN Histone H2A type 1-J OS=Homo sapiens OX=9606 GN=H2AC14 PE=1 SV=3;sp|Q96KK5|H2A1H_HUMAN Histone H2A type 1-H OS=Homo sapiens OX=9606 GN=H2AC12 PE=1 SV=3;sp|Q9BTM1|H2AJ_HUMAN Histone H2A.J OS=Homo sapiens OX=9606 GN=H2AJ PE=1 SV=1;sp|P0	7	1	64.1	8.6		5.2838	8.1859e+06	8561603	168300000	11626003	13.936	0	31.142	8	22.9647	23.0294	27.3265	23.4709	22.9971	25.3987	2.40158	5.2838	0.430565	0.365961	0.514939	NO		Other / potential client / background
P36542	P36542	ATP synthase subunit gamma, mitochondrial	ATP5C1	sp|P36542|ATPG_HUMAN ATP synthase subunit gamma, mitochondrial OS=Homo sapiens OX=9606 GN=ATP5F1C PE=1 SV=1	3	3	11.1	11.1		5.25024	9430703	6615301	28146986	61096964	32.996	0	3.4402	2	23.1689	22.6574	24.7465	25.8646	22.9132	25.3055	2.39238	5.25024	0.102937	0.98743	0.231921	NO		Mitochondrial / metabolic
Q96DV4	Q96DV4	39S ribosomal protein L38, mitochondrial	MRPL38	sp|Q96DV4|RM38_HUMAN 39S ribosomal protein L38, mitochondrial OS=Homo sapiens OX=9606 GN=MRPL38 PE=1 SV=2	3	3	7.6	7.6		5.09145	2.22316e+06	12288001	25206986	28094008	44.596	0.0012948	2.2718	3	21.0842	23.5507	24.5873	24.7438	22.3175	24.6655	2.34808	5.09145	0.306886	0.513023	0.40825	NO		Mitochondrial / metabolic
Q12849	Q12849	G-rich sequence factor 1	GRSF1	sp|Q12849|GRSF1_HUMAN G-rich sequence factor 1 OS=Homo sapiens OX=9606 GN=GRSF1 PE=1 SV=3	3	3	6	6		5.07231	5922599	18062006	40542992	67885032	53.126	0	4.6758	7	22.4978	24.1065	25.2729	26.0166	23.3021	25.6448	2.34264	5.07231	0.167868	0.775032	0.293769	NO		Other / potential client / background
Q5UIP0	Q5UIP0	Telomere-associated protein RIF1	RIF1	sp|Q5UIP0|RIF1_HUMAN Telomere-associated protein RIF1 OS=Homo sapiens OX=9606 GN=RIF1 PE=1 SV=2	4	4	2.5	2.5		5.04941	1.7995e+06	1.3834e+06	3.3715e+06	18826004	274.46	0	7.8275	7	20.7792	20.3998	21.685	24.1662	20.5895	22.9256	2.33612	5.04941	0.305264	0.515324	0.407081	NO		Other / potential client / background
P25705	P25705	ATP synthase subunit alpha, mitochondrial	ATP5A1	sp|P25705|ATPA_HUMAN ATP synthase subunit alpha, mitochondrial OS=Homo sapiens OX=9606 GN=ATP5F1A PE=1 SV=1	23	23	48.1	48.1		4.94734	259680032	338900064	1513199488	1423500160	59.75	0	82.912	71	27.9522	28.3363	30.495	30.4068	28.1442	30.4509	2.30665	4.94734	0.0428864	1.36768	0.187421	NO		Mitochondrial / metabolic
P53582	P53582	Methionine aminopeptidase 1	METAP1	sp|P53582|MAP11_HUMAN Methionine aminopeptidase 1 OS=Homo sapiens OX=9606 GN=METAP1 PE=1 SV=2	2	2	7	7		4.94008	886014	706661	4346797	3.5152e+06	43.215	0	3.3627	1	19.757	19.4307	22.0515	21.7452	19.5938	21.8983	2.30453	4.94007	0.00942436	2.02575	0.160421	NO		Other / potential client / background
P49257	P49257	Protein ERGIC-53	LMAN1	sp|P49257|LMAN1_HUMAN Protein ERGIC-53 OS=Homo sapiens OX=9606 GN=LMAN1 PE=1 SV=2	3	3	5.7	5.7		4.88732	16062009	3267071	40471016	30971000	57.548	0	5.1781	7	23.9371	21.6396	25.2704	24.8844	22.7884	25.0774	2.28904	4.88732	0.289234	0.538751	0.394249	NO		Other / potential client / background
O95302;Q75LS8	O95302	Peptidyl-prolyl cis-trans isomerase FKBP9	FKBP9	sp|O95302|FKBP9_HUMAN Peptidyl-prolyl cis-trans isomerase FKBP9 OS=Homo sapiens OX=9606 GN=FKBP9 PE=1 SV=2	7	7	12.5	12.5		4.79445	13553996	15124996	46866004	100550000	63.083	0	9.2642	12	23.6922	23.8504	25.482	26.5833	23.7713	26.0327	2.26136	4.79445	0.145911	0.835912	0.273353	NO		Other / potential client / background
P61224;P62834;A6NIZ1;O95716	P61224;P62834;A6NIZ1	Ras-related protein Rap-1b;Ras-related protein Rap-1A;Ras-related protein Rap-1b-like protein	RAP1B;RAP1A	sp|P61224|RAP1B_HUMAN Ras-related protein Rap-1b OS=Homo sapiens OX=9606 GN=RAP1B PE=1 SV=1;sp|P62834|RAP1A_HUMAN Ras-related protein Rap-1A OS=Homo sapiens OX=9606 GN=RAP1A PE=1 SV=1;sp|A6NIZ1|RP1BL_HUMAN Ras-related protein Rap-1b-like protein OS=Homo sa	6	6	34.2	34.2		4.7759	37737976	36853000	173079936	183280032	20.825	0	15.04	14	25.1695	25.1353	27.3669	27.4495	25.1524	27.4082	2.25577	4.7759	0.00376276	2.42449	0.160421	NO		Other / potential client / background
Q16778;P33778;P23527;P06899;Q8N257;Q6DRA6;Q6DN03	Q16778;P33778;P23527;P06899;Q8N257	Histone H2B type 2-E;Histone H2B type 1-B;Histone H2B type 1-O;Histone H2B type 1-J;Histone H2B type 3-B	HIST2H2BE;HIST1H2BB;HIST1H2BO;HIST1H2BJ;HIST3H2BB	sp|Q16778|H2B2E_HUMAN Histone H2B type 2-E OS=Homo sapiens OX=9606 GN=H2BC21 PE=1 SV=3;sp|P33778|H2B1B_HUMAN Histone H2B type 1-B OS=Homo sapiens OX=9606 GN=H2BC3 PE=1 SV=2;sp|P23527|H2B1O_HUMAN Histone H2B type 1-O OS=Homo sapiens OX=9606 GN=H2BC17 PE=1 S	9	2	55.6	7.9		4.75759	53809032	91886048	261900080	427309952	13.92	0	4.393	7	25.6813	26.4533	27.9644	28.6707	26.0673	28.3176	2.25023	4.75759	0.0507315	1.29472	0.193984	NO		Other / potential client / background
P33527;O15438	P33527;O15438	Multidrug resistance-associated protein 1;Canalicular multispecific organic anion transporter 2	ABCC1;ABCC3	sp|P33527|MRP1_HUMAN Multidrug resistance-associated protein 1 OS=Homo sapiens OX=9606 GN=ABCC1 PE=1 SV=3;sp|O15438|MRP3_HUMAN Canalicular multispecific organic anion transporter 2 OS=Homo sapiens OX=9606 GN=ABCC3 PE=1 SV=3	2	2	1	1		4.71469	1.61443e+06	3.94519e+06	9842704	14384001	171.59	0.0062064	1.4383	2	20.6226	21.9117	23.2306	23.778	21.2671	23.5043	2.23716	4.71469	0.13898	0.857047	0.265018	NO		Other / potential client / background
P06576	P06576	ATP synthase subunit beta, mitochondrial	ATP5B	sp|P06576|ATPB_HUMAN ATP synthase subunit beta, mitochondrial OS=Homo sapiens OX=9606 GN=ATP5F1B PE=1 SV=3	20	20	50.3	50.3		4.69763	259629920	302349984	1067999488	1622000512	56.559	0	149.79	118	27.9519	28.1716	29.9923	30.5951	28.0618	30.2937	2.23193	4.69763	0.0585774	1.23227	0.195278	NO		Mitochondrial / metabolic
Q9UBU9	Q9UBU9	Nuclear RNA export factor 1	NXF1	sp|Q9UBU9|NXF1_HUMAN Nuclear RNA export factor 1 OS=Homo sapiens OX=9606 GN=NXF1 PE=1 SV=1	10	10	21.3	21.3		4.69462	23903006	27596998	84027040	173020000	70.182	0	32.015	19	24.5107	24.718	26.3244	27.3664	24.6143	26.8454	2.23101	4.69462	0.134736	0.870516	0.259687	NO		Other / potential client / background
Q07065	Q07065	Cytoskeleton-associated protein 4	CKAP4	sp|Q07065|CKAP4_HUMAN Cytoskeleton-associated protein 4 OS=Homo sapiens OX=9606 GN=CKAP4 PE=1 SV=2	10	10	19.9	19.9		4.67174	14096006	16519000	51316004	99033992	66.022	0	40.299	16	23.7488	23.9776	25.6129	26.5614	23.8632	26.0872	2.22396	4.67174	0.117928	0.928384	0.245798	NO		Other / potential client / background
P47985;P0C7P4	P47985;P0C7P4	Cytochrome b-c1 complex subunit Rieske, mitochondrial;Cytochrome b-c1 complex subunit 11;Putative cytochrome b-c1 complex subunit Rieske-like protein 1	UQCRFS1;UQCRFS1P1	sp|P47985|UCRI_HUMAN Cytochrome b-c1 complex subunit Rieske, mitochondrial OS=Homo sapiens OX=9606 GN=UQCRFS1 PE=1 SV=2;sp|P0C7P4|UCRIL_HUMAN Putative cytochrome b-c1 complex subunit Rieske-like protein 1 OS=Homo sapiens OX=9606 GN=UQCRFS1P1 PE=5 SV=1	3	3	8.4	8.4		4.6575	2.12348e+06	1.407e+06	2.47181e+06	26220012	29.668	0	2.9719	3	21.018	20.4242	21.2371	24.6442	20.7211	22.9407	2.21956	4.6575	0.412076	0.385023	0.497672	NO		Mitochondrial / metabolic
P13073	P13073	Cytochrome c oxidase subunit 4 isoform 1, mitochondrial	COX4I1	sp|P13073|COX41_HUMAN Cytochrome c oxidase subunit 4 isoform 1, mitochondrial OS=Homo sapiens OX=9606 GN=COX4I1 PE=1 SV=1	4	4	26	26		4.63934	4.75196e+06	22006000	35888996	62714020	19.576	0	5.7721	9	22.1801	24.3914	25.097	25.9023	23.2857	25.4997	2.21392	4.63934	0.269189	0.569943	0.380757	NO		Mitochondrial / metabolic
P51531	P51531	Probable global transcription activator SNF2L2	SMARCA2	sp|P51531|SMCA2_HUMAN Probable global transcription activator SNF2L2 OS=Homo sapiens OX=9606 GN=SMARCA2 PE=1 SV=2	6	1	3.9	0.8		4.63122	1.94958e+06	940085	16186995	2.42847e+06	181.28	0.003268	1.792	1	20.8947	19.8424	23.9483	21.2116	20.3686	22.58	2.21139	4.63122	0.330739	0.480515	0.429746	NO		Other / potential client / background
Q96HS1	Q96HS1	Serine/threonine-protein phosphatase PGAM5, mitochondrial	PGAM5	sp|Q96HS1|PGAM5_HUMAN Serine/threonine-protein phosphatase PGAM5, mitochondrial OS=Homo sapiens OX=9606 GN=PGAM5 PE=1 SV=2	5	5	17.3	17.3		4.61528	10748000	18910994	44627992	97013040	32.004	0	8.2529	13	23.3576	24.1727	25.4114	26.5317	23.7651	25.9716	2.20642	4.61528	0.0965884	1.01507	0.22928	NO		Mitochondrial / metabolic
Q9NYF8	Q9NYF8	Bcl-2-associated transcription factor 1	BCLAF1	sp|Q9NYF8|BCLF1_HUMAN Bcl-2-associated transcription factor 1 OS=Homo sapiens OX=9606 GN=BCLAF1 PE=1 SV=2	14	13	15.7	14.5		4.58023	71088960	58595980	262099952	333409792	106.12	0	35.182	27	26.0831	25.8043	27.9655	28.3127	25.9437	28.1391	2.19542	4.58023	0.011747	1.93007	0.160421	NO		Other / potential client / background
Q01650;Q9UM01;Q92536	Q01650	Large neutral amino acids transporter small subunit 1	SLC7A5	sp|Q01650|LAT1_HUMAN Large neutral amino acids transporter small subunit 1 OS=Homo sapiens OX=9606 GN=SLC7A5 PE=1 SV=2	6	6	12.6	12.6		4.57858	61345040	85875056	314460160	351189920	55.01	0	24.711	27	25.8704	26.3557	28.2283	28.3877	26.1131	28.308	2.1949	4.57858	0.049165	1.30834	0.19196	NO		Other / potential client / background
P01877	P01877	Ig alpha-2 chain C region	IGHA2	sp|P01877|IGHA2_HUMAN Immunoglobulin heavy constant alpha 2 OS=Homo sapiens OX=9606 GN=IGHA2 PE=1 SV=4	3	1	8.5	4.4		4.53971	1.56303e+06	2.45175e+06	28170998	2803483	36.591	0.00086994	2.3213	1	20.5759	21.2254	24.7477	21.4188	20.9006	23.0832	2.1826	4.5397	0.409006	0.38827	0.494555	NO		Other / potential client / background
P25490;Q96MM3;O15391	P25490	Transcriptional repressor protein YY1	YY1	sp|P25490|TYY1_HUMAN Transcriptional repressor protein YY1 OS=Homo sapiens OX=9606 GN=YY1 PE=1 SV=2	4	4	11.6	11.6		4.52481	40397992	41912992	179879888	192719952	44.712	0	9.7104	10	25.2678	25.3209	27.4225	27.5219	25.2943	27.4722	2.17786	4.52481	0.00287795	2.54092	0.160421	NO		Other / potential client / background
Q9H583	Q9H583	HEAT repeat-containing protein 1;HEAT repeat-containing protein 1, N-terminally processed	HEATR1	sp|Q9H583|HEAT1_HUMAN HEAT repeat-containing protein 1 OS=Homo sapiens OX=9606 GN=HEATR1 PE=1 SV=3	8	8	4.2	4.2		4.50529	43726996	13675005	90072984	134750048	242.37	0	13.636	11	25.382	23.705	26.4246	27.0057	24.5435	26.7152	2.17162	4.50529	0.206767	0.684519	0.326742	NO		Other / potential client / background
P11388	P11388	DNA topoisomerase 2-alpha	TOP2A	sp|P11388|TOP2A_HUMAN DNA topoisomerase 2-alpha OS=Homo sapiens OX=9606 GN=TOP2A PE=1 SV=3	43	31	31.3	23.4		4.48795	129599920	87671976	418919968	546299904	174.38	0	102.45	58	26.9495	26.3856	28.6421	29.0251	26.6676	28.8336	2.16606	4.48795	0.0323703	1.48985	0.180927	NO		Other / potential client / background
O14639	O14639	Actin-binding LIM protein 1	ABLIM1	sp|O14639|ABLM1_HUMAN Actin-binding LIM protein 1 OS=Homo sapiens OX=9606 GN=ABLIM1 PE=1 SV=3	2	2	3.5	3.5		4.46622	1.65425e+06	575917	8855604	2145960	87.687	0.0012848	2.1919	1	20.6577	19.1355	23.0782	21.0332	19.8966	22.0557	2.15905	4.46621	0.242481	0.615322	0.358728	NO		Cytoskeletal / structural
P51398	P51398	28S ribosomal protein S29, mitochondrial	DAP3	sp|P51398|RT29_HUMAN 28S ribosomal protein S29, mitochondrial OS=Homo sapiens OX=9606 GN=DAP3 PE=1 SV=1	2	2	6.5	6.5		4.45966	1.64054e+06	2.7773e+06	6.4741e+06	13997007	45.566	0	2.7258	2	20.6457	21.4053	22.6262	23.7386	21.0255	23.1824	2.15693	4.45966	0.0999555	1.00019	0.230003	NO		Mitochondrial / metabolic
Q9UBI6	Q9UBI6	Guanine nucleotide-binding protein G(I)/G(S)/G(O) subunit gamma-12	GNG12	sp|Q9UBI6|GBG12_HUMAN Guanine nucleotide-binding protein G(I)/G(S)/G(O) subunit gamma-12 OS=Homo sapiens OX=9606 GN=GNG12 PE=1 SV=3	2	2	37.5	37.5		4.42092	2257142	1.2089e+06	16281000	3.27563e+06	8.0061	0	4.2507	2	21.1061	20.2053	23.9567	21.6433	20.6557	22.8	2.14435	4.42092	0.288738	0.539495	0.394249	NO		Other / potential client / background
P07148	P07148	Fatty acid-binding protein, liver	FABP1	sp|P07148|FABPL_HUMAN Fatty acid-binding protein, liver OS=Homo sapiens OX=9606 GN=FABP1 PE=1 SV=1	2	2	16.5	16.5		4.39853	2.94026e+06	1.14198e+06	38102996	1.70491e+06	14.208	0.0062549	1.4885	1	21.4875	20.1231	25.1834	20.7013	20.8053	22.9423	2.13702	4.39853	0.509323	0.293007	0.589191	NO		Other / potential client / background
Q96AY3	Q96AY3	Peptidyl-prolyl cis-trans isomerase FKBP10	FKBP10	sp|Q96AY3|FKB10_HUMAN Peptidyl-prolyl cis-trans isomerase FKBP10 OS=Homo sapiens OX=9606 GN=FKBP10 PE=1 SV=1	9	9	17.5	17.5		4.38947	28378014	23448994	84294976	152099984	64.244	0	17.054	20	24.7583	24.483	26.3289	27.1804	24.6206	26.7547	2.13405	4.38947	0.0997766	1.00097	0.230003	NO		Other / potential client / background
Q15155;P69849;Q5JPE7	Q15155;P69849;Q5JPE7	Nodal modulator 1;Nodal modulator 3;Nodal modulator 2	NOMO1;NOMO3;NOMO2	sp|Q15155|NOMO1_HUMAN Nodal modulator 1 OS=Homo sapiens OX=9606 GN=NOMO1 PE=1 SV=5;sp|P69849|NOMO3_HUMAN Nodal modulator 3 OS=Homo sapiens OX=9606 GN=NOMO3 PE=1 SV=2;sp|Q5JPE7|NOMO2_HUMAN Nodal modulator 2 OS=Homo sapiens OX=9606 GN=NOMO2 PE=1 SV=1	6	6	5.9	5.9		4.38025	2.02761e+06	14130992	8965301	61318036	134.32	0	8.7241	10	20.9513	23.7524	23.0959	25.8698	22.3519	24.4829	2.13101	4.38025	0.392666	0.405977	0.4809	NO		Other / potential client / background
Q9BRK5	Q9BRK5	45 kDa calcium-binding protein	SDF4	sp|Q9BRK5|CAB45_HUMAN 45 kDa calcium-binding protein OS=Homo sapiens OX=9606 GN=SDF4 PE=1 SV=1	2	2	5.8	5.8		4.34422	2.08106e+06	6.1014e+06	13943998	17185006	41.806	0	3.7423	4	20.9889	22.5407	23.7331	24.0346	21.7648	23.8839	2.1191	4.34422	0.212946	0.67173	0.330897	NO		Other / potential client / background
Q5TEC6	Q5TEC6	Histone H3	HIST2H3PS2	sp|Q5TEC6|H3PS2_HUMAN Histone HIST2H3PS2 OS=Homo sapiens OX=9606 GN=H3-2 PE=1 SV=1	4	1	25	8.1		4.33883	45405004	70066040	324100032	184789984	15.43	0.0013021	2.301	11	25.4363	26.0622	28.2719	27.4613	25.7493	27.8666	2.11731	4.33883	0.0597501	1.22366	0.195392	NO		Other / potential client / background
P49748	P49748	Very long-chain specific acyl-CoA dehydrogenase, mitochondrial	ACADVL	sp|P49748|ACADV_HUMAN Very long-chain specific acyl-CoA dehydrogenase, mitochondrial OS=Homo sapiens OX=9606 GN=ACADVL PE=1 SV=1	14	14	26.4	26.4		4.31257	45909992	46269012	142850000	276559840	70.389	0	37.765	26	25.4523	25.4635	27.0899	28.043	25.4579	27.5665	2.10855	4.31257	0.14146	0.849366	0.268388	NO		Mitochondrial / metabolic
P61225;Q9Y3L5;P10114	P61225;Q9Y3L5;P10114	Ras-related protein Rap-2b;Ras-related protein Rap-2c;Ras-related protein Rap-2a	RAP2B;RAP2C;RAP2A	sp|P61225|RAP2B_HUMAN Ras-related protein Rap-2b OS=Homo sapiens OX=9606 GN=RAP2B PE=1 SV=1;sp|Q9Y3L5|RAP2C_HUMAN Ras-related protein Rap-2c OS=Homo sapiens OX=9606 GN=RAP2C PE=1 SV=1;sp|P10114|RAP2A_HUMAN Ras-related protein Rap-2a OS=Homo sapiens OX=9606	2	2	12.6	12.6		4.30831	3.05202e+06	3146386	11944995	14922008	20.504	0.002895	1.8626	4	21.5413	21.5853	23.5099	23.8309	21.5633	23.6704	2.10712	4.30831	0.0447146	1.34955	0.187421	NO		Other / potential client / background
Q9H2P0	Q9H2P0	Activity-dependent neuroprotector homeobox protein	ADNP	sp|Q9H2P0|ADNP_HUMAN Activity-dependent neuroprotector homeobox protein OS=Homo sapiens OX=9606 GN=ADNP PE=1 SV=1	3	3	3.6	3.6		4.26812	1.19516e+06	1.43048e+06	4.11114e+06	7575597	123.56	0	6.1268	3	20.1888	20.4481	21.9711	22.8529	20.3184	22.412	2.0936	4.26811	0.109952	0.958796	0.236878	NO		Other / potential client / background
Q5T200	Q5T200	Zinc finger CCCH domain-containing protein 13	ZC3H13	sp|Q5T200|ZC3HD_HUMAN Zinc finger CCCH domain-containing protein 13 OS=Homo sapiens OX=9606 GN=ZC3H13 PE=1 SV=1	4	4	3.1	3.1		4.23989	3.39411e+06	15326004	32321002	28932012	196.63	0	5.2913	6	21.6946	23.8695	24.946	24.7862	22.782	24.8661	2.08403	4.23989	0.304825	0.51595	0.406985	NO		Other / potential client / background
Q12797	Q12797	Aspartyl/asparaginyl beta-hydroxylase	ASPH	sp|Q12797|ASPH_HUMAN Aspartyl/asparaginyl beta-hydroxylase OS=Homo sapiens OX=9606 GN=ASPH PE=1 SV=3	6	6	13.2	13.2		4.1996	11728001	8459105	42130996	41529972	85.862	0	14.211	17	23.4835	23.0121	25.3284	25.3076	23.2478	25.318	2.07025	4.1996	0.0716822	1.14459	0.20125	NO		Other / potential client / background
Q15149	Q15149	Plectin	PLEC	sp|Q15149|PLEC_HUMAN Plectin OS=Homo sapiens OX=9606 GN=PLEC PE=1 SV=3	260	254	56.6	55.3		4.15863	4178297344	3940200192	15058990080	18907017216	531.78	0	323.31	926	31.9603	31.8756	33.8099	34.1382	31.9179	33.9741	2.05611	4.15863	0.0388029	1.41114	0.187421	NO		Other / potential client / background
P20700	P20700	Lamin-B1	LMNB1	sp|P20700|LMNB1_HUMAN Lamin-B1 OS=Homo sapiens OX=9606 GN=LMNB1 PE=1 SV=2	24	21	43.2	40.3		4.14648	68413992	93016024	175510016	623389696	66.408	0	67.483	42	26.0278	26.471	27.387	29.2156	26.2494	28.3013	2.05189	4.14648	0.25241	0.597893	0.367951	NO		Other / potential client / background
Q8TDL5	Q8TDL5	BPI fold-containing family B member 1	BPIFB1	sp|Q8TDL5|BPIB1_HUMAN BPI fold-containing family B member 1 OS=Homo sapiens OX=9606 GN=BPIFB1 PE=1 SV=1	2	2	5	5		4.14261	1.42255e+06	2.40026e+06	22585000	2.59449e+06	52.441	0.0012777	2.1184	2	20.44	21.1948	24.4289	21.307	20.8174	22.8679	2.05054	4.14261	0.405869	0.391615	0.491846	NO		Other / potential client / background
P11177	P11177	Pyruvate dehydrogenase E1 component subunit beta, mitochondrial	PDHB	sp|P11177|ODPB_HUMAN Pyruvate dehydrogenase E1 component subunit beta, mitochondrial OS=Homo sapiens OX=9606 GN=PDHB PE=1 SV=3	11	11	35.1	35.1		4.14097	64129992	59474012	231479968	282539872	39.233	0	32.851	46	25.9345	25.8258	27.7863	28.0739	25.8801	27.9301	2.04997	4.14097	0.0249043	1.60373	0.176385	NO		Mitochondrial / metabolic
P54105	P54105	Methylosome subunit pICln	CLNS1A	sp|P54105|ICLN_HUMAN Methylosome subunit pICln OS=Homo sapiens OX=9606 GN=CLNS1A PE=1 SV=1	2	2	10.5	10.5		4.13966	1931965	1.04687e+06	6816698	5.0845e+06	26.215	0.00625	1.4838	1	20.8816	19.9977	22.7006	22.2777	20.4396	22.4892	2.04951	4.13965	0.0902427	1.04459	0.221394	NO		Other / potential client / background
P0DUB6;P0DTE8;P0DTE7;P19961;P04746;CON__Q3MHH8	P0DUB6;P0DTE8;P0DTE7;P19961;P04746	Alpha-amylase 2B;Pancreatic alpha-amylase	AMY2B;AMY2A	sp|P0DUB6|AMY1A_HUMAN Alpha-amylase 1A OS=Homo sapiens OX=9606 GN=AMY1A PE=1 SV=1;sp|P0DTE8|AMY1C_HUMAN Alpha-amylase 1C OS=Homo sapiens OX=9606 GN=AMY1C PE=1 SV=1;sp|P0DTE7|AMY1B_HUMAN Alpha-amylase 1B OS=Homo sapiens OX=9606 GN=AMY1B PE=1 SV=1;sp|P19961|	9	9	20.5	20.5		4.12547	2.19127e+06	97271952	1106400256	3.27882e+06	57.767	0	37.746	12	21.0633	26.5355	30.0432	21.6447	23.7994	25.844	2.04456	4.12547	0.728417	0.13762	0.769675	NO		Other / potential client / background
Q15050	Q15050	Ribosome biogenesis regulatory protein homolog	RRS1	sp|Q15050|RRS1_HUMAN Ribosome biogenesis regulatory protein homolog OS=Homo sapiens OX=9606 GN=RRS1 PE=1 SV=2	3	3	9.6	9.6		4.11134	1.36248e+06	11533002	20680986	12843001	41.193	0	2.7995	3	20.3778	23.4593	24.3018	23.6145	21.9185	23.9581	2.03961	4.11134	0.404482	0.393101	0.491252	NO		Ribosomal / translation
P36957	P36957	Dihydrolipoyllysine-residue succinyltransferase component of 2-oxoglutarate dehydrogenase complex, mitochondrial	DLST	sp|P36957|ODO2_HUMAN Dihydrolipoyllysine-residue succinyltransferase component of 2-oxoglutarate dehydrogenase complex, mitochondrial OS=Homo sapiens OX=9606 GN=DLST PE=1 SV=4	11	11	32	32		4.07607	62146988	67931984	195730128	358359872	48.755	0	42.678	23	25.8892	26.0176	27.5443	28.4168	25.9534	27.9806	2.02718	4.07607	0.128608	0.890733	0.25656	NO		Mitochondrial / metabolic
Q4KWH8	Q4KWH8	1-phosphatidylinositol 4,5-bisphosphate phosphodiesterase eta-1	PLCH1	sp|Q4KWH8|PLCH1_HUMAN 1-phosphatidylinositol 4,5-bisphosphate phosphodiesterase eta-1 OS=Homo sapiens OX=9606 GN=PLCH1 PE=1 SV=1	2	2	0.9	0.9		4.05053	18281998	1.56565e+06	15007000	31292984	189.22	0.0016949	2.0594	4	24.1239	20.5783	23.8391	24.8993	22.3511	24.3692	2.01811	4.05053	0.450025	0.346763	0.531826	NO		Other / potential client / background
Q9HDC9	Q9HDC9	Adipocyte plasma membrane-associated protein	APMAP	sp|Q9HDC9|APMAP_HUMAN Adipocyte plasma membrane-associated protein OS=Homo sapiens OX=9606 GN=APMAP PE=1 SV=2	3	3	7.2	7.2		3.98034	11338997	14022994	41294984	61003980	46.48	0	4.1254	4	23.4348	23.7413	25.2995	25.8624	23.588	25.5809	1.99289	3.98034	0.0447786	1.34893	0.187421	NO		Other / potential client / background
P14923	P14923	Junction plakoglobin	JUP	sp|P14923|PLAK_HUMAN Junction plakoglobin OS=Homo sapiens OX=9606 GN=JUP PE=1 SV=3	22	21	33.6	32.6		3.87363	144900080	174420064	533029888	711460288	81.744	0	49.908	52	27.1105	27.378	28.9896	29.4062	27.2442	29.1979	1.95369	3.87363	0.0243071	1.61427	0.176385	NO		Other / potential client / background
Q96QC0	Q96QC0	Serine/threonine-protein phosphatase 1 regulatory subunit 10	PPP1R10	sp|Q96QC0|PP1RA_HUMAN Serine/threonine-protein phosphatase 1 regulatory subunit 10 OS=Homo sapiens OX=9606 GN=PPP1R10 PE=1 SV=1	6	6	8.5	8.5		3.86492	9308799	7.4261e+06	34875988	29607982	99.057	0	17.519	12	23.1502	22.8242	25.0557	24.8195	22.9872	24.9376	1.95044	3.86492	0.0140662	1.85182	0.160421	NO		Other / potential client / background
O15226	O15226	NF-kappa-B-repressing factor	NKRF	sp|O15226|NKRF_HUMAN NF-kappa-B-repressing factor OS=Homo sapiens OX=9606 GN=NKRF PE=1 SV=2	3	3	5.1	5.1		3.85429	1440924	956959	1.86952e+06	10956998	77.672	0	4.5371	3	20.4586	19.8681	20.8342	23.3853	20.1633	22.1098	1.94646	3.85429	0.359747	0.444003	0.453513	NO		Other / potential client / background
O75475	O75475	PC4 and SFRS1-interacting protein	PSIP1	sp|O75475|PSIP1_HUMAN PC4 and SFRS1-interacting protein OS=Homo sapiens OX=9606 GN=PSIP1 PE=1 SV=1	18	17	34.3	32.8		3.83512	208070032	155489936	514469696	924930048	60.103	0	61.882	74	27.6325	27.2122	28.9385	29.7848	27.4224	29.3616	1.93927	3.83512	0.089765	1.04689	0.220983	NO		Cytoskeletal / structural
Q6P0N0	Q6P0N0	Mis18-binding protein 1	MIS18BP1	sp|Q6P0N0|M18BP_HUMAN Mis18-binding protein 1 OS=Homo sapiens OX=9606 GN=MIS18BP1 PE=1 SV=1	2	2	1.8	1.8		3.83427	1.70404e+06	1.94677e+06	2.1728e+06	22445988	129.08	0.0088123	1.3572	1	20.7005	20.8927	21.0511	24.42	20.7966	22.7355	1.93895	3.83426	0.454908	0.342077	0.53615	NO		Other / potential client / background
O00469	O00469	Procollagen-lysine,2-oxoglutarate 5-dioxygenase 2	PLOD2	sp|O00469|PLOD2_HUMAN Procollagen-lysine,2-oxoglutarate 5-dioxygenase 2 OS=Homo sapiens OX=9606 GN=PLOD2 PE=1 SV=2	4	4	6.9	6.9		3.83362	1.26497e+06	829596	1.48125e+06	10412006	84.685	0	9.2383	4	20.2707	19.6621	20.4984	23.3117	19.9664	21.9051	1.93871	3.83362	0.392163	0.406534	0.480553	NO		Other / potential client / background
Q6PJT7	Q6PJT7	Zinc finger CCCH domain-containing protein 14	ZC3H14	sp|Q6PJT7|ZC3HE_HUMAN Zinc finger CCCH domain-containing protein 14 OS=Homo sapiens OX=9606 GN=ZC3H14 PE=1 SV=1	3	3	5.7	5.7		3.82731	5998001	867438	2.22236e+06	34293984	82.875	0	3.73	6	22.5161	19.7264	21.0837	25.0315	21.1212	23.0576	1.93633	3.82731	0.515078	0.288127	0.594279	NO		Other / potential client / background
O14646;O14647;Q9HCK8;Q8TD26;Q3L8U1;Q9P2D1	O14646	Chromodomain-helicase-DNA-binding protein 1	CHD1	sp|O14646|CHD1_HUMAN Chromodomain-helicase-DNA-binding protein 1 OS=Homo sapiens OX=9606 GN=CHD1 PE=1 SV=2	12	12	9.5	9.5		3.80689	21564002	24343014	70630016	107710016	196.69	0	11.873	16	24.3621	24.537	26.0738	26.6826	24.4496	26.3782	1.92861	3.80689	0.0799526	1.09717	0.211098	NO		Other / potential client / background
O00592	O00592	Podocalyxin	PODXL	sp|O00592|PODXL_HUMAN Podocalyxin OS=Homo sapiens OX=9606 GN=PODXL PE=1 SV=2	7	7	13.1	13.1		3.80326	51701984	63955996	173090000	276329952	58.635	0	17.661	18	25.6237	25.9306	27.3669	28.0418	25.7771	27.7044	1.92724	3.80326	0.0703027	1.15303	0.20125	NO		Other / potential client / background
P16615;O14983;Q93084	P16615	Sarcoplasmic/endoplasmic reticulum calcium ATPase 2	ATP2A2	sp|P16615|AT2A2_HUMAN Sarcoplasmic/endoplasmic reticulum calcium ATPase 2 OS=Homo sapiens OX=9606 GN=ATP2A2 PE=1 SV=1	14	14	17.7	17.7		3.79513	47825992	49329988	230109952	147670064	114.76	0	27.379	23	25.5113	25.556	27.7777	27.1378	25.5336	27.4578	1.92415	3.79513	0.103514	0.984999	0.231921	NO		Mitochondrial / metabolic
Q96KA5	Q96KA5	Cleft lip and palate transmembrane protein 1-like protein	CLPTM1L	sp|Q96KA5|CLP1L_HUMAN Cleft lip and palate transmembrane protein 1-like protein OS=Homo sapiens OX=9606 GN=CLPTM1L PE=1 SV=1	2	2	4.5	4.5		3.79003	1.60185e+06	3.3664e+06	5598803	13834996	62.228	0	3.3892	3	20.6113	21.6828	22.4167	23.7218	21.147	23.0693	1.92221	3.79003	0.155322	0.808767	0.28323	NO		Other / potential client / background
P24752	P24752	Acetyl-CoA acetyltransferase, mitochondrial	ACAT1	sp|P24752|THIL_HUMAN Acetyl-CoA acetyltransferase, mitochondrial OS=Homo sapiens OX=9606 GN=ACAT1 PE=1 SV=1	5	5	14.1	14.1		3.76489	12358007	19171996	57848040	58053980	45.199	0	6.6594	8	23.5589	24.1925	25.7858	25.7909	23.8757	25.7883	1.91261	3.76489	0.104473	0.980995	0.231921	NO		Mitochondrial / metabolic
P38159;Q96E39;O75526;Q8IZ40;Q8N7X1	P38159;Q96E39	RNA-binding motif protein, X chromosome;RNA-binding motif protein, X chromosome, N-terminally processed;RNA binding motif protein, X-linked-like-1	RBMX;RBMXL1	sp|P38159|RBMX_HUMAN RNA-binding motif protein, X chromosome OS=Homo sapiens OX=9606 GN=RBMX PE=1 SV=3;sp|Q96E39|RMXL1_HUMAN RNA binding motif protein, X-linked-like-1 OS=Homo sapiens OX=9606 GN=RBMXL1 PE=1 SV=1	23	23	50.1	50.1		3.73831	677190144	664780096	2203598592	2854998528	42.331	0	75.45	115	29.335	29.3083	31.0372	31.4108	29.3216	31.224	1.90238	3.73831	0.0611321	1.21373	0.196971	NO		Other / potential client / background
Q10471;Q8N4A0	Q10471	Polypeptide N-acetylgalactosaminyltransferase 2;Polypeptide N-acetylgalactosaminyltransferase 2 soluble form	GALNT2	sp|Q10471|GALT2_HUMAN Polypeptide N-acetylgalactosaminyltransferase 2 OS=Homo sapiens OX=9606 GN=GALNT2 PE=1 SV=1	9	9	16.8	16.8		3.72114	18866992	28928990	81442032	92798000	64.732	0	24.183	15	24.1694	24.786	26.2793	26.4676	24.4777	26.3734	1.89574	3.72114	0.0806276	1.09352	0.211817	NO		Other / potential client / background
O75947	O75947	ATP synthase subunit d, mitochondrial	ATP5H	sp|O75947|ATP5H_HUMAN ATP synthase subunit d, mitochondrial OS=Homo sapiens OX=9606 GN=ATP5PD PE=1 SV=3	3	3	19.9	19.9		3.70581	4406947	1.64583e+06	3627472	27458992	18.491	0	3.5583	3	22.0713	20.6504	21.7905	24.7108	21.3609	23.2507	1.88979	3.70581	0.401118	0.396728	0.489264	NO		Mitochondrial / metabolic
Q02218;Q9ULD0	Q02218	2-oxoglutarate dehydrogenase, mitochondrial	OGDH	sp|Q02218|ODO1_HUMAN 2-oxoglutarate dehydrogenase, mitochondrial OS=Homo sapiens OX=9606 GN=OGDH PE=1 SV=3	14	14	16.3	16.3		3.68838	41215028	21541006	78734968	153399904	115.93	0	25.097	23	25.2967	24.3606	26.2305	27.1927	24.8286	26.7116	1.88299	3.68838	0.107138	0.970058	0.233783	NO		Mitochondrial / metabolic
Q96PK6	Q96PK6	RNA-binding protein 14	RBM14	sp|Q96PK6|RBM14_HUMAN RNA-binding protein 14 OS=Homo sapiens OX=9606 GN=RBM14 PE=1 SV=2	12	12	22.4	22.4		3.67551	103760024	75251968	205400016	513550272	69.491	0	37.162	36	26.6287	26.1652	27.6139	28.9359	26.397	28.2749	1.87794	3.67551	0.186283	0.729828	0.312276	NO		Other / potential client / background
Q8NBJ5	Q8NBJ5	Procollagen galactosyltransferase 1	COLGALT1	sp|Q8NBJ5|GT251_HUMAN Procollagen galactosyltransferase 1 OS=Homo sapiens OX=9606 GN=COLGALT1 PE=1 SV=1	16	16	24.9	24.9		3.67101	69153032	88202000	218809920	375659904	71.635	0	33.522	39	26.0433	26.3943	27.7051	28.4849	26.2188	28.095	1.87618	3.67101	0.0889426	1.05089	0.220464	NO		Other / potential client / background
P10809	P10809	60 kDa heat shock protein, mitochondrial	HSPD1	sp|P10809|CH60_HUMAN 60 kDa heat shock protein, mitochondrial OS=Homo sapiens OX=9606 GN=HSPD1 PE=1 SV=2	44	44	77.8	77.8		3.6706	1893000320	1974900992	6705600000	7511598592	61.054	0	323.31	241	30.818	30.8791	32.6427	32.8065	30.8486	32.7246	1.87602	3.6706	0.0138273	1.85926	0.160421	NO		Mitochondrial / metabolic
P16591;P07332	P16591;P07332	Tyrosine-protein kinase Fer;Tyrosine-protein kinase Fes/Fps	FER;FES	sp|P16591|FER_HUMAN Tyrosine-protein kinase Fer OS=Homo sapiens OX=9606 GN=FER PE=1 SV=2;sp|P07332|FES_HUMAN Tyrosine-protein kinase Fes/Fps OS=Homo sapiens OX=9606 GN=FES PE=1 SV=3	2	2	1.9	1.9		3.66814	979870	31617016	7.6678e+06	54363988	94.637	0.0032441	1.74	3	19.9022	24.9142	22.8704	25.6961	22.4082	24.2833	1.87505	3.66814	0.596504	0.224387	0.657692	NO		Other / potential client / background
P30084	P30084	Enoyl-CoA hydratase, mitochondrial	ECHS1	sp|P30084|ECHM_HUMAN Enoyl-CoA hydratase, mitochondrial OS=Homo sapiens OX=9606 GN=ECHS1 PE=1 SV=4	5	5	23.8	23.8		3.66323	30493000	32557008	81795960	162870064	31.387	0	13.692	16	24.862	24.9565	26.2855	27.2791	24.9092	26.7823	1.87312	3.66323	0.162284	0.789725	0.288208	NO		Mitochondrial / metabolic
Q96J01	Q96J01	THO complex subunit 3	THOC3	sp|Q96J01|THOC3_HUMAN THO complex subunit 3 OS=Homo sapiens OX=9606 GN=THOC3 PE=1 SV=1	2	2	5.4	5.4		3.65014	805945	7154096	5.3687e+06	14309006	38.771	0.0043842	1.634	1	19.6203	22.7703	22.3561	23.7704	21.1953	23.0633	1.86795	3.65014	0.432036	0.36448	0.516134	NO		Other / potential client / background
P49406	P49406	39S ribosomal protein L19, mitochondrial	MRPL19	sp|P49406|RM19_HUMAN 39S ribosomal protein L19, mitochondrial OS=Homo sapiens OX=9606 GN=MRPL19 PE=1 SV=2	3	3	13.7	13.7		3.6429	7.284e+06	3.8007e+06	14687994	25013016	33.535	0	4.9648	7	22.7963	21.8578	23.8081	24.5762	22.3271	24.1922	1.86509	3.6429	0.0958691	1.01832	0.228585	NO		Mitochondrial / metabolic
Q15758	Q15758	Neutral amino acid transporter B(0)	SLC1A5	sp|Q15758|AAAT_HUMAN Neutral amino acid transporter B(0) OS=Homo sapiens OX=9606 GN=SLC1A5 PE=1 SV=2	6	6	16.3	16.3		3.59878	19246000	24287016	69212024	87466944	56.598	0	21.168	25	24.1981	24.5337	26.0445	26.3822	24.3659	26.2134	1.84751	3.59878	0.0162033	1.7904	0.160421	NO		Other / potential client / background
P56134	P56134	ATP synthase subunit f, mitochondrial	ATP5J2	sp|P56134|ATPK_HUMAN ATP synthase subunit f, mitochondrial OS=Homo sapiens OX=9606 GN=ATP5MF PE=1 SV=3	2	2	25.5	25.5		3.59291	1.58175e+06	668537	1.9363e+06	7049904	10.918	0	2.8508	5	20.5931	19.3506	20.8849	22.7492	19.9719	21.817	1.84515	3.59291	0.259122	0.586496	0.373304	NO		Mitochondrial / metabolic
Q12965;O00160	Q12965	Unconventional myosin-Ie	MYO1E	sp|Q12965|MYO1E_HUMAN Unconventional myosin-Ie OS=Homo sapiens OX=9606 GN=MYO1E PE=1 SV=2	4	4	4.5	4.5		3.58581	1.66861e+06	6.5472e+06	9996494	14052001	127.06	0	4.6711	2	20.6702	22.6424	23.253	23.7443	21.6563	23.4986	1.8423	3.58581	0.299525	0.523567	0.404425	NO		Other / potential client / background
P40937	P40937	Replication factor C subunit 5	RFC5	sp|P40937|RFC5_HUMAN Replication factor C subunit 5 OS=Homo sapiens OX=9606 GN=RFC5 PE=1 SV=1	3	3	10.6	10.6		3.58281	10371998	4.0723e+06	26237004	20664998	38.496	0	2.696	2	23.3062	21.9574	24.6451	24.3007	22.6318	24.4729	1.84109	3.58281	0.206356	0.685382	0.326681	NO		Other / potential client / background
P26006	P26006	Integrin alpha-3;Integrin alpha-3 heavy chain;Integrin alpha-3 light chain	ITGA3	sp|P26006|ITA3_HUMAN Integrin alpha-3 OS=Homo sapiens OX=9606 GN=ITGA3 PE=1 SV=5	3	3	2.9	2.9		3.56709	3.05556e+06	2.28478e+06	9836395	9030800	116.61	0	5.316	4	21.543	21.1236	23.2297	23.1064	21.3333	23.1681	1.83475	3.56709	0.0545758	1.263	0.195278	NO		Other / potential client / background
P04040	P04040	Catalase	CAT	sp|P04040|CATA_HUMAN Catalase OS=Homo sapiens OX=9606 GN=CAT PE=1 SV=3	8	8	14.4	14.4		3.56578	21041004	27323014	68933960	106040064	59.755	0	20.895	17	24.3267	24.7036	26.0387	26.66	24.5152	26.3494	1.83422	3.56578	0.0542285	1.26577	0.195278	NO		Other / potential client / background
O60341	O60341	Lysine-specific histone demethylase 1A	KDM1A	sp|O60341|KDM1A_HUMAN Lysine-specific histone demethylase 1A OS=Homo sapiens OX=9606 GN=KDM1A PE=1 SV=2	3	3	4	4		3.50028	3.01065e+06	1.07453e+06	4972180	7.9715e+06	92.902	0	3.3741	2	21.5216	20.0353	22.2454	22.9264	20.7785	22.5859	1.80747	3.50028	0.209179	0.679481	0.328304	NO		Other / potential client / background
P15328	P15328	Folate receptor alpha	FOLR1	sp|P15328|FOLR1_HUMAN Folate receptor alpha OS=Homo sapiens OX=9606 GN=FOLR1 PE=1 SV=3	4	4	18.7	18.7		3.49198	77252960	100389936	244269952	387150272	29.819	0	10.697	13	26.2031	26.581	27.8639	28.5283	26.3921	28.1961	1.80405	3.49198	0.0645035	1.19042	0.198587	NO		Other / potential client / background
P09622	P09622	Dihydrolipoyl dehydrogenase, mitochondrial	DLD	sp|P09622|DLDH_HUMAN Dihydrolipoyl dehydrogenase, mitochondrial OS=Homo sapiens OX=9606 GN=DLD PE=1 SV=2	8	8	20	20		3.48297	39515992	49863992	101440056	235640096	54.177	0	24.24	24	25.2359	25.5715	26.5961	27.812	25.4037	27.204	1.80032	3.48297	0.187302	0.727458	0.313023	NO		Mitochondrial / metabolic
Q5T0N5	Q5T0N5	Formin-binding protein 1-like	FNBP1L	sp|Q5T0N5|FBP1L_HUMAN Formin-binding protein 1-like OS=Homo sapiens OX=9606 GN=FNBP1L PE=1 SV=3	2	2	2.8	2.8		3.44375	715471	5869903	5425772	9179596	70.065	0	3.001	1	19.4485	22.4849	22.3714	23.13	20.9667	22.7507	1.78398	3.44374	0.441619	0.354952	0.524722	NO		Other / potential client / background
Q99720	Q99720	Sigma non-opioid intracellular receptor 1	SIGMAR1	sp|Q99720|SGMR1_HUMAN Sigma non-opioid intracellular receptor 1 OS=Homo sapiens OX=9606 GN=SIGMAR1 PE=1 SV=1	2	2	9.4	9.4		3.44179	1.33462e+06	1.87489e+06	14300004	2072837	25.127	0.0051282	1.5451	2	20.348	20.8384	23.7695	20.9832	20.5932	22.3763	1.78316	3.44178	0.41761	0.379229	0.503291	NO		Other / potential client / background
Q02809	Q02809	Procollagen-lysine,2-oxoglutarate 5-dioxygenase 1	PLOD1	sp|Q02809|PLOD1_HUMAN Procollagen-lysine,2-oxoglutarate 5-dioxygenase 1 OS=Homo sapiens OX=9606 GN=PLOD1 PE=1 SV=2	10	10	17.1	17.1		3.42378	23970002	30361016	80163016	106419960	83.549	0	19.157	29	24.5147	24.8557	26.2564	26.6652	24.6852	26.4608	1.77559	3.42378	0.0235578	1.62787	0.176044	NO		Other / potential client / background
O43615	O43615	Mitochondrial import inner membrane translocase subunit TIM44	TIMM44	sp|O43615|TIM44_HUMAN Mitochondrial import inner membrane translocase subunit TIM44 OS=Homo sapiens OX=9606 GN=TIMM44 PE=1 SV=2	5	5	11.9	11.9		3.42054	6923802	7297000	16977002	34819000	51.355	0	8.1528	10	22.7231	22.7989	24.0171	25.0534	22.761	24.5352	1.77422	3.42054	0.179245	0.746552	0.305862	NO		Mitochondrial / metabolic
P08559;P29803	P08559	Pyruvate dehydrogenase E1 component subunit alpha, somatic form, mitochondrial	PDHA1	sp|P08559|ODPA_HUMAN Pyruvate dehydrogenase E1 component subunit alpha, somatic form, mitochondrial OS=Homo sapiens OX=9606 GN=PDHA1 PE=1 SV=3	12	12	27.2	27.2		3.41211	57649000	68078984	205629888	222209968	43.295	0	20.611	25	25.7808	26.0207	27.6155	27.7273	25.9007	27.6714	1.77066	3.41211	0.0184169	1.73478	0.162973	NO		Mitochondrial / metabolic
P49916	P49916	DNA ligase 3	LIG3	sp|P49916|DNLI3_HUMAN DNA ligase 3 OS=Homo sapiens OX=9606 GN=LIG3 PE=1 SV=2	7	7	7	7		3.40189	13044998	10489004	41236012	38401016	112.91	0	5.9273	6	23.637	23.3224	25.2974	25.1946	23.4797	25.246	1.76634	3.40189	0.0380661	1.41946	0.187421	NO		Other / potential client / background
Q9BYD2	Q9BYD2	39S ribosomal protein L9, mitochondrial	MRPL9	sp|Q9BYD2|RM09_HUMAN 39S ribosomal protein L9, mitochondrial OS=Homo sapiens OX=9606 GN=MRPL9 PE=1 SV=2	2	2	9.4	9.4		3.37695	4.00129e+06	2.0158e+06	3958376	23237010	30.243	0	3.6607	2	21.932	20.9429	21.9165	24.4699	21.4375	23.1932	1.75572	3.37695	0.382916	0.416896	0.473192	NO		Mitochondrial / metabolic
Q9HCS7	Q9HCS7	Pre-mRNA-splicing factor SYF1	XAB2	sp|Q9HCS7|SYF1_HUMAN Pre-mRNA-splicing factor SYF1 OS=Homo sapiens OX=9606 GN=XAB2 PE=1 SV=2	2	2	3	3		3.3714	1914401	1.11314e+06	7036635	3442199	100.01	0	3.0192	2	20.8685	20.0862	22.7465	21.7149	20.4773	22.2307	1.75335	3.3714	0.122295	0.912592	0.250418	NO		Other / potential client / background
Q13011	Q13011	Delta(3,5)-Delta(2,4)-dienoyl-CoA isomerase, mitochondrial	ECH1	sp|Q13011|ECH1_HUMAN Delta(3,5)-Delta(2,4)-dienoyl-CoA isomerase, mitochondrial OS=Homo sapiens OX=9606 GN=ECH1 PE=1 SV=2	8	8	31.1	31.1		3.35419	52789984	73113976	161950000	268130064	35.816	0	24.082	24	25.6538	26.1236	27.271	27.9984	25.8887	27.6347	1.74596	3.35419	0.0725823	1.13917	0.201998	NO		Mitochondrial / metabolic
P07602	P07602	Prosaposin;Saposin-A;Saposin-B-Val;Saposin-B;Saposin-C;Saposin-D	PSAP	sp|P07602|SAP_HUMAN Prosaposin OS=Homo sapiens OX=9606 GN=PSAP PE=1 SV=2	3	3	5	5		3.35041	21754998	6647828	44590012	36407996	58.112	0.00043668	2.3554	5	24.3748	22.6645	25.4102	25.1178	23.5196	25.264	1.74434	3.35041	0.282963	0.54827	0.390411	NO		Other / potential client / background
O00422	O00422	Histone deacetylase complex subunit SAP18	SAP18	sp|O00422|SAP18_HUMAN Histone deacetylase complex subunit SAP18 OS=Homo sapiens OX=9606 GN=SAP18 PE=1 SV=1	6	6	32.7	32.7		3.33374	44280008	42820972	131880072	159790032	17.561	0	14.525	19	25.4002	25.3518	26.9747	27.2516	25.376	27.1131	1.73714	3.33374	0.0446718	1.34997	0.187421	NO		Other / potential client / background
O94842;O15405;Q96NM4;O94900	O94842	TOX high mobility group box family member 4	TOX4	sp|O94842|TOX4_HUMAN TOX high mobility group box family member 4 OS=Homo sapiens OX=9606 GN=TOX4 PE=1 SV=1	6	6	13.5	13.5		3.31715	19606992	17950004	54425976	71154032	66.194	0	14.663	12	24.2249	24.0975	25.6978	26.0844	24.1612	25.8911	1.72994	3.31715	0.0497046	1.3036	0.192146	NO		Other / potential client / background
P07942	P07942	Laminin subunit beta-1	LAMB1	sp|P07942|LAMB1_HUMAN Laminin subunit beta-1 OS=Homo sapiens OX=9606 GN=LAMB1 PE=1 SV=2	3	3	2.5	2.5		3.31381	1.5422e+06	635541	2.84986e+06	3.77672e+06	198.04	0	3.6738	3	20.5566	19.2776	21.4425	21.8487	19.9171	21.6456	1.72849	3.3138	0.200913	0.696992	0.322255	NO		Other / potential client / background
Q10589	Q10589	Bone marrow stromal antigen 2	BST2	sp|Q10589|BST2_HUMAN Bone marrow stromal antigen 2 OS=Homo sapiens OX=9606 GN=BST2 PE=1 SV=1	2	2	10	10		3.3053	11546000	13004996	33878988	48420984	19.769	0.0025084	1.9465	3	23.4609	23.6326	25.0139	25.5291	23.5467	25.2715	1.72478	3.3053	0.0698938	1.15556	0.20125	NO		Other / potential client / background
P51809	P51809	Vesicle-associated membrane protein 7	VAMP7	sp|P51809|VAMP7_HUMAN Vesicle-associated membrane protein 7 OS=Homo sapiens OX=9606 GN=VAMP7 PE=1 SV=3	2	2	9.1	9.1		3.30362	7.055e+06	1.24716e+06	9070394	10587001	24.935	0	3.8966	2	22.7502	20.2502	23.1127	23.3358	21.5002	23.2243	1.72405	3.30362	0.397961	0.40016	0.486026	NO		Other / potential client / background
Q9GZT8	Q9GZT8	NIF3-like protein 1	NIF3L1	sp|Q9GZT8|NIF3L_HUMAN NIF3-like protein 1 OS=Homo sapiens OX=9606 GN=NIF3L1 PE=1 SV=2	2	2	6.4	6.4		3.30216	1.76813e+06	461515	3195801	2.78429e+06	41.968	0	2.7628	2	20.7538	18.816	21.6077	21.4089	19.7849	21.5083	1.72341	3.30215	0.323601	0.489991	0.422784	NO		Other / potential client / background
P42704	P42704	Leucine-rich PPR motif-containing protein, mitochondrial	LRPPRC	sp|P42704|LPPRC_HUMAN Leucine-rich PPR motif-containing protein, mitochondrial OS=Homo sapiens OX=9606 GN=LRPPRC PE=1 SV=3	29	29	25.1	25.1		3.29618	109200048	126910080	319520064	471239712	157.9	0	75.522	69	26.7024	26.9192	28.2513	28.8119	26.8108	28.5316	1.72079	3.29618	0.0712291	1.14734	0.20125	NO		Mitochondrial / metabolic
P48960	P48960	CD97 antigen;CD97 antigen subunit alpha;CD97 antigen subunit beta	CD97	sp|P48960|AGRE5_HUMAN Adhesion G protein-coupled receptor E5 OS=Homo sapiens OX=9606 GN=ADGRE5 PE=1 SV=4	5	5	8.1	8.1		3.26259	7.5669e+06	6410304	13320992	38759996	91.868	0	13.123	11	22.8513	22.612	23.6672	25.2081	22.7316	24.4376	1.70602	3.26259	0.263709	0.578875	0.375557	NO		Other / potential client / background
P23229	P23229	Integrin alpha-6;Integrin alpha-6 heavy chain;Integrin alpha-6 light chain;Processed integrin alpha-6	ITGA6	sp|P23229|ITA6_HUMAN Integrin alpha-6 OS=Homo sapiens OX=9606 GN=ITGA6 PE=1 SV=5	2	2	1.9	1.9		3.25518	1.49805e+06	6931798	10623006	10357993	126.6	0.0036217	1.687	2	20.5147	22.7248	23.3407	23.3042	21.6197	23.3225	1.70274	3.25518	0.366426	0.436014	0.458436	NO		Other / potential client / background
Q96AG4	Q96AG4	Leucine-rich repeat-containing protein 59	LRRC59	sp|Q96AG4|LRC59_HUMAN Leucine-rich repeat-containing protein 59 OS=Homo sapiens OX=9606 GN=LRRC59 PE=1 SV=1	9	9	34.5	34.5		3.24867	72434048	88000968	224520128	299630144	34.93	0	20.988	25	26.1102	26.391	27.7423	28.1586	26.2506	27.9504	1.69985	3.24867	0.0293319	1.53266	0.178417	NO		Other / potential client / background
O75390	O75390	Citrate synthase, mitochondrial	CS	sp|O75390|CISY_HUMAN Citrate synthase, mitochondrial OS=Homo sapiens OX=9606 GN=CS PE=1 SV=2	11	11	23.6	23.6		3.21552	251570128	253590064	681859904	967380544	51.712	0	21.124	36	27.9064	27.9179	29.3449	29.8495	27.9122	29.5972	1.68505	3.21552	0.0944729	1.02469	0.226963	NO		Mitochondrial / metabolic
Q9HCD5	Q9HCD5	Nuclear receptor coactivator 5	NCOA5	sp|Q9HCD5|NCOA5_HUMAN Nuclear receptor coactivator 5 OS=Homo sapiens OX=9606 GN=NCOA5 PE=1 SV=2	6	6	10.5	10.5		3.20363	2031958	9018106	3718217	50580008	65.536	0	9.1337	8	20.9544	23.1044	21.8262	25.5921	22.0294	23.7091	1.67971	3.20363	0.537035	0.269998	0.611561	NO		Other / potential client / background
Q6WCQ1	Q6WCQ1	Myosin phosphatase Rho-interacting protein	MPRIP	sp|Q6WCQ1|MPRIP_HUMAN Myosin phosphatase Rho-interacting protein OS=Homo sapiens OX=9606 GN=MPRIP PE=1 SV=3	11	11	14.7	14.7		3.18462	7314598	3668500	10346004	26304000	116.53	0	40.956	13	22.8023	21.8068	23.3026	24.6488	22.3046	23.9757	1.67112	3.18462	0.194842	0.710317	0.316647	NO		Cytoskeletal / structural
Q14696	Q14696	LDLR chaperone MESD	MESDC2	sp|Q14696|MESD_HUMAN LRP chaperone MESD OS=Homo sapiens OX=9606 GN=MESD PE=1 SV=2	4	4	17.5	17.5		3.18367	49274976	34643000	162050016	106770024	26.076	0	4.5371	4	25.5544	25.0461	27.2719	26.6699	25.3002	26.9709	1.67069	3.18367	0.0538839	1.26854	0.19518	NO		Other / potential client / background
O60885	O60885	Bromodomain-containing protein 4	BRD4	sp|O60885|BRD4_HUMAN Bromodomain-containing protein 4 OS=Homo sapiens OX=9606 GN=BRD4 PE=1 SV=2	9	8	7.3	6.6		3.17933	29344004	33697000	94167984	106140064	152.22	0	16.121	15	24.8066	25.0061	26.4887	26.6614	24.9063	26.5751	1.66872	3.17933	0.00668906	2.17463	0.160421	NO		Other / potential client / background
O15427	O15427	Monocarboxylate transporter 4	SLC16A3	sp|O15427|MOT4_HUMAN Monocarboxylate transporter 4 OS=Homo sapiens OX=9606 GN=SLC16A3 PE=1 SV=1	5	5	11.6	11.6		3.17433	18410988	40767988	90456048	83611040	49.469	0	14.655	18	24.1341	25.2809	26.4307	26.3172	24.7075	26.374	1.66645	3.17433	0.20806	0.681812	0.327127	NO		Other / potential client / background
P50416	P50416	Carnitine O-palmitoyltransferase 1, liver isoform	CPT1A	sp|P50416|CPT1A_HUMAN Carnitine O-palmitoyltransferase 1, liver isoform OS=Homo sapiens OX=9606 GN=CPT1A PE=1 SV=2	4	4	5.4	5.4		3.15145	2.24149e+06	4279087	3.15219e+06	30220012	88.367	0	9.8248	4	21.096	22.0289	21.5879	24.849	21.5624	23.2185	1.65601	3.15145	0.488665	0.310989	0.5692	NO		Other / potential client / background
Q96F07	Q96F07	Cytoplasmic FMR1-interacting protein 2	CYFIP2	sp|Q96F07|CYFP2_HUMAN Cytoplasmic FMR1-interacting protein 2 OS=Homo sapiens OX=9606 GN=CYFIP2 PE=1 SV=2	6	1	5.2	1		3.13573	1.2753e+06	667650	3.15841e+06	2.65076e+06	148.4	0.003256	1.7709	1	20.2824	19.3487	21.5908	21.338	19.8156	21.4644	1.6488	3.13573	0.155858	0.807272	0.28323	NO		Mitochondrial / metabolic
P23246	P23246	Splicing factor, proline- and glutamine-rich	SFPQ	sp|P23246|SFPQ_HUMAN Splicing factor, proline- and glutamine-rich OS=Homo sapiens OX=9606 GN=SFPQ PE=1 SV=2	39	38	47.2	46.1		3.13431	4688800256	4054100480	13136011264	14215987200	76.149	0	307.21	368	32.1266	31.9167	33.6128	33.7268	32.0217	33.6698	1.64815	3.13431	0.0133499	1.87452	0.160421	NO		Other / potential client / background
P57740	P57740	Nuclear pore complex protein Nup107	NUP107	sp|P57740|NU107_HUMAN Nuclear pore complex protein Nup107 OS=Homo sapiens OX=9606 GN=NUP107 PE=1 SV=1	2	2	2.2	2.2		3.12324	1.29552e+06	6516302	4.94231e+06	16662008	106.37	0	3.2457	2	20.3051	22.6356	22.2368	23.9901	21.4704	23.1134	1.64304	3.12324	0.38441	0.415205	0.474236	NO		Other / potential client / background
Q8WVM8	Q8WVM8	Sec1 family domain-containing protein 1	SCFD1	sp|Q8WVM8|SCFD1_HUMAN Sec1 family domain-containing protein 1 OS=Homo sapiens OX=9606 GN=SCFD1 PE=1 SV=4	2	2	4.7	4.7		3.11499	1564703	3742501	5.94564e+06	9556704	72.379	0	3.6696	3	20.5775	21.8356	22.5034	23.1881	21.2065	22.8457	1.63923	3.11499	0.185431	0.731818	0.311731	NO		Other / potential client / background
Q99714	Q99714	3-hydroxyacyl-CoA dehydrogenase type-2	HSD17B10	sp|Q99714|HCD2_HUMAN 3-hydroxyacyl-CoA dehydrogenase type-2 OS=Homo sapiens OX=9606 GN=HSD17B10 PE=1 SV=3	12	12	69.3	69.3		3.11266	130599936	125979952	344790112	462329920	26.923	0	90.897	52	26.9606	26.9086	28.3611	28.7843	26.9346	28.5727	1.63815	3.11266	0.0779236	1.10833	0.207701	NO		Other / potential client / background
O00567	O00567	Nucleolar protein 56	NOP56	sp|O00567|NOP56_HUMAN Nucleolar protein 56 OS=Homo sapiens OX=9606 GN=NOP56 PE=1 SV=4	9	9	20.7	20.7		3.10899	29286992	31400984	66143996	134389968	66.049	0	28.178	24	24.8038	24.9043	25.9791	27.0019	24.854	26.4905	1.63645	3.10899	0.189885	0.72151	0.313281	NO		Other / potential client / background
P14314	P14314	Glucosidase 2 subunit beta	PRKCSH	sp|P14314|GLU2B_HUMAN Glucosidase 2 subunit beta OS=Homo sapiens OX=9606 GN=PRKCSH PE=1 SV=2	16	16	35.4	35.4		3.10669	247350064	318940192	680009920	1119699840	59.425	0	69.965	50	27.882	28.2487	29.341	30.0605	28.0653	29.7007	1.63538	3.10669	0.0894488	1.04843	0.220701	NO		Other / potential client / background
Q15424	Q15424	Scaffold attachment factor B1	SAFB	sp|Q15424|SAFB1_HUMAN Scaffold attachment factor B1 OS=Homo sapiens OX=9606 GN=SAFB PE=1 SV=4	23	14	32.1	19.5		3.10336	173030064	179049936	463220128	644130304	102.64	0	102.68	39	27.3664	27.4158	28.7871	29.2628	27.3911	29.025	1.63383	3.10336	0.089116	1.05004	0.220464	NO		Other / potential client / background
P05091;P00352	P05091	Aldehyde dehydrogenase, mitochondrial	ALDH2	sp|P05091|ALDH2_HUMAN Aldehyde dehydrogenase, mitochondrial OS=Homo sapiens OX=9606 GN=ALDH2 PE=1 SV=2	6	5	13.7	12.2		3.08383	9491405	11920007	28308990	38007000	56.381	0	14.713	9	23.1782	23.5069	24.7548	25.1798	23.3425	24.9673	1.62472	3.08383	0.0303229	1.51823	0.178417	NO		Mitochondrial / metabolic
Q9Y2W1	Q9Y2W1	Thyroid hormone receptor-associated protein 3	THRAP3	sp|Q9Y2W1|TR150_HUMAN Thyroid hormone receptor-associated protein 3 OS=Homo sapiens OX=9606 GN=THRAP3 PE=1 SV=2	19	18	20.8	19.7		3.07566	125979952	147410048	346529856	506950176	108.66	0	46.772	45	26.9086	27.1353	28.3684	28.9173	27.0219	28.6428	1.6209	3.07566	0.0717747	1.14403	0.20125	NO		Other / potential client / background
Q9NTI5	Q9NTI5	Sister chromatid cohesion protein PDS5 homolog B	PDS5B	sp|Q9NTI5|PDS5B_HUMAN Sister chromatid cohesion protein PDS5 homolog B OS=Homo sapiens OX=9606 GN=PDS5B PE=1 SV=1	10	8	9	8		3.07269	41119020	14912009	79245008	73053976	164.67	0	17.299	17	25.2933	23.83	26.2398	26.1225	24.5616	26.1811	1.6195	3.07269	0.268389	0.571235	0.380205	NO		Other / potential client / background
Q9HB90;Q9NQL2	Q9HB90;Q9NQL2	Ras-related GTP-binding protein C;Ras-related GTP-binding protein D	RRAGC;RRAGD	sp|Q9HB90|RRAGC_HUMAN Ras-related GTP-binding protein C OS=Homo sapiens OX=9606 GN=RRAGC PE=1 SV=1;sp|Q9NQL2|RRAGD_HUMAN Ras-related GTP-binding protein D OS=Homo sapiens OX=9606 GN=RRAGD PE=1 SV=1	2	2	5.3	5.3		3.07179	7.5341e+06	9731196	31216994	22161002	44.223	0	2.861	4	22.845	23.2142	24.8958	24.4015	23.0296	24.6487	1.61908	3.07179	0.0404736	1.39283	0.187421	NO		Other / potential client / background
Q9Y6M7	Q9Y6M7	Sodium bicarbonate cotransporter 3	SLC4A7	sp|Q9Y6M7|S4A7_HUMAN Sodium bicarbonate cotransporter 3 OS=Homo sapiens OX=9606 GN=SLC4A7 PE=1 SV=2	2	2	2.9	2.9		3.06322	2135700	779650	1656600	9431463	136.04	0	3.2302	2	21.0263	19.5725	20.6598	23.1691	20.2994	21.9144	1.61505	3.06322	0.40471	0.392856	0.491257	NO		Other / potential client / background
P52815	P52815	39S ribosomal protein L12, mitochondrial	MRPL12	sp|P52815|RM12_HUMAN 39S ribosomal protein L12, mitochondrial OS=Homo sapiens OX=9606 GN=MRPL12 PE=1 SV=2	2	2	23.2	23.2		3.04749	4.8159e+06	3.9737e+06	9134403	19456990	21.348	0	7.3403	3	22.1994	21.9221	23.1229	24.2138	22.0607	23.6683	1.60762	3.04748	0.190869	0.719265	0.313959	NO		Mitochondrial / metabolic
P14625;Q58FF3	P14625	Endoplasmin	HSP90B1	sp|P14625|ENPL_HUMAN Endoplasmin OS=Homo sapiens OX=9606 GN=HSP90B1 PE=1 SV=1	44	42	52.9	51.2		3.03488	1072900352	1366999680	3191801856	4232297984	92.468	0	239.99	208	29.9989	30.3484	31.5717	31.9788	30.1736	31.7753	1.60164	3.03488	0.0283911	1.54682	0.178417	NO		Other / potential client / background
P01037	P01037	Cystatin-SN	CST1	sp|P01037|CYTN_HUMAN Cystatin-SN OS=Homo sapiens OX=9606 GN=CST1 PE=1 SV=3	2	1	20.6	12.8		3.03177	3.3277e+06	16181004	122480040	4040900	16.387	0	3.6098	3	21.6661	23.9478	26.868	21.9462	22.8069	24.4071	1.60016	3.03177	0.635644	0.196786	0.692195	NO		Other / potential client / background
P42765	P42765	3-ketoacyl-CoA thiolase, mitochondrial	ACAA2	sp|P42765|THIM_HUMAN 3-ketoacyl-CoA thiolase, mitochondrial OS=Homo sapiens OX=9606 GN=ACAA2 PE=1 SV=2	11	11	39.3	39.3		3.02537	63697024	40979980	116950048	204289936	41.924	0	47.748	30	25.9247	25.2884	26.8013	27.606	25.6066	27.2037	1.59711	3.02537	0.0955182	1.01991	0.228472	NO		Mitochondrial / metabolic
P42166;P42167	P42166	Lamina-associated polypeptide 2, isoform alpha;Thymopoietin;Thymopentin	TMPO	sp|P42166|LAP2A_HUMAN Lamina-associated polypeptide 2, isoform alpha OS=Homo sapiens OX=9606 GN=TMPO PE=1 SV=2	14	14	27.2	27.2		3.02181	71897000	70651968	194540048	238430064	75.491	0	42.343	35	26.0994	26.0742	27.5355	27.829	26.0868	27.6822	1.59541	3.02181	0.0567442	1.24608	0.195278	NO		Other / potential client / background
P61619;Q9H9S3	P61619;Q9H9S3	Protein transport protein Sec61 subunit alpha isoform 1;Protein transport protein Sec61 subunit alpha isoform 2	SEC61A1;SEC61A2	sp|P61619|S61A1_HUMAN Protein transport protein Sec61 subunit alpha isoform 1 OS=Homo sapiens OX=9606 GN=SEC61A1 PE=1 SV=2;sp|Q9H9S3|S61A2_HUMAN Protein transport protein Sec61 subunit alpha isoform 2 OS=Homo sapiens OX=9606 GN=SEC61A2 PE=2 SV=3	4	4	7.6	7.6		2.99114	17347994	17259004	45626024	58711988	52.264	0	4.4281	10	24.0483	24.0408	25.4434	25.8072	24.0446	25.6253	1.5807	2.99114	0.0728334	1.13767	0.201998	NO		Other / potential client / background
O94905;O75477	O94905;O75477	Erlin-2;Erlin-1	ERLIN2;ERLIN1	sp|O94905|ERLN2_HUMAN Erlin-2 OS=Homo sapiens OX=9606 GN=ERLIN2 PE=1 SV=1;sp|O75477|ERLN1_HUMAN Erlin-1 OS=Homo sapiens OX=9606 GN=ERLIN1 PE=1 SV=2	3	3	10	10		2.98369	7239298	9032997	16727008	34802984	37.839	0	6.5813	9	22.7874	23.1068	23.9957	25.0527	22.9471	24.5242	1.5771	2.98369	0.182511	0.738712	0.309266	NO		Other / potential client / background
P04439	P04439	HLA class I histocompatibility antigen, A-3 alpha chain	HLA-A	sp|P04439|HLAA_HUMAN HLA class I histocompatibility antigen, A alpha chain OS=Homo sapiens OX=9606 GN=HLA-A PE=1 SV=2	5	3	17.8	8.2		2.97589	26257998	53404988	106169960	116969992	40.84	0	24.486	13	24.6463	25.6705	26.6618	26.8016	25.1584	26.7317	1.57332	2.97589	0.194813	0.710383	0.316647	NO		Other / potential client / background
O95831	O95831	Apoptosis-inducing factor 1, mitochondrial	AIFM1	sp|O95831|AIFM1_HUMAN Apoptosis-inducing factor 1, mitochondrial OS=Homo sapiens OX=9606 GN=AIFM1 PE=1 SV=1	13	13	25.9	25.9		2.96574	57155036	54291012	131970072	206810128	66.9	0	48.458	26	25.7684	25.6942	26.9756	27.6237	25.7313	27.2997	1.56839	2.96574	0.125834	0.9002	0.252966	NO		Mitochondrial / metabolic
Q5BKZ1	Q5BKZ1	DBIRD complex subunit ZNF326	ZNF326	sp|Q5BKZ1|ZN326_HUMAN DBIRD complex subunit ZNF326 OS=Homo sapiens OX=9606 GN=ZNF326 PE=1 SV=2	5	5	10.7	10.7		2.9645	8481905	10613993	14136000	55969008	65.653	0	12.336	11	23.016	23.3395	23.7529	25.7381	23.1777	24.7455	1.56779	2.9645	0.35404	0.450947	0.448634	NO		Other / potential client / background
P61769	P61769	Beta-2-microglobulin;Beta-2-microglobulin form pI 5.3	B2M	sp|P61769|B2MG_HUMAN Beta-2-microglobulin OS=Homo sapiens OX=9606 GN=B2M PE=1 SV=1	3	3	35.3	35.3		2.96285	22240014	22393998	74326984	58822004	13.714	0	6.9103	8	24.4067	24.4166	26.1474	25.8099	24.4116	25.9786	1.56699	2.96285	0.0680881	1.16693	0.200782	NO		Mitochondrial / metabolic
P13667	P13667	Protein disulfide-isomerase A4	PDIA4	sp|P13667|PDIA4_HUMAN Protein disulfide-isomerase A4 OS=Homo sapiens OX=9606 GN=PDIA4 PE=1 SV=2	22	22	41.2	41.2		2.96124	195980000	192459984	474860160	696519936	72.932	0	78.819	77	27.5461	27.52	28.8229	29.3756	27.5331	29.0993	1.5662	2.96124	0.110524	0.956544	0.237164	NO		Other / potential client / background
Q9UM00	Q9UM00	Transmembrane and coiled-coil domain-containing protein 1	TMCO1	sp|Q9UM00|TMCO1_HUMAN Calcium load-activated calcium channel OS=Homo sapiens OX=9606 GN=TMCO1 PE=1 SV=2	2	2	9.6	9.6		2.94373	6542501	8228100	17683998	26379014	27.079	0.0043755	1.6211	4	22.6414	22.9721	24.0759	24.6529	22.8068	24.3644	1.55764	2.94373	0.0647266	1.18892	0.198587	NO		Other / potential client / background
P58107	P58107	Epiplakin	EPPK1	sp|P58107|EPIPL_HUMAN Epiplakin OS=Homo sapiens OX=9606 GN=EPPK1 PE=1 SV=3	25	21	24.2	20.7		2.94341	74141000	73096968	206050064	227869984	555.65	0	44.556	37	26.1438	26.1233	27.6184	27.7636	26.1335	27.691	1.55749	2.94341	0.0267452	1.57275	0.177858	NO		Other / potential client / background
P38646	P38646	Stress-70 protein, mitochondrial	HSPA9	sp|P38646|GRP75_HUMAN Stress-70 protein, mitochondrial OS=Homo sapiens OX=9606 GN=HSPA9 PE=1 SV=2	41	40	55.7	55.7		2.93871	1108899968	1127799680	2935599104	3679097600	73.68	0	204.83	171	30.0465	30.0709	31.451	31.7767	30.0587	31.6139	1.55518	2.93871	0.0650814	1.18654	0.198587	NO		Mitochondrial / metabolic
P27824	P27824	Calnexin	CANX	sp|P27824|CALX_HUMAN Calnexin OS=Homo sapiens OX=9606 GN=CANX PE=1 SV=2	23	23	32.3	32.3		2.92244	335440064	421110016	992620672	1215399424	67.567	0	61.789	83	28.3215	28.6496	29.8867	30.1788	28.4856	30.0327	1.54717	2.92244	0.0202711	1.69312	0.168107	NO		Other / potential client / background
P35613	P35613	Basigin	BSG	sp|P35613|BASI_HUMAN Basigin OS=Homo sapiens OX=9606 GN=BSG PE=1 SV=2	9	9	25.7	25.7		2.91645	93481040	132080032	295130144	355840224	42.2	0	24.466	26	26.4782	26.9768	28.1368	28.4067	26.7275	28.2717	1.54421	2.91645	0.0549711	1.25987	0.195278	NO		Other / potential client / background
P51532	P51532	Transcription activator BRG1	SMARCA4	sp|P51532|SMCA4_HUMAN Transcription activator BRG1 OS=Homo sapiens OX=9606 GN=SMARCA4 PE=1 SV=2	11	6	7.9	4.9		2.90491	11642000	14064993	40275020	34307996	184.64	0	27.86	10	23.4728	23.7456	25.2634	25.032	23.6092	25.1477	1.53849	2.90491	0.0143373	1.84353	0.160421	NO		Other / potential client / background
Q12789	Q12789	General transcription factor 3C polypeptide 1	GTF3C1	sp|Q12789|TF3C1_HUMAN General transcription factor 3C polypeptide 1 OS=Homo sapiens OX=9606 GN=GTF3C1 PE=1 SV=4	2	2	1	1		2.90404	1.62613e+06	3.6469e+06	5098330	9809694	238.87	0	3.3797	2	20.633	21.7982	22.2816	23.2258	21.2156	22.7537	1.53806	2.90404	0.182174	0.739513	0.308935	NO		Other / potential client / background
P04844	P04844	Dolichyl-diphosphooligosaccharide--protein glycosyltransferase subunit 2	RPN2	sp|P04844|RPN2_HUMAN Dolichyl-diphosphooligosaccharide--protein glycosyltransferase subunit 2 OS=Homo sapiens OX=9606 GN=RPN2 PE=1 SV=3	9	9	20.4	20.4		2.90195	57740988	44002984	135800032	157559904	69.283	0	25.513	18	25.7831	25.3911	27.0169	27.2313	25.5871	27.1241	1.53702	2.90195	0.0382147	1.41777	0.187421	NO		Other / potential client / background
P27105	P27105	Erythrocyte band 7 integral membrane protein	STOM	sp|P27105|STOM_HUMAN Stomatin OS=Homo sapiens OX=9606 GN=STOM PE=1 SV=3	9	9	42.7	42.7		2.90163	79467952	149889952	296149888	338639840	31.73	0	47.193	23	26.2439	27.1593	28.1418	28.3352	26.7016	28.2385	1.53687	2.90163	0.171572	0.765554	0.298901	NO		Other / potential client / background
P61421	P61421	V-type proton ATPase subunit d 1	ATP6V0D1	sp|P61421|VA0D1_HUMAN V-type proton ATPase subunit d 1 OS=Homo sapiens OX=9606 GN=ATP6V0D1 PE=1 SV=1	2	2	6.8	6.8		2.89507	6895602	7970501	29901006	15406004	40.329	0	2.9381	4	22.7172	22.9262	24.8337	23.877	22.8217	24.3553	1.5336	2.89507	0.179039	0.747052	0.305748	NO		Other / potential client / background
P05556	P05556	Integrin beta-1	ITGB1	sp|P05556|ITB1_HUMAN Integrin beta-1 OS=Homo sapiens OX=9606 GN=ITGB1 PE=1 SV=2	11	11	17	17		2.89328	62527992	71472984	186170064	200950096	88.414	0	19.773	20	25.898	26.0909	27.472	27.5823	25.9944	27.5272	1.53271	2.89328	0.0120777	1.91801	0.160421	NO		Other / potential client / background
O60488	O60488	Long-chain-fatty-acid--CoA ligase 4	ACSL4	sp|O60488|ACSL4_HUMAN Long-chain-fatty-acid--CoA ligase 4 OS=Homo sapiens OX=9606 GN=ACSL4 PE=1 SV=2	9	8	16.5	13.9		2.88423	12405003	17103996	38977000	45284028	79.187	0	20.995	12	23.5644	24.0278	25.2161	25.4325	23.7961	25.3243	1.52818	2.88423	0.0566447	1.24684	0.195278	NO		Other / potential client / background
P02545;REV__Q5VX52	P02545	Prelamin-A/C;Lamin-A/C	LMNA	sp|P02545|LMNA_HUMAN Prelamin-A/C OS=Homo sapiens OX=9606 GN=LMNA PE=1 SV=1	68	66	75	73.6		2.8739	11632997376	9420694528	31896039424	28377972736	74.139	0	323.31	425	33.4375	33.1332	34.8927	34.7241	33.2853	34.8084	1.52301	2.8739	0.0259592	1.58571	0.177739	NO		Other / potential client / background
Q86W42	Q86W42	THO complex subunit 6 homolog	THOC6	sp|Q86W42|THOC6_HUMAN THO complex subunit 6 homolog OS=Homo sapiens OX=9606 GN=THOC6 PE=1 SV=1	5	5	19.9	19.9		2.87317	12037992	7981605	24314002	32621980	37.535	0	9.7949	9	23.5211	22.9282	24.5353	24.9593	23.2247	24.7473	1.52264	2.87317	0.0624652	1.20436	0.197221	NO		Other / potential client / background
Q15269	Q15269	Periodic tryptophan protein 2 homolog	PWP2	sp|Q15269|PWP2_HUMAN Periodic tryptophan protein 2 homolog OS=Homo sapiens OX=9606 GN=PWP2 PE=2 SV=2	9	9	11.8	11.8		2.85435	20997986	14691995	38969016	64499016	102.45	0	15.917	18	24.3237	23.8085	25.2158	25.9428	24.0661	25.5793	1.51316	2.85435	0.0886225	1.05246	0.220464	NO		Other / potential client / background
Q8TCS8	Q8TCS8	Polyribonucleotide nucleotidyltransferase 1, mitochondrial	PNPT1	sp|Q8TCS8|PNPT1_HUMAN Polyribonucleotide nucleotidyltransferase 1, mitochondrial OS=Homo sapiens OX=9606 GN=PNPT1 PE=1 SV=2	9	9	15.5	15.5		2.84489	13541996	9226195	28855994	35042980	85.95	0	12.467	8	23.6909	23.1373	24.7824	25.0626	23.4141	24.9225	1.50837	2.84489	0.0696003	1.15739	0.20125	NO		Mitochondrial / metabolic
Q9Y5B9	Q9Y5B9	FACT complex subunit SPT16	SUPT16H	sp|Q9Y5B9|SP16H_HUMAN FACT complex subunit SPT16 OS=Homo sapiens OX=9606 GN=SUPT16H PE=1 SV=1	25	25	26.7	26.7		2.82629	337530016	281199808	748059904	1013499648	119.91	0	91.195	75	28.3304	28.067	29.4786	29.9167	28.1987	29.6976	1.49891	2.82629	0.043249	1.36402	0.187421	NO		Other / potential client / background
P50750	P50750	Cyclin-dependent kinase 9	CDK9	sp|P50750|CDK9_HUMAN Cyclin-dependent kinase 9 OS=Homo sapiens OX=9606 GN=CDK9 PE=1 SV=3	7	7	22.3	22.3		2.81667	21955988	23211004	59513968	67936024	42.777	0	25.204	14	24.3881	24.4683	25.8267	26.0177	24.4282	25.9222	1.49399	2.81667	0.019542	1.70903	0.165631	NO		Other / potential client / background
Q8TCJ2	Q8TCJ2	Dolichyl-diphosphooligosaccharide--protein glycosyltransferase subunit STT3B	STT3B	sp|Q8TCJ2|STT3B_HUMAN Dolichyl-diphosphooligosaccharide--protein glycosyltransferase subunit STT3B OS=Homo sapiens OX=9606 GN=STT3B PE=1 SV=1	3	3	4.2	4.2		2.81044	3.32195e+06	3.61882e+06	5186424	18308000	93.673	0	3.8839	2	21.6636	21.7871	22.3063	24.126	21.7253	23.2161	1.4908	2.81044	0.347835	0.458627	0.445155	NO		Other / potential client / background
Q06787	Q06787	Fragile X mental retardation protein 1	FMR1	sp|Q06787|FMR1_HUMAN Synaptic functional regulator FMR1 OS=Homo sapiens OX=9606 GN=FMR1 PE=1 SV=1	6	5	10	8.7		2.80975	16090000	18104012	30634992	75067048	71.174	0	14.674	4	23.9397	24.1098	24.8687	26.1617	24.0247	25.5152	1.49044	2.80975	0.255842	0.592028	0.370734	NO		Other / potential client / background
Q13485;Q12772	Q13485	Mothers against decapentaplegic homolog 4	SMAD4	sp|Q13485|SMAD4_HUMAN Mothers against decapentaplegic homolog 4 OS=Homo sapiens OX=9606 GN=SMAD4 PE=1 SV=1	9	9	19.4	19.4		2.80823	48668972	37586012	144300000	99971936	60.438	0	17.535	16	25.5365	25.1637	27.1045	26.575	25.3501	26.8398	1.48966	2.80823	0.0538566	1.26876	0.19518	NO		Other / potential client / background
P43307	P43307	Translocon-associated protein subunit alpha	SSR1	sp|P43307|SSRA_HUMAN Translocon-associated protein subunit alpha OS=Homo sapiens OX=9606 GN=SSR1 PE=1 SV=3	3	3	18.2	18.2		2.808	5.6743e+06	3685802	12172006	13547995	32.235	0	5.2682	7	22.436	21.8135	23.5371	23.6916	22.1248	23.6143	1.48954	2.808	0.114552	0.940996	0.242029	NO		Other / potential client / background
Q07021	Q07021	Complement component 1 Q subcomponent-binding protein, mitochondrial	C1QBP	sp|Q07021|C1QBP_HUMAN Complement component 1 Q subcomponent-binding protein, mitochondrial OS=Homo sapiens OX=9606 GN=C1QBP PE=1 SV=1	8	8	33.7	33.7		2.80334	129550072	132869920	327969888	412459872	31.362	0	59.952	48	26.9489	26.9854	28.289	28.6197	26.9672	28.4543	1.48715	2.80334	0.0675459	1.1704	0.200095	NO		Mitochondrial / metabolic
Q9HAV7	Q9HAV7	GrpE protein homolog 1, mitochondrial	GRPEL1	sp|Q9HAV7|GRPE1_HUMAN GrpE protein homolog 1, mitochondrial OS=Homo sapiens OX=9606 GN=GRPEL1 PE=1 SV=2	4	4	21.7	21.7		2.80121	13905007	14738998	36218988	44401004	24.279	0	11.516	12	23.7291	23.8131	25.1102	25.4041	23.7711	25.2572	1.48605	2.80121	0.0468488	1.3293	0.18901	NO		Mitochondrial / metabolic
O94925	O94925	Glutaminase kidney isoform, mitochondrial	GLS	sp|O94925|GLSK_HUMAN Glutaminase kidney isoform, mitochondrial OS=Homo sapiens OX=9606 GN=GLS PE=1 SV=1	13	13	24.4	24.4		2.7955	101549952	106419960	223270096	378259872	73.46	0	48.819	32	26.5976	26.6652	27.7342	28.4948	26.6314	28.1145	1.4831	2.7955	0.157378	0.803055	0.284957	NO		Mitochondrial / metabolic
O60832	O60832	H/ACA ribonucleoprotein complex subunit 4	DKC1	sp|O60832|DKC1_HUMAN H/ACA ribonucleoprotein complex subunit DKC1 OS=Homo sapiens OX=9606 GN=DKC1 PE=1 SV=3	16	16	35.2	35.2		2.78978	102289968	112060024	272619968	327240096	57.673	0	36.236	39	26.6081	26.7397	28.0223	28.2858	26.6739	28.154	1.48015	2.78978	0.0248342	1.60495	0.176385	NO		Other / potential client / background
Q8WXF1	Q8WXF1	Paraspeckle component 1	PSPC1	sp|Q8WXF1|PSPC1_HUMAN Paraspeckle component 1 OS=Homo sapiens OX=9606 GN=PSPC1 PE=1 SV=1	15	14	29.4	28.1		2.7851	227739872	209770080	544259712	680860032	58.743	0	44.248	54	27.7628	27.6442	29.0197	29.3428	27.7035	29.1813	1.47773	2.7851	0.0447993	1.34873	0.187421	NO		Other / potential client / background
Q9BV38	Q9BV38	WD repeat-containing protein 18	WDR18	sp|Q9BV38|WDR18_HUMAN WD repeat-containing protein 18 OS=Homo sapiens OX=9606 GN=WDR18 PE=1 SV=2	3	3	6.9	6.9		2.7823	9407006	11914996	22166012	39144008	47.405	0	4.177	3	23.1653	23.5063	24.4018	25.2223	23.3358	24.8121	1.47628	2.7823	0.133998	0.872903	0.259246	NO		Other / potential client / background
Q9Y4L1	Q9Y4L1	Hypoxia up-regulated protein 1	HYOU1	sp|Q9Y4L1|HYOU1_HUMAN Hypoxia up-regulated protein 1 OS=Homo sapiens OX=9606 GN=HYOU1 PE=1 SV=1	14	14	21	21		2.77374	54084976	41236992	134750048	127340000	111.33	0	31.51	38	25.6887	25.2974	27.0057	26.9241	25.4931	26.9649	1.47183	2.77374	0.0735601	1.13336	0.203241	NO		Other / potential client / background
Q13423	Q13423	NAD(P) transhydrogenase, mitochondrial	NNT	sp|Q13423|NNTM_HUMAN NAD(P) transhydrogenase, mitochondrial OS=Homo sapiens OX=9606 GN=NNT PE=1 SV=3	9	9	10.3	10.3		2.77181	21192010	19784998	51394016	62679040	113.89	0	13.728	9	24.337	24.2379	25.6151	25.9015	24.2875	25.7583	1.47083	2.77181	0.0406148	1.39132	0.187421	NO		Mitochondrial / metabolic
P02788	P02788	Lactotransferrin;Lactoferricin-H;Kaliocin-1;Lactoferroxin-A;Lactoferroxin-B;Lactoferroxin-C	LTF	sp|P02788|TRFL_HUMAN Lactotransferrin OS=Homo sapiens OX=9606 GN=LTF PE=1 SV=6	4	4	6.5	6.5		2.76928	4379301	6385698	69279040	3.09559e+06	78.181	0	5.7565	4	22.0623	22.6064	26.0459	21.5618	22.3343	23.8039	1.46951	2.76928	0.630241	0.200494	0.687336	NO		Other / potential client / background
Q15582	Q15582	Transforming growth factor-beta-induced protein ig-h3	TGFBI	sp|Q15582|BGH3_HUMAN Transforming growth factor-beta-induced protein ig-h3 OS=Homo sapiens OX=9606 GN=TGFBI PE=1 SV=1	4	4	7.9	7.9		2.76588	2.9665e+06	2396601	8980604	6056201	74.68	0	5.6845	5	21.5003	21.1926	23.0984	22.53	21.3464	22.8142	1.46774	2.76588	0.0718291	1.1437	0.20125	NO		Other / potential client / background
Q86TI2	Q86TI2	Dipeptidyl peptidase 9	DPP9	sp|Q86TI2|DPP9_HUMAN Dipeptidyl peptidase 9 OS=Homo sapiens OX=9606 GN=DPP9 PE=1 SV=3	16	16	19.8	19.8		2.76122	120239944	146390048	393720096	340860096	98.262	0	41.008	52	26.8413	27.1252	28.5526	28.3446	26.9833	28.4486	1.46531	2.76122	0.0181728	1.74058	0.162973	NO		Other / potential client / background
P05026	P05026	Sodium/potassium-transporting ATPase subunit beta-1	ATP1B1	sp|P05026|AT1B1_HUMAN Sodium/potassium-transporting ATPase subunit beta-1 OS=Homo sapiens OX=9606 GN=ATP1B1 PE=1 SV=1	4	4	17.8	17.8		2.75148	13435994	22372988	46356996	49091996	35.061	0	13.215	14	23.6796	24.4153	25.4663	25.549	24.0474	25.5076	1.46021	2.75148	0.153263	0.814562	0.281239	NO		Other / potential client / background
Q8N684	Q8N684	Cleavage and polyadenylation specificity factor subunit 7	CPSF7	sp|Q8N684|CPSF7_HUMAN Cleavage and polyadenylation specificity factor subunit 7 OS=Homo sapiens OX=9606 GN=CPSF7 PE=1 SV=1	16	16	38.4	38.4		2.74318	339139840	382830048	939959552	1039400128	52.049	0	83.001	60	28.3373	28.5121	29.808	29.9531	28.4247	29.8806	1.45585	2.74318	0.00684328	2.16474	0.160421	NO		Other / potential client / background
Q9H8H0	Q9H8H0	Nucleolar protein 11	NOL11	sp|Q9H8H0|NOL11_HUMAN Nucleolar protein 11 OS=Homo sapiens OX=9606 GN=NOL11 PE=1 SV=1	5	5	9.3	9.3		2.73878	10650005	7051703	14448995	38987000	81.123	0	11.653	10	23.3444	22.7495	23.7845	25.2165	23.0469	24.5005	1.45353	2.73878	0.260573	0.584071	0.374026	NO		Other / potential client / background
Q9Y463;Q13627	Q9Y463;Q13627	Dual specificity tyrosine-phosphorylation-regulated kinase 1B;Dual specificity tyrosine-phosphorylation-regulated kinase 1A	DYRK1B;DYRK1A	sp|Q9Y463|DYR1B_HUMAN Dual specificity tyrosine-phosphorylation-regulated kinase 1B OS=Homo sapiens OX=9606 GN=DYRK1B PE=1 SV=1;sp|Q13627|DYR1A_HUMAN Dual specificity tyrosine-phosphorylation-regulated kinase 1A OS=Homo sapiens OX=9606 GN=DYRK1A PE=1 SV=2	2	2	2.5	2.5		2.73261	2.35209e+06	6211504	8518405	12807005	69.197	0	2.7091	3	21.1655	22.5665	23.0222	23.6104	21.866	23.3163	1.45028	2.73261	0.254725	0.593929	0.369849	NO		Other / potential client / background
Q8NF37	Q8NF37	Lysophosphatidylcholine acyltransferase 1	LPCAT1	sp|Q8NF37|PCAT1_HUMAN Lysophosphatidylcholine acyltransferase 1 OS=Homo sapiens OX=9606 GN=LPCAT1 PE=1 SV=2	2	2	4.3	4.3		2.73242	5.9936e+06	6.0698e+06	18131988	14980002	59.151	0	3.3836	4	22.515	22.5332	24.112	23.8365	22.5241	23.9743	1.45018	2.73242	0.0592885	1.22703	0.195315	NO		Other / potential client / background
Q15233	Q15233	Non-POU domain-containing octamer-binding protein	NONO	sp|Q15233|NONO_HUMAN Non-POU domain-containing octamer-binding protein OS=Homo sapiens OX=9606 GN=NONO PE=1 SV=4	38	36	61.6	59.9		2.72883	3731399168	3479699968	10267991040	9416311808	54.231	0	259.42	287	31.7971	31.6963	33.2574	33.1325	31.7467	33.195	1.44828	2.72883	0.00370939	2.4307	0.160421	NO		Other / potential client / background
Q9H0G5	Q9H0G5	Nuclear speckle splicing regulatory protein 1	NSRP1	sp|Q9H0G5|NSRP1_HUMAN Nuclear speckle splicing regulatory protein 1 OS=Homo sapiens OX=9606 GN=NSRP1 PE=1 SV=1	10	10	18.3	18.3		2.72324	48523004	106129960	188959984	202109904	66.389	0	16.826	23	25.5322	26.6613	27.4935	27.5906	26.0967	27.542	1.44532	2.72324	0.234923	0.629074	0.352061	NO		Other / potential client / background
Q9GZN8	Q9GZN8	UPF0687 protein C20orf27	C20orf27	sp|Q9GZN8|CT027_HUMAN UPF0687 protein C20orf27 OS=Homo sapiens OX=9606 GN=C20orf27 PE=1 SV=3	2	2	13.8	13.8		2.71823	30674994	25862000	65412984	89609992	19.291	0	5.3997	6	24.8706	24.6243	25.9631	26.4172	24.7474	26.1901	1.44267	2.71823	0.0528311	1.27711	0.195039	NO		Other / potential client / background
Q14697	Q14697	Neutral alpha-glucosidase AB	GANAB	sp|Q14697|GANAB_HUMAN Neutral alpha-glucosidase AB OS=Homo sapiens OX=9606 GN=GANAB PE=1 SV=3	35	35	36	36		2.71816	493190304	489990112	1160300032	1538800768	106.87	0	135	124	28.8776	28.8682	30.1119	30.5192	28.8729	30.3155	1.44263	2.71816	0.0891355	1.04995	0.220464	NO		Other / potential client / background
P10909	P10909	Clusterin;Clusterin beta chain;Clusterin alpha chain	CLU	sp|P10909|CLUS_HUMAN Clusterin OS=Homo sapiens OX=9606 GN=CLU PE=1 SV=1	6	6	19.4	19.4		2.70131	18065994	23681000	43528008	71720040	52.494	0	20.677	17	24.1068	24.4972	25.3754	26.0959	24.302	25.7357	1.43366	2.70131	0.104498	0.980893	0.231921	NO		Other / potential client / background
Q9NZM1;O75923	Q9NZM1	Myoferlin	MYOF	sp|Q9NZM1|MYOF_HUMAN Myoferlin OS=Homo sapiens OX=9606 GN=MYOF PE=1 SV=1	40	40	23	23		2.69964	136999952	147249936	313330144	469229792	234.71	0	75.755	75	27.0296	27.1337	28.2231	28.8057	27.0816	28.5144	1.43277	2.69964	0.118631	0.925801	0.245798	NO		Other / potential client / background
Q8TCT9	Q8TCT9	Minor histocompatibility antigen H13	HM13	sp|Q8TCT9|HM13_HUMAN Minor histocompatibility antigen H13 OS=Homo sapiens OX=9606 GN=HM13 PE=1 SV=1	4	4	14.1	14.1		2.69316	21866996	33236018	57640008	91453024	41.488	0	14.925	15	24.3823	24.9862	25.7806	26.4465	24.6842	26.1135	1.4293	2.69316	0.0873603	1.05869	0.219251	NO		Other / potential client / background
Q16836	Q16836	Hydroxyacyl-coenzyme A dehydrogenase, mitochondrial	HADH	sp|Q16836|HCDH_HUMAN Hydroxyacyl-coenzyme A dehydrogenase, mitochondrial OS=Homo sapiens OX=9606 GN=HADH PE=1 SV=3	4	4	13.1	13.1		2.6907	14274994	16406996	40849996	41509004	34.293	0	7.5589	13	23.767	23.9678	25.2838	25.3069	23.8674	25.2954	1.42798	2.6907	0.0421641	1.37506	0.187421	NO		Mitochondrial / metabolic
Q10713	Q10713	Mitochondrial-processing peptidase subunit alpha	PMPCA	sp|Q10713|MPPA_HUMAN Mitochondrial-processing peptidase subunit alpha OS=Homo sapiens OX=9606 GN=PMPCA PE=1 SV=2	7	7	12.4	12.4		2.67246	19481004	29213982	33960020	119690072	58.252	0	11.817	15	24.2156	24.8002	25.0173	26.8347	24.5079	25.926	1.41817	2.67246	0.34616	0.460723	0.443705	NO		Mitochondrial / metabolic
P32004	P32004	Neural cell adhesion molecule L1	L1CAM	sp|P32004|L1CAM_HUMAN Neural cell adhesion molecule L1 OS=Homo sapiens OX=9606 GN=L1CAM PE=1 SV=2	11	11	11.5	11.5		2.66362	16254009	23828984	51703968	53147972	140	0	19.222	17	23.9543	24.5062	25.6238	25.6635	24.2303	25.6436	1.41339	2.66362	0.121214	0.916449	0.24937	NO		Other / potential client / background
P11279	P11279	Lysosome-associated membrane glycoprotein 1	LAMP1	sp|P11279|LAMP1_HUMAN Lysosome-associated membrane glycoprotein 1 OS=Homo sapiens OX=9606 GN=LAMP1 PE=1 SV=3	6	6	12.7	12.7		2.66289	153010000	142420048	294580096	524559712	44.882	0	10.824	18	27.1891	27.0856	28.1341	28.9665	27.1373	28.5503	1.41299	2.66289	0.177711	0.750285	0.305684	NO		Other / potential client / background
Q14257	Q14257	Reticulocalbin-2	RCN2	sp|Q14257|RCN2_HUMAN Reticulocalbin-2 OS=Homo sapiens OX=9606 GN=RCN2 PE=1 SV=1	3	3	17	17		2.66216	7.2246e+06	7596197	15578006	24966994	36.876	0	9.9543	10	22.7845	22.8568	23.893	24.5735	22.8207	24.2333	1.4126	2.66216	0.14705	0.832534	0.274477	NO		Other / potential client / background
P22033	P22033	Methylmalonyl-CoA mutase, mitochondrial	MUT	sp|P22033|MUTA_HUMAN Methylmalonyl-CoA mutase, mitochondrial OS=Homo sapiens OX=9606 GN=MMUT PE=1 SV=4	2	2	2.8	2.8		2.6512	1.70798e+06	1.42114e+06	1.90682e+06	8947303	83.134	0.0008707	2.3377	1	20.7039	20.4386	20.8627	23.093	20.5712	21.9779	1.40664	2.6512	0.424568	0.372053	0.510274	NO		Mitochondrial / metabolic
Q93077;Q7L7L0;P04908	Q93077;Q7L7L0;P04908	Histone H2A type 1-C;Histone H2A type 3;Histone H2A type 1-B/E	HIST1H2AC;HIST3H2A;HIST1H2AB	sp|Q93077|H2A1C_HUMAN Histone H2A type 1-C OS=Homo sapiens OX=9606 GN=H2AC6 PE=1 SV=3;sp|Q7L7L0|H2A3_HUMAN Histone H2A type 3 OS=Homo sapiens OX=9606 GN=H2AW PE=1 SV=3;sp|P04908|H2A1B_HUMAN Histone H2A type 1-B/E OS=Homo sapiens OX=9606 GN=H2AC4 PE=1 SV=2	7	1	63.1	8.5		2.64727	751139	5494522	24461996	1.18238e+06	14.105	0	2.6034	2	19.5187	22.3896	24.544	20.1733	20.9541	22.3586	1.40451	2.64727	0.652208	0.185614	0.708472	NO		Other / potential client / background
Q9Y316	Q9Y316	Protein MEMO1	MEMO1	sp|Q9Y316|MEMO1_HUMAN Protein MEMO1 OS=Homo sapiens OX=9606 GN=MEMO1 PE=1 SV=1	2	2	6.7	6.7		2.64003	7.0716e+06	533432	2974849	8837897	33.733	0	7.4531	2	22.7536	19.0249	21.5044	23.0753	20.8893	22.2898	1.40055	2.64003	0.588693	0.230111	0.651689	NO		Other / potential client / background
Q9NQT4	Q9NQT4	Exosome complex component RRP46	EXOSC5	sp|Q9NQT4|EXOS5_HUMAN Exosome complex component RRP46 OS=Homo sapiens OX=9606 GN=EXOSC5 PE=1 SV=1	3	3	14.9	14.9		2.62157	12511999	12365999	20773994	51186992	25.249	0	4.3983	5	23.5768	23.5599	24.3083	25.6093	23.5683	24.9588	1.39043	2.62157	0.278533	0.555124	0.386666	NO		Other / potential client / background
Q70CQ2	Q70CQ2	Ubiquitin carboxyl-terminal hydrolase 34	USP34	sp|Q70CQ2|UBP34_HUMAN Ubiquitin carboxyl-terminal hydrolase 34 OS=Homo sapiens OX=9606 GN=USP34 PE=1 SV=2	7	7	2.5	2.5		2.62121	12907003	8659800	24820012	30941002	404.23	0	8.7369	7	23.6217	23.0459	24.565	24.883	23.3338	24.724	1.39023	2.62121	0.0782677	1.10642	0.208112	NO		Other / potential client / background
Q15293	Q15293	Reticulocalbin-1	RCN1	sp|Q15293|RCN1_HUMAN Reticulocalbin-1 OS=Homo sapiens OX=9606 GN=RCN1 PE=1 SV=1	10	10	27.2	27.2		2.61656	60154000	66924044	126989968	217040048	38.89	0	22.875	18	25.8422	25.996	26.9201	27.6934	25.9191	27.3068	1.38767	2.61656	0.161564	0.791654	0.288208	NO		Other / potential client / background
P08670;P17661;P41219;P14136;Q16352;P07196;P07197;P12036	P08670	Vimentin	VIM	sp|P08670|VIME_HUMAN Vimentin OS=Homo sapiens OX=9606 GN=VIM PE=1 SV=4	46	43	78.8	75.3		2.61526	4112700672	3654200576	9556500480	10755987456	53.651	0	323.31	310	31.9374	31.7669	33.1538	33.3244	31.8522	33.2391	1.38695	2.61526	0.00747649	2.1263	0.160421	NO		Other / potential client / background
P20674	P20674	Cytochrome c oxidase subunit 5A, mitochondrial	COX5A	sp|P20674|COX5A_HUMAN Cytochrome c oxidase subunit 5A, mitochondrial OS=Homo sapiens OX=9606 GN=COX5A PE=1 SV=2	3	3	20.7	20.7		2.5792	17629000	33059016	38719020	100130008	16.762	0	7.3171	7	24.0714	24.9785	25.2065	26.5773	24.525	25.8919	1.36693	2.5792	0.25662	0.590709	0.37137	NO		Mitochondrial / metabolic
P82930	P82930	28S ribosomal protein S34, mitochondrial	MRPS34	sp|P82930|RT34_HUMAN 28S ribosomal protein S34, mitochondrial OS=Homo sapiens OX=9606 GN=MRPS34 PE=1 SV=2	2	2	6.9	6.9		2.57538	1.52348e+06	3148300	5.8341e+06	5.4528e+06	25.65	0.0032494	1.7478	2	20.5389	21.5861	22.4761	22.3786	21.0625	22.4273	1.36478	2.57538	0.230696	0.636959	0.349313	NO		Mitochondrial / metabolic
P07237	P07237	Protein disulfide-isomerase	P4HB	sp|P07237|PDIA1_HUMAN Protein disulfide-isomerase OS=Homo sapiens OX=9606 GN=P4HB PE=1 SV=3	34	34	61.6	61.6		2.57086	1324600192	1368200320	2951301120	4058599936	57.116	0	131.26	136	30.3029	30.3496	31.4587	31.9183	30.3263	31.6885	1.36225	2.57086	0.103469	0.98519	0.231921	NO		Other / potential client / background
O75494	O75494	Serine/arginine-rich splicing factor 10	SRSF10	sp|O75494|SRS10_HUMAN Serine/arginine-rich splicing factor 10 OS=Homo sapiens OX=9606 GN=SRSF10 PE=1 SV=1	8	6	29	20.6		2.56516	22624000	17534002	78309960	33331990	31.3	0	14.454	7	24.4314	24.0637	26.2227	24.9904	24.2475	25.6065	1.35905	2.56516	0.250651	0.600931	0.366117	NO		Other / potential client / background
P55265	P55265	Double-stranded RNA-specific adenosine deaminase	ADAR	sp|P55265|DSRAD_HUMAN Double-stranded RNA-specific adenosine deaminase OS=Homo sapiens OX=9606 GN=ADAR PE=1 SV=4	8	8	9	9		2.56311	49807000	63517992	110870064	187460064	136.06	0	19.736	15	25.5698	25.9207	26.7243	27.482	25.7453	27.1032	1.3579	2.56311	0.129013	0.889367	0.256717	NO		Other / potential client / background
Q6YN16	Q6YN16	Hydroxysteroid dehydrogenase-like protein 2	HSDL2	sp|Q6YN16|HSDL2_HUMAN Hydroxysteroid dehydrogenase-like protein 2 OS=Homo sapiens OX=9606 GN=HSDL2 PE=1 SV=1	3	3	8.6	8.6		2.56187	8987505	6956899	19075996	21512006	45.394	0	4.2685	6	23.0995	22.73	24.1853	24.3586	22.9148	24.2719	1.3572	2.56187	0.0485864	1.31349	0.191564	NO		Other / potential client / background
O15042	O15042	U2 snRNP-associated SURP motif-containing protein	U2SURP	sp|O15042|SR140_HUMAN U2 snRNP-associated SURP motif-containing protein OS=Homo sapiens OX=9606 GN=U2SURP PE=1 SV=2	14	14	16.7	16.7		2.56026	71589024	71922000	166840048	202290080	118.29	0	38.269	28	26.0932	26.0999	27.3139	27.5919	26.0966	27.4529	1.35629	2.56026	0.0648692	1.18796	0.198587	NO		Other / potential client / background
Q7RTV0	Q7RTV0	PHD finger-like domain-containing protein 5A	PHF5A	sp|Q7RTV0|PHF5A_HUMAN PHD finger-like domain-containing protein 5A OS=Homo sapiens OX=9606 GN=PHF5A PE=1 SV=1	6	6	54.5	54.5		2.55954	118560072	74817960	230439968	252179856	12.405	0	16.282	15	26.821	26.1569	27.7798	27.9099	26.489	27.8448	1.35588	2.55954	0.141869	0.848112	0.268576	NO		Other / potential client / background
Q9BS26	Q9BS26	Endoplasmic reticulum resident protein 44	ERP44	sp|Q9BS26|ERP44_HUMAN Endoplasmic reticulum resident protein 44 OS=Homo sapiens OX=9606 GN=ERP44 PE=1 SV=1	10	10	30	30		2.55127	221209856	236110048	560789952	606220032	46.971	0	71.066	53	27.7208	27.8149	29.0629	29.1753	27.7679	29.1191	1.35121	2.55127	0.00335782	2.47394	0.160421	NO		Mitochondrial / metabolic
Q9UKM9	Q9UKM9	RNA-binding protein Raly	RALY	sp|Q9UKM9|RALY_HUMAN RNA-binding protein Raly OS=Homo sapiens OX=9606 GN=RALY PE=1 SV=1	7	7	20.6	20.6		2.54479	86504048	132570048	276090048	268990016	32.463	0	13.287	17	26.3663	26.9822	28.0406	28.003	26.6742	28.0218	1.34755	2.54479	0.141892	0.848042	0.268576	NO		Other / potential client / background
Q99715	Q99715	Collagen alpha-1(XII) chain	COL12A1	sp|Q99715|COCA1_HUMAN Collagen alpha-1(XII) chain OS=Homo sapiens OX=9606 GN=COL12A1 PE=1 SV=2	4	4	1.4	1.4		2.53958	1.43845e+06	1.81712e+06	3380901	4.9862e+06	333.14	0	5.2178	3	20.4561	20.7932	21.689	22.2495	20.6247	21.9692	1.34459	2.53958	0.0752884	1.12327	0.20517	NO		Other / potential client / background
P11387;Q969P6	P11387	DNA topoisomerase 1	TOP1	sp|P11387|TOP1_HUMAN DNA topoisomerase 1 OS=Homo sapiens OX=9606 GN=TOP1 PE=1 SV=2	31	31	37.5	37.5		2.53839	596790336	646809856	1582500608	1571700096	90.725	0	87.995	134	29.1526	29.2688	30.5596	30.5497	29.2107	30.5546	1.34391	2.53839	0.0264347	1.57783	0.177858	NO		Other / potential client / background
P54709	P54709	Sodium/potassium-transporting ATPase subunit beta-3	ATP1B3	sp|P54709|AT1B3_HUMAN Sodium/potassium-transporting ATPase subunit beta-3 OS=Homo sapiens OX=9606 GN=ATP1B3 PE=1 SV=1	3	3	12.5	12.5		2.52605	9611696	10867006	30799016	21639998	31.512	0	3.0098	5	23.1964	23.3735	24.8764	24.3672	23.2849	24.6218	1.33688	2.52605	0.0914532	1.0388	0.222391	NO		Other / potential client / background
O60568	O60568	Procollagen-lysine,2-oxoglutarate 5-dioxygenase 3	PLOD3	sp|O60568|PLOD3_HUMAN Multifunctional procollagen lysine hydroxylase and glycosyltransferase LH3 OS=Homo sapiens OX=9606 GN=PLOD3 PE=1 SV=1	8	8	14.1	14.1		2.5234	17167996	18976010	38099016	54448000	84.784	0	9.087	14	24.0332	24.1777	25.1833	25.6984	24.1054	25.4408	1.33537	2.5234	0.101199	0.994824	0.230485	NO		Other / potential client / background
Q9BYD6	Q9BYD6	39S ribosomal protein L1, mitochondrial	MRPL1	sp|Q9BYD6|RM01_HUMAN 39S ribosomal protein L1, mitochondrial OS=Homo sapiens OX=9606 GN=MRPL1 PE=1 SV=2	3	3	8.9	8.9		2.52244	8.337e+06	5022803	5988849	44489028	36.908	0	6.8813	4	22.9911	22.2601	22.5138	25.4069	22.6256	23.9604	1.33482	2.52244	0.521352	0.282869	0.598053	NO		Mitochondrial / metabolic
Q9Y305	Q9Y305	Acyl-coenzyme A thioesterase 9, mitochondrial	ACOT9	sp|Q9Y305|ACOT9_HUMAN Acyl-coenzyme A thioesterase 9, mitochondrial OS=Homo sapiens OX=9606 GN=ACOT9 PE=1 SV=2	9	9	25.5	25.5		2.51524	43148992	44849976	87412960	140060032	49.901	0	19.705	20	25.3628	25.4186	26.3813	27.0615	25.3907	26.7214	1.33069	2.51524	0.157216	0.803504	0.284957	NO		Mitochondrial / metabolic
Q15717;Q12926;P26378	Q15717	ELAV-like protein 1	ELAVL1	sp|Q15717|ELAV1_HUMAN ELAV-like protein 1 OS=Homo sapiens OX=9606 GN=ELAVL1 PE=1 SV=2	13	13	49.7	49.7		2.51435	245869856	224359888	495720128	703499712	36.091	0	42.78	38	27.8733	27.7412	28.885	29.39	27.8073	29.1375	1.33018	2.51435	0.101656	0.992869	0.231045	NO		Other / potential client / background
Q15427	Q15427	Splicing factor 3B subunit 4	SF3B4	sp|Q15427|SF3B4_HUMAN Splicing factor 3B subunit 4 OS=Homo sapiens OX=9606 GN=SF3B4 PE=1 SV=1	6	6	21.2	21.2		2.51022	214040048	207180128	542060224	515490304	44.385	0	31.226	24	27.6733	27.6263	29.0139	28.9414	27.6498	28.9776	1.32782	2.51022	0.00236827	2.62557	0.160421	NO		Other / potential client / background
P05783;CON__H-INV:HIT000015463;CON__Q92764;Q92764;CON__A2AB72;CON__O76015;CON__O76013;O76015;O76013	P05783	Keratin, type I cytoskeletal 18	KRT18	sp|P05783|K1C18_HUMAN Keratin, type I cytoskeletal 18 OS=Homo sapiens OX=9606 GN=KRT18 PE=1 SV=2	30	19	67.4	46.7		2.50643	1252099968	1110500608	2394700288	3647698688	48.057	0	323.31	140	30.2217	30.0486	31.1572	31.7643	30.1351	31.4608	1.32564	2.50643	0.121942	0.913846	0.250164	NO		Cytoskeletal / structural
P30533	P30533	Alpha-2-macroglobulin receptor-associated protein	LRPAP1	sp|P30533|AMRP_HUMAN Alpha-2-macroglobulin receptor-associated protein OS=Homo sapiens OX=9606 GN=LRPAP1 PE=1 SV=1	8	8	21.8	21.8		2.50193	49564020	66105968	120729920	169880032	41.465	0	15.723	23	25.5628	25.9783	26.8472	27.3399	25.7705	27.0936	1.32304	2.50193	0.0571737	1.2428	0.195278	NO		Other / potential client / background
P13804	P13804	Electron transfer flavoprotein subunit alpha, mitochondrial	ETFA	sp|P13804|ETFA_HUMAN Electron transfer flavoprotein subunit alpha, mitochondrial OS=Homo sapiens OX=9606 GN=ETFA PE=1 SV=1	8	8	31.8	31.8		2.4989	30210984	15999995	69911976	43175012	35.079	0	15.611	16	24.8486	23.9316	26.059	25.3637	24.3901	25.7114	1.3213	2.4989	0.157659	0.802282	0.284957	NO		Mitochondrial / metabolic
Q13112	Q13112	Chromatin assembly factor 1 subunit B	CHAF1B	sp|Q13112|CAF1B_HUMAN Chromatin assembly factor 1 subunit B OS=Homo sapiens OX=9606 GN=CHAF1B PE=1 SV=1	3	3	6.1	6.1		2.49293	5.2861e+06	3.7039e+06	20502996	5934701	61.492	0	2.8965	3	22.3338	21.8206	24.2893	22.5007	22.0772	23.395	1.31784	2.49293	0.366581	0.43583	0.458436	NO		Other / potential client / background
P10412;Q02539;P22492	P10412	Histone H1.4	HIST1H1E	sp|P10412|H14_HUMAN Histone H1.4 OS=Homo sapiens OX=9606 GN=H1-4 PE=1 SV=2	16	3	39.7	9.6		2.47221	40194008	68254000	107310040	156249920	21.865	0	14.84	11	25.2605	26.0244	26.6772	27.2193	25.6424	26.9482	1.3058	2.47221	0.121112	0.916812	0.24937	NO		Other / potential client / background
Q16643	Q16643	Drebrin	DBN1	sp|Q16643|DREB_HUMAN Drebrin OS=Homo sapiens OX=9606 GN=DBN1 PE=1 SV=4	14	14	26	26		2.47102	89729016	74712992	153269952	267070128	71.428	0	80.143	39	26.4191	26.1549	27.1915	27.9926	26.287	27.5921	1.30511	2.47102	0.162323	0.789621	0.288208	NO		Other / potential client / background
P40926	P40926	Malate dehydrogenase, mitochondrial	MDH2	sp|P40926|MDHM_HUMAN Malate dehydrogenase, mitochondrial OS=Homo sapiens OX=9606 GN=MDH2 PE=1 SV=3	20	20	68	68		2.46961	929949888	1386700416	2287198976	3438700544	35.503	0	127.71	125	29.7926	30.369	31.0909	31.6792	30.0808	31.3851	1.30428	2.46961	0.086939	1.06079	0.218746	NO		Mitochondrial / metabolic
Q92785	Q92785	Zinc finger protein ubi-d4	DPF2	sp|Q92785|REQU_HUMAN Zinc finger protein ubi-d4 OS=Homo sapiens OX=9606 GN=DPF2 PE=1 SV=2	3	3	10.2	10.2		2.4657	8298301	7.1299e+06	14642006	24567004	44.155	0	7.0456	4	22.9844	22.7654	23.8036	24.5502	22.8749	24.1769	1.302	2.4657	0.155114	0.809348	0.28323	NO		Other / potential client / background
O75955	O75955	Flotillin-1	FLOT1	sp|O75955|FLOT1_HUMAN Flotillin-1 OS=Homo sapiens OX=9606 GN=FLOT1 PE=1 SV=3	2	2	5.6	5.6		2.46164	4.5327e+06	4.7851e+06	8.27959e+06	15873998	47.355	0	13.62	3	22.1119	22.1901	22.9811	23.9202	22.151	23.4506	1.29962	2.46164	0.218648	0.660255	0.337364	NO		Other / potential client / background
P13987	P13987	CD59 glycoprotein	CD59	sp|P13987|CD59_HUMAN CD59 glycoprotein OS=Homo sapiens OX=9606 GN=CD59 PE=1 SV=1	3	3	25	25		2.4561	80874000	88854976	191650016	226190048	14.177	0	5.0664	10	26.2692	26.4049	27.5139	27.753	26.3371	27.6334	1.29637	2.4561	0.0222224	1.65321	0.172207	NO		Other / potential client / background
P22307	P22307	Non-specific lipid-transfer protein	SCP2	sp|P22307|NLTP_HUMAN Non-specific lipid-transfer protein OS=Homo sapiens OX=9606 GN=SCP2 PE=1 SV=2	4	4	8.8	8.8		2.45414	15725004	21080012	55096012	36235988	58.993	0	6.6501	9	23.9066	24.3294	25.7154	25.1109	24.118	25.4132	1.29522	2.45414	0.0847935	1.07164	0.217697	NO		Other / potential client / background
P42695	P42695	Condensin-2 complex subunit D3	NCAPD3	sp|P42695|CNDD3_HUMAN Condensin-2 complex subunit D3 OS=Homo sapiens OX=9606 GN=NCAPD3 PE=1 SV=2	3	3	2	2		2.45409	1.1043e+06	2064501	3.03723e+06	4.52072e+06	168.89	0.0012815	2.1551	2	20.0747	20.9774	21.5343	22.1081	20.526	21.8212	1.29519	2.45409	0.15861	0.799671	0.285841	NO		Other / potential client / background
O43719	O43719	HIV Tat-specific factor 1	HTATSF1	sp|O43719|HTSF1_HUMAN HIV Tat-specific factor 1 OS=Homo sapiens OX=9606 GN=HTATSF1 PE=1 SV=1	14	14	25.3	25.3		2.44979	104009992	119560072	298799808	249769952	85.852	0	108.37	37	26.6321	26.8332	28.1546	27.896	26.7327	28.0253	1.29266	2.44979	0.0185214	1.73233	0.162973	NO		Other / potential client / background
P08174	P08174	Complement decay-accelerating factor	CD55	sp|P08174|DAF_HUMAN Complement decay-accelerating factor OS=Homo sapiens OX=9606 GN=CD55 PE=1 SV=4	9	9	21.8	21.8		2.43644	127240040	153489968	300240000	386140192	41.4	0	13.799	26	26.923	27.1936	28.1615	28.5245	27.0583	28.343	1.28477	2.43644	0.0353167	1.45202	0.186431	NO		Other / potential client / background
Q96N67	Q96N67	Dedicator of cytokinesis protein 7	DOCK7	sp|Q96N67|DOCK7_HUMAN Dedicator of cytokinesis protein 7 OS=Homo sapiens OX=9606 GN=DOCK7 PE=1 SV=4	5	5	2.7	2.7		2.43476	11728993	17113994	36176012	32893000	242.56	0	11.369	12	23.4836	24.0287	25.1085	24.9713	23.7561	25.0399	1.28378	2.43476	0.116128	0.935063	0.244181	NO		Other / potential client / background
Q9BXB5	Q9BXB5	Oxysterol-binding protein-related protein 10	OSBPL10	sp|Q9BXB5|OSB10_HUMAN Oxysterol-binding protein-related protein 10 OS=Homo sapiens OX=9606 GN=OSBPL10 PE=1 SV=2	2	1	3	1.7		2.42221	1.0672e+06	1.0172e+06	4208713	1.5133e+06	83.969	0	3.874	1	20.0254	19.9562	22.0049	20.5293	19.9908	21.2671	1.27632	2.42221	0.333182	0.477318	0.431443	NO		Other / potential client / background
P61803	P61803	Dolichyl-diphosphooligosaccharide--protein glycosyltransferase subunit DAD1	DAD1	sp|P61803|DAD1_HUMAN Dolichyl-diphosphooligosaccharide--protein glycosyltransferase subunit DAD1 OS=Homo sapiens OX=9606 GN=DAD1 PE=1 SV=3	2	2	17.7	17.7		2.41608	2.82666e+06	7815596	19361994	6.66051e+06	12.497	0	3.3907	2	21.4307	22.8979	24.2067	22.6672	22.1643	23.437	1.27267	2.41608	0.354239	0.450704	0.448634	NO		Other / potential client / background
P27797	P27797	Calreticulin	CALR	sp|P27797|CALR_HUMAN Calreticulin OS=Homo sapiens OX=9606 GN=CALR PE=1 SV=1	21	21	56.1	56.1		2.4107	1499700224	1468100352	2663500800	4803903488	48.141	0	137.72	143	30.482	30.4513	31.3107	32.1616	30.4667	31.7361	1.26945	2.4107	0.205468	0.687255	0.325511	NO		Other / potential client / background
Q9NZ01	Q9NZ01	Very-long-chain enoyl-CoA reductase	TECR	sp|Q9NZ01|TECR_HUMAN Very-long-chain enoyl-CoA reductase OS=Homo sapiens OX=9606 GN=TECR PE=1 SV=1	2	2	6.5	6.5		2.39507	3.9418e+06	4269497	10202998	9461900	36.034	0.0032349	1.7219	3	21.9104	22.0256	23.2825	23.1737	21.968	23.2281	1.26006	2.39507	0.00398514	2.39956	0.160421	NO		Other / potential client / background
Q9UIG0	Q9UIG0	Tyrosine-protein kinase BAZ1B	BAZ1B	sp|Q9UIG0|BAZ1B_HUMAN Tyrosine-protein kinase BAZ1B OS=Homo sapiens OX=9606 GN=BAZ1B PE=1 SV=2	9	9	7.1	7.1		2.39042	19282012	27386012	42016020	71815016	170.9	0	16.45	14	24.2008	24.7069	25.3244	26.0978	24.4538	25.7111	1.25727	2.39042	0.131846	0.879934	0.258004	NO		Other / potential client / background
P49755	P49755	Transmembrane emp24 domain-containing protein 10	TMED10	sp|P49755|TMEDA_HUMAN Transmembrane emp24 domain-containing protein 10 OS=Homo sapiens OX=9606 GN=TMED10 PE=1 SV=2	2	2	8.2	8.2		2.38608	12909000	21463996	34533984	45679984	24.976	0	5.1723	5	23.6219	24.3554	25.0415	25.4451	23.9886	25.2433	1.25464	2.38608	0.128435	0.891317	0.256518	NO		Other / potential client / background
P30101	P30101	Protein disulfide-isomerase A3	PDIA3	sp|P30101|PDIA3_HUMAN Protein disulfide-isomerase A3 OS=Homo sapiens OX=9606 GN=PDIA3 PE=1 SV=4	34	34	66.3	66.3		2.38406	910000128	1100100608	2036201216	2794401792	56.782	0	122.85	137	29.7613	30.035	30.9232	31.3799	29.8981	31.1516	1.25342	2.38406	0.0612728	1.21273	0.196971	NO		Other / potential client / background
P05023;P13637;P50993;Q13733;P20648;P54707	P05023;P13637	Sodium/potassium-transporting ATPase subunit alpha-1;Sodium/potassium-transporting ATPase subunit alpha-3	ATP1A1;ATP1A3	sp|P05023|AT1A1_HUMAN Sodium/potassium-transporting ATPase subunit alpha-1 OS=Homo sapiens OX=9606 GN=ATP1A1 PE=1 SV=1;sp|P13637|AT1A3_HUMAN Sodium/potassium-transporting ATPase subunit alpha-3 OS=Homo sapiens OX=9606 GN=ATP1A3 PE=1 SV=3	17	17	21.3	21.3		2.37955	151140016	174290048	370989856	402050048	112.89	0	90.086	45	27.1713	27.3769	28.4668	28.5828	27.2741	28.5248	1.25069	2.37955	0.0187357	1.72733	0.163355	NO		Other / potential client / background
Q9UJS0	Q9UJS0	Calcium-binding mitochondrial carrier protein Aralar2	SLC25A13	sp|Q9UJS0|CMC2_HUMAN Calcium-binding mitochondrial carrier protein Aralar2 OS=Homo sapiens OX=9606 GN=SLC25A13 PE=1 SV=2	2	2	3.3	3.3		2.37702	1.97819e+06	2.2518e+06	3.6866e+06	6827097	74.175	0.0016878	2.0391	2	20.9157	21.1026	21.8139	22.7028	21.0092	22.2584	1.24915	2.37702	0.205402	0.687395	0.325511	NO		Mitochondrial / metabolic
P11021	P11021	78 kDa glucose-regulated protein	HSPA5	sp|P11021|BIP_HUMAN Endoplasmic reticulum chaperone BiP OS=Homo sapiens OX=9606 GN=HSPA5 PE=1 SV=2	41	40	58.4	58.4		2.37689	2387000320	2565399808	5197399040	6656401408	72.332	0	317.64	294	31.1526	31.2565	32.2751	32.6321	31.2045	32.4536	1.24907	2.37689	0.0709236	1.14921	0.20125	NO		Other / potential client / background
Q08380	Q08380	Galectin-3-binding protein	LGALS3BP	sp|Q08380|LG3BP_HUMAN Galectin-3-binding protein OS=Homo sapiens OX=9606 GN=LGALS3BP PE=1 SV=1	2	2	4.1	4.1		2.37064	7.2486e+06	10368995	16323999	25875988	65.33	0	2.7158	3	22.7893	23.3058	23.9605	24.6251	23.0475	24.2928	1.24528	2.37064	0.104819	0.97956	0.232213	NO		Other / potential client / background
O43314	O43314	Inositol hexakisphosphate and diphosphoinositol-pentakisphosphate kinase 2	PPIP5K2	sp|O43314|VIP2_HUMAN Inositol hexakisphosphate and diphosphoinositol-pentakisphosphate kinase 2 OS=Homo sapiens OX=9606 GN=PPIP5K2 PE=1 SV=3	2	2	2.9	2.9		2.37041	4.1548e+06	955163	3.75407e+06	5939803	140.41	0	4.4279	2	21.9863	19.8654	21.84	22.502	20.9259	22.171	1.24514	2.37041	0.439152	0.357386	0.52264	NO		Other / potential client / background
Q04837	Q04837	Single-stranded DNA-binding protein, mitochondrial	SSBP1	sp|Q04837|SSBP_HUMAN Single-stranded DNA-binding protein, mitochondrial OS=Homo sapiens OX=9606 GN=SSBP1 PE=1 SV=1	7	7	52	52		2.36501	112890064	111899992	206550000	342079904	17.259	0	42.05	24	26.7503	26.7376	27.6219	28.3498	26.744	27.9858	1.24185	2.36501	0.181384	0.7414	0.308116	NO		Mitochondrial / metabolic
P39656	P39656	Dolichyl-diphosphooligosaccharide--protein glycosyltransferase 48 kDa subunit	DDOST	sp|P39656|OST48_HUMAN Dolichyl-diphosphooligosaccharide--protein glycosyltransferase 48 kDa subunit OS=Homo sapiens OX=9606 GN=DDOST PE=1 SV=4	3	3	6.8	6.8		2.3625	11993005	25469988	44287972	38496020	50.8	0	5.8104	8	23.5157	24.6023	25.4004	25.1982	24.059	25.2993	1.24032	2.3625	0.253797	0.595514	0.369481	NO		Other / potential client / background
Q8NBS9	Q8NBS9	Thioredoxin domain-containing protein 5	TXNDC5	sp|Q8NBS9|TXND5_HUMAN Thioredoxin domain-containing protein 5 OS=Homo sapiens OX=9606 GN=TXNDC5 PE=1 SV=2	13	13	31.9	31.9		2.35578	126320016	142819968	283150144	353599968	47.628	0	36.946	44	26.9125	27.0896	28.077	28.3975	27.0011	28.2373	1.2362	2.35578	0.0387999	1.41117	0.187421	NO		Other / potential client / background
P14866	P14866	Heterogeneous nuclear ribonucleoprotein L	HNRNPL	sp|P14866|HNRPL_HUMAN Heterogeneous nuclear ribonucleoprotein L OS=Homo sapiens OX=9606 GN=HNRNPL PE=1 SV=2	26	25	49.4	48.2		2.34335	2134999552	2079399552	5353604608	4553701376	64.132	0	323.31	123	30.9916	30.9535	32.3179	32.0844	30.9726	32.2011	1.22857	2.34335	0.0545427	1.26326	0.195278	NO		Other / potential client / background
Q96DI7	Q96DI7	U5 small nuclear ribonucleoprotein 40 kDa protein	SNRNP40	sp|Q96DI7|SNR40_HUMAN U5 small nuclear ribonucleoprotein 40 kDa protein OS=Homo sapiens OX=9606 GN=SNRNP40 PE=1 SV=1	5	5	21	21		2.34119	23799012	15477007	38123000	52958032	39.31	0	6.6053	9	24.5044	23.8836	25.1842	25.6583	24.194	25.4213	1.22724	2.34119	0.0958784	1.01828	0.228585	NO		Other / potential client / background
Q9GZT3	Q9GZT3	SRA stem-loop-interacting RNA-binding protein, mitochondrial	SLIRP	sp|Q9GZT3|SLIRP_HUMAN SRA stem-loop-interacting RNA-binding protein, mitochondrial OS=Homo sapiens OX=9606 GN=SLIRP PE=1 SV=1	2	2	22	22		2.33608	11884994	4912459	18978996	16788000	12.349	0.00043649	2.3534	5	23.5026	22.228	24.1779	24.0009	22.8653	24.0894	1.22409	2.33608	0.300923	0.521544	0.404517	NO		Mitochondrial / metabolic
Q96CS3	Q96CS3	FAS-associated factor 2	FAF2	sp|Q96CS3|FAF2_HUMAN FAS-associated factor 2 OS=Homo sapiens OX=9606 GN=FAF2 PE=1 SV=2	3	3	10.1	10.1		2.33551	1448593	3.5034e+06	3.79305e+06	7.2981e+06	52.623	0	3.9067	4	20.4662	21.7403	21.8549	22.7991	21.1033	22.327	1.22373	2.3355	0.272779	0.564189	0.382135	NO		Other / potential client / background
Q9Y5M8	Q9Y5M8	Signal recognition particle receptor subunit beta	SRPRB	sp|Q9Y5M8|SRPRB_HUMAN Signal recognition particle receptor subunit beta OS=Homo sapiens OX=9606 GN=SRPRB PE=1 SV=3	2	2	9.6	9.6		2.33338	8659903	11115994	20948990	25019002	29.702	0	5.9261	5	23.0459	23.4061	24.3204	24.5765	23.226	24.4484	1.22242	2.33338	0.0388888	1.41018	0.187421	NO		Other / potential client / background
Q96JM3	Q96JM3	Chromosome alignment-maintaining phosphoprotein 1	CHAMP1	sp|Q96JM3|CHAP1_HUMAN Chromosome alignment-maintaining phosphoprotein 1 OS=Homo sapiens OX=9606 GN=CHAMP1 PE=1 SV=2	2	2	3.1	3.1		2.3321	3.7297e+06	2.7085e+06	5362198	10245997	89.098	0	2.6676	4	21.8306	21.3691	22.3544	23.2886	21.5998	22.8215	1.22163	2.3321	0.188466	0.724767	0.313023	NO		Other / potential client / background
Q15007	Q15007	Pre-mRNA-splicing regulator WTAP	WTAP	sp|Q15007|FL2D_HUMAN Pre-mRNA-splicing regulator WTAP OS=Homo sapiens OX=9606 GN=WTAP PE=1 SV=2	9	9	27.3	27.3		2.32394	37095016	39183980	79802016	98369016	44.243	0	45.854	22	25.1447	25.2238	26.2499	26.5517	25.1842	26.4008	1.21657	2.32394	0.063235	1.19904	0.197221	NO		Other / potential client / background
P16144	P16144	Integrin beta-4	ITGB4	sp|P16144|ITB4_HUMAN Integrin beta-4 OS=Homo sapiens OX=9606 GN=ITGB4 PE=1 SV=5	3	3	1.9	1.9		2.31429	5.9672e+06	5269599	13233996	12726006	202.16	0	5.8641	8	22.5086	22.3293	23.6577	23.6013	22.4189	23.6295	1.21057	2.31429	0.0313873	1.50325	0.179422	NO		Other / potential client / background
P49006	P49006	MARCKS-related protein	MARCKSL1	sp|P49006|MRP_HUMAN MARCKS-related protein OS=Homo sapiens OX=9606 GN=MARCKSL1 PE=1 SV=2	2	2	14.4	14.4		2.31294	11204996	1.09209e+06	4622811	14161009	19.529	0	9.5421	3	23.4176	20.0587	22.1403	23.7554	21.7382	22.9479	1.20973	2.31294	0.604287	0.218757	0.663656	NO		Other / potential client / background
Q8WW59	Q8WW59	SPRY domain-containing protein 4	SPRYD4	sp|Q8WW59|SPRY4_HUMAN SPRY domain-containing protein 4 OS=Homo sapiens OX=9606 GN=SPRYD4 PE=1 SV=2	2	2	8.2	8.2		2.31279	3.401e+06	9191205	7550500	22145010	23.128	0.0088666	1.388	2	21.6975	23.1318	22.8481	24.4005	22.4147	23.6243	1.20963	2.31279	0.371487	0.430057	0.462985	NO		Other / potential client / background
Q96I25	Q96I25	Splicing factor 45	RBM17	sp|Q96I25|SPF45_HUMAN Splicing factor 45 OS=Homo sapiens OX=9606 GN=RBM17 PE=1 SV=1	8	8	25.4	25.4		2.31233	51549984	60756000	132780008	126119936	44.961	0	19.116	21	25.6195	25.8565	26.9845	26.9102	25.738	26.9473	1.20935	2.31233	0.0439239	1.3573	0.187421	NO		Other / potential client / background
Q04726;Q04725	Q04726	Transducin-like enhancer protein 3	TLE3	sp|Q04726|TLE3_HUMAN Transducin-like enhancer protein 3 OS=Homo sapiens OX=9606 GN=TLE3 PE=1 SV=2	9	6	14.1	10.2		2.2963	31615010	37608976	81554952	76875984	83.416	0	30.137	18	24.9141	25.1646	26.2813	26.196	25.0393	26.2386	1.19931	2.2963	0.044793	1.34879	0.187421	NO		Other / potential client / background
P17096	P17096	High mobility group protein HMG-I/HMG-Y	HMGA1	sp|P17096|HMGA1_HUMAN High mobility group protein HMG-I/HMG-Y OS=Homo sapiens OX=9606 GN=HMGA1 PE=1 SV=3	9	9	57	57		2.29454	530299840	345229824	1400900224	688040256	11.676	0	36.966	58	28.9822	28.363	30.3837	29.3579	28.6726	29.8708	1.1982	2.29454	0.210397	0.676961	0.329507	NO		Other / potential client / background
P04843	P04843	Dolichyl-diphosphooligosaccharide--protein glycosyltransferase subunit 1	RPN1	sp|P04843|RPN1_HUMAN Dolichyl-diphosphooligosaccharide--protein glycosyltransferase subunit 1 OS=Homo sapiens OX=9606 GN=RPN1 PE=1 SV=1	17	17	27.2	27.2		2.28799	77179968	74000968	164939904	181270032	68.569	0	36.964	44	26.2017	26.141	27.2974	27.4336	26.1714	27.3655	1.19408	2.28799	0.0154595	1.8108	0.160421	NO		Other / potential client / background
P08195	P08195	4F2 cell-surface antigen heavy chain	SLC3A2	sp|P08195|4F2_HUMAN 4F2 cell-surface antigen heavy chain OS=Homo sapiens OX=9606 GN=SLC3A2 PE=1 SV=3	24	24	40.2	40.2		2.28565	495619872	609140352	1131900032	1393400832	67.993	0	147.58	107	28.8847	29.1822	30.0761	30.376	29.0334	30.226	1.1926	2.28565	0.0299677	1.52335	0.178417	NO		Other / potential client / background
P45877	P45877	Peptidyl-prolyl cis-trans isomerase C	PPIC	sp|P45877|PPIC_HUMAN Peptidyl-prolyl cis-trans isomerase C OS=Homo sapiens OX=9606 GN=PPIC PE=1 SV=1	2	2	9.9	9.9		2.2813	7.6011e+06	10367995	21160010	19382996	22.763	0	3.7172	5	22.8578	23.3056	24.3348	24.2083	23.0817	24.2716	1.18986	2.2813	0.0981911	1.00793	0.229526	NO		Other / potential client / background
Q96H79	Q96H79	Zinc finger CCCH-type antiviral protein 1-like	ZC3HAV1L	sp|Q96H79|ZCCHL_HUMAN Zinc finger CCCH-type antiviral protein 1-like OS=Homo sapiens OX=9606 GN=ZC3HAV1L PE=1 SV=2	4	4	22.3	22.3		2.27931	19594010	28130990	45901008	62387036	32.962	0	7.4444	10	24.2239	24.7457	25.452	25.8947	24.4848	25.6734	1.1886	2.27931	0.0765948	1.1158	0.20642	NO		Other / potential client / background
P04179	P04179	Superoxide dismutase [Mn], mitochondrial	SOD2	sp|P04179|SODM_HUMAN Superoxide dismutase [Mn], mitochondrial OS=Homo sapiens OX=9606 GN=SOD2 PE=1 SV=3	4	4	18.9	18.9		2.27317	62546016	65184988	107900000	195249920	24.75	0	23.358	19	25.8984	25.958	26.6851	27.5407	25.9282	27.1129	1.18471	2.27317	0.219168	0.659224	0.337691	NO		Mitochondrial / metabolic
P62879;Q9HAV0;P16520;Q9BRK4	P62879;Q9HAV0	Guanine nucleotide-binding protein G(I)/G(S)/G(T) subunit beta-2;Guanine nucleotide-binding protein subunit beta-4	GNB2;GNB4	sp|P62879|GBB2_HUMAN Guanine nucleotide-binding protein G(I)/G(S)/G(T) subunit beta-2 OS=Homo sapiens OX=9606 GN=GNB2 PE=1 SV=3;sp|Q9HAV0|GBB4_HUMAN Guanine nucleotide-binding protein subunit beta-4 OS=Homo sapiens OX=9606 GN=GNB4 PE=1 SV=3	9	6	22.6	13.5		2.27249	33300982	26705990	55460984	82809952	37.331	0	23.09	14	24.9891	24.6707	25.725	26.3033	24.8299	26.0141	1.18427	2.27249	0.0995898	1.00179	0.229927	NO		Other / potential client / background
Q8NI36	Q8NI36	WD repeat-containing protein 36	WDR36	sp|Q8NI36|WDR36_HUMAN WD repeat-containing protein 36 OS=Homo sapiens OX=9606 GN=WDR36 PE=1 SV=1	6	6	8.1	8.1		2.27115	18235988	10465996	24860998	39598988	105.32	0	16.38	6	24.1203	23.3192	24.5674	25.239	23.7197	24.9032	1.18342	2.27115	0.155693	0.807732	0.28323	NO		Other / potential client / background
Q9BVC4	Q9BVC4	Target of rapamycin complex subunit LST8	MLST8	sp|Q9BVC4|LST8_HUMAN Target of rapamycin complex subunit LST8 OS=Homo sapiens OX=9606 GN=MLST8 PE=1 SV=1	2	2	9.2	9.2		2.26978	2465629	20019992	15062995	16882996	35.876	0	4.8543	5	21.2335	24.2549	23.8445	24.0091	22.7442	23.9268	1.18256	2.26978	0.577019	0.23881	0.643413	NO		Other / potential client / background
Q16718	Q16718	NADH dehydrogenase [ubiquinone] 1 alpha subcomplex subunit 5	NDUFA5	sp|Q16718|NDUA5_HUMAN NADH dehydrogenase [ubiquinone] 1 alpha subcomplex subunit 5 OS=Homo sapiens OX=9606 GN=NDUFA5 PE=1 SV=3	2	2	24.1	24.1		2.26506	3.9297e+06	2.4448e+06	6618100	7447798	13.459	0.0020991	1.9818	3	21.906	21.2213	22.658	22.8284	21.5636	22.7432	1.17955	2.26506	0.162753	0.78847	0.288739	NO		Other / potential client / background
P22626	P22626	Heterogeneous nuclear ribonucleoproteins A2/B1	HNRNPA2B1	sp|P22626|ROA2_HUMAN Heterogeneous nuclear ribonucleoproteins A2/B1 OS=Homo sapiens OX=9606 GN=HNRNPA2B1 PE=1 SV=2	30	29	72.2	72.2		2.2645	5682299392	4738203648	11569988608	11933012992	37.429	0	323.31	197	32.4038	32.1417	33.4297	33.4742	32.2728	33.452	1.17919	2.2645	0.0637495	1.19552	0.19756	NO		Other / potential client / background
P31040	P31040	Succinate dehydrogenase [ubiquinone] flavoprotein subunit, mitochondrial	SDHA	sp|P31040|SDHA_HUMAN Succinate dehydrogenase [ubiquinone] flavoprotein subunit, mitochondrial OS=Homo sapiens OX=9606 GN=SDHA PE=1 SV=2	9	9	18.2	18.2		2.26319	48533976	55857976	103750008	133839944	72.691	0	31.873	19	25.5325	25.7353	26.6285	26.9959	25.6339	26.8122	1.17836	2.26319	0.0513363	1.28958	0.194678	NO		Mitochondrial / metabolic
Q10570	Q10570	Cleavage and polyadenylation specificity factor subunit 1	CPSF1	sp|Q10570|CPSF1_HUMAN Cleavage and polyadenylation specificity factor subunit 1 OS=Homo sapiens OX=9606 GN=CPSF1 PE=1 SV=2	14	14	11.2	11.2		2.25742	49853972	36675008	90005960	103519968	160.88	0	38.223	28	25.5712	25.1283	26.4235	26.6253	25.3497	26.5244	1.17468	2.25742	0.0775439	1.11045	0.207193	NO		Other / potential client / background
P31327	P31327	Carbamoyl-phosphate synthase [ammonia], mitochondrial	CPS1	sp|P31327|CPSM_HUMAN Carbamoyl-phosphate synthase [ammonia], mitochondrial OS=Homo sapiens OX=9606 GN=CPS1 PE=1 SV=2	35	33	28	26.9		2.24574	214049952	205799872	466590176	476150144	164.94	0	104.31	88	27.6734	27.6167	28.7976	28.8268	27.645	28.8122	1.16719	2.24574	0.00343548	2.46401	0.160421	NO		Mitochondrial / metabolic
Q7Z417	Q7Z417	Nuclear fragile X mental retardation-interacting protein 2	NUFIP2	sp|Q7Z417|NUFP2_HUMAN Nuclear fragile X mental retardation-interacting protein 2 OS=Homo sapiens OX=9606 GN=NUFIP2 PE=1 SV=1	14	14	27.6	27.6		2.23544	104580008	129739984	275879872	245770080	76.12	0	102.18	42	26.64	26.951	28.0395	27.8727	26.7955	27.9561	1.16056	2.23544	0.0419875	1.37688	0.187421	NO		Cytoskeletal / structural
O43852	O43852	Calumenin	CALU	sp|O43852|CALU_HUMAN Calumenin OS=Homo sapiens OX=9606 GN=CALU PE=1 SV=2	15	15	58.7	58.7		2.2333	444850240	551500096	996209792	1228299776	37.106	0	60.874	71	28.7287	29.0388	29.8919	30.194	28.8838	30.0429	1.15918	2.2333	0.033193	1.47895	0.181524	NO		Other / potential client / background
Q9UMS0	Q9UMS0	NFU1 iron-sulfur cluster scaffold homolog, mitochondrial	NFU1	sp|Q9UMS0|NFU1_HUMAN NFU1 iron-sulfur cluster scaffold homolog, mitochondrial OS=Homo sapiens OX=9606 GN=NFU1 PE=1 SV=2	2	2	9.1	9.1		2.22385	3.8223e+06	2333460	4117048	10713994	28.462	0.0012788	2.1328	1	21.866	21.154	21.9732	23.353	21.51	22.6631	1.15306	2.22385	0.313475	0.503797	0.414643	NO		Mitochondrial / metabolic
P11166	P11166	Solute carrier family 2, facilitated glucose transporter member 1	SLC2A1	sp|P11166|GTR1_HUMAN Solute carrier family 2, facilitated glucose transporter member 1 OS=Homo sapiens OX=9606 GN=SLC2A1 PE=1 SV=2	4	4	11.2	11.2		2.21682	36058024	56825028	109730016	91765008	54.083	0	6.1101	11	25.1038	25.76	26.7094	26.4514	25.4319	26.5804	1.14849	2.21682	0.141483	0.849297	0.268388	NO		Other / potential client / background
Q86XP3	Q86XP3	ATP-dependent RNA helicase DDX42	DDX42	sp|Q86XP3|DDX42_HUMAN ATP-dependent RNA helicase DDX42 OS=Homo sapiens OX=9606 GN=DDX42 PE=1 SV=1	33	33	51.5	51.5		2.20746	573679872	610749952	1424200448	1198799488	102.97	0	142.9	118	29.0957	29.186	30.4075	30.1589	29.1408	30.2832	1.14239	2.20746	0.0448745	1.348	0.187421	NO		Other / potential client / background
O15260	O15260	Surfeit locus protein 4	SURF4	sp|O15260|SURF4_HUMAN Surfeit locus protein 4 OS=Homo sapiens OX=9606 GN=SURF4 PE=1 SV=3	3	3	15.2	15.2		2.19845	9007799	9307999	25323996	16002005	30.394	0	5.4612	8	23.1027	23.15	24.594	23.9317	23.1264	24.2629	1.13648	2.19845	0.178919	0.747344	0.305748	NO		Other / potential client / background
P55809;Q9BYC2	P55809	Succinyl-CoA:3-ketoacid coenzyme A transferase 1, mitochondrial	OXCT1	sp|P55809|SCOT1_HUMAN Succinyl-CoA:3-ketoacid coenzyme A transferase 1, mitochondrial OS=Homo sapiens OX=9606 GN=OXCT1 PE=1 SV=1	16	16	33.8	33.8		2.19774	238589936	245370096	451529824	626240384	56.157	0	78.373	59	27.83	27.8704	28.7502	29.2221	27.8502	28.9862	1.13602	2.19774	0.128172	0.892207	0.256437	NO		Mitochondrial / metabolic
Q12907	Q12907	Vesicular integral-membrane protein VIP36	LMAN2	sp|Q12907|LMAN2_HUMAN Vesicular integral-membrane protein VIP36 OS=Homo sapiens OX=9606 GN=LMAN2 PE=1 SV=1	4	4	11	11		2.19489	19769990	26027982	48159992	51473984	40.228	0	5.2639	8	24.2368	24.6336	25.5213	25.6173	24.4352	25.5693	1.13415	2.19489	0.0950555	1.02202	0.2279	NO		Other / potential client / background
P60059	P60059	Protein transport protein Sec61 subunit gamma	SEC61G	sp|P60059|SC61G_HUMAN Protein transport protein Sec61 subunit gamma OS=Homo sapiens OX=9606 GN=SEC61G PE=1 SV=1	2	2	36.8	36.8		2.18988	3.2699e+06	3.2915e+06	5.3942e+06	9568500	7.7412	0.0012821	2.1628	1	21.6408	21.6503	22.363	23.1899	21.6456	22.7764	1.13085	2.18988	0.223099	0.651502	0.340872	NO		Other / potential client / background
Q9Y2S7	Q9Y2S7	Polymerase delta-interacting protein 2	POLDIP2	sp|Q9Y2S7|PDIP2_HUMAN Polymerase delta-interacting protein 2 OS=Homo sapiens OX=9606 GN=POLDIP2 PE=1 SV=1	4	4	12.2	12.2		2.18287	13765993	9241296	15694992	38621984	42.033	0	6.2409	7	23.7146	23.1397	23.9038	25.2029	23.4271	24.5534	1.12623	2.18287	0.305007	0.515691	0.406985	NO		Cytoskeletal / structural
P62380	P62380	TATA box-binding protein-like protein 1	TBPL1	sp|P62380|TBPL1_HUMAN TATA box-binding protein-like 1 OS=Homo sapiens OX=9606 GN=TBPL1 PE=1 SV=1	3	3	24.2	24.2		2.18156	17451994	19570012	38392996	42336976	20.886	0	12.54	9	24.0569	24.2221	25.1943	25.3354	24.1395	25.2649	1.12536	2.18156	0.00997672	2.00101	0.160421	NO		Other / potential client / background
Q9UNX4	Q9UNX4	WD repeat-containing protein 3	WDR3	sp|Q9UNX4|WDR3_HUMAN WD repeat-containing protein 3 OS=Homo sapiens OX=9606 GN=WDR3 PE=1 SV=1	6	6	7.6	7.6		2.17564	17119992	14995993	30296980	40109976	106.1	0	7.022	9	24.0292	23.8381	24.8527	25.2575	23.9336	25.0551	1.12144	2.17564	0.0713782	1.14643	0.20125	NO		Other / potential client / background
Q8IXT5	Q8IXT5	RNA-binding protein 12B	RBM12B	sp|Q8IXT5|RB12B_HUMAN RNA-binding protein 12B OS=Homo sapiens OX=9606 GN=RBM12B PE=1 SV=2	4	4	4	4		2.16798	12785993	12144005	27520996	26518008	118.1	0	5.3278	6	23.6081	23.5337	24.714	24.6605	23.5709	24.6872	1.11635	2.16798	0.00268173	2.57159	0.160421	NO		Other / potential client / background
Q08945	Q08945	FACT complex subunit SSRP1	SSRP1	sp|Q08945|SSRP1_HUMAN FACT complex subunit SSRP1 OS=Homo sapiens OX=9606 GN=SSRP1 PE=1 SV=1	18	18	29.8	29.8		2.16623	206059872	211670032	394779744	518449728	81.074	0	68.454	70	27.6185	27.6572	28.5565	28.9496	27.6379	28.7531	1.11519	2.16623	0.108287	0.965424	0.234963	NO		Other / potential client / background
Q9H2U2	Q9H2U2	Inorganic pyrophosphatase 2, mitochondrial	PPA2	sp|Q9H2U2|IPYR2_HUMAN Inorganic pyrophosphatase 2, mitochondrial OS=Homo sapiens OX=9606 GN=PPA2 PE=1 SV=2	4	4	14.4	14.4		2.16542	18630994	31005004	41710012	64940012	37.92	0	8.2481	11	24.1512	24.886	25.3139	25.9526	24.5186	25.6332	1.11465	2.16542	0.151637	0.819194	0.279896	NO		Mitochondrial / metabolic
P08754	P08754	Guanine nucleotide-binding protein G(k) subunit alpha	GNAI3	sp|P08754|GNAI3_HUMAN Guanine nucleotide-binding protein G(i) subunit alpha OS=Homo sapiens OX=9606 GN=GNAI3 PE=1 SV=3	5	2	15.8	6.5		2.16208	7410798	6553097	16646991	13637001	40.532	0	5.3332	6	22.8212	22.6437	23.9888	23.701	22.7325	23.8449	1.11242	2.16208	0.034767	1.45883	0.186226	NO		Other / potential client / background
P61604	P61604	10 kDa heat shock protein, mitochondrial	HSPE1	sp|P61604|CH10_HUMAN 10 kDa heat shock protein, mitochondrial OS=Homo sapiens OX=9606 GN=HSPE1 PE=1 SV=2	11	11	80.4	80.4		2.16044	1494400000	1684400000	3915901440	3000300800	10.932	0	34.302	70	30.4769	30.6496	31.8667	31.4825	30.5633	31.6746	1.11133	2.16044	0.0696762	1.15692	0.20125	NO		Mitochondrial / metabolic
P16070	P16070	CD44 antigen	CD44	sp|P16070|CD44_HUMAN CD44 antigen OS=Homo sapiens OX=9606 GN=CD44 PE=1 SV=3	9	9	12	12		2.15893	213409936	362439904	555720320	648740160	81.537	0	67.696	30	27.6691	28.4332	29.0498	29.2731	28.0511	29.1614	1.11032	2.15893	0.189014	0.723505	0.313028	NO		Other / potential client / background
P06702	P06702	Protein S100-A9	S100A9	sp|P06702|S10A9_HUMAN Protein S100-A9 OS=Homo sapiens OX=9606 GN=S100A9 PE=1 SV=1	5	5	50.9	50.9		2.1562	180489968	67978968	583600256	97744032	13.242	0	18.204	15	27.4273	26.0186	29.1204	26.5425	26.723	27.8315	1.10849	2.1562	0.548307	0.260976	0.620527	NO		Other / potential client / background
P51571	P51571	Translocon-associated protein subunit delta	SSR4	sp|P51571|SSRD_HUMAN Translocon-associated protein subunit delta OS=Homo sapiens OX=9606 GN=SSR4 PE=1 SV=1	4	4	30.6	30.6		2.15398	9640305	7.3666e+06	17160010	19200990	18.998	0	7.5007	11	23.2006	22.8126	24.0325	24.1947	23.0066	24.1136	1.10701	2.15398	0.0745031	1.12783	0.204631	NO		Other / potential client / background
Q9BVJ6	Q9BVJ6	U3 small nucleolar RNA-associated protein 14 homolog A	UTP14A	sp|Q9BVJ6|UT14A_HUMAN U3 small nucleolar RNA-associated protein 14 homolog A OS=Homo sapiens OX=9606 GN=UTP14A PE=1 SV=1	3	3	5.1	5.1		2.15238	1.1568e+06	1.0495e+06	1.7643e+06	3.1879e+06	87.977	0	4.6963	4	20.1417	20.0013	20.7507	21.6042	20.0715	21.1774	1.10593	2.15238	0.226882	0.6442	0.345207	NO		Other / potential client / background
Q96RP9	Q96RP9	Elongation factor G, mitochondrial	GFM1	sp|Q96RP9|EFGM_HUMAN Elongation factor G, mitochondrial OS=Homo sapiens OX=9606 GN=GFM1 PE=1 SV=2	2	2	2.8	2.8		2.15232	6.1379e+06	7151401	11817996	17205988	83.471	0	2.9311	7	22.5493	22.7698	23.4945	24.0364	22.6596	23.7654	1.10589	2.15232	0.115673	0.936769	0.243691	NO		Mitochondrial / metabolic
O75400;Q6NWY9	O75400	Pre-mRNA-processing factor 40 homolog A	PRPF40A	sp|O75400|PR40A_HUMAN Pre-mRNA-processing factor 40 homolog A OS=Homo sapiens OX=9606 GN=PRPF40A PE=1 SV=2	17	17	19.7	19.7		2.15181	158530032	175429984	357820192	359880128	108.8	0	48.671	48	27.2402	27.3863	28.4147	28.4229	27.3133	28.4188	1.10555	2.15181	0.0414061	1.38294	0.187421	NO		Other / potential client / background
Q8WWI1	Q8WWI1	LIM domain only protein 7	LMO7	sp|Q8WWI1|LMO7_HUMAN LIM domain only protein 7 OS=Homo sapiens OX=9606 GN=LMO7 PE=1 SV=3	31	31	24.7	24.7		2.14937	200300000	138450048	231800000	552689856	192.69	0	96.578	66	27.5776	27.0448	27.7883	29.0419	27.3112	28.4151	1.10391	2.14937	0.301321	0.52097	0.404517	NO		Other / potential client / background
O15173	O15173	Membrane-associated progesterone receptor component 2	PGRMC2	sp|O15173|PGRC2_HUMAN Membrane-associated progesterone receptor component 2 OS=Homo sapiens OX=9606 GN=PGRMC2 PE=1 SV=1	3	2	16.1	12.1		2.14782	8498304	7.9394e+06	15629993	19914006	23.818	0	6.5104	4	23.0187	22.9206	23.8978	24.2473	22.9697	24.0725	1.10288	2.14782	0.0810291	1.09136	0.212108	NO		Other / potential client / background
O43143;Q14562	O43143	Pre-mRNA-splicing factor ATP-dependent RNA helicase DHX15	DHX15	sp|O43143|DHX15_HUMAN Pre-mRNA-splicing factor ATP-dependent RNA helicase DHX15 OS=Homo sapiens OX=9606 GN=DHX15 PE=1 SV=2	38	37	45	43.9		2.14536	1702399744	2080700288	4166398976	3912998144	90.932	0	131.08	211	30.6649	30.9544	31.9562	31.8656	30.8097	31.9109	1.10122	2.14536	0.062164	1.20646	0.197221	NO		Other / potential client / background
O15446	O15446	DNA-directed RNA polymerase I subunit RPA34	CD3EAP	sp|O15446|RPA34_HUMAN DNA-directed RNA polymerase I subunit RPA34 OS=Homo sapiens OX=9606 GN=POLR1G PE=1 SV=1	2	2	4.5	4.5		2.14534	8980806	10642996	24641006	17852992	54.985	0.0040128	1.6696	3	23.0984	23.3434	24.5546	24.0897	23.2209	24.3221	1.1012	2.14533	0.0827667	1.08214	0.214352	NO		Other / potential client / background
P53041	P53041	Serine/threonine-protein phosphatase 5	PPP5C	sp|P53041|PPP5_HUMAN Serine/threonine-protein phosphatase 5 OS=Homo sapiens OX=9606 GN=PPP5C PE=1 SV=1	13	13	31.5	31.5		2.1388	99093056	108990048	164480000	300369824	56.878	0	48.058	30	26.5623	26.6996	27.2933	28.1622	26.631	27.7278	1.0968	2.1388	0.23313	0.632402	0.351276	YES	PP5 – TPR phosphatase	TPR co-chaperone (MEEVD binder)
Q86TG7	Q86TG7	Retrotransposon-derived protein PEG10	PEG10	sp|Q86TG7|PEG10_HUMAN Retrotransposon-derived protein PEG10 OS=Homo sapiens OX=9606 GN=PEG10 PE=1 SV=2	6	6	10.2	10.2		2.12471	40489000	45846972	76224032	109939992	80.172	0	48.091	19	25.271	25.4503	26.1837	26.7121	25.3607	26.4479	1.08727	2.12471	0.123212	0.909345	0.250891	NO		Other / potential client / background
Q969G3	Q969G3	SWI/SNF-related matrix-associated actin-dependent regulator of chromatin subfamily E member 1	SMARCE1	sp|Q969G3|SMCE1_HUMAN SWI/SNF-related matrix-associated actin-dependent regulator of chromatin subfamily E member 1 OS=Homo sapiens OX=9606 GN=SMARCE1 PE=1 SV=2	7	6	18.7	17		2.12163	19957996	22135996	42116016	47218016	46.649	0	18.42	18	24.2505	24.3999	25.3279	25.4928	24.3252	25.4103	1.08517	2.12163	0.0106879	1.97111	0.160421	NO		Cytoskeletal / structural
P07910;P0DMR1;O60812;B7ZW38;B2RXH8;Q86SE5	P07910	Heterogeneous nuclear ribonucleoproteins C1/C2	HNRNPC	sp|P07910|HNRPC_HUMAN Heterogeneous nuclear ribonucleoproteins C1/C2 OS=Homo sapiens OX=9606 GN=HNRNPC PE=1 SV=4	20	20	46.1	46.1		2.11291	1091499648	1087800192	2409298432	2200099584	33.67	0	117.91	101	30.0237	30.0188	31.166	31.0349	30.0212	31.1004	1.07923	2.11291	0.0383493	1.41624	0.187421	NO		Other / potential client / background
P52735	P52735	Guanine nucleotide exchange factor VAV2	VAV2	sp|P52735|VAV2_HUMAN Guanine nucleotide exchange factor VAV2 OS=Homo sapiens OX=9606 GN=VAV2 PE=1 SV=2	3	3	3.8	3.8		2.1066	4.9764e+06	3.2324e+06	4.058e+06	17591006	101.29	0	2.5073	3	22.2467	21.6242	21.9523	24.0683	21.9354	23.0103	1.07491	2.10659	0.488317	0.311298	0.569097	NO		Other / potential client / background
Q13435	Q13435	Splicing factor 3B subunit 2	SF3B2	sp|Q13435|SF3B2_HUMAN Splicing factor 3B subunit 2 OS=Homo sapiens OX=9606 GN=SF3B2 PE=1 SV=2	36	36	40.8	40.8		2.10514	1050000512	1172099328	2466101248	2211598336	100.23	0	245.31	148	29.9677	30.1264	31.1996	31.0424	30.0471	31.121	1.07392	2.10514	0.0106438	1.9729	0.160421	NO		Other / potential client / background
P00505	P00505	Aspartate aminotransferase, mitochondrial	GOT2	sp|P00505|AATM_HUMAN Aspartate aminotransferase, mitochondrial OS=Homo sapiens OX=9606 GN=GOT2 PE=1 SV=3	16	16	36	36		2.10082	278630080	290999936	607449920	589100224	47.517	0	57.34	50	28.0538	28.1164	29.1782	29.1339	28.0851	29.1561	1.07095	2.10082	0.00221014	2.65558	0.160421	NO		Mitochondrial / metabolic
Q8IWX8	Q8IWX8	Calcium homeostasis endoplasmic reticulum protein	CHERP	sp|Q8IWX8|CHERP_HUMAN Calcium homeostasis endoplasmic reticulum protein OS=Homo sapiens OX=9606 GN=CHERP PE=1 SV=3	9	9	13	13		2.09845	62703988	53655020	134229968	110370048	103.7	0	26.113	20	25.9021	25.6772	27.0001	26.7178	25.7896	26.859	1.06932	2.09845	0.0305949	1.51435	0.178417	NO		Mitochondrial / metabolic
Q8WWM7	Q8WWM7	Ataxin-2-like protein	ATXN2L	sp|Q8WWM7|ATX2L_HUMAN Ataxin-2-like protein OS=Homo sapiens OX=9606 GN=ATXN2L PE=1 SV=2	32	31	28.7	27.9		2.08332	574119936	635840256	1358600064	1166199424	113.37	0	142.16	104	29.0968	29.2441	30.3395	30.1192	29.1704	30.2293	1.05889	2.08332	0.0223725	1.65028	0.172207	NO		Other / potential client / background
P10620	P10620	Microsomal glutathione S-transferase 1	MGST1	sp|P10620|MGST1_HUMAN Microsomal glutathione S-transferase 1 OS=Homo sapiens OX=9606 GN=MGST1 PE=1 SV=1	3	3	19.4	19.4		2.08032	35487996	22655008	52804992	65892020	17.598	0	9.2702	10	25.0808	24.4333	25.6542	25.9736	24.7571	25.8139	1.05681	2.08032	0.142191	0.847128	0.268656	NO		Mitochondrial / metabolic
P50213	P50213	Isocitrate dehydrogenase [NAD] subunit alpha, mitochondrial	IDH3A	sp|P50213|IDH3A_HUMAN Isocitrate dehydrogenase [NAD] subunit alpha, mitochondrial OS=Homo sapiens OX=9606 GN=IDH3A PE=1 SV=1	6	6	21.6	21.6		2.07568	31228014	22249014	51261012	58396996	39.591	0	12.657	10	24.8963	24.4072	25.6114	25.7994	24.6518	25.7054	1.05359	2.07568	0.11096	0.954834	0.237221	NO		Mitochondrial / metabolic
Q9NWX6	Q9NWX6	Probable tRNA(His) guanylyltransferase	THG1L	sp|Q9NWX6|THG1_HUMAN Probable tRNA(His) guanylyltransferase OS=Homo sapiens OX=9606 GN=THG1L PE=1 SV=2	2	2	9.4	9.4		2.06966	1.4406e+06	875736	3923883	1.3772e+06	34.83	0	3.2483	2	20.4582	19.7401	21.9039	20.3933	20.0992	21.1486	1.04939	2.06965	0.376527	0.424204	0.46767	NO		Other / potential client / background
Q8NI27	Q8NI27	THO complex subunit 2	THOC2	sp|Q8NI27|THOC2_HUMAN THO complex subunit 2 OS=Homo sapiens OX=9606 GN=THOC2 PE=1 SV=2	12	12	8.7	8.7		2.06688	42655024	34159004	65488960	95047024	182.77	0	18.606	25	25.3462	25.0258	25.9647	26.5021	25.186	26.2334	1.04746	2.06688	0.103362	0.985641	0.231921	NO		Other / potential client / background
O75694	O75694	Nuclear pore complex protein Nup155	NUP155	sp|O75694|NU155_HUMAN Nuclear pore complex protein Nup155 OS=Homo sapiens OX=9606 GN=NUP155 PE=1 SV=1	23	23	22.9	22.9		2.06329	120999968	104150064	240300016	223260064	155.2	0	84.905	49	26.8504	26.6341	27.8403	27.7341	26.7423	27.7872	1.04495	2.06329	0.0315767	1.50063	0.179422	NO		Other / potential client / background
O75533	O75533	Splicing factor 3B subunit 1	SF3B1	sp|O75533|SF3B1_HUMAN Splicing factor 3B subunit 1 OS=Homo sapiens OX=9606 GN=SF3B1 PE=1 SV=3	50	50	41.8	41.8		2.06103	1178499584	1220700672	2501499904	2442899712	145.83	0	266.35	191	30.1343	30.1851	31.2201	31.1859	30.1597	31.203	1.04336	2.06103	0.0017679	2.75254	0.160421	NO		Other / potential client / background
Q7L0Y3	Q7L0Y3	Mitochondrial ribonuclease P protein 1	TRMT10C	sp|Q7L0Y3|TM10C_HUMAN tRNA methyltransferase 10 homolog C OS=Homo sapiens OX=9606 GN=TRMT10C PE=1 SV=2	4	4	10.2	10.2		2.06005	16323006	9965800	26863996	25697994	47.346	0	4.4536	8	23.9604	23.2486	24.6792	24.6152	23.6045	24.6472	1.04268	2.06005	0.206991	0.684048	0.326742	NO		Mitochondrial / metabolic
P00387	P00387	NADH-cytochrome b5 reductase 3;NADH-cytochrome b5 reductase 3 membrane-bound form;NADH-cytochrome b5 reductase 3 soluble form	CYB5R3	sp|P00387|NB5R3_HUMAN NADH-cytochrome b5 reductase 3 OS=Homo sapiens OX=9606 GN=CYB5R3 PE=1 SV=3	6	6	26.6	26.6		2.05515	28570982	23250992	50200012	55892032	34.234	0	15.619	20	24.768	24.4708	25.5812	25.7361	24.6194	25.6587	1.03924	2.05515	0.0474515	1.32375	0.189479	NO		Mitochondrial / metabolic
P09874	P09874	Poly [ADP-ribose] polymerase 1	PARP1	sp|P09874|PARP1_HUMAN Poly [ADP-ribose] polymerase 1 OS=Homo sapiens OX=9606 GN=PARP1 PE=1 SV=4	43	43	44.1	44.1		2.04225	743140096	619640320	1331600768	1442299904	113.08	0	161.95	160	29.4691	29.2069	30.3105	30.4257	29.338	30.3681	1.03016	2.04225	0.0469683	1.3282	0.18901	NO		Other / potential client / background
Q8TAQ2	Q8TAQ2	SWI/SNF complex subunit SMARCC2	SMARCC2	sp|Q8TAQ2|SMRC2_HUMAN SWI/SNF complex subunit SMARCC2 OS=Homo sapiens OX=9606 GN=SMARCC2 PE=1 SV=1	10	6	9.3	6		2.03569	16646001	14608999	25472008	39562988	132.88	0	16.145	17	23.9887	23.8004	24.6024	25.2376	23.8945	24.92	1.02552	2.03569	0.168292	0.773938	0.294275	NO		Other / potential client / background
Q14254	Q14254	Flotillin-2	FLOT2	sp|Q14254|FLOT2_HUMAN Flotillin-2 OS=Homo sapiens OX=9606 GN=FLOT2 PE=1 SV=2	2	2	5.8	5.8		2.03227	3.15085e+06	1.4135e+06	2.48902e+06	7390203	47.064	0	3.4776	3	21.5873	20.4308	21.2471	22.8172	21.0091	22.0322	1.02309	2.03227	0.412266	0.384823	0.497672	NO		Other / potential client / background
Q16698	Q16698	2,4-dienoyl-CoA reductase, mitochondrial	DECR1	sp|Q16698|DECR_HUMAN 2,4-dienoyl-CoA reductase, mitochondrial OS=Homo sapiens OX=9606 GN=DECR1 PE=1 SV=1	4	4	15.2	15.2		2.02742	8911898	8563799	14229001	22047002	36.067	0	15.818	5	23.0873	23.0298	23.7623	24.3941	23.0586	24.0782	1.01964	2.02742	0.188728	0.724163	0.313023	NO		Mitochondrial / metabolic
Q9Y2X3	Q9Y2X3	Nucleolar protein 58	NOP58	sp|Q9Y2X3|NOP58_HUMAN Nucleolar protein 58 OS=Homo sapiens OX=9606 GN=NOP58 PE=1 SV=1	11	11	26.1	26.1		2.02484	71376008	90896008	125169944	212510112	59.578	0	32.661	32	26.0889	26.4377	26.8993	27.663	26.2633	27.2811	1.01781	2.02484	0.187673	0.726599	0.313023	NO		Other / potential client / background
Q02818	Q02818	Nucleobindin-1	NUCB1	sp|Q02818|NUCB1_HUMAN Nucleobindin-1 OS=Homo sapiens OX=9606 GN=NUCB1 PE=1 SV=4	8	8	23.4	23.4		2.02038	47931004	48214016	69674008	135390048	53.879	0	19.176	21	25.5145	25.5229	26.0541	27.0125	25.5187	26.5333	1.01463	2.02038	0.280886	0.551471	0.388278	NO		Other / potential client / background
Q86UY6	Q86UY6	N-alpha-acetyltransferase 40	NAA40	sp|Q86UY6|NAA40_HUMAN N-alpha-acetyltransferase 40 OS=Homo sapiens OX=9606 GN=NAA40 PE=1 SV=1	4	4	19	19		2.01534	19380996	20320008	38941000	41075988	27.194	0	7.389	20	24.2081	24.2764	25.2148	25.2918	24.2423	25.2533	1.01102	2.01534	0.00275652	2.55964	0.160421	NO		Other / potential client / background
Q03135;P56539	Q03135	Caveolin-1	CAV1	sp|Q03135|CAV1_HUMAN Caveolin-1 OS=Homo sapiens OX=9606 GN=CAV1 PE=1 SV=4	6	6	39.3	39.3		2.00926	167190032	209210064	315179808	448029792	20.471	0	12.884	26	27.3169	27.6404	28.2316	28.739	27.4786	28.4853	1.00666	2.00926	0.0982606	1.00762	0.229526	NO		Other / potential client / background
Q15084	Q15084	Protein disulfide-isomerase A6	PDIA6	sp|Q15084|PDIA6_HUMAN Protein disulfide-isomerase A6 OS=Homo sapiens OX=9606 GN=PDIA6 PE=1 SV=1	10	10	34.5	34.5		2.00873	226319872	256250160	382320224	612069952	48.121	0	64.77	44	27.7538	27.933	28.5102	29.1891	27.8434	28.8497	1.00628	2.00873	0.188561	0.724549	0.313023	NO		Other / potential client / background
P21127;Q9UQ88	P21127;Q9UQ88	Cyclin-dependent kinase 11B;Cyclin-dependent kinase 11A	CDK11B;CDK11A	sp|P21127|CD11B_HUMAN Cyclin-dependent kinase 11B OS=Homo sapiens OX=9606 GN=CDK11B PE=1 SV=4;sp|Q9UQ88|CD11A_HUMAN Cyclin-dependent kinase 11A OS=Homo sapiens OX=9606 GN=CDK11A PE=1 SV=4	10	10	13	13		2.00157	61913020	72185016	133350000	134270080	92.619	0	14.151	18	25.8837	26.1052	26.9906	27.0006	25.9945	26.9956	1.00113	2.00157	0.0696313	1.1572	0.20125	NO		Other / potential client / background
Q15061	Q15061	WD repeat-containing protein 43	WDR43	sp|Q15061|WDR43_HUMAN WD repeat-containing protein 43 OS=Homo sapiens OX=9606 GN=WDR43 PE=1 SV=3	6	6	12	12		2.00031	19628988	18781008	29785008	49524000	74.89	0	10.008	11	24.2265	24.1628	24.8281	25.5616	24.1946	25.1949	1.00023	2.00031	0.221521	0.654585	0.33978	NO		Other / potential client / background
Q9NVP1	Q9NVP1	ATP-dependent RNA helicase DDX18	DDX18	sp|Q9NVP1|DDX18_HUMAN ATP-dependent RNA helicase DDX18 OS=Homo sapiens OX=9606 GN=DDX18 PE=1 SV=2	6	6	10.3	10.3		2.00026	28015006	19023008	48562024	43908028	75.406	0	13.742	7	24.7397	24.1812	25.5333	25.388	24.4605	25.4607	1.00018	2.00026	0.154819	0.810174	0.283146	NO		Other / potential client / background
Q12788	Q12788	Transducin beta-like protein 3	TBL3	sp|Q12788|TBL3_HUMAN Transducin beta-like protein 3 OS=Homo sapiens OX=9606 GN=TBL3 PE=1 SV=2	8	8	12.5	12.5		1.9997	38877984	23772000	56428992	65493028	89.034	0	22.005	15	25.2125	24.5028	25.7499	25.9648	24.8576	25.8574	0.999781	1.9997	0.194005	0.712187	0.316647	NO		Other / potential client / background
Q15428	Q15428	Splicing factor 3A subunit 2	SF3A2	sp|Q15428|SF3A2_HUMAN Splicing factor 3A subunit 2 OS=Homo sapiens OX=9606 GN=SF3A2 PE=1 SV=2	8	8	20.3	20.3		1.99547	344040160	367179936	811280128	620019712	49.255	0	38.685	32	28.358	28.4519	29.5956	29.2077	28.405	29.4017	0.996725	1.99547	0.106718	0.971762	0.233783	NO		Other / potential client / background
O75396	O75396	Vesicle-trafficking protein SEC22b	SEC22B	sp|O75396|SC22B_HUMAN Vesicle-trafficking protein SEC22b OS=Homo sapiens OX=9606 GN=SEC22B PE=1 SV=4	7	7	34.4	34.4		1.99272	52765004	50005996	97077960	107929960	24.593	0	28.125	20	25.6531	25.5756	26.5326	26.6855	25.6143	26.6091	0.994742	1.99272	0.019655	1.70653	0.165631	NO		Other / potential client / background
P61962	P61962	DDB1- and CUL4-associated factor 7	DCAF7	sp|P61962|DCAF7_HUMAN DDB1- and CUL4-associated factor 7 OS=Homo sapiens OX=9606 GN=DCAF7 PE=1 SV=1	6	6	21.6	21.6		1.99213	16828998	18591010	31365012	39587004	38.926	0	13.618	12	24.0044	24.1481	24.9027	25.2385	24.0763	25.0706	0.994314	1.99213	0.0698909	1.15558	0.20125	NO		Other / potential client / background
P06756	P06756	Integrin alpha-V;Integrin alpha-V heavy chain;Integrin alpha-V light chain	ITGAV	sp|P06756|ITAV_HUMAN Integrin alpha-V OS=Homo sapiens OX=9606 GN=ITGAV PE=1 SV=2	5	5	5.9	5.9		1.98472	5.7674e+06	5774901	10293994	12744999	116.04	0	5.5306	4	22.4595	22.4614	23.2953	23.6034	22.4604	23.4494	0.988936	1.98472	0.0983763	1.00711	0.229526	NO		Other / potential client / background
P47712	P47712	Cytosolic phospholipase A2;Phospholipase A2;Lysophospholipase	PLA2G4A	sp|P47712|PA24A_HUMAN Cytosolic phospholipase A2 OS=Homo sapiens OX=9606 GN=PLA2G4A PE=1 SV=2	5	5	6.1	6.1		1.98287	16315002	16863008	21429008	50479000	85.238	0	5.8149	10	23.9597	24.0074	24.3531	25.5892	23.9835	24.9711	0.987594	1.98287	0.355673	0.448949	0.450191	NO		Other / potential client / background
P09661	P09661	U2 small nuclear ribonucleoprotein A	SNRPA1	sp|P09661|RU2A_HUMAN U2 small nuclear ribonucleoprotein A OS=Homo sapiens OX=9606 GN=SNRPA1 PE=1 SV=2	12	12	43.9	43.9		1.97496	231319968	145880000	431289696	305180032	28.415	0	44.86	41	27.7853	27.1202	28.6841	28.1851	27.4528	28.4346	0.981823	1.97496	0.151823	0.818661	0.280004	NO		Other / potential client / background
Q9UNE7	Q9UNE7	E3 ubiquitin-protein ligase CHIP	STUB1	sp|Q9UNE7|CHIP_HUMAN E3 ubiquitin-protein ligase CHIP OS=Homo sapiens OX=9606 GN=STUB1 PE=1 SV=2	17	17	55.1	55.1		1.97267	295830176	286750080	580489856	568670336	34.856	0	75.433	55	28.1402	28.0952	29.1127	29.083	28.1177	29.0979	0.98015	1.97267	0.00168029	2.77462	0.160421	YES	CHIP – E3 ligase, TPR	TPR co-chaperone (MEEVD binder)
O43290	O43290	U4/U6.U5 tri-snRNP-associated protein 1	SART1	sp|O43290|SNUT1_HUMAN U4/U6.U5 tri-snRNP-associated protein 1 OS=Homo sapiens OX=9606 GN=SART1 PE=1 SV=1	10	10	19.2	19.2		1.97085	17722006	13925005	19053992	50306980	90.254	0	21.031	14	24.079	23.7312	24.1836	25.5843	23.9051	24.8839	0.978816	1.97085	0.385792	0.413647	0.475672	NO		Other / potential client / background
P04062	P04062	Glucosylceramidase	GBA	sp|P04062|GLCM_HUMAN Lysosomal acid glucosylceramidase OS=Homo sapiens OX=9606 GN=GBA PE=1 SV=3	4	4	8.6	8.6		1.96898	11902008	18345992	21591988	39206004	59.716	0	3.8223	6	23.5047	24.129	24.364	25.2246	23.8168	24.7943	0.97745	1.96898	0.21935	0.658863	0.337734	NO		Other / potential client / background
Q92542	Q92542	Nicastrin	NCSTN	sp|Q92542|NICA_HUMAN Nicastrin OS=Homo sapiens OX=9606 GN=NCSTN PE=1 SV=2	2	2	3	3		1.96455	1.64241e+06	2.0675e+06	2848100	4.6015e+06	78.41	0	2.5893	3	20.6474	20.9795	21.4416	22.1337	20.8134	21.7876	0.974199	1.96455	0.173276	0.761262	0.301547	NO		Other / potential client / background
P01591	P01591	Immunoglobulin J chain	IGJ	sp|P01591|IGJ_HUMAN Immunoglobulin J chain OS=Homo sapiens OX=9606 GN=JCHAIN PE=1 SV=4	3	3	17	17		1.95936	2.74345e+06	3.41811e+06	45023988	799590	18.098	0	6.4484	3	21.3876	21.7048	25.4242	19.6089	21.5462	22.5165	0.970383	1.95936	0.794967	0.0996511	0.826268	NO		Other / potential client / background
P51148	P51148	Ras-related protein Rab-5C	RAB5C	sp|P51148|RAB5C_HUMAN Ras-related protein Rab-5C OS=Homo sapiens OX=9606 GN=RAB5C PE=1 SV=2	6	4	34.3	24.1		1.95735	17006004	28039018	35096020	52053008	23.482	0	19.487	16	24.0195	24.7409	25.0648	25.6335	24.3802	25.3491	0.968904	1.95735	0.176278	0.753801	0.304354	NO		Other / potential client / background
Q96E11	Q96E11	Ribosome-recycling factor, mitochondrial	MRRF	sp|Q96E11|RRFM_HUMAN Ribosome-recycling factor, mitochondrial OS=Homo sapiens OX=9606 GN=MRRF PE=1 SV=1	6	6	27.1	27.1		1.95397	34204012	33116014	52104024	83000008	29.277	0	24.668	10	25.0277	24.981	25.6349	26.3066	25.0043	25.9707	0.966406	1.95397	0.211484	0.674722	0.329795	NO		Mitochondrial / metabolic
Q53GQ0	Q53GQ0	Very-long-chain 3-oxoacyl-CoA reductase	HSD17B12	sp|Q53GQ0|DHB12_HUMAN Very-long-chain 3-oxoacyl-CoA reductase OS=Homo sapiens OX=9606 GN=HSD17B12 PE=1 SV=2	3	3	11.5	11.5		1.94342	6.5943e+06	6.2314e+06	16256997	9546602	34.324	0	3.2018	4	22.6528	22.5711	23.9546	23.1866	22.612	23.5706	0.9586	1.94342	0.23934	0.620985	0.355521	NO		Other / potential client / background
Q12931	Q12931	Heat shock protein 75 kDa, mitochondrial	TRAP1	sp|Q12931|TRAP1_HUMAN Heat shock protein 75 kDa, mitochondrial OS=Homo sapiens OX=9606 GN=TRAP1 PE=1 SV=3	19	19	33.9	33.9		1.93943	133979984	157709952	260480160	305119904	80.109	0	47.413	42	26.9974	27.2327	27.9566	28.1848	27.1151	28.0707	0.955629	1.93943	0.0282309	1.54928	0.178417	NO		Mitochondrial / metabolic
Q6UN15	Q6UN15	Pre-mRNA 3-end-processing factor FIP1	FIP1L1	sp|Q6UN15|FIP1_HUMAN Pre-mRNA 3-end-processing factor FIP1 OS=Homo sapiens OX=9606 GN=FIP1L1 PE=1 SV=1	4	4	9.6	9.6		1.9342	18735996	24253004	37376996	45482024	66.526	0	9.1961	7	24.1593	24.5317	25.1556	25.4388	24.3455	25.2972	0.951735	1.9342	0.0621485	1.20657	0.197221	NO		Other / potential client / background
P49750	P49750	YLP motif-containing protein 1	YLPM1	sp|P49750|YLPM1_HUMAN YLP motif-containing protein 1 OS=Homo sapiens OX=9606 GN=YLPM1 PE=1 SV=4	4	4	2.7	2.7		1.93297	16572001	15584990	29106998	33153994	241.64	0	15.628	9	23.9822	23.8937	24.7949	24.9827	23.9379	24.8888	0.950822	1.93297	0.0308626	1.51057	0.178417	NO		Other / potential client / background
P30048	P30048	Thioredoxin-dependent peroxide reductase, mitochondrial	PRDX3	sp|P30048|PRDX3_HUMAN Thioredoxin-dependent peroxide reductase, mitochondrial OS=Homo sapiens OX=9606 GN=PRDX3 PE=1 SV=3	7	7	39.8	39.8		1.93271	117849960	136410032	221690016	270869984	27.692	0	18.881	26	26.8124	27.0234	27.724	28.013	26.9179	27.8685	0.950622	1.93271	0.0405536	1.39197	0.187421	NO		Mitochondrial / metabolic
Q6YHK3	Q6YHK3	CD109 antigen	CD109	sp|Q6YHK3|CD109_HUMAN CD109 antigen OS=Homo sapiens OX=9606 GN=CD109 PE=1 SV=2	9	9	8.3	8.3		1.92302	16924004	20513002	18625008	68929040	161.69	0	16.68	11	24.0126	24.29	24.1507	26.0386	24.1513	25.0947	0.943372	1.92302	0.498096	0.302687	0.577422	NO		Other / potential client / background
P52272	P52272	Heterogeneous nuclear ribonucleoprotein M	HNRNPM	sp|P52272|HNRPM_HUMAN Heterogeneous nuclear ribonucleoprotein M OS=Homo sapiens OX=9606 GN=HNRNPM PE=1 SV=3	32	32	51.4	51.4		1.90171	549129728	511740000	745130304	1363900160	77.515	0	84.974	91	29.0326	28.9308	29.4729	30.3451	28.9817	29.909	0.9273	1.90171	0.276279	0.558652	0.384857	NO		Other / potential client / background
Q13740	Q13740	CD166 antigen	ALCAM	sp|Q13740|CD166_HUMAN CD166 antigen OS=Homo sapiens OX=9606 GN=ALCAM PE=1 SV=2	9	9	19.9	19.9		1.895	52744988	52476992	101410016	98013968	65.102	0	23.242	21	25.6525	25.6452	26.5956	26.5465	25.6489	26.5711	0.922198	1.895	0.0147239	1.83198	0.160421	NO		Other / potential client / background
P05114	P05114	Non-histone chromosomal protein HMG-14	HMGN1	sp|P05114|HMGN1_HUMAN Non-histone chromosomal protein HMG-14 OS=Homo sapiens OX=9606 GN=HMGN1 PE=1 SV=3	9	9	50	50		1.89459	83297040	196919920	266800144	220679984	10.659	0	78.84	17	26.3118	27.553	27.9912	27.7174	26.9324	27.8543	0.921885	1.89459	0.368709	0.433316	0.460309	NO		Other / potential client / background
O95292	O95292	Vesicle-associated membrane protein-associated protein B/C	VAPB	sp|O95292|VAPB_HUMAN Vesicle-associated membrane protein-associated protein B/C OS=Homo sapiens OX=9606 GN=VAPB PE=1 SV=3	4	3	21.8	16.9		1.88673	23591006	25258994	50250012	42213012	27.228	0	6.6042	5	24.4917	24.5903	25.5826	25.3312	24.541	25.4569	0.915889	1.88673	0.0568353	1.24538	0.195278	NO		Other / potential client / background
Q9NTX5	Q9NTX5	Ethylmalonyl-CoA decarboxylase	ECHDC1	sp|Q9NTX5|ECHD1_HUMAN Ethylmalonyl-CoA decarboxylase OS=Homo sapiens OX=9606 GN=ECHDC1 PE=1 SV=2	2	2	8.8	8.8		1.88646	13178997	11084003	23464996	22154000	33.698	0	4.442	3	23.6517	23.402	24.484	24.4011	23.5269	24.4425	0.915679	1.88646	0.0628067	1.20199	0.197221	NO		Other / potential client / background
Q969X5	Q969X5	Endoplasmic reticulum-Golgi intermediate compartment protein 1	ERGIC1	sp|Q969X5|ERGI1_HUMAN Endoplasmic reticulum-Golgi intermediate compartment protein 1 OS=Homo sapiens OX=9606 GN=ERGIC1 PE=1 SV=1	3	3	9.3	9.3		1.88579	13333995	16558992	37444012	20969994	32.592	0	2.7439	4	23.6686	23.9811	25.1582	24.3218	23.8249	24.74	0.915169	1.88579	0.244462	0.611789	0.360267	NO		Mitochondrial / metabolic
Q92552	Q92552	28S ribosomal protein S27, mitochondrial	MRPS27	sp|Q92552|RT27_HUMAN 28S ribosomal protein S27, mitochondrial OS=Homo sapiens OX=9606 GN=MRPS27 PE=1 SV=3	4	4	10.1	10.1		1.87849	4.4825e+06	4.1087e+06	9571296	6790002	47.611	0	7.9881	5	22.0959	21.9703	23.1903	22.695	22.0331	22.9426	0.90957	1.87848	0.151546	0.819456	0.279896	NO		Mitochondrial / metabolic
P01036	P01036	Cystatin-S	CST4	sp|P01036|CYTS_HUMAN Cystatin-S OS=Homo sapiens OX=9606 GN=CST4 PE=1 SV=3	3	1	25.5	12.8		1.87747	1.26983e+06	6.1821e+06	4.10517e+06	6740577	16.214	0	6.5055	1	20.2762	22.5597	21.969	22.6844	21.4179	22.3267	0.908789	1.87747	0.568907	0.244959	0.638236	NO		Other / potential client / background
P45973	P45973	Chromobox protein homolog 5	CBX5	sp|P45973|CBX5_HUMAN Chromobox protein homolog 5 OS=Homo sapiens OX=9606 GN=CBX5 PE=1 SV=1	7	7	39.3	39.3		1.87708	73283040	70553960	142379952	127950048	22.225	0	23.511	22	26.127	26.0722	27.0852	26.931	26.0996	27.0081	0.908488	1.87708	0.0335737	1.474	0.182344	NO		Other / potential client / background
P36776	P36776	Lon protease homolog, mitochondrial	LONP1	sp|P36776|LONM_HUMAN Lon protease homolog, mitochondrial OS=Homo sapiens OX=9606 GN=LONP1 PE=1 SV=2	5	5	5.6	5.6		1.87559	6.8655e+06	5386797	10346004	12574999	106.49	0	8.4989	6	22.7109	22.361	23.3026	23.5841	22.536	23.4433	0.907348	1.87559	0.0604739	1.21843	0.196585	NO		Mitochondrial / metabolic
O00712;Q14938;Q12857	O00712	Nuclear factor 1 B-type	NFIB	sp|O00712|NFIB_HUMAN Nuclear factor 1 B-type OS=Homo sapiens OX=9606 GN=NFIB PE=1 SV=2	3	2	7.9	5.2		1.86785	3.12241e+06	2.3717e+06	4.09239e+06	6313296	47.441	0.0017	2.0936	2	21.5742	21.1775	21.9645	22.59	21.3759	22.2772	0.901378	1.86785	0.157672	0.802245	0.284957	NO		Other / potential client / background
P35580	P35580	Myosin-10	MYH10	sp|P35580|MYH10_HUMAN Myosin-10 OS=Homo sapiens OX=9606 GN=MYH10 PE=1 SV=3	19	3	8.2	1.6		1.85751	2.53045e+06	774238	2.36921e+06	2.8532e+06	229	0	3.0908	3	21.271	19.5624	21.176	21.4441	20.4167	21.3101	0.89337	1.85751	0.483158	0.315911	0.564286	NO		Other / potential client / background
P98175	P98175	RNA-binding protein 10	RBM10	sp|P98175|RBM10_HUMAN RNA-binding protein 10 OS=Homo sapiens OX=9606 GN=RBM10 PE=1 SV=3	4	4	4.8	4.8		1.85434	11067998	12336003	21287004	22054990	103.53	0	6.5619	6	23.3999	23.5564	24.3435	24.3946	23.4781	24.369	0.890904	1.85434	0.0374184	1.42692	0.187421	NO		Other / potential client / background
Q9NY12	Q9NY12	H/ACA ribonucleoprotein complex subunit 1	GAR1	sp|Q9NY12|GAR1_HUMAN H/ACA ribonucleoprotein complex subunit 1 OS=Homo sapiens OX=9606 GN=GAR1 PE=1 SV=1	4	4	18.4	18.4		1.8521	17618004	7138403	20547010	20995988	22.348	0	5.7234	7	24.0705	22.7672	24.2924	24.3236	23.4189	24.308	0.889159	1.8521	0.40255	0.39518	0.490538	NO		Other / potential client / background
Q9P2R7	Q9P2R7	Succinyl-CoA ligase [ADP-forming] subunit beta, mitochondrial	SUCLA2	sp|Q9P2R7|SUCB1_HUMAN Succinate--CoA ligase [ADP-forming] subunit beta, mitochondrial OS=Homo sapiens OX=9606 GN=SUCLA2 PE=1 SV=3	3	3	6.9	6.9		1.8473	6643303	6.4211e+06	9667197	15057997	50.317	0	5.1986	5	22.6635	22.6144	23.2047	23.844	22.6389	23.5243	0.885417	1.8473	0.218827	0.6599	0.337403	NO		Mitochondrial / metabolic
Q12906;Q96SI9	Q12906	Interleukin enhancer-binding factor 3	ILF3	sp|Q12906|ILF3_HUMAN Interleukin enhancer-binding factor 3 OS=Homo sapiens OX=9606 GN=ILF3 PE=1 SV=3	26	26	32.8	32.8		1.84613	814709952	704559872	1299200256	1505799552	95.337	0	85.883	109	29.6017	29.3921	30.275	30.4879	29.4969	30.3814	0.8845	1.84613	0.0273702	1.56272	0.177858	NO		Other / potential client / background
P01889;P13747	P01889	HLA class I histocompatibility antigen, B-7 alpha chain	HLA-B	sp|P01889|HLAB_HUMAN HLA class I histocompatibility antigen, B alpha chain OS=Homo sapiens OX=9606 GN=HLA-B PE=1 SV=3	4	2	15.7	9.4		1.84474	14279997	13548998	20092992	32768992	40.46	0	24.202	6	23.7675	23.6917	24.2602	24.9658	23.7296	24.613	0.883421	1.84474	0.238609	0.622314	0.355255	NO		Other / potential client / background
Q03252	Q03252	Lamin-B2	LMNB2	sp|Q03252|LMNB2_HUMAN Lamin-B2 OS=Homo sapiens OX=9606 GN=LMNB2 PE=1 SV=4	13	10	21.5	18.7		1.84468	83984952	11020004	55969008	56270012	69.948	0	15.88	9	26.3236	23.3936	25.7381	25.7459	24.8586	25.742	0.883369	1.84468	0.654564	0.184048	0.710202	NO		Other / potential client / background
O75223	O75223	Gamma-glutamylcyclotransferase	GGCT	sp|O75223|GGCT_HUMAN Gamma-glutamylcyclotransferase OS=Homo sapiens OX=9606 GN=GGCT PE=1 SV=1	2	2	11.2	11.2		1.84384	20205006	24790990	46961024	36263020	21.007	0	3.6177	3	24.2682	24.5633	25.485	25.112	24.4158	25.2985	0.882717	1.84384	0.0708553	1.14963	0.20125	NO		Other / potential client / background
Q02241	Q02241	Kinesin-like protein KIF23	KIF23	sp|Q02241|KIF23_HUMAN Kinesin-like protein KIF23 OS=Homo sapiens OX=9606 GN=KIF23 PE=1 SV=3	2	2	3.6	3.6		1.84142	1.71507e+06	5.745e+06	4295127	7778599	110.06	0	5.8339	2	20.7098	22.4539	22.0343	22.8911	21.5819	22.4627	0.880818	1.84142	0.489318	0.310409	0.569658	NO		Other / potential client / background
P50454	P50454	Serpin H1	SERPINH1	sp|P50454|SERPH_HUMAN Serpin H1 OS=Homo sapiens OX=9606 GN=SERPINH1 PE=1 SV=2	20	20	53.8	53.8		1.83133	606900032	575860032	1030699840	1137199360	46.44	0	116.17	86	29.1769	29.1011	29.941	30.0828	29.139	30.0119	0.872894	1.83133	0.0198721	1.70176	0.166183	NO		Other / potential client / background
Q99700	Q99700	Ataxin-2	ATXN2	sp|Q99700|ATX2_HUMAN Ataxin-2 OS=Homo sapiens OX=9606 GN=ATXN2 PE=1 SV=2	12	11	10.7	10.1		1.82911	80620992	74483984	127090072	158080064	140.28	0	32.857	24	26.2647	26.1504	26.9213	27.2361	26.2075	27.0787	0.871139	1.82911	0.0840299	1.07557	0.216599	NO		Other / potential client / background
Q9UKK3	Q9UKK3	Poly [ADP-ribose] polymerase 4	PARP4	sp|Q9UKK3|PARP4_HUMAN Protein mono-ADP-ribosyltransferase PARP4 OS=Homo sapiens OX=9606 GN=PARP4 PE=1 SV=3	2	2	1.2	1.2		1.82602	1.533e+06	1.25795e+06	1.7874e+06	3.59742e+06	192.59	0	3.0178	3	20.5479	20.2626	20.7694	21.7785	20.4053	21.274	0.868699	1.82602	0.319715	0.495236	0.419962	NO		Other / potential client / background
Q96MU7	Q96MU7	YTH domain-containing protein 1	YTHDC1	sp|Q96MU7|YTDC1_HUMAN YTH domain-containing protein 1 OS=Homo sapiens OX=9606 GN=YTHDC1 PE=1 SV=3	3	3	7.6	7.6		1.82298	9018595	5.4777e+06	10574006	15526008	84.699	0.001301	2.2961	3	23.1045	22.3851	23.334	23.8882	22.7448	23.6111	0.866296	1.82298	0.204806	0.688656	0.325497	NO		Other / potential client / background
Q15393	Q15393	Splicing factor 3B subunit 3	SF3B3	sp|Q15393|SF3B3_HUMAN Splicing factor 3B subunit 3 OS=Homo sapiens OX=9606 GN=SF3B3 PE=1 SV=4	41	41	35.1	35.1		1.81678	1046700480	1153899520	2040499584	1953699712	135.58	0	204.02	170	29.9632	30.1039	30.9263	30.8636	30.0335	30.8949	0.861382	1.81678	0.0252969	1.59693	0.176385	NO		Other / potential client / background
Q66PJ3	Q66PJ3	ADP-ribosylation factor-like protein 6-interacting protein 4	ARL6IP4	sp|Q66PJ3|AR6P4_HUMAN ADP-ribosylation factor-like protein 6-interacting protein 4 OS=Homo sapiens OX=9606 GN=ARL6IP4 PE=1 SV=2	2	2	6.7	6.7		1.81065	4534400	1.4678e+06	3.86166e+06	5.65042e+06	44.915	0	19.345	1	22.1125	20.4852	21.8808	22.4299	21.2989	22.1554	0.856505	1.81065	0.475191	0.323131	0.556464	NO		Cytoskeletal / structural
Q14839	Q14839	Chromodomain-helicase-DNA-binding protein 4	CHD4	sp|Q14839|CHD4_HUMAN Chromodomain-helicase-DNA-binding protein 4 OS=Homo sapiens OX=9606 GN=CHD4 PE=1 SV=2	23	15	15.1	10.2		1.80976	54093984	32674986	55460984	104379992	218	0	40.359	27	25.689	24.9617	25.725	26.6373	25.3253	26.1811	0.855796	1.80976	0.285855	0.543854	0.392178	NO		Other / potential client / background
Q9Y5Q8	Q9Y5Q8	General transcription factor 3C polypeptide 5	GTF3C5	sp|Q9Y5Q8|TF3C5_HUMAN General transcription factor 3C polypeptide 5 OS=Homo sapiens OX=9606 GN=GTF3C5 PE=1 SV=2	2	2	5.6	5.6		1.80683	909580	815250	949867	2.5486e+06	59.57	0	3.8509	4	19.7948	19.6369	19.8574	21.2813	19.7159	20.5693	0.853457	1.80682	0.440861	0.355699	0.524354	NO		Other / potential client / background
Q9Y3B7	Q9Y3B7	39S ribosomal protein L11, mitochondrial	MRPL11	sp|Q9Y3B7|RM11_HUMAN 39S ribosomal protein L11, mitochondrial OS=Homo sapiens OX=9606 GN=MRPL11 PE=1 SV=1	2	2	14.1	14.1		1.80189	4.7778e+06	3.20658e+06	3221857	15438994	20.683	0	3.2707	3	22.1879	21.6126	21.6195	23.8801	21.9003	22.7498	0.849509	1.80189	0.5876	0.230918	0.651514	NO		Mitochondrial / metabolic
P15144	P15144	Aminopeptidase N	ANPEP	sp|P15144|AMPN_HUMAN Aminopeptidase N OS=Homo sapiens OX=9606 GN=ANPEP PE=1 SV=4	3	3	3.2	3.2		1.80171	3.0709e+06	1.8042e+06	3.9606e+06	4541101	109.54	0	3.6094	3	21.5502	20.7829	21.9173	22.1146	21.1666	22.0159	0.84937	1.80171	0.254201	0.594822	0.369579	NO		Other / potential client / background
Q04724;Q04727	Q04724;Q04727	Transducin-like enhancer protein 1;Transducin-like enhancer protein 4	TLE1;TLE4	sp|Q04724|TLE1_HUMAN Transducin-like enhancer protein 1 OS=Homo sapiens OX=9606 GN=TLE1 PE=1 SV=2;sp|Q04727|TLE4_HUMAN Transducin-like enhancer protein 4 OS=Homo sapiens OX=9606 GN=TLE4 PE=1 SV=3	5	2	6.6	2.7		1.80028	10850999	8451302	19977002	14878001	83.2	0	2.7365	3	23.3713	23.0107	24.2518	23.8267	23.191	24.0393	0.848224	1.80028	0.0961894	1.01687	0.228858	NO		Other / potential client / background
P51991	P51991	Heterogeneous nuclear ribonucleoprotein A3	HNRNPA3	sp|P51991|ROA3_HUMAN Heterogeneous nuclear ribonucleoprotein A3 OS=Homo sapiens OX=9606 GN=HNRNPA3 PE=1 SV=2	17	16	42.6	42.3		1.79951	971019584	714500224	1505500928	1492299264	39.594	0	143.61	96	29.8549	29.4124	30.4876	30.4749	29.6336	30.4812	0.847601	1.79951	0.162317	0.789635	0.288208	NO		Other / potential client / background
Q9Y2Q3	Q9Y2Q3	Glutathione S-transferase kappa 1	GSTK1	sp|Q9Y2Q3|GSTK1_HUMAN Glutathione S-transferase kappa 1 OS=Homo sapiens OX=9606 GN=GSTK1 PE=1 SV=3	2	2	13.3	13.3		1.79774	15664002	12083005	17834002	34299016	25.497	0	10.469	5	23.9009	23.5265	24.0881	25.0317	23.7137	24.5599	0.846183	1.79774	0.297888	0.525947	0.403133	NO		Other / potential client / background
Q13123	Q13123	Protein Red	IK	sp|Q13123|RED_HUMAN Protein Red OS=Homo sapiens OX=9606 GN=IK PE=1 SV=3	11	11	24.2	24.2		1.79456	82307000	56950024	131620016	114690032	65.601	0	19.3	23	26.2945	25.7632	26.9718	26.7732	26.0289	26.8725	0.843632	1.79456	0.161338	0.792264	0.288208	NO		Other / potential client / background
Q8NFH3	Q8NFH3	Nucleoporin Nup43	NUP43	sp|Q8NFH3|NUP43_HUMAN Nucleoporin Nup43 OS=Homo sapiens OX=9606 GN=NUP43 PE=1 SV=1	3	3	10.8	10.8		1.79195	15766993	16192003	29342996	27938000	42.15	0	14.033	6	23.9104	23.9488	24.8065	24.7357	23.9296	24.7711	0.841528	1.79195	0.00708957	2.14938	0.160421	NO		Other / potential client / background
Q15907;P62491;P57735	Q15907;P62491	Ras-related protein Rab-11B;Ras-related protein Rab-11A	RAB11B;RAB11A	sp|Q15907|RB11B_HUMAN Ras-related protein Rab-11B OS=Homo sapiens OX=9606 GN=RAB11B PE=1 SV=4;sp|P62491|RB11A_HUMAN Ras-related protein Rab-11A OS=Homo sapiens OX=9606 GN=RAB11A PE=1 SV=3	8	8	36.7	36.7		1.7904	58883004	71247032	105590016	127360032	24.488	0	17.087	22	25.8113	26.0863	26.6539	26.9243	25.9488	26.7891	0.840281	1.7904	0.0488663	1.31099	0.191875	NO		Other / potential client / background
Q9BZJ0	Q9BZJ0	Crooked neck-like protein 1	CRNKL1	sp|Q9BZJ0|CRNL1_HUMAN Crooked neck-like protein 1 OS=Homo sapiens OX=9606 GN=CRNKL1 PE=1 SV=4	2	2	2.9	2.9		1.78802	818400	627800	2190968	749710	100.45	0	4.0566	2	19.6424	19.2599	21.0631	19.516	19.4512	20.2896	0.838359	1.78802	0.468375	0.329406	0.549657	NO		Other / potential client / background
P35222	P35222	Catenin beta-1	CTNNB1	sp|P35222|CTNB1_HUMAN Catenin beta-1 OS=Homo sapiens OX=9606 GN=CTNNB1 PE=1 SV=1	4	3	4.9	4		1.78534	979660	3.4987e+06	3.4415e+06	3.1745e+06	85.496	0	5.0685	3	19.9019	21.7384	21.7146	21.5981	20.8202	21.6564	0.836196	1.78534	0.529407	0.27621	0.605392	NO		Other / potential client / background
Q9Y2X7	Q9Y2X7	ARF GTPase-activating protein GIT1	GIT1	sp|Q9Y2X7|GIT1_HUMAN ARF GTPase-activating protein GIT1 OS=Homo sapiens OX=9606 GN=GIT1 PE=1 SV=2	4	4	8.7	8.7		1.78379	18217000	22218002	45206980	28488004	84.34	0	11.63	5	24.1188	24.4052	25.43	24.7639	24.262	25.0969	0.834943	1.78379	0.204717	0.688845	0.325497	NO		Other / potential client / background
Q96EV2	Q96EV2	RNA-binding protein 33	RBM33	sp|Q96EV2|RBM33_HUMAN RNA-binding protein 33 OS=Homo sapiens OX=9606 GN=RBM33 PE=1 SV=3	4	4	5.3	5.3		1.78238	15207003	15180006	31300018	23429998	129.98	0	13.999	5	23.8582	23.8557	24.8997	24.4819	23.857	24.6908	0.833806	1.78238	0.156271	0.806121	0.28367	NO		Other / potential client / background
Q15459	Q15459	Splicing factor 3A subunit 1	SF3A1	sp|Q15459|SF3A1_HUMAN Splicing factor 3A subunit 1 OS=Homo sapiens OX=9606 GN=SF3A1 PE=1 SV=1	37	37	48	48		1.77788	1194199424	1522800512	2543300608	2260100864	88.885	0	245.27	171	30.1534	30.5041	31.2441	31.0737	30.3287	31.1589	0.830159	1.77788	0.0869591	1.06068	0.218746	NO		Other / potential client / background
O75525;Q9UBC1	O75525	KH domain-containing, RNA-binding, signal transduction-associated protein 3	KHDRBS3	sp|O75525|KHDR3_HUMAN KH domain-containing, RNA-binding, signal transduction-associated protein 3 OS=Homo sapiens OX=9606 GN=KHDRBS3 PE=1 SV=1	3	2	7.5	5.5		1.77266	2.71507e+06	1.66686e+06	1.42432e+06	9984501	38.799	0.0062402	1.4711	1	21.3726	20.6687	20.4418	23.2513	21.0206	21.8465	0.825918	1.77266	0.661258	0.179629	0.715465	NO		Other / potential client / background
P30040	P30040	Endoplasmic reticulum resident protein 29	ERP29	sp|P30040|ERP29_HUMAN Endoplasmic reticulum resident protein 29 OS=Homo sapiens OX=9606 GN=ERP29 PE=1 SV=4	8	8	34.1	34.1		1.77005	141079936	138190000	187569872	325650144	28.993	0	29.025	32	27.0719	27.0421	27.4829	28.2787	27.057	27.8808	0.823792	1.77005	0.286112	0.543463	0.392285	NO		Mitochondrial / metabolic
Q9UPU5	Q9UPU5	Ubiquitin carboxyl-terminal hydrolase 24	USP24	sp|Q9UPU5|UBP24_HUMAN Ubiquitin carboxyl-terminal hydrolase 24 OS=Homo sapiens OX=9606 GN=USP24 PE=1 SV=3	3	3	1.8	1.8		1.7696	3539101	1.9462e+06	5.46642e+06	3.94576e+06	294.36	0.0012826	2.1707	5	21.755	20.8922	22.3822	21.9119	21.3236	22.147	0.823427	1.7696	0.270501	0.56783	0.381143	NO		Other / potential client / background
P49411	P49411	Elongation factor Tu, mitochondrial	TUFM	sp|P49411|EFTU_HUMAN Elongation factor Tu, mitochondrial OS=Homo sapiens OX=9606 GN=TUFM PE=1 SV=2	22	22	56.6	56.6		1.76494	346450144	403550208	616920000	705939840	49.541	0	65.936	75	28.3681	28.5882	29.2005	29.395	28.4781	29.2977	0.819616	1.76494	0.0316782	1.49924	0.179422	NO		Mitochondrial / metabolic
Q8IXB1	Q8IXB1	DnaJ homolog subfamily C member 10	DNAJC10	sp|Q8IXB1|DJC10_HUMAN DnaJ homolog subfamily C member 10 OS=Homo sapiens OX=9606 GN=DNAJC10 PE=1 SV=2	3	3	4.7	4.7		1.76411	3.9219e+06	4.0862e+06	7190603	6935896	91.079	0	5.9603	4	21.9031	21.9623	22.7777	22.7257	21.9327	22.7517	0.818941	1.76411	0.00249403	2.6031	0.160421	NO		Other / potential client / background
Q96ST3	Q96ST3	Paired amphipathic helix protein Sin3a	SIN3A	sp|Q96ST3|SIN3A_HUMAN Paired amphipathic helix protein Sin3a OS=Homo sapiens OX=9606 GN=SIN3A PE=1 SV=2	7	7	6.6	6.6		1.76344	21458010	24648988	44705000	36792000	145.17	0	8.2416	8	24.355	24.555	25.4139	25.1329	24.455	25.2734	0.818392	1.76344	0.0505756	1.29606	0.193726	NO		Other / potential client / background
Q9P035	Q9P035	Very-long-chain (3R)-3-hydroxyacyl-CoA dehydratase 3	HACD3	sp|Q9P035|HACD3_HUMAN Very-long-chain (3R)-3-hydroxyacyl-CoA dehydratase 3 OS=Homo sapiens OX=9606 GN=HACD3 PE=1 SV=2	2	2	8.8	8.8		1.76292	2.4425e+06	619350	3900092	1.20548e+06	43.159	0	3.6814	2	21.2199	19.2404	21.8951	20.2012	20.2302	21.0481	0.817966	1.76292	0.595535	0.225093	0.657017	NO		Other / potential client / background
Q96T88;Q96PU4	Q96T88	E3 ubiquitin-protein ligase UHRF1	UHRF1	sp|Q96T88|UHRF1_HUMAN E3 ubiquitin-protein ligase UHRF1 OS=Homo sapiens OX=9606 GN=UHRF1 PE=1 SV=1	9	9	11.2	11.2		1.76274	35013988	28161986	35472000	86376968	89.813	0	16.061	13	25.0614	24.7472	25.0802	26.3641	24.9043	25.7222	0.817823	1.76274	0.415586	0.381339	0.501404	NO		Other / potential client / background
P34897	P34897	Serine hydroxymethyltransferase, mitochondrial	SHMT2	sp|P34897|GLYM_HUMAN Serine hydroxymethyltransferase, mitochondrial OS=Homo sapiens OX=9606 GN=SHMT2 PE=1 SV=3	16	15	35.5	32.7		1.76152	140300032	152089920	220799920	299869888	55.992	0	43	44	27.0639	27.1803	27.7182	28.1598	27.1221	27.939	0.816818	1.76152	0.149156	0.82636	0.27742	NO		Mitochondrial / metabolic
P35659	P35659	Protein DEK	DEK	sp|P35659|DEK_HUMAN Protein DEK OS=Homo sapiens OX=9606 GN=DEK PE=1 SV=1	8	8	21.3	21.3		1.75739	245640144	205479872	362490208	430039936	42.674	0	22.534	25	27.872	27.6144	28.4334	28.6799	27.7432	28.5566	0.813435	1.75739	0.0449816	1.34697	0.187421	NO		Other / potential client / background
P23368	P23368	NAD-dependent malic enzyme, mitochondrial	ME2	sp|P23368|MAOM_HUMAN NAD-dependent malic enzyme, mitochondrial OS=Homo sapiens OX=9606 GN=ME2 PE=1 SV=1	5	5	11.3	11.3		1.7571	17931004	17938000	29279018	33916992	65.443	0	9.5416	7	24.096	24.0965	24.8034	25.0155	24.0962	24.9094	0.8132	1.7571	0.0825701	1.08318	0.214297	NO		Mitochondrial / metabolic
Q9Y5J1	Q9Y5J1	U3 small nucleolar RNA-associated protein 18 homolog	UTP18	sp|Q9Y5J1|UTP18_HUMAN U3 small nucleolar RNA-associated protein 18 homolog OS=Homo sapiens OX=9606 GN=UTP18 PE=1 SV=3	3	3	5.4	5.4		1.74735	8581400	9297201	16742008	14549998	62.003	0.0016863	2.0377	2	23.0328	23.1484	23.997	23.7945	23.0906	23.8957	0.805169	1.74735	0.0358227	1.44584	0.186431	NO		Other / potential client / background
Q1KMD3	Q1KMD3	Heterogeneous nuclear ribonucleoprotein U-like protein 2	HNRNPUL2	sp|Q1KMD3|HNRL2_HUMAN Heterogeneous nuclear ribonucleoprotein U-like protein 2 OS=Homo sapiens OX=9606 GN=HNRNPUL2 PE=1 SV=1	18	18	30.8	30.8		1.74227	133129984	141150080	198099936	287939904	85.104	0	59.032	45	26.9883	27.0727	27.5617	28.1012	27.0305	27.8314	0.800965	1.74227	0.199693	0.699636	0.321057	NO		Other / potential client / background
P80723	P80723	Brain acid soluble protein 1	BASP1	sp|P80723|BASP1_HUMAN Brain acid soluble protein 1 OS=Homo sapiens OX=9606 GN=BASP1 PE=1 SV=2	20	20	87.7	87.7		1.74155	744680256	1769199360	2360401152	1692899200	22.693	0	294.95	101	29.472	30.7204	31.1364	30.6568	30.0962	30.8966	0.800369	1.74155	0.406588	0.390845	0.492446	NO		Other / potential client / background
Q96LD4	Q96LD4	Tripartite motif-containing protein 47	TRIM47	sp|Q96LD4|TRI47_HUMAN E3 ubiquitin-protein ligase TRIM47 OS=Homo sapiens OX=9606 GN=TRIM47 PE=1 SV=2	9	9	18.2	18.2		1.73476	88578056	88054968	208569904	112540024	69.531	0	25.733	17	26.4004	26.3919	27.636	26.7459	26.3962	27.1909	0.794736	1.73476	0.324962	0.488168	0.424056	NO		Other / potential client / background
O75489	O75489	NADH dehydrogenase [ubiquinone] iron-sulfur protein 3, mitochondrial	NDUFS3	sp|O75489|NDUS3_HUMAN NADH dehydrogenase [ubiquinone] iron-sulfur protein 3, mitochondrial OS=Homo sapiens OX=9606 GN=NDUFS3 PE=1 SV=1	2	2	11.4	11.4		1.7305	7303302	7.331e+06	10948006	14645006	30.241	0	3.1515	2	22.8001	22.8056	23.3842	23.8039	22.8028	23.594	0.791187	1.7305	0.165016	0.782475	0.290889	NO		Mitochondrial / metabolic
Q9P2I0	Q9P2I0	Cleavage and polyadenylation specificity factor subunit 2	CPSF2	sp|Q9P2I0|CPSF2_HUMAN Cleavage and polyadenylation specificity factor subunit 2 OS=Homo sapiens OX=9606 GN=CPSF2 PE=1 SV=2	4	4	6.3	6.3		1.72401	11464001	5270498	12339999	14552999	88.486	0	9.9512	6	23.4506	22.3295	23.5568	23.7948	22.8901	23.6758	0.785768	1.72401	0.387113	0.412163	0.476415	NO		Other / potential client / background
P35579;REV__Q9UKV3;P12883;P13535;Q9UKX3;Q9Y623;P13533;P12882;P11055;Q9UKX2;A7E2Y1	P35579	Myosin-9	MYH9	sp|P35579|MYH9_HUMAN Myosin-9 OS=Homo sapiens OX=9606 GN=MYH9 PE=1 SV=4	117	94	56	46.5		1.72047	2491699968	3185701632	4919894016	4775698944	226.53	0	323.31	411	31.2145	31.569	32.196	32.1531	31.3917	32.1745	0.782799	1.72047	0.137368	0.862114	0.263319	NO		Other / potential client / background
Q96P11	Q96P11	Probable 28S rRNA (cytosine-C(5))-methyltransferase	NSUN5	sp|Q96P11|NSUN5_HUMAN 28S rRNA (cytosine-C(5))-methyltransferase OS=Homo sapiens OX=9606 GN=NSUN5 PE=1 SV=2	2	2	4.7	4.7		1.7195	883010	1.0246e+06	3224934	829471	46.691	0.0028878	1.8534	2	19.7521	19.9666	21.6208	19.6618	19.8594	20.6413	0.781986	1.7195	0.570404	0.243817	0.639261	NO		Other / potential client / background
Q9BYT8	Q9BYT8	Neurolysin, mitochondrial	NLN	sp|Q9BYT8|NEUL_HUMAN Neurolysin, mitochondrial OS=Homo sapiens OX=9606 GN=NLN PE=1 SV=1	2	2	3	3		1.71774	6238399	7688595	17422992	8.1229e+06	80.651	0	3.1827	4	22.5727	22.8743	24.0545	22.9536	22.7235	23.504	0.78051	1.71774	0.379596	0.420678	0.47015	NO		Mitochondrial / metabolic
P38117	P38117	Electron transfer flavoprotein subunit beta	ETFB	sp|P38117|ETFB_HUMAN Electron transfer flavoprotein subunit beta OS=Homo sapiens OX=9606 GN=ETFB PE=1 SV=3	5	5	22	22		1.71457	37917012	39761984	50037012	88577000	27.843	0	11.786	14	25.1763	25.2449	25.5765	26.4004	25.2106	25.9885	0.777846	1.71457	0.308375	0.510921	0.409982	NO		Other / potential client / background
P08579	P08579	U2 small nuclear ribonucleoprotein B	SNRPB2	sp|P08579|RU2B_HUMAN U2 small nuclear ribonucleoprotein B OS=Homo sapiens OX=9606 GN=SNRPB2 PE=1 SV=1	9	7	42.2	35.6		1.7123	228760128	298560128	475980224	420709920	25.486	0	23.764	18	27.7693	28.1534	28.8263	28.6483	27.9614	28.7373	0.775935	1.7123	0.110342	0.957258	0.237019	NO		Other / potential client / background
Q8NAV1	Q8NAV1	Pre-mRNA-splicing factor 38A	PRPF38A	sp|Q8NAV1|PR38A_HUMAN Pre-mRNA-splicing factor 38A OS=Homo sapiens OX=9606 GN=PRPF38A PE=1 SV=1	6	6	19.9	19.9		1.70778	21443008	34483980	35639016	60511984	37.476	0	12.544	10	24.354	25.0394	25.087	25.8507	24.6967	25.4688	0.772122	1.70778	0.272685	0.564339	0.382135	NO		Other / potential client / background
P30837;O94788	P30837	Aldehyde dehydrogenase X, mitochondrial	ALDH1B1	sp|P30837|AL1B1_HUMAN Aldehyde dehydrogenase X, mitochondrial OS=Homo sapiens OX=9606 GN=ALDH1B1 PE=1 SV=3	6	5	14.5	13		1.70465	14366004	14295996	29788986	20034000	57.206	0	10.831	12	23.7762	23.7691	24.8283	24.2559	23.7726	24.5421	0.76948	1.70465	0.226619	0.644703	0.345047	NO		Mitochondrial / metabolic
Q96T37	Q96T37	Putative RNA-binding protein 15	RBM15	sp|Q96T37|RBM15_HUMAN RNA-binding protein 15 OS=Homo sapiens OX=9606 GN=RBM15 PE=1 SV=2	5	5	6.9	6.9		1.70416	10049007	8677702	16179998	15651995	107.19	0	7.0496	6	23.2605	23.0489	23.9477	23.8998	23.1547	23.9238	0.76906	1.70416	0.0746675	1.12687	0.204631	NO		Other / potential client / background
P49756	P49756	RNA-binding protein 25	RBM25	sp|P49756|RBM25_HUMAN RNA-binding protein 25 OS=Homo sapiens OX=9606 GN=RBM25 PE=1 SV=3	16	16	24.3	24.3		1.69813	145849920	160820032	323069888	209360032	100.18	0	58.961	38	27.1199	27.2609	28.2673	27.6414	27.1904	27.9543	0.76395	1.69813	0.234286	0.630253	0.35159	NO		Other / potential client / background
Q5VTR2	Q5VTR2	E3 ubiquitin-protein ligase BRE1A	RNF20	sp|Q5VTR2|BRE1A_HUMAN E3 ubiquitin-protein ligase BRE1A OS=Homo sapiens OX=9606 GN=RNF20 PE=1 SV=2	11	10	13.3	11.9		1.69687	140259968	107750032	226210080	192369936	113.66	0	25.069	18	27.0635	26.6831	27.7531	27.5193	26.8733	27.6362	0.762877	1.69687	0.0979241	1.00911	0.229526	NO		Other / potential client / background
Q9H3N1	Q9H3N1	Thioredoxin-related transmembrane protein 1	TMX1	sp|Q9H3N1|TMX1_HUMAN Thioredoxin-related transmembrane protein 1 OS=Homo sapiens OX=9606 GN=TMX1 PE=1 SV=1	3	3	11.4	11.4		1.6962	16332008	15816996	22087994	33647988	31.791	0	6.2363	5	23.9612	23.915	24.3968	25.004	23.9381	24.7004	0.762302	1.6962	0.239635	0.620449	0.355719	NO		Other / potential client / background
Q8NCA5	Q8NCA5	Protein FAM98A	FAM98A	sp|Q8NCA5|FA98A_HUMAN Protein FAM98A OS=Homo sapiens OX=9606 GN=FAM98A PE=1 SV=2	6	5	19.5	16.8		1.69027	81150976	67791040	146480064	107299968	55.272	0	30.424	10	26.2741	26.0146	27.1261	26.6771	26.1443	26.9016	0.757254	1.69027	0.128877	0.889823	0.256701	NO		Other / potential client / background
O43660	O43660	Pleiotropic regulator 1	PLRG1	sp|O43660|PLRG1_HUMAN Pleiotropic regulator 1 OS=Homo sapiens OX=9606 GN=PLRG1 PE=1 SV=1	8	8	23.9	23.9		1.68972	27398000	32556018	54987004	46314972	57.193	0	13.839	13	24.7076	24.9564	25.7126	25.465	24.832	25.5888	0.756787	1.68972	0.0498123	1.30266	0.192146	NO		Other / potential client / background
Q9UKN8	Q9UKN8	General transcription factor 3C polypeptide 4	GTF3C4	sp|Q9UKN8|TF3C4_HUMAN General transcription factor 3C polypeptide 4 OS=Homo sapiens OX=9606 GN=GTF3C4 PE=1 SV=2	5	5	6.2	6.2		1.68594	11933993	12849999	19138012	22776006	91.981	0	8.6213	7	23.5086	23.6153	24.1899	24.441	23.5619	24.3155	0.753555	1.68594	0.0689487	1.16147	0.20125	NO		Other / potential client / background
Q15642	Q15642	Cdc42-interacting protein 4	TRIP10	sp|Q15642|CIP4_HUMAN Cdc42-interacting protein 4 OS=Homo sapiens OX=9606 GN=TRIP10 PE=1 SV=3	13	13	26.3	26.3		1.68206	88984992	77057008	143409920	135280016	68.351	0	28.468	24	26.4071	26.1994	27.0956	27.0114	26.3032	27.0535	0.750231	1.68206	0.056008	1.25175	0.195278	NO		Cytoskeletal / structural
Q93008;O00507	Q93008	Probable ubiquitin carboxyl-terminal hydrolase FAF-X	USP9X	sp|Q93008|USP9X_HUMAN Probable ubiquitin carboxyl-terminal hydrolase FAF-X OS=Homo sapiens OX=9606 GN=USP9X PE=1 SV=4	49	49	22.1	22.1		1.68141	537350208	596209920	1111900672	814590400	290.46	0	167.47	150	29.0013	29.1512	30.0504	29.6015	29.0763	29.8259	0.749674	1.68141	0.157297	0.80328	0.284957	NO		Other / potential client / background
Q92922;Q9UL12	Q92922	SWI/SNF complex subunit SMARCC1	SMARCC1	sp|Q92922|SMRC1_HUMAN SWI/SNF complex subunit SMARCC1 OS=Homo sapiens OX=9606 GN=SMARCC1 PE=1 SV=3	15	11	19.5	15.8		1.68001	74842000	55274032	94107000	124070040	122.87	0	41.26	29	26.1573	25.7201	26.4878	26.8866	25.9387	26.6872	0.748467	1.68001	0.128193	0.892135	0.256437	NO		Other / potential client / background
P80303	P80303	Nucleobindin-2;Nesfatin-1	NUCB2	sp|P80303|NUCB2_HUMAN Nucleobindin-2 OS=Homo sapiens OX=9606 GN=NUCB2 PE=1 SV=3	2	2	7.1	7.1		1.67966	5724798	4.636e+06	7.1728e+06	10438993	50.222	0.0013026	2.3014	5	22.4488	22.1444	22.7741	23.3155	22.2966	23.0448	0.748171	1.67966	0.170568	0.768103	0.29778	NO		Other / potential client / background
O75962;O60229	O75962	Triple functional domain protein	TRIO	sp|O75962|TRIO_HUMAN Triple functional domain protein OS=Homo sapiens OX=9606 GN=TRIO PE=1 SV=2	26	26	9.8	9.8		1.67633	130080048	102249952	235320064	158830032	346.9	0	47.765	52	26.9548	26.6075	27.81	27.2429	26.7812	27.5265	0.745304	1.67633	0.179889	0.744996	0.306721	NO		Other / potential client / background
P51116	P51116	Fragile X mental retardation syndrome-related protein 2	FXR2	sp|P51116|FXR2_HUMAN Fragile X mental retardation syndrome-related protein 2 OS=Homo sapiens OX=9606 GN=FXR2 PE=1 SV=2	6	4	11.3	8.9		1.67594	1.21217e+06	2.17187e+06	887986	8327304	74.222	0	4.8663	7	20.2092	21.0505	19.7602	22.9894	20.6298	21.3748	0.744966	1.67594	0.725442	0.139397	0.767232	NO		Other / potential client / background
P36551	P36551	Oxygen-dependent coproporphyrinogen-III oxidase, mitochondrial	CPOX	sp|P36551|HEM6_HUMAN Oxygen-dependent coproporphyrinogen-III oxidase, mitochondrial OS=Homo sapiens OX=9606 GN=CPOX PE=1 SV=3	4	4	9.3	9.3		1.67476	13195996	11121007	26055010	15797999	50.151	0	6.2007	5	23.6536	23.4068	24.6351	23.9132	23.5302	24.2741	0.743957	1.67476	0.263549	0.579139	0.375557	NO		Mitochondrial / metabolic
P04899	P04899	Guanine nucleotide-binding protein G(i) subunit alpha-2	GNAI2	sp|P04899|GNAI2_HUMAN Guanine nucleotide-binding protein G(i) subunit alpha-2 OS=Homo sapiens OX=9606 GN=GNAI2 PE=1 SV=3	8	5	33.2	23.9		1.67469	10424002	13471996	15308993	25726990	40.45	0	26.429	8	23.3134	23.6835	23.8679	24.6168	23.4984	24.2423	0.743895	1.67469	0.260832	0.583639	0.374026	NO		Other / potential client / background
Q15287	Q15287	RNA-binding protein with serine-rich domain 1	RNPS1	sp|Q15287|RNPS1_HUMAN RNA-binding protein with serine-rich domain 1 OS=Homo sapiens OX=9606 GN=RNPS1 PE=1 SV=1	4	4	14.4	14.4		1.66701	55597020	40749020	78070032	80641992	34.208	0	12.909	13	25.7285	25.2803	26.2183	26.265	25.5044	26.2416	0.737264	1.66701	0.184572	0.733833	0.311315	NO		Other / potential client / background
A6NHQ2	A6NHQ2	rRNA/tRNA 2-O-methyltransferase fibrillarin-like protein 1	FBLL1	sp|A6NHQ2|FBLL1_HUMAN rRNA/tRNA 2-O-methyltransferase fibrillarin-like protein 1 OS=Homo sapiens OX=9606 GN=FBLL1 PE=3 SV=2	2	1	6.6	3.3		1.66569	35485976	38262008	47982992	78510032	34.803	0.0029034	1.8778	4	25.0807	25.1894	25.516	26.2264	25.1351	25.8712	0.736119	1.66569	0.280272	0.55242	0.387674	NO		Other / potential client / background
O96019;O94805	O96019	Actin-like protein 6A	ACTL6A	sp|O96019|ACL6A_HUMAN Actin-like protein 6A OS=Homo sapiens OX=9606 GN=ACTL6A PE=1 SV=1	11	11	35.4	35.4		1.665	82637048	75199952	101919960	169030048	47.46	0	32.003	24	26.3003	26.1642	26.6029	27.3327	26.2323	26.9678	0.735526	1.665	0.284775	0.545498	0.391923	NO		Cytoskeletal / structural
P43243	P43243	Matrin-3	MATR3	sp|P43243|MATR3_HUMAN Matrin-3 OS=Homo sapiens OX=9606 GN=MATR3 PE=1 SV=2	13	13	18.2	18.2		1.66212	146740000	127340000	166739952	309599872	94.622	0	44.221	35	27.1287	26.9241	27.313	28.2058	27.0264	27.7594	0.733028	1.66212	0.338014	0.471066	0.436153	NO		Other / potential client / background
P60468	P60468	Protein transport protein Sec61 subunit beta	SEC61B	sp|P60468|SC61B_HUMAN Protein transport protein Sec61 subunit beta OS=Homo sapiens OX=9606 GN=SEC61B PE=1 SV=2	2	2	26	26		1.6491	15860006	22550986	30585984	31801010	9.9743	0	5.2673	6	23.9189	24.4267	24.8664	24.9226	24.1728	24.8945	0.72168	1.6491	0.211742	0.674192	0.329963	NO		Other / potential client / background
Q12874	Q12874	Splicing factor 3A subunit 3	SF3A3	sp|Q12874|SF3A3_HUMAN Splicing factor 3A subunit 3 OS=Homo sapiens OX=9606 GN=SF3A3 PE=1 SV=1	20	20	38.7	38.7		1.64825	724839552	801479680	1288700160	1224699904	58.848	0	160.05	78	29.4331	29.5781	30.2633	30.1898	29.5056	30.2265	0.720937	1.64825	0.0291646	1.53514	0.178417	NO		Other / potential client / background
Q12905	Q12905	Interleukin enhancer-binding factor 2	ILF2	sp|Q12905|ILF2_HUMAN Interleukin enhancer-binding factor 2 OS=Homo sapiens OX=9606 GN=ILF2 PE=1 SV=2	14	14	45.6	45.6		1.64818	371450208	213389904	386099872	557680256	43.062	0	56.478	68	28.4686	27.6689	28.5244	29.0549	28.0688	28.7896	0.720876	1.64818	0.289409	0.538487	0.394249	NO		Other / potential client / background
O43390	O43390	Heterogeneous nuclear ribonucleoprotein R	HNRNPR	sp|O43390|HNRPR_HUMAN Heterogeneous nuclear ribonucleoprotein R OS=Homo sapiens OX=9606 GN=HNRNPR PE=1 SV=1	31	23	51.8	41.2		1.64793	1060700608	731729600	1440800000	1462900096	70.942	0	148.98	129	29.9824	29.4467	30.4242	30.4462	29.7146	30.4352	0.720651	1.64793	0.226019	0.645855	0.344372	NO		Other / potential client / background
P07099	P07099	Epoxide hydrolase 1	EPHX1	sp|P07099|HYEP_HUMAN Epoxide hydrolase 1 OS=Homo sapiens OX=9606 GN=EPHX1 PE=1 SV=1	9	9	20.7	20.7		1.64642	85115040	146610080	181899968	185959984	52.948	0	15.211	27	26.3429	27.1274	27.4386	27.4704	26.7352	27.4545	0.719334	1.64642	0.317415	0.498373	0.417757	NO		Other / potential client / background
O43237	O43237	Cytoplasmic dynein 1 light intermediate chain 2	DYNC1LI2	sp|O43237|DC1L2_HUMAN Cytoplasmic dynein 1 light intermediate chain 2 OS=Homo sapiens OX=9606 GN=DYNC1LI2 PE=1 SV=1	3	2	9.1	6.5		1.6392	5.3737e+06	779617	3.03768e+06	3.70573e+06	54.099	0	7.7124	2	22.3575	19.5724	21.5345	21.8213	20.9649	21.6779	0.712987	1.63919	0.698692	0.155714	0.746749	NO		Mitochondrial / metabolic
Q13428	Q13428	Treacle protein	TCOF1	sp|Q13428|TCOF_HUMAN Treacle protein OS=Homo sapiens OX=9606 GN=TCOF1 PE=1 SV=3	26	26	21.8	21.8		1.63684	361760096	369779872	496310336	722140288	152.1	0	81.143	70	28.4305	28.4621	28.8867	29.4277	28.4463	29.1572	0.710911	1.63684	0.230471	0.637383	0.349213	NO		Other / potential client / background
Q92925;Q6STE5	Q92925	SWI/SNF-related matrix-associated actin-dependent regulator of chromatin subfamily D member 2	SMARCD2	sp|Q92925|SMRD2_HUMAN SWI/SNF-related matrix-associated actin-dependent regulator of chromatin subfamily D member 2 OS=Homo sapiens OX=9606 GN=SMARCD2 PE=1 SV=3	3	2	9.6	6.4		1.63613	1.1645e+06	5.0948e+06	6685675	2.37552e+06	58.92	0	3.8451	2	20.1513	22.2806	22.6726	21.1798	21.2159	21.9262	0.710291	1.63613	0.645176	0.190322	0.701878	NO		Cytoskeletal / structural
Q2TAY7	Q2TAY7	WD40 repeat-containing protein SMU1;WD40 repeat-containing protein SMU1, N-terminally processed	SMU1	sp|Q2TAY7|SMU1_HUMAN WD40 repeat-containing protein SMU1 OS=Homo sapiens OX=9606 GN=SMU1 PE=1 SV=2	18	18	39.6	39.6		1.63019	346579776	275689920	475240128	534299872	57.543	0	97.58	61	28.3686	28.0385	28.8241	28.9931	28.2035	28.9086	0.705036	1.63019	0.0973481	1.01167	0.229424	NO		Other / potential client / background
Q9Y450	Q9Y450	HBS1-like protein	HBS1L	sp|Q9Y450|HBS1L_HUMAN HBS1-like protein OS=Homo sapiens OX=9606 GN=HBS1L PE=1 SV=1	2	2	2.6	2.6		1.62541	11329002	10134998	17485990	17347994	75.472	0	3.3558	3	23.4335	23.2728	24.0597	24.0483	23.3532	24.054	0.700801	1.62541	0.071402	1.14629	0.20125	NO		Other / potential client / background
Q14978	Q14978	Nucleolar and coiled-body phosphoprotein 1	NOLC1	sp|Q14978|NOLC1_HUMAN Nucleolar and coiled-body phosphoprotein 1 OS=Homo sapiens OX=9606 GN=NOLC1 PE=1 SV=2	15	15	23.9	23.9		1.62522	351479776	392529888	548829952	663990464	73.602	0	41.944	38	28.3889	28.5482	29.0318	29.3066	28.4685	29.1692	0.700639	1.62522	0.0700666	1.15449	0.20125	NO		Other / potential client / background
Q6P2Q9	Q6P2Q9	Pre-mRNA-processing-splicing factor 8	PRPF8	sp|Q6P2Q9|PRP8_HUMAN Pre-mRNA-processing-splicing factor 8 OS=Homo sapiens OX=9606 GN=PRPF8 PE=1 SV=2	54	54	25.5	25.5		1.62076	415180032	378479968	617940352	667989568	273.6	0	163.71	123	28.6292	28.4956	29.2029	29.3153	28.5624	29.2591	0.69667	1.62076	0.0166475	1.77865	0.160421	NO		Other / potential client / background
P51648	P51648	Fatty aldehyde dehydrogenase	ALDH3A2	sp|P51648|AL3A2_HUMAN Aldehyde dehydrogenase family 3 member A2 OS=Homo sapiens OX=9606 GN=ALDH3A2 PE=1 SV=1	6	5	14.8	12.4		1.61956	19737998	28718982	37614992	39528012	54.847	0	8.5478	12	24.2345	24.7755	25.1648	25.2364	24.505	25.2006	0.695601	1.61956	0.231146	0.636114	0.349466	NO		Other / potential client / background
Q96HE7;Q86YB8	Q96HE7	ERO1-like protein alpha	ERO1L	sp|Q96HE7|ERO1A_HUMAN ERO1-like protein alpha OS=Homo sapiens OX=9606 GN=ERO1A PE=1 SV=2	4	4	11.5	11.5		1.61672	16002999	16507996	17181008	40190020	54.392	0	8.8053	8	23.9318	23.9767	24.0343	25.2603	23.9543	24.6473	0.693072	1.61672	0.460847	0.336443	0.542247	NO		Other / potential client / background
Q8WUM0	Q8WUM0	Nuclear pore complex protein Nup133	NUP133	sp|Q8WUM0|NU133_HUMAN Nuclear pore complex protein Nup133 OS=Homo sapiens OX=9606 GN=NUP133 PE=1 SV=2	4	4	5.2	5.2		1.61255	6.3972e+06	5.8171e+06	4.74247e+06	20404000	128.98	0	7.2064	5	22.609	22.4719	22.1772	24.2823	22.5404	23.2298	0.68934	1.61255	0.630748	0.200144	0.687546	NO		Other / potential client / background
P28370	P28370	Probable global transcription activator SNF2L1	SMARCA1	sp|P28370|SMCA1_HUMAN Probable global transcription activator SNF2L1 OS=Homo sapiens OX=9606 GN=SMARCA1 PE=1 SV=2	4	1	3.6	0.9		1.60884	2.72571e+06	2.8279e+06	2.02344e+06	9860104	122.6	0.0088632	1.386	2	21.3782	21.4313	20.9484	23.2332	21.4048	22.0908	0.686025	1.60884	0.655706	0.183291	0.710337	NO		Other / potential client / background
P18754	P18754	Regulator of chromosome condensation	RCC1	sp|P18754|RCC1_HUMAN Regulator of chromosome condensation OS=Homo sapiens OX=9606 GN=RCC1 PE=1 SV=1	14	14	46.6	46.6		1.60465	296339840	244680112	381610208	489250240	44.969	0	114.78	54	28.1427	27.8663	28.5075	28.866	28.0045	28.6868	0.682261	1.60465	0.102098	0.990985	0.231173	NO		Other / potential client / background
Q8NFJ5	Q8NFJ5	Retinoic acid-induced protein 3	GPRC5A	sp|Q8NFJ5|RAI3_HUMAN Retinoic acid-induced protein 3 OS=Homo sapiens OX=9606 GN=GPRC5A PE=1 SV=2	3	3	10.6	10.6		1.60389	22926002	22737014	35040012	38268988	40.251	0	10.525	7	24.4505	24.4385	25.0625	25.1897	24.4445	25.1261	0.681576	1.60389	0.0572417	1.24229	0.195278	NO		Other / potential client / background
P51572	P51572	B-cell receptor-associated protein 31	BCAP31	sp|P51572|BAP31_HUMAN B-cell receptor-associated protein 31 OS=Homo sapiens OX=9606 GN=BCAP31 PE=1 SV=3	10	10	32.5	32.5		1.60342	107380008	140619984	155159936	250199936	27.991	0	15.944	20	26.6782	27.0672	27.2092	27.8985	26.8727	27.5538	0.681155	1.60342	0.259396	0.586036	0.373415	NO		Other / potential client / background
Q9H0S4	Q9H0S4	Probable ATP-dependent RNA helicase DDX47	DDX47	sp|Q9H0S4|DDX47_HUMAN Probable ATP-dependent RNA helicase DDX47 OS=Homo sapiens OX=9606 GN=DDX47 PE=1 SV=1	7	7	21.3	21.3		1.59898	34414980	40538008	64972988	54898968	50.646	0	14.918	11	25.0365	25.2728	25.9533	25.7103	25.1547	25.8318	0.677154	1.59898	0.0573832	1.24121	0.195278	NO		Other / potential client / background
P09228	P09228	Cystatin-SA	CST2	sp|P09228|CYTT_HUMAN Cystatin-SA OS=Homo sapiens OX=9606 GN=CST2 PE=1 SV=1	2	1	15.6	10.6		1.59852	3.85294e+06	7.9972e+06	16307993	4.828e+06	16.445	0	4.4582	2	21.8775	22.9311	23.9591	22.203	22.4043	23.081	0.676741	1.59852	0.58934	0.229634	0.651815	NO		Other / potential client / background
Q99985	Q99985	Semaphorin-3C	SEMA3C	sp|Q99985|SEM3C_HUMAN Semaphorin-3C OS=Homo sapiens OX=9606 GN=SEMA3C PE=2 SV=2	3	3	4	4		1.59811	3.3725e+06	4144200	7.21992e+06	4.94393e+06	85.206	0.00043687	2.3561	4	21.6854	21.9827	22.7836	22.2372	21.834	22.5104	0.676365	1.59811	0.197915	0.703522	0.319872	NO		Other / potential client / background
P12270	P12270	Nucleoprotein TPR	TPR	sp|P12270|TPR_HUMAN Nucleoprotein TPR OS=Homo sapiens OX=9606 GN=TPR PE=1 SV=3	69	69	34.4	34.4		1.59722	682740288	591270144	927789760	1110000000	267.29	0	257.29	156	29.3468	29.1392	29.7892	30.0479	29.243	29.9186	0.675566	1.59722	0.05971	1.22395	0.195392	NO		Other / potential client / background
Q9HCC0	Q9HCC0	Methylcrotonoyl-CoA carboxylase beta chain, mitochondrial	MCCC2	sp|Q9HCC0|MCCB_HUMAN Methylcrotonoyl-CoA carboxylase beta chain, mitochondrial OS=Homo sapiens OX=9606 GN=MCCC2 PE=1 SV=1	4	4	10.8	10.8		1.59509	4.646e+06	3.5648e+06	5.305e+06	7.9433e+06	61.332	0	4.4624	5	22.1476	21.7654	22.3389	22.9213	21.9565	22.6301	0.673639	1.59509	0.212497	0.672647	0.330517	NO		Mitochondrial / metabolic
P61026;P51153	P61026	Ras-related protein Rab-10	RAB10	sp|P61026|RAB10_HUMAN Ras-related protein Rab-10 OS=Homo sapiens OX=9606 GN=RAB10 PE=1 SV=1	5	4	24	18.5		1.59159	19544000	20788004	34338988	29971018	22.541	0	7.6111	10	24.2202	24.3092	25.0333	24.8371	24.2647	24.9352	0.670469	1.59159	0.0552607	1.25758	0.195278	NO		Other / potential client / background
P08962	P08962	CD63 antigen	CD63	sp|P08962|CD63_HUMAN CD63 antigen OS=Homo sapiens OX=9606 GN=CD63 PE=1 SV=2	2	2	7.6	7.6		1.59048	87289968	91923952	121689960	166799920	25.636	0	7.7456	10	26.3793	26.4539	26.8586	27.3135	26.4166	27.0861	0.669464	1.59048	0.200718	0.697415	0.322177	NO		Other / potential client / background
Q96I15	Q96I15	Selenocysteine lyase	SCLY	sp|Q96I15|SCLY_HUMAN Selenocysteine lyase OS=Homo sapiens OX=9606 GN=SCLY PE=1 SV=4	3	3	10.8	10.8		1.58685	5.1832e+06	9261905	12241999	9874598	48.148	0	2.6046	5	22.3054	23.1429	23.5453	23.2353	22.7241	23.3903	0.666168	1.58685	0.336652	0.472818	0.434652	NO		Other / potential client / background
Q6UB35	Q6UB35	Monofunctional C1-tetrahydrofolate synthase, mitochondrial	MTHFD1L	sp|Q6UB35|C1TM_HUMAN Monofunctional C1-tetrahydrofolate synthase, mitochondrial OS=Homo sapiens OX=9606 GN=MTHFD1L PE=1 SV=1	7	6	8.5	7.8		1.58595	15475001	26503988	19202996	53722028	105.79	0	12.045	13	23.8834	24.6597	24.1948	25.679	24.2716	24.9369	0.665348	1.58595	0.532563	0.273629	0.608049	NO		Mitochondrial / metabolic
Q6DKI1	Q6DKI1	60S ribosomal protein L7-like 1	RPL7L1	sp|Q6DKI1|RL7L_HUMAN 60S ribosomal protein L7-like 1 OS=Homo sapiens OX=9606 GN=RPL7L1 PE=1 SV=2	2	2	8.2	8.2		1.58511	1.54005e+06	2.14177e+06	2.7653e+06	2996999	29.669	0.0012793	2.1369	2	20.5545	21.0304	21.399	21.5151	20.7925	21.457	0.664586	1.58511	0.202898	0.692723	0.324725	NO		Ribosomal / translation
O75439	O75439	Mitochondrial-processing peptidase subunit beta	PMPCB	sp|O75439|MPPB_HUMAN Mitochondrial-processing peptidase subunit beta OS=Homo sapiens OX=9606 GN=PMPCB PE=1 SV=2	5	4	10.6	9.2		1.5774	17354990	25330994	28158004	38847000	54.366	0	8.7994	9	24.0488	24.5944	24.747	25.2113	24.3216	24.9792	0.657547	1.5774	0.211027	0.675663	0.329551	NO		Mitochondrial / metabolic
Q53GS9	Q53GS9	U4/U6.U5 tri-snRNP-associated protein 2	USP39	sp|Q53GS9|SNUT2_HUMAN U4/U6.U5 tri-snRNP-associated protein 2 OS=Homo sapiens OX=9606 GN=USP39 PE=1 SV=2	5	5	11.5	11.5		1.57591	35538984	25795992	36281000	62753996	65.38	0	12.909	15	25.0829	24.6206	25.1127	25.9032	24.8518	25.508	0.656186	1.57591	0.315131	0.501509	0.415935	NO		Other / potential client / background
Q9P287	Q9P287	BRCA2 and CDKN1A-interacting protein	BCCIP	sp|Q9P287|BCCIP_HUMAN BRCA2 and CDKN1A-interacting protein OS=Homo sapiens OX=9606 GN=BCCIP PE=1 SV=1	4	4	18.2	18.2		1.57266	693409792	636800128	1143699328	954879744	35.979	0	29.228	11	29.3691	29.2463	30.0911	29.8307	29.3077	29.9609	0.653203	1.57266	0.0817188	1.08768	0.213404	NO		Cytoskeletal / structural
P18031	P18031	Tyrosine-protein phosphatase non-receptor type 1	PTPN1	sp|P18031|PTN1_HUMAN Tyrosine-protein phosphatase non-receptor type 1 OS=Homo sapiens OX=9606 GN=PTPN1 PE=1 SV=1	2	2	5.1	5.1		1.56966	2.9956e+06	1.5911e+06	2658372	4.4175e+06	49.966	0	2.437	3	21.5144	20.6016	21.3421	22.0748	21.058	21.7085	0.650452	1.56966	0.386669	0.41266	0.476218	NO		Other / potential client / background
Q9NVJ2	Q9NVJ2	ADP-ribosylation factor-like protein 8B	ARL8B	sp|Q9NVJ2|ARL8B_HUMAN ADP-ribosylation factor-like protein 8B OS=Homo sapiens OX=9606 GN=ARL8B PE=1 SV=1	3	2	17.2	12.4		1.56927	11174004	9926706	13325995	20498010	21.539	0	6.9547	8	23.4136	23.2429	23.6677	24.289	23.3283	23.9784	0.650097	1.56927	0.266587	0.574162	0.378053	NO		Other / potential client / background
P10321;P01893;P30511	P10321;P01893	HLA class I histocompatibility antigen, Cw-7 alpha chain;Putative HLA class I histocompatibility antigen, alpha chain H	HLA-C;HLA-H	sp|P10321|HLAC_HUMAN HLA class I histocompatibility antigen, C alpha chain OS=Homo sapiens OX=9606 GN=HLA-C PE=1 SV=3;sp|P01893|HLAH_HUMAN Putative HLA class I histocompatibility antigen, alpha chain H OS=Homo sapiens OX=9606 GN=HLA-H PE=5 SV=3	5	1	19.1	3.3		1.56869	1.69977e+06	8257196	2556847	13508004	40.648	0	10.525	2	20.6969	22.9772	21.2859	23.6873	21.8371	22.4866	0.649557	1.56869	0.732787	0.135022	0.772636	NO		Other / potential client / background
Q99798	Q99798	Aconitate hydratase, mitochondrial	ACO2	sp|Q99798|ACON_HUMAN Aconitate hydratase, mitochondrial OS=Homo sapiens OX=9606 GN=ACO2 PE=1 SV=2	9	9	14	14		1.56677	25536984	26455012	28244988	58715016	85.424	0	14.254	17	24.6061	24.657	24.7515	25.8072	24.6316	25.2794	0.647798	1.56677	0.434927	0.361583	0.51874	NO		Mitochondrial / metabolic
P54886	P54886	Delta-1-pyrroline-5-carboxylate synthase;Glutamate 5-kinase;Gamma-glutamyl phosphate reductase	ALDH18A1	sp|P54886|P5CS_HUMAN Delta-1-pyrroline-5-carboxylate synthase OS=Homo sapiens OX=9606 GN=ALDH18A1 PE=1 SV=2	11	11	15.7	15.7		1.56203	69216968	43281028	76306000	95791944	87.301	0	22.932	20	26.0446	25.3672	26.1853	26.5134	25.7059	26.3493	0.64342	1.56203	0.274641	0.561235	0.383272	NO		Other / potential client / background
O94888	O94888	UBX domain-containing protein 7	UBXN7	sp|O94888|UBXN7_HUMAN UBX domain-containing protein 7 OS=Homo sapiens OX=9606 GN=UBXN7 PE=1 SV=2	2	2	5.3	5.3		1.5616	2.6329e+06	1.51619e+06	1.7283e+06	5.63256e+06	54.862	0	2.7787	2	21.3282	20.532	20.7209	22.4254	20.9301	21.5731	0.643023	1.5616	0.588672	0.230127	0.651689	NO		Other / potential client / background
Q9P0K7	Q9P0K7	Ankycorbin	RAI14	sp|Q9P0K7|RAI14_HUMAN Ankycorbin OS=Homo sapiens OX=9606 GN=RAI14 PE=1 SV=2	3	3	3.6	3.6		1.56133	3.9202e+06	1.53915e+06	2.86232e+06	5138797	110.04	0	5.2271	3	21.9025	20.5537	21.4488	22.293	21.2281	21.8709	0.642778	1.56133	0.517573	0.286028	0.595902	NO		Other / potential client / background
Q9NX24	Q9NX24	H/ACA ribonucleoprotein complex subunit 2	NHP2	sp|Q9NX24|NHP2_HUMAN H/ACA ribonucleoprotein complex subunit 2 OS=Homo sapiens OX=9606 GN=NHP2 PE=1 SV=1	3	3	31.4	31.4		1.5547	40789984	34167992	53703988	62728032	17.201	0	7.4576	16	25.2817	25.0261	25.6785	25.9026	25.1539	25.7906	0.63664	1.5547	0.0661531	1.17945	0.199232	NO		Other / potential client / background
Q9H7Z7	Q9H7Z7	Prostaglandin E synthase 2;Prostaglandin E synthase 2 truncated form	PTGES2	sp|Q9H7Z7|PGES2_HUMAN Prostaglandin E synthase 2 OS=Homo sapiens OX=9606 GN=PTGES2 PE=1 SV=1	4	4	18.6	18.6		1.55078	7490199	5822901	4.4817e+06	23403992	41.943	0	9.2037	8	22.8366	22.4733	22.0956	24.4803	22.6549	23.2879	0.632994	1.55078	0.689168	0.161675	0.739093	NO		Other / potential client / background
P43897	P43897	Elongation factor Ts, mitochondrial	TSFM	sp|P43897|EFTS_HUMAN Elongation factor Ts, mitochondrial OS=Homo sapiens OX=9606 GN=TSFM PE=1 SV=2	3	3	11.7	11.7		1.54973	14800997	15668993	20828004	26741992	35.39	0	6.5265	6	23.8192	23.9014	24.312	24.6726	23.8603	24.4923	0.632012	1.54973	0.162279	0.789737	0.288208	NO		Mitochondrial / metabolic
Q9BTC0	Q9BTC0	Death-inducer obliterator 1	DIDO1	sp|Q9BTC0|DIDO1_HUMAN Death-inducer obliterator 1 OS=Homo sapiens OX=9606 GN=DIDO1 PE=1 SV=5	6	6	3.8	3.8		1.54733	17006004	2.44738e+06	3013344	33068982	243.87	0	7.4844	5	24.0195	21.2228	21.5229	24.979	22.6212	23.251	0.62978	1.54733	0.804592	0.094424	0.835253	NO		Other / potential client / background
P02786	P02786	Transferrin receptor protein 1;Transferrin receptor protein 1, serum form	TFRC	sp|P02786|TFR1_HUMAN Transferrin receptor protein 1 OS=Homo sapiens OX=9606 GN=TFRC PE=1 SV=2	19	19	29.9	29.9		1.54708	276650176	277109920	352199840	520980320	84.87	0	91.069	60	28.0435	28.0459	28.3918	28.9567	28.0447	28.6742	0.629551	1.54708	0.268451	0.571135	0.380205	NO		Other / potential client / background
Q7Z406	Q7Z406	Myosin-14	MYH14	sp|Q7Z406|MYH14_HUMAN Myosin-14 OS=Homo sapiens OX=9606 GN=MYH14 PE=1 SV=2	10	1	4.4	0.6		1.54039	35032000	65608032	86992040	62690972	227.87	0	2.8454	6	25.0622	25.9674	26.3744	25.9018	25.5148	26.1381	0.623298	1.54039	0.379296	0.421021	0.470044	NO		Other / potential client / background
Q9UKX7	Q9UKX7	Nuclear pore complex protein Nup50	NUP50	sp|Q9UKX7|NUP50_HUMAN Nuclear pore complex protein Nup50 OS=Homo sapiens OX=9606 GN=NUP50 PE=1 SV=2	4	4	11.3	11.3		1.53894	24593002	19489996	27955994	40606020	50.144	0	10.031	7	24.5517	24.2162	24.7367	25.2752	24.384	25.0059	0.621935	1.53894	0.213113	0.67139	0.330922	NO		Other / potential client / background
Q9Y399	Q9Y399	28S ribosomal protein S2, mitochondrial	MRPS2	sp|Q9Y399|RT02_HUMAN 28S ribosomal protein S2, mitochondrial OS=Homo sapiens OX=9606 GN=MRPS2 PE=1 SV=1	2	2	7.1	7.1		1.53686	2343102	2135765	2802101	4.2182e+06	33.249	0	3.3509	2	21.16	21.0263	21.4181	22.0082	21.0932	21.7131	0.619982	1.53686	0.270455	0.567905	0.381143	NO		Mitochondrial / metabolic
Q9BUQ8	Q9BUQ8	Probable ATP-dependent RNA helicase DDX23	DDX23	sp|Q9BUQ8|DDX23_HUMAN Probable ATP-dependent RNA helicase DDX23 OS=Homo sapiens OX=9606 GN=DDX23 PE=1 SV=3	14	14	20	20		1.53296	79861008	61526980	64385024	179339904	95.581	0	23.746	26	26.251	25.8747	25.9402	27.4181	26.0629	26.6792	0.61632	1.53296	0.554336	0.256227	0.625568	NO		Other / potential client / background
Q92797	Q92797	Symplekin	SYMPK	sp|Q92797|SYMPK_HUMAN Symplekin OS=Homo sapiens OX=9606 GN=SYMPK PE=1 SV=2	13	13	12.2	12.2		1.52829	56332016	36964008	57889964	84012048	141.15	0	21.887	27	25.7475	25.1396	25.7868	26.3241	25.4435	26.0555	0.611917	1.52829	0.272238	0.565051	0.382135	NO		Other / potential client / background
O00541	O00541	Pescadillo homolog	PES1	sp|O00541|PESC_HUMAN Pescadillo homolog OS=Homo sapiens OX=9606 GN=PES1 PE=1 SV=1	8	8	14.3	14.3		1.52364	25850002	30859012	32972982	56162988	68.002	0	11.667	13	24.6237	24.8792	24.9748	25.7431	24.7514	25.3589	0.607524	1.52364	0.34125	0.466927	0.439295	NO		Other / potential client / background
Q9BVA1;Q13885	Q9BVA1;Q13885	Tubulin beta-2B chain;Tubulin beta-2A chain	TUBB2B;TUBB2A	sp|Q9BVA1|TBB2B_HUMAN Tubulin beta-2B chain OS=Homo sapiens OX=9606 GN=TUBB2B PE=1 SV=1;sp|Q13885|TBB2A_HUMAN Tubulin beta-2A chain OS=Homo sapiens OX=9606 GN=TUBB2A PE=1 SV=1	20	1	51.9	3.4		1.51973	2675101	1.5848e+06	3274734	2.99001e+06	49.953	0	8.3493	1	21.3512	20.5959	21.6429	21.5117	20.9735	21.5773	0.603818	1.51973	0.349777	0.456208	0.4453	NO		Cytoskeletal / structural
P61019;Q8WUD1	P61019	Ras-related protein Rab-2A	RAB2A	sp|P61019|RAB2A_HUMAN Ras-related protein Rab-2A OS=Homo sapiens OX=9606 GN=RAB2A PE=1 SV=1	6	6	32.1	32.1		1.51585	32647006	45062996	60291980	56068028	23.545	0	20.767	18	24.9604	25.4254	25.8455	25.7407	25.1929	25.7931	0.600125	1.51585	0.221782	0.654074	0.339807	NO		Other / potential client / background
Q9NYL9;Q9NZR1;P28289	Q9NYL9	Tropomodulin-3	TMOD3	sp|Q9NYL9|TMOD3_HUMAN Tropomodulin-3 OS=Homo sapiens OX=9606 GN=TMOD3 PE=1 SV=1	9	9	33	33		1.51545	54496972	64394984	72295040	111480040	39.594	0	22.642	21	25.6997	25.9404	26.1074	26.7322	25.8201	26.4198	0.599743	1.51545	0.279012	0.554377	0.386666	NO		Other / potential client / background
Q14690	Q14690	Protein RRP5 homolog	PDCD11	sp|Q14690|RRP5_HUMAN Protein RRP5 homolog OS=Homo sapiens OX=9606 GN=PDCD11 PE=1 SV=3	4	4	2.8	2.8		1.50777	11681994	15372007	20067002	20344014	208.7	0	5.8261	8	23.4778	23.8738	24.2583	24.2781	23.6758	24.2682	0.592419	1.50777	0.204592	0.689111	0.325497	NO		Other / potential client / background
O14979	O14979	Heterogeneous nuclear ribonucleoprotein D-like	HNRNPDL	sp|O14979|HNRDL_HUMAN Heterogeneous nuclear ribonucleoprotein D-like OS=Homo sapiens OX=9606 GN=HNRNPDL PE=1 SV=3	10	8	23.6	21.2		1.50577	171830048	113799952	196439920	225699856	46.437	0	38.245	39	27.3564	26.7619	27.5495	27.7498	27.0592	27.6497	0.590506	1.50577	0.274058	0.562158	0.383191	NO		Other / potential client / background
Q86YP4	Q86YP4	Transcriptional repressor p66-alpha	GATAD2A	sp|Q86YP4|P66A_HUMAN Transcriptional repressor p66-alpha OS=Homo sapiens OX=9606 GN=GATAD2A PE=1 SV=1	2	1	3.6	1.9		1.50384	3.4419e+06	6838904	4.00284e+06	13298996	68.062	0	3.5557	2	21.7148	22.7053	21.9326	23.6648	22.2101	22.7987	0.58865	1.50384	0.627972	0.20206	0.686228	NO		Other / potential client / background
Q9Y2B0	Q9Y2B0	Protein canopy homolog 2	CNPY2	sp|Q9Y2B0|CNPY2_HUMAN Protein canopy homolog 2 OS=Homo sapiens OX=9606 GN=CNPY2 PE=1 SV=1	6	6	41.2	41.2		1.50151	26641984	10351997	19376000	32090994	20.652	0	20.852	19	24.6672	23.3034	24.2078	24.9357	23.9853	24.5717	0.586414	1.50151	0.547604	0.261533	0.620052	NO		Other / potential client / background
O60264	O60264	SWI/SNF-related matrix-associated actin-dependent regulator of chromatin subfamily A member 5	SMARCA5	sp|O60264|SMCA5_HUMAN SWI/SNF-related matrix-associated actin-dependent regulator of chromatin subfamily A member 5 OS=Homo sapiens OX=9606 GN=SMARCA5 PE=1 SV=1	16	13	17.2	14.5		1.50006	22191992	31075014	16643008	93238008	121.9	0	47.372	20	24.4035	24.8893	23.9884	26.4744	24.6464	25.2314	0.58502	1.50006	0.720119	0.142596	0.76395	NO		Cytoskeletal / structural
O75915	O75915	PRA1 family protein 3	ARL6IP5	sp|O75915|PRAF3_HUMAN PRA1 family protein 3 OS=Homo sapiens OX=9606 GN=ARL6IP5 PE=1 SV=1	4	4	24.5	24.5		1.4983	34817020	33975020	57173024	46446992	21.614	0	7.2089	16	25.0533	25.018	25.7688	25.4691	25.0356	25.619	0.583326	1.4983	0.155899	0.807156	0.28323	NO		Other / potential client / background
P09488	P09488	Glutathione S-transferase Mu 1	GSTM1	sp|P09488|GSTM1_HUMAN Glutathione S-transferase Mu 1 OS=Homo sapiens OX=9606 GN=GSTM1 PE=1 SV=3	6	1	32.6	4.1		1.49493	853945	4440300	2.80716e+06	3.01866e+06	25.712	0	23.558	1	19.7038	22.0822	21.4207	21.5255	20.893	21.4731	0.580074	1.49493	0.711081	0.148081	0.756668	NO		Other / potential client / background
Q96KR1	Q96KR1	Zinc finger RNA-binding protein	ZFR	sp|Q96KR1|ZFR_HUMAN Zinc finger RNA-binding protein OS=Homo sapiens OX=9606 GN=ZFR PE=1 SV=2	9	9	12.1	12.1		1.49323	52322988	55009036	63041964	101799976	117.01	0	35.04	22	25.6409	25.7132	25.9098	26.6012	25.6771	26.2555	0.578432	1.49323	0.340525	0.467851	0.438619	NO		Other / potential client / background
Q6P2P2	Q6P2P2	Putative protein arginine N-methyltransferase 9	PRMT9	sp|Q6P2P2|ANM9_HUMAN Protein arginine N-methyltransferase 9 OS=Homo sapiens OX=9606 GN=PRMT9 PE=1 SV=1	2	2	2.2	2.2		1.49122	98185944	2.8345e+06	18786994	32942002	94.5	0.0088394	1.373	2	26.549	21.4347	24.1632	24.9734	23.9918	24.5683	0.576489	1.49122	0.859168	0.065922	0.880509	NO		Other / potential client / background
Q9Y3T9	Q9Y3T9	Nucleolar complex protein 2 homolog	NOC2L	sp|Q9Y3T9|NOC2L_HUMAN Nucleolar complex protein 2 homolog OS=Homo sapiens OX=9606 GN=NOC2L PE=1 SV=4	6	6	8.4	8.4		1.48644	14322992	20928006	21691986	30532008	84.918	0	10.27	12	23.7718	24.3189	24.3707	24.8638	24.0454	24.6172	0.571858	1.48644	0.261966	0.581756	0.374036	NO		Other / potential client / background
P22087	P22087	rRNA 2-O-methyltransferase fibrillarin	FBL	sp|P22087|FBRL_HUMAN rRNA 2-O-methyltransferase fibrillarin OS=Homo sapiens OX=9606 GN=FBL PE=1 SV=2	7	6	30.5	27.1		1.48573	102309984	90952024	139570000	147169952	33.784	0	23.466	13	26.6084	26.4386	27.0564	27.1329	26.5235	27.0947	0.571174	1.48573	0.0567122	1.24632	0.195278	NO		Other / potential client / background
Q13547	Q13547	Histone deacetylase 1	HDAC1	sp|Q13547|HDAC1_HUMAN Histone deacetylase 1 OS=Homo sapiens OX=9606 GN=HDAC1 PE=1 SV=1	5	3	14.3	9.3		1.48244	21497990	18215988	26120990	32947012	55.102	0	18.274	6	24.3577	24.1187	24.6387	24.9736	24.2382	24.8062	0.567975	1.48244	0.122581	0.911576	0.250537	NO		Other / potential client / background
P31942	P31942	Heterogeneous nuclear ribonucleoprotein H3	HNRNPH3	sp|P31942|HNRH3_HUMAN Heterogeneous nuclear ribonucleoprotein H3 OS=Homo sapiens OX=9606 GN=HNRNPH3 PE=1 SV=2	9	8	32.1	29.8		1.47867	227999856	176310048	219009904	401319872	36.926	0	35.914	38	27.7645	27.3935	27.7064	28.5802	27.579	28.1433	0.564301	1.47867	0.402776	0.394937	0.49054	NO		Other / potential client / background
O43488;Q8NHP1;O95154	O43488	Aflatoxin B1 aldehyde reductase member 2	AKR7A2	sp|O43488|ARK72_HUMAN Aflatoxin B1 aldehyde reductase member 2 OS=Homo sapiens OX=9606 GN=AKR7A2 PE=1 SV=3	10	10	35.4	35.4		1.47851	119910064	131339984	187880112	183240048	39.589	0	31.229	35	26.8374	26.9687	27.4852	27.4492	26.9031	27.4672	0.564144	1.47851	0.0576562	1.23915	0.195278	NO		Other / potential client / background
Q9BW27	Q9BW27	Nuclear pore complex protein Nup85	NUP85	sp|Q9BW27|NUP85_HUMAN Nuclear pore complex protein Nup85 OS=Homo sapiens OX=9606 GN=NUP85 PE=1 SV=1	4	4	6.4	6.4		1.47825	7973600	10340999	8461297	21294998	75.019	0	4.4862	8	22.9268	23.3019	23.0124	24.344	23.1143	23.6782	0.563893	1.47825	0.548961	0.260459	0.620682	NO		Other / potential client / background
Q9H8H2	Q9H8H2	Probable ATP-dependent RNA helicase DDX31	DDX31	sp|Q9H8H2|DDX31_HUMAN Probable ATP-dependent RNA helicase DDX31 OS=Homo sapiens OX=9606 GN=DDX31 PE=1 SV=2	2	2	3.2	3.2		1.47685	3148400	2.35455e+06	6.68972e+06	2416927	94.086	0	4.144	2	21.5862	21.167	22.6735	21.2047	21.3766	21.9391	0.562526	1.47685	0.581381	0.235539	0.647259	NO		Other / potential client / background
Q9UJ72	Q9UJ72	Annexin A10	ANXA10	sp|Q9UJ72|ANX10_HUMAN Annexin A10 OS=Homo sapiens OX=9606 GN=ANXA10 PE=1 SV=3	13	13	46.3	46.3		1.47556	170140080	181810048	261300032	257749920	37.277	0	69.217	40	27.3421	27.4379	27.9611	27.9414	27.39	27.9513	0.561262	1.47556	0.0457647	1.33947	0.187421	NO		Other / potential client / background
Q9NQX3	Q9NQX3	Gephyrin;Molybdopterin adenylyltransferase;Molybdopterin molybdenumtransferase	GPHN	sp|Q9NQX3|GEPH_HUMAN Gephyrin OS=Homo sapiens OX=9606 GN=GPHN PE=1 SV=1	7	7	11.5	11.5		1.47218	31319016	52944032	47998984	74871000	79.748	0	27.065	15	24.9005	25.658	25.5165	26.1579	25.2793	25.8372	0.557952	1.47218	0.380375	0.419788	0.470848	NO		Other / potential client / background
Q7L2E3	Q7L2E3	Putative ATP-dependent RNA helicase DHX30	DHX30	sp|Q7L2E3|DHX30_HUMAN ATP-dependent RNA helicase DHX30 OS=Homo sapiens OX=9606 GN=DHX30 PE=1 SV=1	5	5	4.4	4.4		1.46913	10528002	10914002	13201999	18785006	133.94	0	4.8279	5	23.3277	23.3797	23.6543	24.1631	23.3537	23.9087	0.554963	1.46913	0.270853	0.567266	0.381143	NO		Other / potential client / background
Q15738	Q15738	Sterol-4-alpha-carboxylate 3-dehydrogenase, decarboxylating	NSDHL	sp|Q15738|NSDHL_HUMAN Sterol-4-alpha-carboxylate 3-dehydrogenase, decarboxylating OS=Homo sapiens OX=9606 GN=NSDHL PE=1 SV=2	3	3	7.8	7.8		1.46101	10168000	10331994	18541992	12094000	41.9	0	3.9439	6	23.2775	23.3006	24.1443	23.5278	23.2891	23.836	0.546966	1.46101	0.326381	0.486275	0.425198	NO		Other / potential client / background
P55081	P55081	Microfibrillar-associated protein 1	MFAP1	sp|P55081|MFAP1_HUMAN Microfibrillar-associated protein 1 OS=Homo sapiens OX=9606 GN=MFAP1 PE=1 SV=2	5	5	15.7	15.7		1.45966	33297988	45168988	56476012	56741020	51.958	0	8.3703	8	24.9889	25.4288	25.7511	25.7579	25.2089	25.7545	0.545631	1.45966	0.243874	0.612835	0.359967	NO		Mitochondrial / metabolic
Q96FV9	Q96FV9	THO complex subunit 1	THOC1	sp|Q96FV9|THOC1_HUMAN THO complex subunit 1 OS=Homo sapiens OX=9606 GN=THOC1 PE=1 SV=1	2	2	3.8	3.8		1.45535	2946401	1.7941e+06	2.7172e+06	4.1205e+06	75.665	0	2.5279	3	21.4905	20.7748	21.3737	21.9744	21.1327	21.674	0.541364	1.45535	0.369252	0.432678	0.460723	NO		Other / potential client / background
O95573	O95573	Long-chain-fatty-acid--CoA ligase 3	ACSL3	sp|O95573|ACSL3_HUMAN Long-chain-fatty-acid--CoA ligase 3 OS=Homo sapiens OX=9606 GN=ACSL3 PE=1 SV=3	6	5	9.4	6.9		1.45304	9380900	16497000	22130992	14764001	80.419	0	8.0653	5	23.1613	23.9757	24.3996	23.8156	23.5685	24.1076	0.539075	1.45304	0.404254	0.393346	0.491252	NO		Other / potential client / background
A6NHR9	A6NHR9	Structural maintenance of chromosomes flexible hinge domain-containing protein 1	SMCHD1	sp|A6NHR9|SMHD1_HUMAN Structural maintenance of chromosomes flexible hinge domain-containing protein 1 OS=Homo sapiens OX=9606 GN=SMCHD1 PE=1 SV=2	7	7	4.7	4.7		1.44974	3.8344e+06	3.7579e+06	8.2278e+06	3680801	226.37	0	10.371	8	21.8706	21.8415	22.9721	21.8116	21.856	22.3918	0.535799	1.44974	0.525283	0.279606	0.60204	NO		Other / potential client / background
Q99459	Q99459	Cell division cycle 5-like protein	CDC5L	sp|Q99459|CDC5L_HUMAN Cell division cycle 5-like protein OS=Homo sapiens OX=9606 GN=CDC5L PE=1 SV=2	11	11	18.5	18.5		1.44857	82538016	68613000	90380976	131480008	92.25	0	23.879	21	26.2986	26.032	26.4295	26.9703	26.1653	26.6999	0.534625	1.44857	0.262271	0.58125	0.374111	NO		Other / potential client / background
Q5RKV6	Q5RKV6	Exosome complex component MTR3	EXOSC6	sp|Q5RKV6|EXOS6_HUMAN Exosome complex component MTR3 OS=Homo sapiens OX=9606 GN=EXOSC6 PE=1 SV=1	3	3	15.4	15.4		1.4448	16249991	15367008	19598000	26597992	28.235	0	5.8342	9	23.9539	23.8733	24.2242	24.6648	23.9136	24.4445	0.530874	1.4448	0.24144	0.617191	0.357429	NO		Other / potential client / background
Q13573	Q13573	SNW domain-containing protein 1	SNW1	sp|Q13573|SNW1_HUMAN SNW domain-containing protein 1 OS=Homo sapiens OX=9606 GN=SNW1 PE=1 SV=1	6	6	14.2	14.2		1.44071	25526992	19793004	19879994	52753008	61.494	0	13.379	9	24.6055	24.2385	24.2448	25.6528	24.422	24.9488	0.526778	1.44071	0.588929	0.229937	0.651689	NO		Other / potential client / background
Q13330	Q13330	Metastasis-associated protein MTA1	MTA1	sp|Q13330|MTA1_HUMAN Metastasis-associated protein MTA1 OS=Homo sapiens OX=9606 GN=MTA1 PE=1 SV=2	2	2	3.5	3.5		1.43929	2859600	1.8243e+06	3192583	3.385e+06	80.785	0.0084877	1.3948	3	21.4474	20.7989	21.6063	21.6907	21.1231	21.6485	0.525362	1.43929	0.348463	0.457843	0.445297	NO		Other / potential client / background
Q13595	Q13595	Transformer-2 protein homolog alpha	TRA2A	sp|Q13595|TRA2A_HUMAN Transformer-2 protein homolog alpha OS=Homo sapiens OX=9606 GN=TRA2A PE=1 SV=1	7	6	25.9	22.7		1.43916	59660972	60217976	77664016	95810944	32.688	0	11.866	13	25.8303	25.8437	26.2107	26.5137	25.837	26.3622	0.525228	1.43916	0.17814	0.749239	0.305684	NO		Other / potential client / background
P51149	P51149	Ras-related protein Rab-7a	RAB7A	sp|P51149|RAB7A_HUMAN Ras-related protein Rab-7a OS=Homo sapiens OX=9606 GN=RAB7A PE=1 SV=1	9	9	50.7	50.7		1.43728	129739984	148430096	180839888	219980000	23.489	0	52.944	31	26.951	27.1452	27.4301	27.7128	27.0481	27.5715	0.523339	1.43728	0.107342	0.969231	0.233783	NO		Other / potential client / background
Q14155;Q15052	Q14155	Rho guanine nucleotide exchange factor 7	ARHGEF7	sp|Q14155|ARHG7_HUMAN Rho guanine nucleotide exchange factor 7 OS=Homo sapiens OX=9606 GN=ARHGEF7 PE=1 SV=2	8	8	12.7	12.7		1.43344	51420996	55569976	85216040	68899976	90.011	0	18.726	17	25.6159	25.7278	26.3446	26.038	25.6718	26.1913	0.519483	1.43344	0.15071	0.821859	0.279125	NO		Other / potential client / background
Q9UIJ7	Q9UIJ7	GTP:AMP phosphotransferase AK3, mitochondrial	AK3	sp|Q9UIJ7|KAD3_HUMAN GTP:AMP phosphotransferase AK3, mitochondrial OS=Homo sapiens OX=9606 GN=AK3 PE=1 SV=4	2	2	11	11		1.43072	6664204	9059405	8487199	14561005	25.565	0	4.4855	4	22.668	23.111	23.0169	23.7956	22.8895	23.4062	0.516739	1.43072	0.393307	0.405268	0.481417	NO		Mitochondrial / metabolic
Q96I99	Q96I99	Succinyl-CoA ligase [GDP-forming] subunit beta, mitochondrial	SUCLG2	sp|Q96I99|SUCB2_HUMAN Succinate--CoA ligase [GDP-forming] subunit beta, mitochondrial OS=Homo sapiens OX=9606 GN=SUCLG2 PE=1 SV=2	7	7	17.4	17.4		1.42995	15158006	19080990	10418092	56766984	46.51	0	11.992	11	23.8536	24.1856	23.3126	25.7585	24.0196	24.5356	0.515964	1.42995	0.745951	0.12729	0.783123	NO		Mitochondrial / metabolic
Q9Y2K7	Q9Y2K7	Lysine-specific demethylase 2A	KDM2A	sp|Q9Y2K7|KDM2A_HUMAN Lysine-specific demethylase 2A OS=Homo sapiens OX=9606 GN=KDM2A PE=1 SV=3	2	2	2.1	2.1		1.4299	5.3285e+06	3984002	4.21322e+06	10302000	132.79	0	2.9345	2	22.3453	21.9258	22.0065	23.2964	22.1355	22.6515	0.515914	1.4299	0.56727	0.246211	0.636725	NO		Other / potential client / background
Q9Y2Z4	Q9Y2Z4	Tyrosine--tRNA ligase, mitochondrial	YARS2	sp|Q9Y2Z4|SYYM_HUMAN Tyrosine--tRNA ligase, mitochondrial OS=Homo sapiens OX=9606 GN=YARS2 PE=1 SV=2	2	2	6.3	6.3		1.4289	2.8929e+06	2.4488e+06	3.0122e+06	4.8018e+06	53.198	0.0047525	1.5893	2	21.4641	21.2236	21.5224	22.1951	21.3439	21.8588	0.514901	1.4289	0.349709	0.456294	0.4453	NO		Mitochondrial / metabolic
Q969X6	Q969X6	Cirhin	CIRH1A	sp|Q969X6|UTP4_HUMAN U3 small nucleolar RNA-associated protein 4 homolog OS=Homo sapiens OX=9606 GN=UTP4 PE=1 SV=1	3	3	5.5	5.5		1.42605	3.24018e+06	2.44059e+06	2470099	6.5106e+06	76.889	0	4.0864	3	21.6276	21.2188	21.2361	22.6344	21.4232	21.9352	0.512028	1.42605	0.595543	0.225087	0.657017	NO		Other / potential client / background
Q9GZP4	Q9GZP4	PITH domain-containing protein 1	PITHD1	sp|Q9GZP4|PITH1_HUMAN PITH domain-containing protein 1 OS=Homo sapiens OX=9606 GN=PITHD1 PE=1 SV=1	13	13	69.7	69.7		1.4152	188349904	239779872	350980128	257710048	24.178	0	34.555	44	27.4888	27.8371	28.3868	27.9412	27.663	28.164	0.501006	1.4152	0.225742	0.646388	0.344189	NO		Other / potential client / background
P06865	P06865	Beta-hexosaminidase subunit alpha	HEXA	sp|P06865|HEXA_HUMAN Beta-hexosaminidase subunit alpha OS=Homo sapiens OX=9606 GN=HEXA PE=1 SV=2	4	4	7.8	7.8		1.41307	8595605	5.5634e+06	9251699	10321003	60.702	0	4.6074	3	23.0352	22.4075	23.1413	23.2991	22.7214	23.2202	0.498832	1.41307	0.345945	0.460993	0.443705	NO		Other / potential client / background
Q9UMR2	Q9UMR2	ATP-dependent RNA helicase DDX19B	DDX19B	sp|Q9UMR2|DD19B_HUMAN ATP-dependent RNA helicase DDX19B OS=Homo sapiens OX=9606 GN=DDX19B PE=1 SV=1	11	1	31.3	5.8		1.40609	4.0246e+06	2.97181e+06	4.13536e+06	5718187	53.926	0	7.2332	1	21.9404	21.5029	21.9796	22.4471	21.7217	22.2134	0.491691	1.40609	0.264909	0.576903	0.376405	NO		Other / potential client / background
Q8N1F7	Q8N1F7	Nuclear pore complex protein Nup93	NUP93	sp|Q8N1F7|NUP93_HUMAN Nuclear pore complex protein Nup93 OS=Homo sapiens OX=9606 GN=NUP93 PE=1 SV=2	23	23	34.7	34.7		1.40566	154289952	186689888	202409920	281180128	93.487	0	65.429	58	27.2011	27.4761	27.5927	28.0669	27.3386	27.8298	0.491243	1.40566	0.244927	0.610963	0.3604	NO		Other / potential client / background
O43818	O43818	U3 small nucleolar RNA-interacting protein 2	RRP9	sp|O43818|U3IP2_HUMAN U3 small nucleolar RNA-interacting protein 2 OS=Homo sapiens OX=9606 GN=RRP9 PE=1 SV=1	6	6	14.9	14.9		1.40279	21610008	26199984	32665008	34108012	51.84	0	12.412	8	24.3652	24.6431	24.9612	25.0236	24.5041	24.9924	0.488296	1.40279	0.162253	0.789807	0.288208	NO		Cytoskeletal / structural
P43121	P43121	Cell surface glycoprotein MUC18	MCAM	sp|P43121|MUC18_HUMAN Cell surface glycoprotein MUC18 OS=Homo sapiens OX=9606 GN=MCAM PE=1 SV=2	2	2	3.7	3.7		1.4025	6.7943e+06	7722396	12274005	8408405	71.607	0	5.5558	5	22.6959	22.8806	23.5491	23.0034	22.7883	23.2763	0.487996	1.4025	0.303668	0.517601	0.406934	NO		Other / potential client / background
Q9H0W8	Q9H0W8	Protein SMG9	SMG9	sp|Q9H0W8|SMG9_HUMAN Protein SMG9 OS=Homo sapiens OX=9606 GN=SMG9 PE=1 SV=1	2	2	5.4	5.4		1.40038	2.71653e+06	1.2686e+06	1199448	5634446	57.65	0.0039936	1.6413	1	21.3733	20.2748	20.1939	22.4258	20.8241	21.3099	0.485823	1.40038	0.745555	0.12752	0.783083	NO		Other / potential client / background
P61586;P08134	P61586;P08134	Transforming protein RhoA;Rho-related GTP-binding protein RhoC	RHOA;RHOC	sp|P61586|RHOA_HUMAN Transforming protein RhoA OS=Homo sapiens OX=9606 GN=RHOA PE=1 SV=1;sp|P08134|RHOC_HUMAN Rho-related GTP-binding protein RhoC OS=Homo sapiens OX=9606 GN=RHOC PE=1 SV=1	4	4	16.1	16.1		1.39966	97963056	94897984	113119992	161000000	21.768	0	7.1107	8	26.5457	26.4999	26.7533	27.2625	26.5228	27.0079	0.485078	1.39966	0.305705	0.514697	0.407421	NO		Other / potential client / background
P57088	P57088	Transmembrane protein 33	TMEM33	sp|P57088|TMM33_HUMAN Transmembrane protein 33 OS=Homo sapiens OX=9606 GN=TMEM33 PE=1 SV=2	4	4	15.4	15.4		1.39695	23507006	29020006	28908002	46051024	27.978	0	8.7748	10	24.4866	24.7905	24.785	25.4567	24.6386	25.1208	0.482282	1.39695	0.365862	0.436683	0.458321	NO		Other / potential client / background
Q9UG63	Q9UG63	ATP-binding cassette sub-family F member 2	ABCF2	sp|Q9UG63|ABCF2_HUMAN ATP-binding cassette sub-family F member 2 OS=Homo sapiens OX=9606 GN=ABCF2 PE=1 SV=2	17	17	28.6	28.6		1.39433	137420080	182200096	213169968	228350096	71.289	0	33.756	35	27.034	27.4409	27.6674	27.7667	27.2375	27.7171	0.479568	1.39433	0.240468	0.618943	0.356713	NO		Other / potential client / background
Q9UHR4	Q9UHR4	Brain-specific angiogenesis inhibitor 1-associated protein 2-like protein 1	BAIAP2L1	sp|Q9UHR4|BI2L1_HUMAN Brain-specific angiogenesis inhibitor 1-associated protein 2-like protein 1 OS=Homo sapiens OX=9606 GN=BAIAP2L1 PE=1 SV=2	4	4	10.2	10.2		1.3871	9920002	12739002	12846992	18926002	56.882	0	10.995	7	23.2419	23.6027	23.6149	24.1739	23.4223	23.8944	0.472068	1.3871	0.310763	0.507571	0.412406	NO		Other / potential client / background
O43809	O43809	Cleavage and polyadenylation specificity factor subunit 5	NUDT21	sp|O43809|CPSF5_HUMAN Cleavage and polyadenylation specificity factor subunit 5 OS=Homo sapiens OX=9606 GN=NUDT21 PE=1 SV=1	12	12	45.4	45.4		1.37902	466890080	599269760	894479424	594850176	26.227	0	61.831	51	28.7985	29.1586	29.7365	29.148	28.9786	29.4422	0.463643	1.37902	0.333634	0.47673	0.431773	NO		Other / potential client / background
Q13136;O75145;O75334;O75335	Q13136	Liprin-alpha-1	PPFIA1	sp|Q13136|LIPA1_HUMAN Liprin-alpha-1 OS=Homo sapiens OX=9606 GN=PPFIA1 PE=1 SV=1	10	10	11.2	11.2		1.37813	34183988	34633016	54004020	41636020	135.78	0	24.361	14	25.0268	25.0456	25.6866	25.3113	25.0362	25.4989	0.462715	1.37813	0.244508	0.611706	0.360267	NO		Other / potential client / background
P19388	P19388	DNA-directed RNA polymerases I, II, and III subunit RPABC1	POLR2E	sp|P19388|RPAB1_HUMAN DNA-directed RNA polymerases I, II, and III subunit RPABC1 OS=Homo sapiens OX=9606 GN=POLR2E PE=1 SV=4	4	4	23.3	23.3		1.37779	38203020	27535990	43107024	46325016	24.551	0	30.118	8	25.1872	24.7148	25.3614	25.4653	24.951	25.4134	0.462355	1.37779	0.289524	0.538316	0.394249	NO		Other / potential client / background
Q15029	Q15029	116 kDa U5 small nuclear ribonucleoprotein component	EFTUD2	sp|Q15029|U5S1_HUMAN 116 kDa U5 small nuclear ribonucleoprotein component OS=Homo sapiens OX=9606 GN=EFTUD2 PE=1 SV=1	31	30	42.4	41.4		1.37382	329420000	293970048	379959968	481029728	109.43	0	96.217	84	28.2954	28.1311	28.5013	28.8416	28.2132	28.6714	0.458188	1.37382	0.182798	0.738028	0.309514	NO		Other / potential client / background
P23284	P23284	Peptidyl-prolyl cis-trans isomerase B	PPIB	sp|P23284|PPIB_HUMAN Peptidyl-prolyl cis-trans isomerase B OS=Homo sapiens OX=9606 GN=PPIB PE=1 SV=2	15	15	55.1	55.1		1.36802	1112900736	1186199552	2074199168	1191099520	23.742	0	80.772	76	30.0517	30.1437	30.9499	30.1496	30.0977	30.5498	0.452088	1.36802	0.459544	0.337672	0.541033	NO		Other / potential client / background
O76021	O76021	Ribosomal L1 domain-containing protein 1	RSL1D1	sp|O76021|RL1D1_HUMAN Ribosomal L1 domain-containing protein 1 OS=Homo sapiens OX=9606 GN=RSL1D1 PE=1 SV=3	12	12	24.1	24.1		1.36637	116049952	149169968	193760000	166799920	54.972	0	31.587	37	26.7902	27.1524	27.5297	27.3135	26.9713	27.4216	0.450343	1.36637	0.194231	0.711682	0.316647	NO		Ribosomal / translation
Q9P2E9	Q9P2E9	Ribosome-binding protein 1	RRBP1	sp|Q9P2E9|RRBP1_HUMAN Ribosome-binding protein 1 OS=Homo sapiens OX=9606 GN=RRBP1 PE=1 SV=5	13	13	11.5	11.5		1.36634	40926000	47173028	57881012	62269036	152.45	0	36.919	23	25.2865	25.4915	25.7866	25.892	25.389	25.8393	0.450313	1.36634	0.0933143	1.03005	0.224919	NO		Ribosomal / translation
Q96GQ7	Q96GQ7	Probable ATP-dependent RNA helicase DDX27	DDX27	sp|Q96GQ7|DDX27_HUMAN Probable ATP-dependent RNA helicase DDX27 OS=Homo sapiens OX=9606 GN=DDX27 PE=1 SV=2	8	8	11.1	11.1		1.36229	13962999	14806007	10442003	36743004	89.834	0	12.148	15	23.7351	23.8197	23.3159	25.131	23.7774	24.2234	0.446038	1.36229	0.709176	0.149246	0.755903	NO		Other / potential client / background
Q08379	Q08379	Golgin subfamily A member 2	GOLGA2	sp|Q08379|GOGA2_HUMAN Golgin subfamily A member 2 OS=Homo sapiens OX=9606 GN=GOLGA2 PE=1 SV=3	5	5	6.8	6.8		1.36183	14749993	17119992	13583003	34478008	113.08	0	19.817	11	23.8142	24.0292	23.6953	25.0392	23.9217	24.3672	0.445541	1.36182	0.626584	0.203021	0.685053	NO		Other / potential client / background
Q9Y3D6	Q9Y3D6	Mitochondrial fission 1 protein	FIS1	sp|Q9Y3D6|FIS1_HUMAN Mitochondrial fission 1 protein OS=Homo sapiens OX=9606 GN=FIS1 PE=1 SV=2	3	3	26.3	26.3		1.35894	4885800	5601402	3.8577e+06	13100997	16.937	0	6.7707	4	22.2202	22.4174	21.8793	23.6432	22.3188	22.7612	0.442481	1.35894	0.703914	0.15248	0.750865	NO		Mitochondrial / metabolic
Q9UQB8	Q9UQB8	Brain-specific angiogenesis inhibitor 1-associated protein 2	BAIAP2	sp|Q9UQB8|BAIP2_HUMAN Brain-specific angiogenesis inhibitor 1-associated protein 2 OS=Homo sapiens OX=9606 GN=BAIAP2 PE=1 SV=1	3	3	5.8	5.8		1.35782	1.54415e+06	4.7367e+06	4.26471e+06	3161982	60.867	0	3.6958	3	20.5584	22.1755	22.024	21.5924	21.3669	21.8082	0.441291	1.35782	0.682031	0.166196	0.732412	NO		Other / potential client / background
Q9BVL2	Q9BVL2	Nucleoporin p58/p45	NUPL1	sp|Q9BVL2|NUP58_HUMAN Nucleoporin p58/p45 OS=Homo sapiens OX=9606 GN=NUP58 PE=1 SV=1	2	2	3.5	3.5		1.35716	1.7397e+06	1.2353e+06	1.39835e+06	2.8307e+06	60.896	0	2.7196	4	20.7304	20.2364	20.4153	21.4327	20.4834	20.924	0.440594	1.35716	0.543004	0.265197	0.615798	NO		Other / potential client / background
P18846;P16220	P18846;P16220	Cyclic AMP-dependent transcription factor ATF-1;Cyclic AMP-responsive element-binding protein 1	ATF1;CREB1	sp|P18846|ATF1_HUMAN Cyclic AMP-dependent transcription factor ATF-1 OS=Homo sapiens OX=9606 GN=ATF1 PE=1 SV=2;sp|P16220|CREB1_HUMAN Cyclic AMP-responsive element-binding protein 1 OS=Homo sapiens OX=9606 GN=CREB1 PE=1 SV=3	2	2	12.2	12.2		1.35383	12764003	8824703	15108009	13664993	29.232	0.0047412	1.5678	2	23.6056	23.0731	23.8488	23.704	23.3393	23.7764	0.437049	1.35383	0.334676	0.475375	0.432866	NO		Other / potential client / background
Q8NFW8	Q8NFW8	N-acylneuraminate cytidylyltransferase	CMAS	sp|Q8NFW8|NEUA_HUMAN N-acylneuraminate cytidylyltransferase OS=Homo sapiens OX=9606 GN=CMAS PE=1 SV=2	3	3	9.2	9.2		1.35231	9772401	8871494	10953001	14474998	48.379	0	8.2089	5	23.2203	23.0807	23.3848	23.7871	23.1505	23.5859	0.435428	1.35231	0.250092	0.6019	0.365545	NO		Other / potential client / background
Q92499	Q92499	ATP-dependent RNA helicase DDX1	DDX1	sp|Q92499|DDX1_HUMAN ATP-dependent RNA helicase DDX1 OS=Homo sapiens OX=9606 GN=DDX1 PE=1 SV=2	22	22	36.9	36.9		1.35142	450610272	326780096	548980224	489870304	82.431	0	67.261	65	28.7473	28.2837	29.0322	28.8678	28.5155	28.95	0.434477	1.35142	0.28863	0.539658	0.394249	NO		Other / potential client / background
P23634	P23634	Plasma membrane calcium-transporting ATPase 4	ATP2B4	sp|P23634|AT2B4_HUMAN Plasma membrane calcium-transporting ATPase 4 OS=Homo sapiens OX=9606 GN=ATP2B4 PE=1 SV=2	4	1	5	1.3		1.34998	1.98288e+06	2.71971e+06	1.8454e+06	5325798	137.92	0	12.813	2	20.9192	21.375	20.8155	22.3446	21.1471	21.58	0.432943	1.34998	0.672136	0.172543	0.724561	NO		Other / potential client / background
P19387	P19387	DNA-directed RNA polymerase II subunit RPB3	POLR2C	sp|P19387|RPB3_HUMAN DNA-directed RNA polymerase II subunit RPB3 OS=Homo sapiens OX=9606 GN=POLR2C PE=1 SV=2	4	4	21.5	21.5		1.34919	9657297	9235897	11404998	14236000	31.441	0	8.4964	4	23.2032	23.1388	23.4432	23.763	23.171	23.6031	0.432097	1.34919	0.214519	0.668535	0.332398	NO		Other / potential client / background
Q9NUJ1	Q9NUJ1	Mycophenolic acid acyl-glucuronide esterase, mitochondrial	ABHD10	sp|Q9NUJ1|ABHDA_HUMAN Palmitoyl-protein thioesterase ABHD10, mitochondrial OS=Homo sapiens OX=9606 GN=ABHD10 PE=1 SV=1	3	3	15.4	15.4		1.34847	5396099	4.4139e+06	3.0601e+06	14152998	33.932	0	6.5926	7	22.3635	22.0736	21.5451	23.7546	22.2186	22.6499	0.431323	1.34847	0.763173	0.117377	0.799288	NO		Mitochondrial / metabolic
O95816	O95816	BAG family molecular chaperone regulator 2	BAG2	sp|O95816|BAG2_HUMAN BAG family molecular chaperone regulator 2 OS=Homo sapiens OX=9606 GN=BAG2 PE=1 SV=1	8	8	37.4	37.4		1.34811	53051024	52510024	76544960	66141024	23.772	0	21.032	12	25.6609	25.6461	26.1898	25.979	25.6535	26.0844	0.43094	1.34811	0.151168	0.82054	0.279502	NO		Other / potential client / background
Q9H6R4	Q9H6R4	Nucleolar protein 6	NOL6	sp|Q9H6R4|NOL6_HUMAN Nucleolar protein 6 OS=Homo sapiens OX=9606 GN=NOL6 PE=1 SV=2	7	7	8.1	8.1		1.34805	8.2819e+06	9086201	5078102	26928998	127.59	0	10.619	8	22.9815	23.1152	22.2759	24.6827	23.0484	23.4793	0.430869	1.34805	0.781143	0.10727	0.814604	NO		Other / potential client / background
Q6P587	Q6P587	Acylpyruvase FAHD1, mitochondrial	FAHD1	sp|Q6P587|FAHD1_HUMAN Acylpyruvase FAHD1, mitochondrial OS=Homo sapiens OX=9606 GN=FAHD1 PE=1 SV=2	2	2	13.4	13.4		1.34749	11067998	13762008	11806002	23426002	24.843	0	15.614	5	23.3999	23.7142	23.493	24.4816	23.557	23.9873	0.430273	1.34749	0.539525	0.267988	0.612487	NO		Mitochondrial / metabolic
Q86XZ4	Q86XZ4	Spermatogenesis-associated serine-rich protein 2	SPATS2	sp|Q86XZ4|SPAS2_HUMAN Spermatogenesis-associated serine-rich protein 2 OS=Homo sapiens OX=9606 GN=SPATS2 PE=1 SV=1	2	2	5.5	5.5		1.34423	2.286e+06	1.18951e+06	2.70866e+06	1.814e+06	59.544	0	2.9916	3	21.1244	20.1819	21.3692	20.7907	20.6532	21.0799	0.426783	1.34423	0.53482	0.271793	0.60999	NO		Other / potential client / background
P36873	P36873	Serine/threonine-protein phosphatase PP1-gamma catalytic subunit	PPP1CC	sp|P36873|PP1G_HUMAN Serine/threonine-protein phosphatase PP1-gamma catalytic subunit OS=Homo sapiens OX=9606 GN=PPP1CC PE=1 SV=1	11	2	39.3	7.4		1.34152	26211002	26541998	29283004	42755976	36.983	0	19.05	10	24.6437	24.6618	24.8036	25.3496	24.6527	25.0766	0.42387	1.34152	0.364073	0.438812	0.457469	NO		Other / potential client / background
P46087	P46087	Probable 28S rRNA (cytosine(4447)-C(5))-methyltransferase	NOP2	sp|P46087|NOP2_HUMAN Probable 28S rRNA (cytosine(4447)-C(5))-methyltransferase OS=Homo sapiens OX=9606 GN=NOP2 PE=1 SV=2	13	13	19.6	19.6		1.33717	94289944	136559984	110649976	208070032	89.301	0	67.312	38	26.4906	27.025	26.7214	27.6325	26.7578	27.177	0.419181	1.33717	0.527118	0.278092	0.603404	NO		Other / potential client / background
Q9NW64	Q9NW64	Pre-mRNA-splicing factor RBM22	RBM22	sp|Q9NW64|RBM22_HUMAN Pre-mRNA-splicing factor RBM22 OS=Homo sapiens OX=9606 GN=RBM22 PE=1 SV=1	3	3	7.1	7.1		1.33526	10699994	10562004	8475695	23773006	46.895	0	3.3638	3	23.3511	23.3324	23.0149	24.5028	23.3417	23.7589	0.417117	1.33526	0.674686	0.170899	0.726763	NO		Other / potential client / background
Q9NTM9	Q9NTM9	Copper homeostasis protein cutC homolog	CUTC	sp|Q9NTM9|CUTC_HUMAN Copper homeostasis protein cutC homolog OS=Homo sapiens OX=9606 GN=CUTC PE=1 SV=1	5	5	27.8	27.8		1.33501	19974996	33685020	24614014	48720024	29.341	0	9.2088	5	24.2517	25.0056	24.553	25.538	24.6286	25.0455	0.416846	1.33501	0.574843	0.240451	0.642638	NO		Other / potential client / background
Q13162	Q13162	Peroxiredoxin-4	PRDX4	sp|Q13162|PRDX4_HUMAN Peroxiredoxin-4 OS=Homo sapiens OX=9606 GN=PRDX4 PE=1 SV=1	10	7	44.3	37.3		1.33194	108970024	155409984	172170016	174500096	30.54	0	24.606	21	26.6994	27.2115	27.3593	27.3787	26.9554	27.369	0.413526	1.33194	0.352663	0.45264	0.447475	NO		Other / potential client / background
P07339	P07339	Cathepsin D;Cathepsin D light chain;Cathepsin D heavy chain	CTSD	sp|P07339|CATD_HUMAN Cathepsin D OS=Homo sapiens OX=9606 GN=CTSD PE=1 SV=1	10	10	31.6	31.6		1.3287	189539952	196290128	234900128	279620160	44.552	0	28.901	40	27.4979	27.5484	27.8075	28.0589	27.5232	27.9332	0.410013	1.3287	0.17785	0.749946	0.305684	NO		Other / potential client / background
O60506	O60506	Heterogeneous nuclear ribonucleoprotein Q	SYNCRIP	sp|O60506|HNRPQ_HUMAN Heterogeneous nuclear ribonucleoprotein Q OS=Homo sapiens OX=9606 GN=SYNCRIP PE=1 SV=2	31	23	56.8	46.1		1.32263	961319488	713760000	1123899904	1067999488	69.602	0	323.31	102	29.8404	29.4109	30.0659	29.9923	29.6257	30.0291	0.403413	1.32263	0.304634	0.516222	0.406985	NO		Other / potential client / background
O75643	O75643	U5 small nuclear ribonucleoprotein 200 kDa helicase	SNRNP200	sp|O75643|U520_HUMAN U5 small nuclear ribonucleoprotein 200 kDa helicase OS=Homo sapiens OX=9606 GN=SNRNP200 PE=1 SV=2	49	49	27.9	27.9		1.32141	537670016	517270080	661900096	733690240	244.5	0	229.24	144	29.0021	28.9463	29.302	29.4506	28.9742	29.3763	0.402073	1.32141	0.0847712	1.07175	0.217697	NO		Other / potential client / background
Q15836;P63027	Q15836	Vesicle-associated membrane protein 3	VAMP3	sp|Q15836|VAMP3_HUMAN Vesicle-associated membrane protein 3 OS=Homo sapiens OX=9606 GN=VAMP3 PE=1 SV=3	3	3	45	45		1.31295	15518005	16734993	16186010	27657996	11.309	0	14.082	6	23.8874	23.9964	23.9482	24.7212	23.9419	24.3347	0.392816	1.31295	0.492808	0.307322	0.572808	NO		Other / potential client / background
Q8N163	Q8N163	Cell cycle and apoptosis regulator protein 2	CCAR2	sp|Q8N163|CCAR2_HUMAN Cell cycle and apoptosis regulator protein 2 OS=Homo sapiens OX=9606 GN=CCAR2 PE=1 SV=2	11	11	18.7	18.7		1.30973	86376968	92971024	100200056	137480048	102.9	0	36.489	17	26.3641	26.4703	26.5783	27.0346	26.4172	26.8065	0.389267	1.30973	0.326613	0.485967	0.425198	NO		Other / potential client / background
Q13867	Q13867	Bleomycin hydrolase	BLMH	sp|Q13867|BLMH_HUMAN Bleomycin hydrolase OS=Homo sapiens OX=9606 GN=BLMH PE=1 SV=1	3	3	8.4	8.4		1.30873	13683994	14169998	15084996	22016012	52.562	0	7.8559	6	23.706	23.7563	23.8466	24.392	23.7312	24.1193	0.388169	1.30873	0.388328	0.410801	0.477456	NO		Other / potential client / background
P00367;P49448	P00367;P49448	Glutamate dehydrogenase 1, mitochondrial;Glutamate dehydrogenase 2, mitochondrial	GLUD1;GLUD2	sp|P00367|DHE3_HUMAN Glutamate dehydrogenase 1, mitochondrial OS=Homo sapiens OX=9606 GN=GLUD1 PE=1 SV=2;sp|P49448|DHE4_HUMAN Glutamate dehydrogenase 2, mitochondrial OS=Homo sapiens OX=9606 GN=GLUD2 PE=1 SV=2	14	14	30.3	30.3		1.30658	123559976	161909968	184239904	185369904	61.397	0	33.687	36	26.8806	27.2706	27.457	27.4658	27.0756	27.4614	0.385795	1.30658	0.297792	0.526087	0.403133	NO		Mitochondrial / metabolic
P62140	P62140	Serine/threonine-protein phosphatase PP1-beta catalytic subunit	PPP1CB	sp|P62140|PP1B_HUMAN Serine/threonine-protein phosphatase PP1-beta catalytic subunit OS=Homo sapiens OX=9606 GN=PPP1CB PE=1 SV=3	13	4	46.5	16.2		1.30286	66569040	73144048	83552032	98921976	37.186	0	16.509	12	25.9883	26.1242	26.3162	26.5598	26.0563	26.438	0.381687	1.30286	0.144297	0.840743	0.27161	NO		Other / potential client / background
O95782;O94973	O95782	AP-2 complex subunit alpha-1	AP2A1	sp|O95782|AP2A1_HUMAN AP-2 complex subunit alpha-1 OS=Homo sapiens OX=9606 GN=AP2A1 PE=1 SV=3	12	12	15.3	15.3		1.29858	47487024	61539996	64016992	76979008	107.54	0	17.862	20	25.501	25.875	25.932	26.198	25.688	26.065	0.376931	1.29858	0.255211	0.593101	0.370309	NO		Other / potential client / background
Q00839	Q00839	Heterogeneous nuclear ribonucleoprotein U	HNRNPU	sp|Q00839|HNRPU_HUMAN Heterogeneous nuclear ribonucleoprotein U OS=Homo sapiens OX=9606 GN=HNRNPU PE=1 SV=6	31	31	36	36		1.2882	2062100224	1872700544	2066401280	3101201152	90.583	0	183.99	136	30.9415	30.8025	30.9445	31.5302	30.872	31.2373	0.365356	1.2882	0.42272	0.373947	0.508332	NO		Other / potential client / background
P62273	P62273	40S ribosomal protein S29	RPS29	sp|P62273|RS29_HUMAN 40S ribosomal protein S29 OS=Homo sapiens OX=9606 GN=RPS29 PE=1 SV=2	2	2	32.1	32.1		1.28543	15912997	23529984	27791012	22261988	6.6767	0.00328	1.8169	4	23.9237	24.488	24.7281	24.4081	24.2058	24.5681	0.362247	1.28543	0.405209	0.392321	0.49159	NO		Ribosomal / translation
Q9UKF6	Q9UKF6	Cleavage and polyadenylation specificity factor subunit 3	CPSF3	sp|Q9UKF6|CPSF3_HUMAN Cleavage and polyadenylation specificity factor subunit 3 OS=Homo sapiens OX=9606 GN=CPSF3 PE=1 SV=1	7	7	12	12		1.28363	25494008	22624000	31856008	29833010	77.485	0	7.8437	7	24.6037	24.4314	24.9251	24.8304	24.5175	24.8777	0.360231	1.28363	0.0967709	1.01426	0.229424	NO		Other / potential client / background
Q9Y3U8	Q9Y3U8	60S ribosomal protein L36	RPL36	sp|Q9Y3U8|RL36_HUMAN 60S ribosomal protein L36 OS=Homo sapiens OX=9606 GN=RPL36 PE=1 SV=3	5	5	38.1	38.1		1.2692	76081968	67677040	87004008	95332952	12.254	0	18.195	15	26.1811	26.0122	26.3746	26.5065	26.0966	26.4405	0.343918	1.2692	0.0913968	1.03907	0.222391	NO		Ribosomal / translation
Q9BZE4	Q9BZE4	Nucleolar GTP-binding protein 1	GTPBP4	sp|Q9BZE4|NOG1_HUMAN Nucleolar GTP-binding protein 1 OS=Homo sapiens OX=9606 GN=GTPBP4 PE=1 SV=3	7	7	13.1	13.1		1.26643	26581012	26114014	25191994	44191992	73.964	0	11.879	12	24.6639	24.6383	24.5865	25.3973	24.6511	24.9919	0.340765	1.26643	0.554947	0.255749	0.625779	NO		Other / potential client / background
Q09028	Q09028	Histone-binding protein RBBP4	RBBP4	sp|Q09028|RBBP4_HUMAN Histone-binding protein RBBP4 OS=Homo sapiens OX=9606 GN=RBBP4 PE=1 SV=3	12	5	28.7	16.2		1.26531	78118040	96030968	100859944	119080040	47.655	0	63.933	15	26.2192	26.517	26.5878	26.8274	26.3681	26.7076	0.339493	1.26531	0.223395	0.650926	0.341087	NO		Other / potential client / background
Q969H8	Q969H8	Myeloid-derived growth factor	MYDGF	sp|Q969H8|MYDGF_HUMAN Myeloid-derived growth factor OS=Homo sapiens OX=9606 GN=MYDGF PE=1 SV=1	3	3	20.8	20.8		1.25839	93370000	155710048	159380096	144450016	18.795	0	25.878	19	26.4765	27.2143	27.2479	27.106	26.8454	27.1769	0.331574	1.25839	0.531315	0.274648	0.607257	NO		Other / potential client / background
Q92621	Q92621	Nuclear pore complex protein Nup205	NUP205	sp|Q92621|NU205_HUMAN Nuclear pore complex protein Nup205 OS=Homo sapiens OX=9606 GN=NUP205 PE=1 SV=3	16	16	9.3	9.3		1.25683	64996012	54297976	35204996	158350096	227.92	0	36.778	33	25.9538	25.6944	25.0693	27.2385	25.8241	26.1539	0.329788	1.25683	0.81226	0.0903049	0.842244	NO		Other / potential client / background
Q16630	Q16630	Cleavage and polyadenylation specificity factor subunit 6	CPSF6	sp|Q16630|CPSF6_HUMAN Cleavage and polyadenylation specificity factor subunit 6 OS=Homo sapiens OX=9606 GN=CPSF6 PE=1 SV=2	11	11	25.2	25.2		1.25599	198449872	212799968	224980096	296109952	59.209	0	96.986	37	27.5642	27.6649	27.7452	28.1416	27.6146	27.9434	0.328829	1.25599	0.332949	0.477623	0.431443	NO		Other / potential client / background
P07954	P07954	Fumarate hydratase, mitochondrial	FH	sp|P07954|FUMH_HUMAN Fumarate hydratase, mitochondrial OS=Homo sapiens OX=9606 GN=FH PE=1 SV=3	10	10	26.1	26.1		1.25583	81727968	85152968	91000976	120609952	54.636	0	41.523	26	26.2843	26.3436	26.4394	26.8458	26.3139	26.6426	0.328636	1.25583	0.348146	0.458239	0.445293	NO		Mitochondrial / metabolic
Q96SU4	Q96SU4	Oxysterol-binding protein-related protein 9	OSBPL9	sp|Q96SU4|OSBL9_HUMAN Oxysterol-binding protein-related protein 9 OS=Homo sapiens OX=9606 GN=OSBPL9 PE=1 SV=2	2	2	3.1	3.1		1.25407	10795994	14511998	15654002	15740001	83.184	0	6.5401	7	23.364	23.7907	23.9	23.9079	23.5774	23.904	0.326612	1.25407	0.368335	0.433757	0.460148	NO		Other / potential client / background
P16403	P16403	Histone H1.2	HIST1H1C	sp|P16403|H12_HUMAN Histone H1.2 OS=Homo sapiens OX=9606 GN=H1-2 PE=1 SV=2	17	5	45.1	14.6		1.25226	176980064	128340048	156379920	227769984	21.364	0	80.283	17	27.399	26.9354	27.2205	27.763	27.1672	27.4917	0.324537	1.25226	0.461071	0.336232	0.542247	NO		Other / potential client / background
Q5JUR7	Q5JUR7	Testis-expressed sequence 30 protein	TEX30	sp|Q5JUR7|TEX30_HUMAN Testis-expressed protein 30 OS=Homo sapiens OX=9606 GN=TEX30 PE=2 SV=1	3	3	15	15		1.25161	23999016	30737998	34909988	33102006	25.585	0.00087032	2.3269	4	24.5165	24.8735	25.0571	24.9804	24.695	25.0188	0.32378	1.25161	0.310746	0.507594	0.412406	NO		Other / potential client / background
Q07955	Q07955	Serine/arginine-rich splicing factor 1	SRSF1	sp|Q07955|SRSF1_HUMAN Serine/arginine-rich splicing factor 1 OS=Homo sapiens OX=9606 GN=SRSF1 PE=1 SV=2	15	15	50.8	50.8		1.24595	536280000	589999680	604480128	812570368	27.744	0	52.732	106	28.9984	29.1361	29.1711	29.5979	29.0673	29.3845	0.317244	1.24595	0.361333	0.442092	0.455131	NO		Other / potential client / background
P49589	P49589	Cysteine--tRNA ligase, cytoplasmic	CARS	sp|P49589|SYCC_HUMAN Cysteine--tRNA ligase, cytoplasmic OS=Homo sapiens OX=9606 GN=CARS1 PE=1 SV=3	5	5	7.6	7.6		1.24554	22647014	11434998	7329002	54817012	85.472	0	11.201	5	24.4328	23.447	22.8052	25.7081	23.9399	24.2567	0.316768	1.24554	0.865218	0.0628743	0.885424	NO		Mitochondrial / metabolic
Q5T6F2	Q5T6F2	Ubiquitin-associated protein 2	UBAP2	sp|Q5T6F2|UBAP2_HUMAN Ubiquitin-associated protein 2 OS=Homo sapiens OX=9606 GN=UBAP2 PE=1 SV=1	15	15	16.9	16.9		1.24537	165380096	157319904	178469968	226100048	117.11	0	80.762	48	27.3012	27.2291	27.4111	27.7524	27.2652	27.5817	0.316578	1.24537	0.304794	0.515993	0.406985	NO		Other / potential client / background
P26885	P26885	Peptidyl-prolyl cis-trans isomerase FKBP2	FKBP2	sp|P26885|FKBP2_HUMAN Peptidyl-prolyl cis-trans isomerase FKBP2 OS=Homo sapiens OX=9606 GN=FKBP2 PE=1 SV=2	3	3	38	38		1.23799	39289024	39959024	39196984	61386008	15.649	0	10.749	14	25.2276	25.252	25.2242	25.8714	25.2398	25.5478	0.308002	1.23799	0.515568	0.287714	0.594531	NO		Other / potential client / background
Q7Z3B4	Q7Z3B4	Nucleoporin p54	NUP54	sp|Q7Z3B4|NUP54_HUMAN Nucleoporin p54 OS=Homo sapiens OX=9606 GN=NUP54 PE=1 SV=2	3	3	6.7	6.7		1.23704	7.8203e+06	5.9024e+06	7935404	8901194	55.435	0	5.7831	4	22.8988	22.4929	22.9199	23.0856	22.6958	23.0027	0.306888	1.23704	0.350576	0.455218	0.445799	NO		Other / potential client / background
P09651;Q32P51	P09651;Q32P51	Heterogeneous nuclear ribonucleoprotein A1;Heterogeneous nuclear ribonucleoprotein A1, N-terminally processed;Heterogeneous nuclear ribonucleoprotein A1-like 2	HNRNPA1;HNRNPA1L2	sp|P09651|ROA1_HUMAN Heterogeneous nuclear ribonucleoprotein A1 OS=Homo sapiens OX=9606 GN=HNRNPA1 PE=1 SV=5;sp|Q32P51|RA1L2_HUMAN Heterogeneous nuclear ribonucleoprotein A1-like 2 OS=Homo sapiens OX=9606 GN=HNRNPA1L2 PE=2 SV=2	23	21	53.8	51.3		1.23524	3957601024	3471998208	4537199616	4620897792	38.746	0	174.62	156	31.882	31.6931	32.0792	32.1055	31.7875	32.0923	0.304791	1.23524	0.185459	0.731752	0.311731	NO		Other / potential client / background
O14974;O60237	O14974	Protein phosphatase 1 regulatory subunit 12A	PPP1R12A	sp|O14974|MYPT1_HUMAN Protein phosphatase 1 regulatory subunit 12A OS=Homo sapiens OX=9606 GN=PPP1R12A PE=1 SV=1	12	12	14.9	14.9		1.23405	27060012	29494994	22448986	54142996	115.28	0	55.297	16	24.6897	24.814	24.4201	25.6903	24.7518	25.0552	0.303396	1.23405	0.716259	0.14493	0.760699	NO		Other / potential client / background
P20340;Q9NRW1;Q14964	P20340;Q9NRW1	Ras-related protein Rab-6A;Ras-related protein Rab-6B	RAB6A;RAB6B	sp|P20340|RAB6A_HUMAN Ras-related protein Rab-6A OS=Homo sapiens OX=9606 GN=RAB6A PE=1 SV=3;sp|Q9NRW1|RAB6B_HUMAN Ras-related protein Rab-6B OS=Homo sapiens OX=9606 GN=RAB6B PE=1 SV=1	3	3	14.4	14.4		1.23038	77042952	86626048	95856048	105400056	23.593	0	6.84	12	26.1992	26.3683	26.5144	26.6513	26.2837	26.5828	0.299105	1.23038	0.115962	0.935685	0.244066	NO		Other / potential client / background
O95881	O95881	Thioredoxin domain-containing protein 12	TXNDC12	sp|O95881|TXD12_HUMAN Thioredoxin domain-containing protein 12 OS=Homo sapiens OX=9606 GN=TXNDC12 PE=1 SV=1	6	6	43.6	43.6		1.2284	71180000	76366048	95428032	85952976	19.206	0	17.711	17	26.085	26.1864	26.5079	26.357	26.1357	26.4325	0.296779	1.2284	0.0980502	1.00855	0.229526	NO		Other / potential client / background
Q9UKD2	Q9UKD2	mRNA turnover protein 4 homolog	MRTO4	sp|Q9UKD2|MRT4_HUMAN mRNA turnover protein 4 homolog OS=Homo sapiens OX=9606 GN=MRTO4 PE=1 SV=2	11	11	49.4	49.4		1.22683	72244016	114930008	102100008	122400072	27.56	0	24.219	27	26.1064	26.7762	26.6054	26.867	26.4413	26.7362	0.294941	1.22683	0.535408	0.271315	0.610342	NO		Other / potential client / background
Q99747	Q99747	Gamma-soluble NSF attachment protein	NAPG	sp|Q99747|SNAG_HUMAN Gamma-soluble NSF attachment protein OS=Homo sapiens OX=9606 GN=NAPG PE=1 SV=1	2	2	7.1	7.1		1.22518	7.9315e+06	8414700	9639502	10392999	34.746	0	2.7652	4	22.9192	23.0045	23.2005	23.3091	22.9618	23.2548	0.292996	1.22518	0.0563765	1.2489	0.195278	NO		Other / potential client / background
O00425	O00425	Insulin-like growth factor 2 mRNA-binding protein 3	IGF2BP3	sp|O00425|IF2B3_HUMAN Insulin-like growth factor 2 mRNA-binding protein 3 OS=Homo sapiens OX=9606 GN=IGF2BP3 PE=1 SV=2	5	4	13.6	11.4		1.22343	8648999	8245796	12379003	8623298	63.704	0	18.308	8	23.0441	22.9752	23.5614	23.0398	23.0097	23.3006	0.290935	1.22343	0.463107	0.334319	0.544057	NO		Other / potential client / background
Q16629	Q16629	Serine/arginine-rich splicing factor 7	SRSF7	sp|Q16629|SRSF7_HUMAN Serine/arginine-rich splicing factor 7 OS=Homo sapiens OX=9606 GN=SRSF7 PE=1 SV=1	8	7	27.3	27.3		1.22246	180969984	160119936	147009904	294559840	27.366	0	17.055	14	27.4312	27.2546	27.1313	28.134	27.3429	27.6327	0.289785	1.22246	0.666005	0.176522	0.718826	NO		Other / potential client / background
Q99729	Q99729	Heterogeneous nuclear ribonucleoprotein A/B	HNRNPAB	sp|Q99729|ROAA_HUMAN Heterogeneous nuclear ribonucleoprotein A/B OS=Homo sapiens OX=9606 GN=HNRNPAB PE=1 SV=2	9	9	23.5	23.5		1.22238	436239840	348840128	507249856	448269728	36.224	0	42.448	50	28.7005	28.378	28.9181	28.7398	28.5393	28.829	0.289688	1.22238	0.289382	0.538529	0.394249	NO		Other / potential client / background
P63010	P63010	AP-2 complex subunit beta	AP2B1	sp|P63010|AP2B1_HUMAN AP-2 complex subunit beta OS=Homo sapiens OX=9606 GN=AP2B1 PE=1 SV=1	19	10	25.3	13.9		1.2219	88935008	98462040	105189992	124290032	104.55	0	50.24	23	26.4062	26.5531	26.6484	26.8891	26.4797	26.7688	0.289123	1.2219	0.202781	0.692973	0.324725	NO		Other / potential client / background
P84090	P84090	Enhancer of rudimentary homolog	ERH	sp|P84090|ERH_HUMAN Enhancer of rudimentary homolog OS=Homo sapiens OX=9606 GN=ERH PE=1 SV=1	6	6	52.9	52.9		1.2218	82639016	121370064	131940064	113479944	12.259	0	46.384	15	26.3003	26.8548	26.9753	26.7579	26.5776	26.8666	0.289006	1.2218	0.477589	0.320946	0.558376	NO		Other / potential client / background
Q9P2N5	Q9P2N5	RNA-binding protein 27	RBM27	sp|Q9P2N5|RBM27_HUMAN RNA-binding protein 27 OS=Homo sapiens OX=9606 GN=RBM27 PE=1 SV=2	3	2	3	1.9		1.21987	9929804	8775896	4159179	31178016	118.72	0	3.5319	4	23.2433	23.0651	21.9879	24.894	23.1542	23.4409	0.286722	1.21987	0.876017	0.0574873	0.894387	NO		Other / potential client / background
Q9UI42	Q9UI42	Carboxypeptidase A4	CPA4	sp|Q9UI42|CBPA4_HUMAN Carboxypeptidase A4 OS=Homo sapiens OX=9606 GN=CPA4 PE=1 SV=2	2	2	7.6	7.6		1.21734	1644200	3838990	3.55301e+06	2632700	47.351	0.0012837	2.1804	4	20.649	21.8723	21.7606	21.3281	21.2606	21.5444	0.283736	1.21734	0.725561	0.139326	0.767232	NO		Other / potential client / background
P62873	P62873	Guanine nucleotide-binding protein G(I)/G(S)/G(T) subunit beta-1	GNB1	sp|P62873|GBB1_HUMAN Guanine nucleotide-binding protein G(I)/G(S)/G(T) subunit beta-1 OS=Homo sapiens OX=9606 GN=GNB1 PE=1 SV=3	4	1	12.6	3.5		1.21075	2541832	14307000	27345998	1.94945e+06	37.377	0	2.4905	1	21.2774	23.7702	24.7048	20.8946	22.5238	22.7997	0.275904	1.21075	0.916158	0.0380294	0.930599	NO		Other / potential client / background
P61964	P61964	WD repeat-containing protein 5	WDR5	sp|P61964|WDR5_HUMAN WD repeat-containing protein 5 OS=Homo sapiens OX=9606 GN=WDR5 PE=1 SV=1	8	8	34.4	34.4		1.21054	84100952	63562008	93180952	84068040	36.588	0	26.168	20	26.3256	25.9217	26.4735	26.3251	26.1236	26.3993	0.275653	1.21054	0.386397	0.412966	0.476151	NO		Other / potential client / background
P49902	P49902	Cytosolic purine 5-nucleotidase	NT5C2	sp|P49902|5NTC_HUMAN Cytosolic purine 5-nucleotidase OS=Homo sapiens OX=9606 GN=NT5C2 PE=1 SV=1	9	9	20.7	20.7		1.20662	61982960	116519928	119589944	87925952	64.969	0	23.834	25	25.8854	26.796	26.8335	26.3898	26.3407	26.6117	0.270968	1.20662	0.663128	0.178402	0.716427	NO		Other / potential client / background
Q13151	Q13151	Heterogeneous nuclear ribonucleoprotein A0	HNRNPA0	sp|Q13151|ROA0_HUMAN Heterogeneous nuclear ribonucleoprotein A0 OS=Homo sapiens OX=9606 GN=HNRNPA0 PE=1 SV=1	11	11	36.4	36.4		1.20019	509959680	377609824	440959872	629040064	30.84	0	62.894	50	28.9258	28.4923	28.7161	29.2286	28.7091	28.9723	0.26326	1.20019	0.516913	0.286582	0.595456	NO		Other / potential client / background
P17066;P48741	P17066;P48741	Heat shock 70 kDa protein 6;Putative heat shock 70 kDa protein 7	HSPA6;HSPA7	sp|P17066|HSP76_HUMAN Heat shock 70 kDa protein 6 OS=Homo sapiens OX=9606 GN=HSPA6 PE=1 SV=2;sp|P48741|HSP77_HUMAN Putative heat shock 70 kDa protein 7 OS=Homo sapiens OX=9606 GN=HSPA7 PE=5 SV=2	12	1	16.3	1.7		1.1972	722840448	710039552	851240384	864190016	71.027	0	8.424	13	29.4291	29.4033	29.665	29.6868	29.4162	29.6759	0.259669	1.1972	0.0047008	2.32783	0.160421	NO		Other / potential client / background
P62820;Q92930;P61006;P59190	P62820	Ras-related protein Rab-1A	RAB1A	sp|P62820|RAB1A_HUMAN Ras-related protein Rab-1A OS=Homo sapiens OX=9606 GN=RAB1A PE=1 SV=3	9	4	46.3	29.3		1.19488	65771996	46891972	45172988	97478064	22.677	0	31.424	11	25.971	25.4828	25.429	26.5386	25.7269	25.9838	0.256862	1.19488	0.728575	0.137526	0.769675	NO		Other / potential client / background
Q8WUA2	Q8WUA2	Peptidyl-prolyl cis-trans isomerase-like 4	PPIL4	sp|Q8WUA2|PPIL4_HUMAN Peptidyl-prolyl cis-trans isomerase-like 4 OS=Homo sapiens OX=9606 GN=PPIL4 PE=1 SV=1	10	10	22.8	22.8		1.19463	63829968	81422976	82365016	90052976	57.224	0	19.719	21	25.9277	26.2789	26.2955	26.4243	26.1033	26.3599	0.256568	1.19463	0.364074	0.438811	0.457469	NO		Other / potential client / background
Q6L8Q7	Q6L8Q7	2,5-phosphodiesterase 12	PDE12	sp|Q6L8Q7|PDE12_HUMAN 2,5-phosphodiesterase 12 OS=Homo sapiens OX=9606 GN=PDE12 PE=1 SV=2	2	2	4.3	4.3		1.19286	3.4391e+06	2.1479e+06	4522169	2.3243e+06	67.351	0	3.0452	2	21.7136	21.0345	22.1086	21.1484	21.374	21.6285	0.254426	1.19286	0.711516	0.147815	0.756763	NO		Other / potential client / background
O60437	O60437	Periplakin	PPL	sp|O60437|PEPL_HUMAN Periplakin OS=Homo sapiens OX=9606 GN=PPL PE=1 SV=4	8	8	4.9	4.9		1.19142	20816992	28466994	19493990	43150988	204.74	0	14.515	17	24.3113	24.7628	24.2165	25.3629	24.537	24.7897	0.252686	1.19142	0.738921	0.131402	0.778354	NO		Other / potential client / background
P40123	P40123	Adenylyl cyclase-associated protein 2	CAP2	sp|P40123|CAP2_HUMAN Adenylyl cyclase-associated protein 2 OS=Homo sapiens OX=9606 GN=CAP2 PE=1 SV=1	3	2	5.7	4		1.19131	1.8427e+06	3.74312e+06	3.59364e+06	2723995	52.823	0	3.3252	2	20.8134	21.8358	21.777	21.3773	21.3246	21.5772	0.252552	1.19131	0.710604	0.148372	0.756528	NO		Other / potential client / background
Q5SRE5	Q5SRE5	Nucleoporin NUP188 homolog	NUP188	sp|Q5SRE5|NU188_HUMAN Nucleoporin NUP188 OS=Homo sapiens OX=9606 GN=NUP188 PE=1 SV=1	7	7	4.7	4.7		1.18938	9391597	13274000	12611994	13983006	196.04	0	8.8706	11	23.1629	23.6621	23.5883	23.7372	23.4125	23.6627	0.250213	1.18938	0.492678	0.307437	0.572808	NO		Other / potential client / background
O60216	O60216	Double-strand-break repair protein rad21 homolog	RAD21	sp|O60216|RAD21_HUMAN Double-strand-break repair protein rad21 homolog OS=Homo sapiens OX=9606 GN=RAD21 PE=1 SV=2	3	3	6	6		1.1885	10481006	10020006	10827998	13699996	71.689	0	5.2551	5	23.3213	23.2564	23.3683	23.7077	23.2888	23.538	0.249141	1.1885	0.374173	0.426927	0.465221	NO		Other / potential client / background
P62995	P62995	Transformer-2 protein homolog beta	TRA2B	sp|P62995|TRA2B_HUMAN Transformer-2 protein homolog beta OS=Homo sapiens OX=9606 GN=TRA2B PE=1 SV=1	8	7	34	30.9		1.1852	212940128	141800048	159730048	265540016	33.665	0	46.522	27	27.6659	27.0793	27.2511	27.9844	27.3726	27.6177	0.24513	1.1852	0.65587	0.183182	0.710337	NO		Other / potential client / background
P16401	P16401	Histone H1.5	HIST1H1B	sp|P16401|H15_HUMAN Histone H1.5 OS=Homo sapiens OX=9606 GN=H1-5 PE=1 SV=3	11	7	36.7	25.7		1.18426	499810112	492379840	539089984	640229952	22.58	0	22.628	22	28.8968	28.8752	29.006	29.254	28.886	29.13	0.243982	1.18426	0.297494	0.526521	0.403098	NO		Other / potential client / background
Q9H0A0	Q9H0A0	N-acetyltransferase 10	NAT10	sp|Q9H0A0|NAT10_HUMAN RNA cytidine acetyltransferase OS=Homo sapiens OX=9606 GN=NAT10 PE=1 SV=2	6	6	8.3	8.3		1.18107	16864012	14295996	11472006	29315000	115.73	0	14.742	8	24.0074	23.7691	23.4516	24.8051	23.8883	24.1284	0.240099	1.18107	0.783332	0.106054	0.816111	NO		Other / potential client / background
P02810	P02810	Salivary acidic proline-rich phosphoprotein 1/2;Salivary acidic proline-rich phosphoprotein 1/2;Salivary acidic proline-rich phosphoprotein 3/4;Peptide P-C	PRH1	sp|P02810|PRPC_HUMAN Salivary acidic proline-rich phosphoprotein 1/2 OS=Homo sapiens OX=9606 GN=PRH1 PE=1 SV=2	3	3	22.9	22.9		1.18046	1.04083e+06	240320032	287029984	1214354	17.016	0	6.9618	3	19.9893	27.8404	28.0966	20.2118	23.9148	24.1542	0.239348	1.18046	0.969594	0.0134102	0.976277	NO		Other / potential client / background
P62070;P10301	P62070;P10301	Ras-related protein R-Ras2;Ras-related protein R-Ras	RRAS2;RRAS	sp|P62070|RRAS2_HUMAN Ras-related protein R-Ras2 OS=Homo sapiens OX=9606 GN=RRAS2 PE=1 SV=1;sp|P10301|RRAS_HUMAN Ras-related protein R-Ras OS=Homo sapiens OX=9606 GN=RRAS PE=1 SV=1	2	2	11.3	11.3		1.17975	9637896	12839996	11064998	15566004	23.399	0	7.0518	3	23.2003	23.6141	23.3995	23.8919	23.4072	23.6457	0.238483	1.17975	0.537599	0.269541	0.611886	NO		Other / potential client / background
Q07666;Q5VWX1	Q07666	KH domain-containing, RNA-binding, signal transduction-associated protein 1	KHDRBS1	sp|Q07666|KHDR1_HUMAN KH domain-containing, RNA-binding, signal transduction-associated protein 1 OS=Homo sapiens OX=9606 GN=KHDRBS1 PE=1 SV=1	9	8	19	17.4		1.17808	433530112	453290080	582440192	468269856	48.227	0	68.934	38	28.6916	28.7559	29.1175	28.8028	28.7237	28.9601	0.236442	1.17808	0.366343	0.436112	0.458436	NO		Other / potential client / background
P62136	P62136	Serine/threonine-protein phosphatase PP1-alpha catalytic subunit	PPP1CA	sp|P62136|PP1A_HUMAN Serine/threonine-protein phosphatase PP1-alpha catalytic subunit OS=Homo sapiens OX=9606 GN=PPP1CA PE=1 SV=1	15	5	50.3	16.1		1.17791	82226952	87421048	97895984	101879952	37.512	0	70.169	16	26.2931	26.3815	26.5447	26.6023	26.3373	26.5735	0.236228	1.17791	0.0608221	1.21594	0.196699	NO		Other / potential client / background
Q86U42;A6NDY0	Q86U42	Polyadenylate-binding protein 2	PABPN1	sp|Q86U42|PABP2_HUMAN Polyadenylate-binding protein 2 OS=Homo sapiens OX=9606 GN=PABPN1 PE=1 SV=3	8	8	20.9	20.9		1.17394	153809920	133140016	134820080	209329872	32.749	0	22.776	22	27.1966	26.9884	27.0065	27.6412	27.0925	27.3238	0.23136	1.17394	0.597056	0.223985	0.657692	NO		Other / potential client / background
Q13242	Q13242	Serine/arginine-rich splicing factor 9	SRSF9	sp|Q13242|SRSF9_HUMAN Serine/arginine-rich splicing factor 9 OS=Homo sapiens OX=9606 GN=SRSF9 PE=1 SV=1	7	7	34.4	34.4		1.17335	102259952	100200056	93102016	151519952	25.542	0	15.242	18	26.6077	26.5783	26.4723	27.1749	26.593	26.8236	0.230634	1.17335	0.630117	0.200579	0.687336	NO		Other / potential client / background
Q9Y4X0	Q9Y4X0	AMME syndrome candidate gene 1 protein	AMMECR1	sp|Q9Y4X0|AMMR1_HUMAN AMME syndrome candidate gene 1 protein OS=Homo sapiens OX=9606 GN=AMMECR1 PE=1 SV=1	6	4	20.1	14.4		1.17214	10517999	10935999	10199006	15495003	35.463	0	7.6216	7	23.3264	23.3826	23.2819	23.8853	23.3545	23.5836	0.229143	1.17214	0.586033	0.232078	0.651115	NO		Other / potential client / background
P60953	P60953	Cell division control protein 42 homolog	CDC42	sp|P60953|CDC42_HUMAN Cell division control protein 42 homolog OS=Homo sapiens OX=9606 GN=CDC42 PE=1 SV=2	3	3	19.9	19.9		1.17038	31538990	44439000	38442008	49940984	21.258	0	7.0144	9	24.9106	25.4053	25.1962	25.5737	25.158	25.385	0.226973	1.17038	0.546124	0.262708	0.619016	NO		Other / potential client / background
Q8IWZ3;O75179	Q8IWZ3;O75179	Ankyrin repeat and KH domain-containing protein 1;Ankyrin repeat domain-containing protein 17	ANKHD1;ANKRD17	sp|Q8IWZ3|ANKH1_HUMAN Ankyrin repeat and KH domain-containing protein 1 OS=Homo sapiens OX=9606 GN=ANKHD1 PE=1 SV=1;sp|O75179|ANR17_HUMAN Ankyrin repeat domain-containing protein 17 OS=Homo sapiens OX=9606 GN=ANKRD17 PE=1 SV=3	2	2	1.5	1.5		1.16753	2.7387e+06	2958701	2.90319e+06	3.8046e+06	269.45	0.00043783	2.4089	2	21.3851	21.4965	21.4692	21.8593	21.4408	21.6643	0.223465	1.16753	0.448426	0.348309	0.531082	NO		Other / potential client / background
Q96CW1	Q96CW1	AP-2 complex subunit mu	AP2M1	sp|Q96CW1|AP2M1_HUMAN AP-2 complex subunit mu OS=Homo sapiens OX=9606 GN=AP2M1 PE=1 SV=2	7	7	18.4	18.4		1.16485	54350980	52036012	43504016	88210984	49.654	0	27.082	18	25.6958	25.633	25.3746	26.3945	25.6644	25.8846	0.220145	1.16485	0.740548	0.130447	0.779485	NO		Other / potential client / background
O94906	O94906	Pre-mRNA-processing factor 6	PRPF6	sp|O94906|PRP6_HUMAN Pre-mRNA-processing factor 6 OS=Homo sapiens OX=9606 GN=PRPF6 PE=1 SV=1	11	11	12.5	12.5		1.1635	76669032	58105964	62307000	96792048	106.92	0	27.772	19	26.1921	25.7922	25.8929	26.5284	25.9922	26.2106	0.218476	1.1635	0.62888	0.201432	0.686535	NO		Other / potential client / background
Q92769	Q92769	Histone deacetylase 2	HDAC2	sp|Q92769|HDAC2_HUMAN Histone deacetylase 2 OS=Homo sapiens OX=9606 GN=HDAC2 PE=1 SV=2	8	6	22.5	17.6		1.16303	78262040	81600032	94201976	91697944	55.364	0	25.384	11	26.2218	26.2821	26.4893	26.4504	26.2519	26.4698	0.217882	1.16303	0.0373136	1.42813	0.187421	NO		Other / potential client / background
Q15637	Q15637	Splicing factor 1	SF1	sp|Q15637|SF01_HUMAN Splicing factor 1 OS=Homo sapiens OX=9606 GN=SF1 PE=1 SV=4	12	12	21.6	21.6		1.16011	433099872	437890112	448439872	569180288	68.329	0	85.693	63	28.6901	28.706	28.7403	29.0843	28.6981	28.9123	0.214266	1.16011	0.430258	0.366271	0.514939	NO		Other / potential client / background
Q9Y221	Q9Y221	60S ribosome subunit biogenesis protein NIP7 homolog	NIP7	sp|Q9Y221|NIP7_HUMAN 60S ribosome subunit biogenesis protein NIP7 homolog OS=Homo sapiens OX=9606 GN=NIP7 PE=1 SV=1	3	3	18.9	18.9		1.15769	23865998	5.7947e+06	15317010	12101005	20.462	0	5.5646	3	24.5085	22.4663	23.8686	23.5286	23.4874	23.6986	0.211249	1.15769	0.870476	0.0602431	0.889558	NO		Ribosomal / translation
Q9BSJ8	Q9BSJ8	Extended synaptotagmin-1	ESYT1	sp|Q9BSJ8|ESYT1_HUMAN Extended synaptotagmin-1 OS=Homo sapiens OX=9606 GN=ESYT1 PE=1 SV=1	6	6	7	7		1.15693	27953998	19275996	24771004	29116004	122.85	0	10.983	11	24.7366	24.2003	24.5621	24.7953	24.4684	24.6787	0.210302	1.15693	0.574902	0.240407	0.642638	NO		Other / potential client / background
Q15796;P84022;O15198	Q15796;P84022;O15198	Mothers against decapentaplegic homolog 2;Mothers against decapentaplegic homolog 3;Mothers against decapentaplegic homolog 9	SMAD2;SMAD3;SMAD9	sp|Q15796|SMAD2_HUMAN Mothers against decapentaplegic homolog 2 OS=Homo sapiens OX=9606 GN=SMAD2 PE=1 SV=1;sp|P84022|SMAD3_HUMAN Mothers against decapentaplegic homolog 3 OS=Homo sapiens OX=9606 GN=SMAD3 PE=1 SV=1;sp|O15198|SMAD9_HUMAN Mothers against deca	2	2	5.4	5.4		1.15562	3.7145e+06	3.6819e+06	3986452	4581595	52.306	0	4.7833	3	21.8247	21.812	21.9267	22.1274	21.8184	22.027	0.208668	1.15562	0.284365	0.546125	0.391604	NO		Other / potential client / background
Q8TDD1	Q8TDD1	ATP-dependent RNA helicase DDX54	DDX54	sp|Q8TDD1|DDX54_HUMAN ATP-dependent RNA helicase DDX54 OS=Homo sapiens OX=9606 GN=DDX54 PE=1 SV=2	4	4	4.1	4.1		1.14841	1.67891e+06	5290597	2802464	4.1801e+06	98.594	0	4.542	5	20.6791	22.335	21.4183	21.9951	21.507	21.7067	0.199639	1.14841	0.851641	0.0697432	0.876031	NO		Other / potential client / background
Q06587;Q99496	Q06587;Q99496	E3 ubiquitin-protein ligase RING1;E3 ubiquitin-protein ligase RING2	RING1;RNF2	sp|Q06587|RING1_HUMAN E3 ubiquitin-protein ligase RING1 OS=Homo sapiens OX=9606 GN=RING1 PE=1 SV=2;sp|Q99496|RING2_HUMAN E3 ubiquitin-protein ligase RING2 OS=Homo sapiens OX=9606 GN=RNF2 PE=1 SV=1	2	2	7.4	7.4		1.14388	10381999	14997996	16412007	12413994	42.429	0	4.4602	4	23.3076	23.8383	23.9682	23.5655	23.5729	23.7669	0.193932	1.14388	0.623028	0.205492	0.681505	NO		Other / potential client / background
P37235;P84074;P61601	P37235;P84074	Hippocalcin-like protein 1;Neuron-specific calcium-binding protein hippocalcin	HPCAL1;HPCA	sp|P37235|HPCL1_HUMAN Hippocalcin-like protein 1 OS=Homo sapiens OX=9606 GN=HPCAL1 PE=1 SV=3;sp|P84074|HPCA_HUMAN Neuron-specific calcium-binding protein hippocalcin OS=Homo sapiens OX=9606 GN=HPCA PE=1 SV=2	6	6	36.3	36.3		1.14341	58904964	34673012	55949996	47724992	22.313	0	18.858	17	25.8119	25.0473	25.7376	25.5082	25.4296	25.6229	0.19334	1.14341	0.702686	0.153239	0.750285	NO		Other / potential client / background
Q9UL46	Q9UL46	Proteasome activator complex subunit 2	PSME2	sp|Q9UL46|PSME2_HUMAN Proteasome activator complex subunit 2 OS=Homo sapiens OX=9606 GN=PSME2 PE=1 SV=4	6	6	21.3	21.3		1.14336	1812101120	1515299584	1321399296	2716499712	27.401	0	13.448	10	30.755	30.497	30.2994	31.3391	30.626	30.8193	0.193274	1.14336	0.774278	0.111103	0.8086	NO		Other / potential client / background
Q99848	Q99848	Probable rRNA-processing protein EBP2	EBNA1BP2	sp|Q99848|EBP2_HUMAN Probable rRNA-processing protein EBP2 OS=Homo sapiens OX=9606 GN=EBNA1BP2 PE=1 SV=2	8	8	29.7	29.7		1.13475	68134000	87092048	75094048	101750056	34.852	0	13.682	11	26.0219	26.376	26.1622	26.6005	26.199	26.3813	0.18237	1.13475	0.586349	0.231844	0.651116	NO		Other / potential client / background
P33240;Q9H0L4	P33240;Q9H0L4	Cleavage stimulation factor subunit 2;Cleavage stimulation factor subunit 2 tau variant	CSTF2;CSTF2T	sp|P33240|CSTF2_HUMAN Cleavage stimulation factor subunit 2 OS=Homo sapiens OX=9606 GN=CSTF2 PE=1 SV=1;sp|Q9H0L4|CSTFT_HUMAN Cleavage stimulation factor subunit 2 tau variant OS=Homo sapiens OX=9606 GN=CSTF2T PE=1 SV=1	8	8	15.1	15.1		1.13154	98023040	79459016	94259032	105800040	60.959	0	15.484	19	26.5466	26.2437	26.4901	26.6568	26.3952	26.5734	0.178284	1.13154	0.436102	0.360412	0.519858	NO		Other / potential client / background
Q08211	Q08211	ATP-dependent RNA helicase A	DHX9	sp|Q08211|DHX9_HUMAN ATP-dependent RNA helicase A OS=Homo sapiens OX=9606 GN=DHX9 PE=1 SV=4	34	34	30.6	30.6		1.13123	953319360	1017099712	910810176	1362299904	140.96	0	195.51	114	29.8284	29.9218	29.7626	30.3434	29.8751	30.053	0.177887	1.13123	0.649675	0.187304	0.706071	NO		Other / potential client / background
P67809;Q9Y2T7	P67809	Nuclease-sensitive element-binding protein 1	YBX1	sp|P67809|YBOX1_HUMAN Y-box-binding protein 1 OS=Homo sapiens OX=9606 GN=YBX1 PE=1 SV=3	15	10	58.6	46		1.13014	515600032	619149824	606320192	672469696	35.924	0	323.31	47	28.9417	29.2057	29.1755	29.3249	29.0737	29.2502	0.176504	1.13014	0.390548	0.408325	0.47936	NO		Other / potential client / background
O00264	O00264	Membrane-associated progesterone receptor component 1	PGRMC1	sp|O00264|PGRC1_HUMAN Membrane-associated progesterone receptor component 1 OS=Homo sapiens OX=9606 GN=PGRMC1 PE=1 SV=3	3	2	15.9	11.3		1.12966	21513002	21691012	21973992	27100002	21.671	0.0021026	1.9962	1	24.3587	24.3706	24.3893	24.6918	24.3646	24.5405	0.175892	1.12966	0.451917	0.344941	0.533774	NO		Other / potential client / background
P55769	P55769	NHP2-like protein 1;NHP2-like protein 1, N-terminally processed	NHP2L1	sp|P55769|NH2L1_HUMAN NHP2-like protein 1 OS=Homo sapiens OX=9606 GN=SNU13 PE=1 SV=3	6	6	52.3	52.3		1.12263	68301032	89251032	79735048	96352968	14.173	0	21.24	13	26.0254	26.4114	26.2487	26.5218	26.2184	26.3853	0.166883	1.12263	0.560327	0.251558	0.630548	NO		Other / potential client / background
Q96EE3	Q96EE3	Nucleoporin SEH1	SEH1L	sp|Q96EE3|SEH1_HUMAN Nucleoporin SEH1 OS=Homo sapiens OX=9606 GN=SEH1L PE=1 SV=3	7	7	30.6	30.6		1.11858	34552984	29554988	21884986	58385028	39.648	0	16.168	13	25.0423	24.8169	24.3834	25.7991	24.9296	25.0913	0.161664	1.11858	0.857384	0.0668244	0.880015	NO		Other / potential client / background
Q92805	Q92805	Golgin subfamily A member 1	GOLGA1	sp|Q92805|GOGA1_HUMAN Golgin subfamily A member 1 OS=Homo sapiens OX=9606 GN=GOLGA1 PE=1 SV=3	2	2	2.3	2.3		1.11688	6.2355e+06	1.56981e+06	3.05258e+06	4.00007e+06	88.183	0.0055205	1.5448	1	22.5721	20.5822	21.5416	21.9316	21.5771	21.7366	0.159478	1.11688	0.899256	0.0461167	0.915553	NO		Other / potential client / background
Q9NPD3	Q9NPD3	Exosome complex component RRP41	EXOSC4	sp|Q9NPD3|EXOS4_HUMAN Exosome complex component RRP41 OS=Homo sapiens OX=9606 GN=EXOSC4 PE=1 SV=3	4	4	19.2	19.2		1.11531	26038996	20816992	18826004	35816000	26.383	0	10.868	10	24.6342	24.3113	24.1662	25.0941	24.4727	24.6302	0.157448	1.11531	0.794192	0.100075	0.825854	NO		Other / potential client / background
Q6NVY1	Q6NVY1	3-hydroxyisobutyryl-CoA hydrolase, mitochondrial	HIBCH	sp|Q6NVY1|HIBCH_HUMAN 3-hydroxyisobutyryl-CoA hydrolase, mitochondrial OS=Homo sapiens OX=9606 GN=HIBCH PE=1 SV=2	2	2	4.9	4.9		1.11448	5.7944e+06	4862100	5.1839e+06	6750199	43.482	0	2.8588	2	22.4662	22.2131	22.3056	22.6865	22.3397	22.4961	0.156364	1.11448	0.573709	0.241309	0.642636	NO		Mitochondrial / metabolic
Q9BSH4	Q9BSH4	Translational activator of cytochrome c oxidase 1	TACO1	sp|Q9BSH4|TACO1_HUMAN Translational activator of cytochrome c oxidase 1 OS=Homo sapiens OX=9606 GN=TACO1 PE=1 SV=1	2	2	9.4	9.4		1.11335	6.6839e+06	9457297	10815994	7.2443e+06	32.477	0.0028926	1.8612	2	22.6723	23.173	23.3667	22.7884	22.9226	23.0775	0.154911	1.11335	0.725372	0.139439	0.767232	NO		Mitochondrial / metabolic
P63092;Q5JWF2;P11488;P19087;P09471;A8MTJ3;P38405	P63092;Q5JWF2	Guanine nucleotide-binding protein G(s) subunit alpha isoforms short;Guanine nucleotide-binding protein G(s) subunit alpha isoforms XLas	GNAS	sp|P63092|GNAS2_HUMAN Guanine nucleotide-binding protein G(s) subunit alpha isoforms short OS=Homo sapiens OX=9606 GN=GNAS PE=1 SV=1;sp|Q5JWF2|GNAS1_HUMAN Guanine nucleotide-binding protein G(s) subunit alpha isoforms XLas OS=Homo sapiens OX=9606 GN=GNAS P	5	4	15	12.2		1.09907	24740010	32235996	28665002	33608020	45.664	0	8.2812	10	24.5603	24.9422	24.7728	25.0023	24.7513	24.8875	0.136289	1.09907	0.614561	0.211435	0.673926	NO		Other / potential client / background
Q8IV08	Q8IV08	Phospholipase D3	PLD3	sp|Q8IV08|PLD3_HUMAN 5-3 exonuclease PLD3 OS=Homo sapiens OX=9606 GN=PLD3 PE=1 SV=1	3	3	6.3	6.3		1.09294	36224016	50196032	48246024	45018988	54.705	0	6.2615	8	25.1104	25.5811	25.5239	25.424	25.3458	25.474	0.128212	1.09294	0.682253	0.166055	0.732412	NO		Other / potential client / background
Q9UBK8	Q9UBK8	Methionine synthase reductase	MTRR	sp|Q9UBK8|MTRR_HUMAN Methionine synthase reductase OS=Homo sapiens OX=9606 GN=MTRR PE=1 SV=4	9	9	19.3	19.3		1.08901	61852968	104839984	97519048	78861024	77.673	0	31.78	24	25.8823	26.6436	26.5392	26.2328	26.263	26.386	0.123018	1.08901	0.804755	0.0943362	0.835253	NO		Other / potential client / background
Q9BTW9	Q9BTW9	Tubulin-specific chaperone D	TBCD	sp|Q9BTW9|TBCD_HUMAN Tubulin-specific chaperone D OS=Homo sapiens OX=9606 GN=TBCD PE=1 SV=2	2	2	1.7	1.7		1.08427	4.8496e+06	2.767e+06	3.33664e+06	4.72805e+06	132.6	0	3.4901	1	22.2094	21.3999	21.67	22.1728	21.8047	21.9214	0.116727	1.08427	0.833194	0.0792541	0.859665	NO		Cytoskeletal / structural
Q01780	Q01780	Exosome component 10	EXOSC10	sp|Q01780|EXOSX_HUMAN Exosome component 10 OS=Homo sapiens OX=9606 GN=EXOSC10 PE=1 SV=2	11	11	15.8	15.8		1.08311	43497976	39753996	43574012	46555008	100.83	0	23.403	13	25.3744	25.2446	25.377	25.4724	25.3095	25.4247	0.115178	1.08311	0.29934	0.523835	0.404425	NO		Other / potential client / background
Q13247;Q08170	Q13247	Serine/arginine-rich splicing factor 6	SRSF6	sp|Q13247|SRSF6_HUMAN Serine/arginine-rich splicing factor 6 OS=Homo sapiens OX=9606 GN=SRSF6 PE=1 SV=2	11	10	28.2	25.6		1.07834	210160096	252159856	225269984	273549984	39.586	0	30.538	28	27.6469	27.9098	27.7471	28.0272	27.7783	27.8872	0.108816	1.07834	0.628337	0.201807	0.686285	NO		Other / potential client / background
Q9UHR5	Q9UHR5	SAP30-binding protein	SAP30BP	sp|Q9UHR5|S30BP_HUMAN SAP30-binding protein OS=Homo sapiens OX=9606 GN=SAP30BP PE=1 SV=1	5	5	14.9	14.9		1.07548	32706018	17709992	23798006	28152010	33.87	0	8.1018	5	24.9631	24.0781	24.5043	24.7467	24.5206	24.6255	0.104979	1.07548	0.852922	0.0690905	0.876937	NO		Other / potential client / background
P61020	P61020	Ras-related protein Rab-5B	RAB5B	sp|P61020|RAB5B_HUMAN Ras-related protein Rab-5B OS=Homo sapiens OX=9606 GN=RAB5B PE=1 SV=1	4	2	23.3	13		1.07332	2.405e+06	2.2244e+06	2.71769e+06	2.2677e+06	23.707	0.0020947	1.9699	2	21.1976	21.085	21.3739	21.1128	21.1413	21.2434	0.102077	1.07332	0.575903	0.239651	0.643121	NO		Other / potential client / background
Q58FG0	Q58FG0	Putative heat shock protein HSP 90-alpha A5	HSP90AA5P	sp|Q58FG0|HS905_HUMAN Putative heat shock protein HSP 90-alpha A5 OS=Homo sapiens OX=9606 GN=HSP90AA5P PE=2 SV=1	6	1	13.8	2.1		1.07258	14187994	838309	2.51628e+06	5.43779e+06	38.738	0.0062257	1.453	1	23.7582	19.6771	21.2629	22.3746	21.7176	21.8187	0.10108	1.07258	0.968813	0.0137601	0.97594	NO		Other / potential client / background
O00560	O00560	Syntenin-1	SDCBP	sp|O00560|SDCB1_HUMAN Syntenin-1 OS=Homo sapiens OX=9606 GN=SDCBP PE=1 SV=1	5	5	22.5	22.5		1.07238	24694000	33706980	32117012	29803994	32.444	0	34.998	11	24.5577	25.0065	24.9368	24.829	24.7821	24.8829	0.100818	1.07238	0.731757	0.135633	0.772137	NO		Other / potential client / background
O43681	O43681	ATPase ASNA1	ASNA1	sp|O43681|GET3_HUMAN ATPase GET3 OS=Homo sapiens OX=9606 GN=GET3 PE=1 SV=2	5	5	17.5	17.5		1.06885	27111004	29742982	31425986	29313992	38.792	0	6.197	8	24.6924	24.826	24.9055	24.8051	24.7592	24.8553	0.0960598	1.06885	0.377078	0.423568	0.467909	NO		Other / potential client / background
Q5T8P6	Q5T8P6	RNA-binding protein 26	RBM26	sp|Q5T8P6|RBM26_HUMAN RNA-binding protein 26 OS=Homo sapiens OX=9606 GN=RBM26 PE=1 SV=3	5	4	6.5	5.3		1.06562	4804203	5.6916e+06	4914200	6318398	113.6	0	8.6317	3	22.1959	22.4404	22.2285	22.5911	22.3181	22.4098	0.0916919	1.06562	0.720695	0.142249	0.76395	NO		Other / potential client / background
P29083	P29083	General transcription factor IIE subunit 1	GTF2E1	sp|P29083|T2EA_HUMAN General transcription factor IIE subunit 1 OS=Homo sapiens OX=9606 GN=GTF2E1 PE=1 SV=2	2	2	8.2	8.2		1.06338	2586101	1.9754e+06	2.7342e+06	2.11276e+06	49.452	0	3.5269	4	21.3023	20.9137	21.3827	21.0107	21.108	21.1967	0.0886631	1.06338	0.77306	0.111787	0.807714	NO		Other / potential client / background
Q96EA4	Q96EA4	Protein Spindly	SPDL1	sp|Q96EA4|SPDLY_HUMAN Protein Spindly OS=Homo sapiens OX=9606 GN=SPDL1 PE=1 SV=2	3	3	7.8	7.8		1.05999	3.3044e+06	2.3651e+06	3.73817e+06	2.349e+06	70.171	0.0012914	2.2456	3	21.656	21.1735	21.8339	21.1636	21.4147	21.4988	0.0840444	1.05999	0.85921	0.0659009	0.880509	NO		Other / potential client / background
Q66K74	Q66K74	Microtubule-associated protein 1S;MAP1S heavy chain;MAP1S light chain	MAP1S	sp|Q66K74|MAP1S_HUMAN Microtubule-associated protein 1S OS=Homo sapiens OX=9606 GN=MAP1S PE=1 SV=2	2	2	2.4	2.4		1.05546	8.1998e+06	1.92105e+06	3.40758e+06	5149699	112.21	0.0032507	1.7482	0	22.9672	20.8735	21.7003	22.2961	21.9203	21.9982	0.077875	1.05546	0.953259	0.020789	0.963372	NO		Mitochondrial / metabolic
Q9NU22	Q9NU22	Midasin	MDN1	sp|Q9NU22|MDN1_HUMAN Midasin OS=Homo sapiens OX=9606 GN=MDN1 PE=1 SV=2	2	2	0.4	0.4		1.05458	9034705	1.57063e+06	3661329	4310298	632.81	0.0059009	1.5157	2	23.107	20.5829	21.8039	22.0394	21.845	21.9216	0.0766657	1.05458	0.961414	0.0170897	0.970271	NO		Other / potential client / background
P26232	P26232	Catenin alpha-2	CTNNA2	sp|P26232|CTNA2_HUMAN Catenin alpha-2 OS=Homo sapiens OX=9606 GN=CTNNA2 PE=1 SV=5	7	1	9.5	1.9		1.05249	9489799	7.7615e+06	10023995	8.1395e+06	105.31	0	6.6411	5	23.1779	22.8879	23.257	22.9565	23.0329	23.1067	0.0738068	1.05249	0.75755	0.120589	0.794539	NO		Other / potential client / background
P42126	P42126	Enoyl-CoA delta isomerase 1, mitochondrial	ECI1	sp|P42126|ECI1_HUMAN Enoyl-CoA delta isomerase 1, mitochondrial OS=Homo sapiens OX=9606 GN=ECI1 PE=1 SV=1	4	4	14.2	14.2		1.04974	71023952	58585988	46889000	97790048	32.816	0	8.5192	5	26.0818	25.8041	25.4827	26.5432	25.9429	26.013	0.0700379	1.04974	0.917125	0.0375716	0.930718	NO		Mitochondrial / metabolic
O60547	O60547	GDP-mannose 4,6 dehydratase	GMDS	sp|O60547|GMDS_HUMAN GDP-mannose 4,6 dehydratase OS=Homo sapiens OX=9606 GN=GMDS PE=1 SV=1	2	2	5.9	5.9		1.04973	1.47203e+06	13160993	9135695	2.33679e+06	41.949	0.0032547	1.7614	2	20.4894	23.6498	23.1231	21.1561	22.0696	22.1396	0.0700205	1.04973	0.973983	0.0114486	0.979347	NO		Other / potential client / background
P78362	P78362	SRSF protein kinase 2;SRSF protein kinase 2 N-terminal;SRSF protein kinase 2 C-terminal	SRPK2	sp|P78362|SRPK2_HUMAN SRSF protein kinase 2 OS=Homo sapiens OX=9606 GN=SRPK2 PE=1 SV=3	4	3	7.7	6.4		1.0487	4.9738e+06	4921300	4.71952e+06	5.7039e+06	77.526	0	4.3878	4	22.2459	22.2306	22.1702	22.4435	22.2383	22.3069	0.0686006	1.0487	0.703799	0.152551	0.750865	NO		Other / potential client / background
P54920;Q9H115	P54920	Alpha-soluble NSF attachment protein	NAPA	sp|P54920|SNAA_HUMAN Alpha-soluble NSF attachment protein OS=Homo sapiens OX=9606 GN=NAPA PE=1 SV=3	14	14	64.4	64.4		1.039	58049988	103019992	55567992	116179976	33.232	0	48.451	28	25.7908	26.6183	25.7278	26.7918	26.2046	26.2598	0.0551977	1.039	0.942584	0.0256801	0.954344	NO		Other / potential client / background
A6NHL2	A6NHL2	Tubulin alpha chain-like 3	TUBAL3	sp|A6NHL2|TBAL3_HUMAN Tubulin alpha chain-like 3 OS=Homo sapiens OX=9606 GN=TUBAL3 PE=1 SV=2	5	1	10.3	3.8		1.03727	1.37855e+06	6.6224e+06	3.97529e+06	2.4709e+06	49.908	0	5.0805	1	20.3947	22.6589	21.9226	21.2366	21.5268	21.5796	0.0527982	1.03727	0.970723	0.0129048	0.976965	NO		Cytoskeletal / structural
Q8IZP0;Q9NYB9	Q8IZP0	Abl interactor 1	ABI1	sp|Q8IZP0|ABI1_HUMAN Abl interactor 1 OS=Homo sapiens OX=9606 GN=ABI1 PE=1 SV=4	3	3	7.3	7.3		1.03299	15653009	1.47003e+06	3.11484e+06	7882798	55.08	0	5.9937	3	23.8999	20.4874	21.5707	22.9103	22.1937	22.2405	0.0468233	1.03299	0.982968	0.00746065	0.98657	NO		Other / potential client / background
Q69YN4	Q69YN4	Protein virilizer homolog	KIAA1429	sp|Q69YN4|VIR_HUMAN Protein virilizer homolog OS=Homo sapiens OX=9606 GN=VIRMA PE=1 SV=2	9	9	5.8	5.8		1.03282	29259008000	12439013376	11720992768	33122971648	202.02	0	20.463	17	34.7682	33.5342	33.4484	34.9471	34.1512	34.1977	0.046587	1.03282	0.966225	0.0149219	0.97378	NO		Other / potential client / background
Q96RS6	Q96RS6	NudC domain-containing protein 1	NUDCD1	sp|Q96RS6|NUDC1_HUMAN NudC domain-containing protein 1 OS=Homo sapiens OX=9606 GN=NUDCD1 PE=1 SV=2	17	17	38.6	38.6		1.02756	221889984	254349904	289830048	205610032	66.755	0	43.593	44	27.7253	27.9222	28.1106	27.6153	27.8238	27.863	0.0392294	1.02756	0.902366	0.0446175	0.918129	NO		Other / potential client / background
P30566	P30566	Adenylosuccinate lyase	ADSL	sp|P30566|PUR8_HUMAN Adenylosuccinate lyase OS=Homo sapiens OX=9606 GN=ADSL PE=1 SV=2	14	14	34.9	34.9		1.02604	286990144	338689984	336949952	303690016	54.889	0	58.272	42	28.0964	28.3354	28.328	28.178	28.2159	28.253	0.0370836	1.02604	0.821249	0.085525	0.850065	NO		Other / potential client / background
Q16666	Q16666	Gamma-interferon-inducible protein 16	IFI16	sp|Q16666|IF16_HUMAN Gamma-interferon-inducible protein 16 OS=Homo sapiens OX=9606 GN=IFI16 PE=1 SV=3	8	8	12.6	12.6		1.01141	22508988	30247992	22848992	30481996	88.255	0	27.205	17	24.424	24.8503	24.4456	24.8615	24.6372	24.6535	0.0163737	1.01141	0.96115	0.0172086	0.970271	NO		Other / potential client / background
Q15599	Q15599	Na(+)/H(+) exchange regulatory cofactor NHE-RF2	SLC9A3R2	sp|Q15599|NHRF2_HUMAN Na(+)/H(+) exchange regulatory cofactor NHE-RF2 OS=Homo sapiens OX=9606 GN=SLC9A3R2 PE=1 SV=2	8	8	30	30		1.01051	60295012	64416016	48346016	82034000	37.413	0	16.26	13	25.8455	25.9409	25.5269	26.2897	25.8932	25.9083	0.0150804	1.01051	0.974889	0.0110449	0.979808	NO		Other / potential client / background
P55145	P55145	Mesencephalic astrocyte-derived neurotrophic factor	MANF	sp|P55145|MANF_HUMAN Mesencephalic astrocyte-derived neurotrophic factor OS=Homo sapiens OX=9606 GN=MANF PE=1 SV=3	5	5	28.6	28.6		1.00933	54862036	30302990	37968984	44605992	20.7	0	13.572	10	25.7093	24.853	25.1783	25.4107	25.2811	25.2945	0.0133953	1.00933	0.980294	0.0086438	0.984337	NO		Other / potential client / background
P11498	P11498	Pyruvate carboxylase, mitochondrial	PC	sp|P11498|PYC_HUMAN Pyruvate carboxylase, mitochondrial OS=Homo sapiens OX=9606 GN=PC PE=1 SV=2	2	2	2.5	2.5		1.00919	7611296	7350904	9941298	5731902	129.63	0	2.883	3	22.8597	22.8095	23.245	22.4506	22.8346	22.8478	0.0131922	1.00919	0.978874	0.00927323	0.983362	NO		Mitochondrial / metabolic
P62701;Q8TD47;P22090	P62701	40S ribosomal protein S4, X isoform	RPS4X	sp|P62701|RS4X_HUMAN 40S ribosomal protein S4, X isoform OS=Homo sapiens OX=9606 GN=RPS4X PE=1 SV=2	5	5	25.1	25.1		1.00335	34191988	27669004	27063016	35192012	29.597	0	17.942	10	25.0272	24.7218	24.6898	25.0687	24.8745	24.8793	0.0048208	1.00335	0.986064	0.00609487	0.988772	NO		Ribosomal / translation
Q9UKV3	Q9UKV3	Apoptotic chromatin condensation inducer in the nucleus	ACIN1	sp|Q9UKV3|ACINU_HUMAN Apoptotic chromatin condensation inducer in the nucleus OS=Homo sapiens OX=9606 GN=ACIN1 PE=1 SV=2	18	18	18.1	18.1		1.00282	118099984	51854024	57869992	106419960	151.86	0	55.427	39	26.8154	25.628	25.7863	26.6652	26.2217	26.2258	0.00405975	1.00282	0.996151	0.0016748	0.996606	NO		Other / potential client / background
O15294	O15294	UDP-N-acetylglucosamine--peptide N-acetylglucosaminyltransferase 110 kDa subunit	OGT	sp|O15294|OGT1_HUMAN UDP-N-acetylglucosamine--peptide N-acetylglucosaminyltransferase 110 kDa subunit OS=Homo sapiens OX=9606 GN=OGT PE=1 SV=3	8	8	8.9	8.9		0.999451	24535000	24577010	28957000	20801008	116.92	0	22.278	11	24.5483	24.5508	24.7874	24.3102	24.5496	24.5488	-0.000792547	0.999451	0.997886	0.000919226	0.997886	NO		Other / potential client / background
Q8TCG1	Q8TCG1	Protein CIP2A	KIAA1524	sp|Q8TCG1|CIP2A_HUMAN Protein CIP2A OS=Homo sapiens OX=9606 GN=CIP2A PE=1 SV=2	8	8	9.3	9.3		0.9974	18846002	19558010	22068992	16614999	102.18	0	11.834	17	24.1678	24.2213	24.3955	23.986	24.1945	24.1908	-0.00375557	0.9974	0.988349	0.0050896	0.990467	NO		Other / potential client / background
Q15024	Q15024	Exosome complex component RRP42	EXOSC7	sp|Q15024|EXOS7_HUMAN Exosome complex component RRP42 OS=Homo sapiens OX=9606 GN=EXOSC7 PE=1 SV=3	4	4	19.9	19.9		0.997247	37222008	30985008	31146006	36826016	31.821	0	17.933	12	25.1497	24.8851	24.8925	25.1342	25.0174	25.0134	-0.00397686	0.997247	0.984322	0.00686286	0.987477	NO		Other / potential client / background
P42285	P42285	Superkiller viralicidic activity 2-like 2	SKIV2L2	sp|P42285|MTREX_HUMAN Exosome RNA helicase MTR4 OS=Homo sapiens OX=9606 GN=MTREX PE=1 SV=3	16	16	18.8	18.8		0.99638	139119936	111200064	97038952	158269936	117.8	0	65.409	42	27.0518	26.7286	26.5321	27.2378	26.8902	26.8849	-0.00523184	0.99638	0.990906	0.00396773	0.991811	NO		Other / potential client / background
P19367;Q2TB90	P19367	Hexokinase-1	HK1	sp|P19367|HXK1_HUMAN Hexokinase-1 OS=Homo sapiens OX=9606 GN=HK1 PE=1 SV=3	22	19	25.3	22.5		0.992588	106830032	110790064	71129008	163940064	102.48	0	43.446	40	26.6707	26.7233	26.0839	27.2886	26.697	26.6863	-0.0107337	0.992588	0.988659	0.00495351	0.990467	NO		Other / potential client / background
P06748	P06748	Nucleophosmin	NPM1	sp|P06748|NPM_HUMAN Nucleophosmin OS=Homo sapiens OX=9606 GN=NPM1 PE=1 SV=2	22	22	63.9	63.9		0.992123	5109496832	4795996672	4362403840	5529193472	32.575	0	295.3	129	32.2505	32.1592	32.0225	32.3644	32.2049	32.1934	-0.0114097	0.992123	0.957991	0.0186387	0.967708	NO		Other / potential client / background
P48449	P48449	Lanosterol synthase	LSS	sp|P48449|LSS_HUMAN Lanosterol synthase OS=Homo sapiens OX=9606 GN=LSS PE=1 SV=1	5	5	8.9	8.9		0.990266	6493203	4.9533e+06	3.15508e+06	9996494	83.308	0	5.9705	3	22.6305	22.24	21.5892	23.253	22.4352	22.4211	-0.0141114	0.990266	0.989281	0.0046803	0.990637	NO		Other / potential client / background
Q9BUJ2	Q9BUJ2	Heterogeneous nuclear ribonucleoprotein U-like protein 1	HNRNPUL1	sp|Q9BUJ2|HNRL1_HUMAN Heterogeneous nuclear ribonucleoprotein U-like protein 1 OS=Homo sapiens OX=9606 GN=HNRNPUL1 PE=1 SV=2	17	17	23.6	23.6		0.986948	86922952	134440080	94236976	120789952	95.737	0	42.704	24	26.3732	27.0024	26.4898	26.8479	26.6878	26.6689	-0.0189534	0.986948	0.964062	0.0158952	0.972067	NO		Other / potential client / background
P29966	P29966	Myristoylated alanine-rich C-kinase substrate	MARCKS	sp|P29966|MARCS_HUMAN Myristoylated alanine-rich C-kinase substrate OS=Homo sapiens OX=9606 GN=MARCKS PE=1 SV=4	10	10	50.3	50.3		0.982907	273640064	314089952	249539904	332750144	31.554	0	84.521	35	28.0277	28.2266	27.8947	28.3099	28.1272	28.1023	-0.0248737	0.982907	0.927066	0.0328893	0.939936	NO		Other / potential client / background
Q14498	Q14498	RNA-binding protein 39	RBM39	sp|Q14498|RBM39_HUMAN RNA-binding protein 39 OS=Homo sapiens OX=9606 GN=RBM39 PE=1 SV=2	7	7	16.4	16.4		0.979944	25968006	22606988	18474994	30514010	59.379	0	17.961	12	24.6302	24.4303	24.1391	24.863	24.5302	24.501	-0.0292292	0.979944	0.949236	0.022626	0.959749	NO		Other / potential client / background
P0DN76;Q01081;Q8WU68	P0DN76;Q01081;Q8WU68	Splicing factor U2AF 35 kDa subunit;Splicing factor U2AF 26 kDa subunit	U2AF1;U2AF1L4	sp|P0DN76|U2AF5_HUMAN Splicing factor U2AF 35 kDa subunit-like protein OS=Homo sapiens OX=9606 GN=U2AF1L5 PE=1 SV=1;sp|Q01081|U2AF1_HUMAN Splicing factor U2AF 35 kDa subunit OS=Homo sapiens OX=9606 GN=U2AF1 PE=1 SV=3;sp|Q8WU68|U2AF4_HUMAN Splicing factor U	7	7	29.2	29.2		0.977724	118189952	120909936	70257032	194440032	27.872	0	39.194	21	26.8165	26.8494	26.0661	27.5348	26.8329	26.8004	-0.0325002	0.977724	0.971843	0.0124037	0.977644	NO		Other / potential client / background
P54619	P54619	5-AMP-activated protein kinase subunit gamma-1	PRKAG1	sp|P54619|AAKG1_HUMAN 5-AMP-activated protein kinase subunit gamma-1 OS=Homo sapiens OX=9606 GN=PRKAG1 PE=1 SV=1	2	2	6.6	6.6		0.977479	7.1979e+06	6.2141e+06	5563702	7681300	37.579	0.0013038	2.3112	3	22.7791	22.5671	22.4076	22.8729	22.6731	22.6403	-0.0328627	0.977479	0.913718	0.0391876	0.928552	NO		Other / potential client / background
Q99567	Q99567	Nuclear pore complex protein Nup88	NUP88	sp|Q99567|NUP88_HUMAN Nuclear pore complex protein Nup88 OS=Homo sapiens OX=9606 GN=NUP88 PE=1 SV=2	4	4	7.6	7.6		0.970355	20663004	22766010	18438002	24023014	83.541	0	8.9828	7	24.3005	24.4404	24.1362	24.5179	24.3705	24.327	-0.043416	0.970355	0.86012	0.065441	0.88103	NO		Other / potential client / background
Q8IV48	Q8IV48	3-5 exoribonuclease 1	ERI1	sp|Q8IV48|ERI1_HUMAN 3-5 exoribonuclease 1 OS=Homo sapiens OX=9606 GN=ERI1 PE=1 SV=3	2	2	4.6	4.6		0.969531	7.6128e+06	12138002	9864968	8804798	40.063	0.0016971	2.0725	3	22.86	23.533	23.2339	23.0699	23.1965	23.1519	-0.0446406	0.969531	0.916661	0.0377912	0.930679	NO		Other / potential client / background
P23258;Q9NRH3	P23258;Q9NRH3	Tubulin gamma-1 chain;Tubulin gamma-2 chain	TUBG1;TUBG2	sp|P23258|TBG1_HUMAN Tubulin gamma-1 chain OS=Homo sapiens OX=9606 GN=TUBG1 PE=1 SV=2;sp|Q9NRH3|TBG2_HUMAN Tubulin gamma-2 chain OS=Homo sapiens OX=9606 GN=TUBG2 PE=2 SV=1	3	3	7.1	7.1		0.965743	22321994	28395014	31941998	18506994	51.169	0	6.5315	4	24.412	24.7591	24.929	24.1416	24.5855	24.5353	-0.0502892	0.965743	0.921684	0.0354179	0.934912	NO		Cytoskeletal / structural
P19793	P19793	Retinoic acid receptor RXR-alpha	RXRA	sp|P19793|RXRA_HUMAN Retinoic acid receptor RXR-alpha OS=Homo sapiens OX=9606 GN=RXRA PE=1 SV=1	2	2	5.8	5.8		0.964552	8.2285e+06	9237399	7707698	9174803	50.811	0	2.5705	2	22.9722	23.1391	22.8779	23.1292	23.0556	23.0036	-0.0520697	0.964552	0.767197	0.115093	0.803119	NO		Other / potential client / background
Q8IVM0	Q8IVM0	Coiled-coil domain-containing protein 50	CCDC50	sp|Q8IVM0|CCD50_HUMAN Coiled-coil domain-containing protein 50 OS=Homo sapiens OX=9606 GN=CCDC50 PE=1 SV=1	8	8	31	31		0.958864	73408032	96120008	83464048	77726984	35.822	0	23.809	22	26.1294	26.5183	26.3147	26.2119	26.3239	26.2633	-0.0606021	0.958864	0.808828	0.092144	0.839082	NO		Other / potential client / background
P19105;O14950	P19105;O14950	Myosin regulatory light chain 12A;Myosin regulatory light chain 12B	MYL12A;MYL12B	sp|P19105|ML12A_HUMAN Myosin regulatory light chain 12A OS=Homo sapiens OX=9606 GN=MYL12A PE=1 SV=2;sp|O14950|ML12B_HUMAN Myosin regulatory light chain 12B OS=Homo sapiens OX=9606 GN=MYL12B PE=1 SV=2	7	2	50.9	12.3		0.958534	55940972	91215984	70965008	66064992	19.794	0	45.484	9	25.7374	26.4428	26.0806	25.9774	26.0901	26.029	-0.0610991	0.958534	0.891039	0.0501033	0.908453	NO		Other / potential client / background
P52434	P52434	DNA-directed RNA polymerases I, II, and III subunit RPABC3	POLR2H	sp|P52434|RPAB3_HUMAN DNA-directed RNA polymerases I, II, and III subunit RPABC3 OS=Homo sapiens OX=9606 GN=POLR2H PE=1 SV=4	3	3	24	24		0.957113	22515000	29197996	18207008	33076022	17.143	0	12.627	13	24.4244	24.7994	24.118	24.9793	24.6119	24.5486	-0.0632381	0.957113	0.90999	0.0409634	0.925192	NO		Other / potential client / background
O75340	O75340	Programmed cell death protein 6	PDCD6	sp|O75340|PDCD6_HUMAN Programmed cell death protein 6 OS=Homo sapiens OX=9606 GN=PDCD6 PE=1 SV=1	9	9	50.8	50.8		0.955647	202310128	229630080	258149936	164350000	21.868	0	34.28	28	27.592	27.7747	27.9436	27.2922	27.6834	27.6179	-0.0654497	0.955647	0.87494	0.0580219	0.893703	NO		Other / potential client / background
Q86UP2	Q86UP2	Kinectin	KTN1	sp|Q86UP2|KTN1_HUMAN Kinectin OS=Homo sapiens OX=9606 GN=KTN1 PE=1 SV=1	20	20	17.5	17.5		0.953723	145810000	134559920	133620008	133559960	156.27	0	58.234	42	27.1195	27.0037	26.9936	26.9929	27.0616	26.9932	-0.0683574	0.953723	0.447498	0.349209	0.530269	NO		Other / potential client / background
P19784	P19784	Casein kinase II subunit alpha	CSNK2A2	sp|P19784|CSK22_HUMAN Casein kinase II subunit alpha OS=Homo sapiens OX=9606 GN=CSNK2A2 PE=1 SV=1	3	3	10.3	10.3		0.948171	15185004	15743997	14551999	14769994	41.213	0	9.3714	4	23.8561	23.9083	23.7947	23.8162	23.8822	23.8054	-0.0767813	0.948171	0.171428	0.765918	0.298901	NO		Other / potential client / background
Q13813	Q13813	Spectrin alpha chain, non-erythrocytic 1	SPTAN1	sp|Q13813|SPTN1_HUMAN Spectrin alpha chain, non-erythrocytic 1 OS=Homo sapiens OX=9606 GN=SPTAN1 PE=1 SV=3	125	125	58.7	58.7		0.942999	4073500928	3326098176	2839501056	4243099904	284.54	0	323.31	402	31.9236	31.6312	31.403	31.9825	31.7774	31.6927	-0.0846719	0.942999	0.825856	0.0830958	0.853648	NO		Other / potential client / background
O94776	O94776	Metastasis-associated protein MTA2	MTA2	sp|O94776|MTA2_HUMAN Metastasis-associated protein MTA2 OS=Homo sapiens OX=9606 GN=MTA2 PE=1 SV=1	14	14	25.6	25.6		0.937428	137179920	131509912	99165008	159869904	75.022	0	25.866	34	27.0315	26.9706	26.5633	27.2523	27.001	26.9078	-0.0932197	0.937428	0.831857	0.0799514	0.858906	NO		Other / potential client / background
P26599;O95758	P26599	Polypyrimidine tract-binding protein 1	PTBP1	sp|P26599|PTBP1_HUMAN Polypyrimidine tract-binding protein 1 OS=Homo sapiens OX=9606 GN=PTBP1 PE=1 SV=1	18	18	45.6	45.6		0.934735	727729728	710030144	581649920	776180224	57.221	0	107.91	78	29.4388	29.4033	29.1156	29.5318	29.4211	29.3237	-0.0973701	0.934735	0.721411	0.141817	0.76395	NO		Other / potential client / background
P60520;Q9H0R8;O95166	P60520;Q9H0R8;O95166	Gamma-aminobutyric acid receptor-associated protein-like 2;Gamma-aminobutyric acid receptor-associated protein-like 1;Gamma-aminobutyric acid receptor-associated protein	GABARAPL2;GABARAPL1;GABARAP	sp|P60520|GBRL2_HUMAN Gamma-aminobutyric acid receptor-associated protein-like 2 OS=Homo sapiens OX=9606 GN=GABARAPL2 PE=1 SV=1;sp|Q9H0R8|GBRL1_HUMAN Gamma-aminobutyric acid receptor-associated protein-like 1 OS=Homo sapiens OX=9606 GN=GABARAPL1 PE=1 SV=1;	2	2	12.8	12.8		0.933467	1.77959e+06	12741006	11264006	1.754e+06	13.667	0.0036261	1.6937	4	20.7631	23.603	23.4252	20.7422	22.183	22.0837	-0.099329	0.933467	0.964081	0.0158866	0.972067	NO		Other / potential client / background
P50897	P50897	Palmitoyl-protein thioesterase 1	PPT1	sp|P50897|PPT1_HUMAN Palmitoyl-protein thioesterase 1 OS=Homo sapiens OX=9606 GN=PPT1 PE=1 SV=1	2	2	7.8	7.8		0.931353	15239990	17141008	11331998	19996000	34.193	0	3.7282	3	23.8614	24.0309	23.4339	24.2532	23.9462	23.8436	-0.1026	0.931353	0.844393	0.0734553	0.869392	NO		Other / potential client / background
Q96SB4;Q9UPE1	Q96SB4	SRSF protein kinase 1	SRPK1	sp|Q96SB4|SRPK1_HUMAN SRSF protein kinase 1 OS=Homo sapiens OX=9606 GN=SRPK1 PE=1 SV=2	5	4	10.2	8.9		0.93067	10285995	8729505	5784085	13445999	74.324	0	7.2698	6	23.2942	23.0575	22.4637	23.6807	23.1758	23.0722	-0.103658	0.93067	0.893032	0.0491328	0.910062	NO		Other / potential client / background
P08237	P08237	ATP-dependent 6-phosphofructokinase, muscle type	PFKM	sp|P08237|PFKAM_HUMAN ATP-dependent 6-phosphofructokinase, muscle type OS=Homo sapiens OX=9606 GN=PFKM PE=1 SV=2	16	13	24.2	20.8		0.930401	123940032	134000000	113730016	126410064	85.182	0	45.393	21	26.8851	26.9977	26.761	26.9135	26.9414	26.8373	-0.104075	0.930401	0.395041	0.403358	0.483269	NO		Other / potential client / background
Q9NZI8;Q9Y6M1	Q9NZI8	Insulin-like growth factor 2 mRNA-binding protein 1	IGF2BP1	sp|Q9NZI8|IF2B1_HUMAN Insulin-like growth factor 2 mRNA-binding protein 1 OS=Homo sapiens OX=9606 GN=IGF2BP1 PE=1 SV=2	4	3	9.2	6.9		0.927322	16100001	15023993	18870010	11023006	63.48	0	7.4744	7	23.9406	23.8408	24.1696	23.394	23.8907	23.7818	-0.108858	0.927322	0.825986	0.0830275	0.853648	NO		Other / potential client / background
Q9BUP3	Q9BUP3	Oxidoreductase HTATIP2	HTATIP2	sp|Q9BUP3|HTAI2_HUMAN Oxidoreductase HTATIP2 OS=Homo sapiens OX=9606 GN=HTATIP2 PE=1 SV=2	4	4	16.9	16.9		0.921796	18777012	21574010	22202998	15502994	27.049	0	6.2708	5	24.1625	24.3628	24.4043	23.886	24.2626	24.1451	-0.11748	0.921796	0.731962	0.135511	0.772137	NO		Other / potential client / background
P13473	P13473	Lysosome-associated membrane glycoprotein 2	LAMP2	sp|P13473|LAMP2_HUMAN Lysosome-associated membrane glycoprotein 2 OS=Homo sapiens OX=9606 GN=LAMP2 PE=1 SV=2	2	2	5.1	5.1		0.919412	22796008	17309002	16160010	20639988	44.96	0	4.6401	3	24.4423	24.045	23.9459	24.2989	24.2436	24.1224	-0.121217	0.919412	0.693553	0.15892	0.742705	NO		Other / potential client / background
O43447	O43447	Peptidyl-prolyl cis-trans isomerase H	PPIH	sp|O43447|PPIH_HUMAN Peptidyl-prolyl cis-trans isomerase H OS=Homo sapiens OX=9606 GN=PPIH PE=1 SV=1	6	6	34.5	34.5		0.91891	69793032	81067976	71571984	66751996	19.208	0	12.171	14	26.0566	26.2726	26.0929	25.9923	26.1646	26.0426	-0.122005	0.91891	0.44926	0.347502	0.531495	NO		Other / potential client / background
P68400;Q8NEV1	P68400;Q8NEV1	Casein kinase II subunit alpha;Casein kinase II subunit alpha 3	CSNK2A1;CSNK2A3	sp|P68400|CSK21_HUMAN Casein kinase II subunit alpha OS=Homo sapiens OX=9606 GN=CSNK2A1 PE=1 SV=1;sp|Q8NEV1|CSK23_HUMAN Casein kinase II subunit alpha 3 OS=Homo sapiens OX=9606 GN=CSNK2A3 PE=1 SV=2	7	7	21.5	21.5		0.918809	64242008	43940024	39870000	59770000	45.143	0	18.17	16	25.937	25.389	25.2488	25.8329	25.663	25.5409	-0.122164	0.918809	0.789245	0.102788	0.82188	NO		Other / potential client / background
P00533;P04626;Q15303	P00533	Epidermal growth factor receptor	EGFR	sp|P00533|EGFR_HUMAN Epidermal growth factor receptor OS=Homo sapiens OX=9606 GN=EGFR PE=1 SV=2	6	6	5.6	5.6		0.917988	79668032	11730994	35904992	21935012	134.28	0	6.9202	6	26.2475	23.4838	25.0977	24.3867	24.8657	24.7422	-0.123453	0.917988	0.943772	0.0251328	0.955106	NO		Other / potential client / background
Q9UMS4	Q9UMS4	Pre-mRNA-processing factor 19	PRPF19	sp|Q9UMS4|PRP19_HUMAN Pre-mRNA-processing factor 19 OS=Homo sapiens OX=9606 GN=PRPF19 PE=1 SV=1	14	14	41.5	41.5		0.915277	520799872	489280000	438099744	487260128	55.18	0	77.466	34	28.9562	28.8661	28.7067	28.8601	28.9111	28.7834	-0.127719	0.915277	0.314216	0.502772	0.415227	NO		Other / potential client / background
P61106	P61106	Ras-related protein Rab-14	RAB14	sp|P61106|RAB14_HUMAN Ras-related protein Rab-14 OS=Homo sapiens OX=9606 GN=RAB14 PE=1 SV=4	12	12	70.7	70.7		0.914725	139639952	115549936	109869960	122880008	23.897	0	57.012	24	27.0571	26.7839	26.7112	26.8727	26.9205	26.7919	-0.128591	0.914725	0.519319	0.284565	0.59653	NO		Other / potential client / background
Q53H82	Q53H82	Beta-lactamase-like protein 2	LACTB2	sp|Q53H82|LACB2_HUMAN Endoribonuclease LACTB2 OS=Homo sapiens OX=9606 GN=LACTB2 PE=1 SV=2	2	2	6.9	6.9		0.912214	6.3864e+06	7.7332e+06	14396996	2.85454e+06	32.805	0	4.343	4	22.6066	22.8826	23.7793	21.4448	22.7446	22.612	-0.132556	0.912214	0.928122	0.032395	0.940571	NO		Other / potential client / background
Q12996	Q12996	Cleavage stimulation factor subunit 3	CSTF3	sp|Q12996|CSTF3_HUMAN Cleavage stimulation factor subunit 3 OS=Homo sapiens OX=9606 GN=CSTF3 PE=1 SV=1	5	5	10.7	10.7		0.906798	23812986	19165002	15218990	24657984	82.921	0	14.375	11	24.5052	24.192	23.8594	24.5556	24.3486	24.2075	-0.141148	0.906798	0.760038	0.119165	0.796386	NO		Other / potential client / background
O75150	O75150	E3 ubiquitin-protein ligase BRE1B	RNF40	sp|O75150|BRE1B_HUMAN E3 ubiquitin-protein ligase BRE1B OS=Homo sapiens OX=9606 GN=RNF40 PE=1 SV=5	12	11	16.4	15		0.90561	82272944	60381004	71359024	57094016	113.68	0	34.636	18	26.2939	25.8476	26.0886	25.7668	26.0708	25.9277	-0.143039	0.90561	0.659418	0.180839	0.713826	NO		Other / potential client / background
O15020	O15020	Spectrin beta chain, non-erythrocytic 2	SPTBN2	sp|O15020|SPTN2_HUMAN Spectrin beta chain, non-erythrocytic 2 OS=Homo sapiens OX=9606 GN=SPTBN2 PE=1 SV=3	13	5	6.3	2.9		0.90378	8918203	8303799	7653697	7.9033e+06	271.32	0	16.416	7	23.0883	22.9853	22.8677	22.914	23.0368	22.8909	-0.145956	0.90378	0.17494	0.75711	0.303091	NO		Other / potential client / background
Q9Y383;Q9NQ29	Q9Y383	Putative RNA-binding protein Luc7-like 2	LUC7L2	sp|Q9Y383|LC7L2_HUMAN Putative RNA-binding protein Luc7-like 2 OS=Homo sapiens OX=9606 GN=LUC7L2 PE=1 SV=2	10	10	28.6	28.6		0.901825	208930064	195529936	181070032	183489984	46.513	0	53.608	32	27.6384	27.5428	27.432	27.4511	27.5906	27.4415	-0.14908	0.901825	0.186161	0.730112	0.312276	NO		Other / potential client / background
Q71RC2	Q71RC2	La-related protein 4	LARP4	sp|Q71RC2|LARP4_HUMAN La-related protein 4 OS=Homo sapiens OX=9606 GN=LARP4 PE=1 SV=3	2	2	4	4		0.901703	5.5694e+06	4.2858e+06	3.7241e+06	5.2113e+06	80.595	0	5.5486	6	22.4091	22.0311	21.8285	22.3132	22.2201	22.0708	-0.149276	0.901703	0.677673	0.16898	0.728906	NO		Other / potential client / background
Q9Y2D5	Q9Y2D5	A-kinase anchor protein 2	AKAP2	sp|Q9Y2D5|AKAP2_HUMAN A-kinase anchor protein 2 OS=Homo sapiens OX=9606 GN=AKAP2 PE=1 SV=3	4	4	7.2	7.2		0.901244	1.82916e+06	16217005	6.96833e+06	3457638	94.659	0	6.0948	4	20.8028	23.951	22.7324	21.7214	22.3769	22.2269	-0.15001	0.901244	0.940408	0.0266836	0.952582	NO		Other / potential client / background
Q9UBQ7	Q9UBQ7	Glyoxylate reductase/hydroxypyruvate reductase	GRHPR	sp|Q9UBQ7|GRHPR_HUMAN Glyoxylate reductase/hydroxypyruvate reductase OS=Homo sapiens OX=9606 GN=GRHPR PE=1 SV=1	5	5	21.3	21.3		0.898711	44283992	31487994	28293986	39805008	35.668	0	20.714	7	25.4003	24.9083	24.754	25.2464	25.1543	25.0002	-0.154071	0.898711	0.701279	0.154109	0.749148	NO		Other / potential client / background
Q3MHD2	Q3MHD2	Protein LSM12 homolog	LSM12	sp|Q3MHD2|LSM12_HUMAN Protein LSM12 homolog OS=Homo sapiens OX=9606 GN=LSM12 PE=1 SV=2	4	4	29.7	29.7		0.894847	63329996	53649984	59642988	45616012	21.701	0	16.386	13	25.9164	25.6771	25.8298	25.443	25.7967	25.6364	-0.160287	0.894847	0.566268	0.246978	0.635927	NO		Other / potential client / background
P26368	P26368	Splicing factor U2AF 65 kDa subunit	U2AF2	sp|P26368|U2AF2_HUMAN Splicing factor U2AF 65 kDa subunit OS=Homo sapiens OX=9606 GN=U2AF2 PE=1 SV=4	10	10	27.6	27.6		0.894664	250270064	154950016	153170096	202650096	53.5	0	52.585	36	27.8989	27.2072	27.1906	27.5944	27.5531	27.3925	-0.160582	0.894664	0.735229	0.133578	0.774837	NO		Other / potential client / background
O60716	O60716	Catenin delta-1	CTNND1	sp|O60716|CTND1_HUMAN Catenin delta-1 OS=Homo sapiens OX=9606 GN=CTNND1 PE=1 SV=1	7	7	8.6	8.6		0.89086	15829004	15658991	7564198	26006004	108.17	0	8.9226	8	23.9161	23.9005	22.8508	24.6323	23.9083	23.7415	-0.166729	0.89086	0.882208	0.0544289	0.900288	NO		Other / potential client / background
Q9Y312	Q9Y312	Protein AAR2 homolog	AAR2	sp|Q9Y312|AAR2_HUMAN Protein AAR2 homolog OS=Homo sapiens OX=9606 GN=AAR2 PE=1 SV=2	3	3	13	13		0.88731	6261502	3879101	6725604	2.84334e+06	43.472	0	4.2837	2	22.5781	21.8873	22.6812	21.4392	22.2327	22.0602	-0.172489	0.88731	0.836209	0.0776853	0.861775	NO		Other / potential client / background
Q01082;P11277	Q01082	Spectrin beta chain, non-erythrocytic 1	SPTBN1	sp|Q01082|SPTB2_HUMAN Spectrin beta chain, non-erythrocytic 1 OS=Homo sapiens OX=9606 GN=SPTBN1 PE=1 SV=2	98	90	51.7	48.3		0.884456	2041400832	1720701056	1344000768	2044498816	274.61	0	323.31	288	30.9269	30.6803	30.3239	30.9291	30.8036	30.6265	-0.177137	0.884456	0.664827	0.177292	0.717908	NO		Other / potential client / background
P62081	P62081	40S ribosomal protein S7	RPS7	sp|P62081|RS7_HUMAN 40S ribosomal protein S7 OS=Homo sapiens OX=9606 GN=RPS7 PE=1 SV=1	12	12	62.9	62.9		0.882967	784499520	560240128	588539712	582209984	22.127	0	35.881	37	29.5472	29.0615	29.1326	29.117	29.3043	29.1248	-0.179569	0.882967	0.594633	0.225751	0.656674	NO		Ribosomal / translation
O75352	O75352	Mannose-P-dolichol utilization defect 1 protein	MPDU1	sp|O75352|MPU1_HUMAN Mannose-P-dolichol utilization defect 1 protein OS=Homo sapiens OX=9606 GN=MPDU1 PE=1 SV=2	2	2	8.1	8.1		0.882363	5.1475e+06	6.2939e+06	1.19771e+06	21060012	26.638	0	3.8956	6	22.2954	22.5855	20.1918	24.328	22.4405	22.2599	-0.180556	0.882363	0.94459	0.0247567	0.955492	NO		Other / potential client / background
Q96I24	Q96I24	Far upstream element-binding protein 3	FUBP3	sp|Q96I24|FUBP3_HUMAN Far upstream element-binding protein 3 OS=Homo sapiens OX=9606 GN=FUBP3 PE=1 SV=2	14	13	34.3	32.9		0.882332	139259984	95083976	85363976	120759928	61.64	0	38.668	28	27.0532	26.5027	26.3471	26.8476	26.778	26.5973	-0.180607	0.882332	0.675671	0.170265	0.727385	NO		Other / potential client / background
Q9Y5S9	Q9Y5S9	RNA-binding protein 8A	RBM8A	sp|Q9Y5S9|RBM8A_HUMAN RNA-binding protein 8A OS=Homo sapiens OX=9606 GN=RBM8A PE=1 SV=1	5	5	42	42		0.882268	105510064	108419928	74005960	120319928	19.889	0	17.403	17	26.6528	26.6921	26.1411	26.8423	26.6724	26.4917	-0.180711	0.882268	0.696985	0.156776	0.745288	NO		Other / potential client / background
O43432	O43432	Eukaryotic translation initiation factor 4 gamma 3	EIF4G3	sp|O43432|IF4G3_HUMAN Eukaryotic translation initiation factor 4 gamma 3 OS=Homo sapiens OX=9606 GN=EIF4G3 PE=1 SV=2	5	2	3.2	1.4		0.877975	4.1958e+06	4349200	3.80478e+06	3.69708e+06	176.65	0.0032747	1.8103	2	22.0005	22.0523	21.8594	21.818	22.0264	21.8387	-0.187748	0.877975	0.0331303	1.47977	0.181524	NO		Ribosomal / translation
P19338	P19338	Nucleolin	NCL	sp|P19338|NUCL_HUMAN Nucleolin OS=Homo sapiens OX=9606 GN=NCL PE=1 SV=3	40	40	44.5	44.5		0.877274	4874701824	4634602496	4023898368	4320995328	76.613	0	323.31	198	32.1827	32.1098	31.9059	32.0087	32.1462	31.9573	-0.188901	0.877274	0.10812	0.966093	0.234963	NO		Other / potential client / background
P52292	P52292	Importin subunit alpha-1	KPNA2	sp|P52292|IMA1_HUMAN Importin subunit alpha-1 OS=Homo sapiens OX=9606 GN=KPNA2 PE=1 SV=1	14	14	34.4	34.4		0.876666	247350064	292179968	218329952	254400016	57.861	0	172.12	51	27.882	28.1223	27.7019	27.9225	28.0021	27.8122	-0.189901	0.876666	0.365138	0.437543	0.457938	NO		Other / potential client / background
P49773	P49773	Histidine triad nucleotide-binding protein 1	HINT1	sp|P49773|HINT1_HUMAN Histidine triad nucleotide-binding protein 1 OS=Homo sapiens OX=9606 GN=HINT1 PE=1 SV=2	8	8	67.5	67.5		0.874486	465070240	570610368	535740000	378799840	13.802	0	17.013	28	28.7929	29.0879	28.997	28.4969	28.9404	28.7469	-0.193493	0.874486	0.587236	0.231187	0.65146	NO		Other / potential client / background
O60231	O60231	Putative pre-mRNA-splicing factor ATP-dependent RNA helicase DHX16	DHX16	sp|O60231|DHX16_HUMAN Pre-mRNA-splicing factor ATP-dependent RNA helicase DHX16 OS=Homo sapiens OX=9606 GN=DHX16 PE=1 SV=2	5	4	6.6	5.8		0.87111	8384195	8424796	8932848	6.00035e+06	119.26	0	6.5396	4	22.9992	23.0062	23.0907	22.5166	23.0027	22.8037	-0.199074	0.87111	0.613959	0.21186	0.673603	NO		Other / potential client / background
P18085	P18085	ADP-ribosylation factor 4	ARF4	sp|P18085|ARF4_HUMAN ADP-ribosylation factor 4 OS=Homo sapiens OX=9606 GN=ARF4 PE=1 SV=3	5	3	35.6	17.8		0.869994	51333984	40879980	38748004	40992008	20.511	0	7.3936	8	25.6134	25.2849	25.2076	25.2888	25.4492	25.2482	-0.200922	0.869994	0.428624	0.367924	0.513458	NO		Other / potential client / background
Q96EP5	Q96EP5	DAZ-associated protein 1	DAZAP1	sp|Q96EP5|DAZP1_HUMAN DAZ-associated protein 1 OS=Homo sapiens OX=9606 GN=DAZAP1 PE=1 SV=1	6	6	21.6	21.6		0.869564	59703028	51278024	58394988	39641996	43.383	0	16.531	8	25.8313	25.6118	25.7993	25.2405	25.7216	25.5199	-0.201635	0.869564	0.600991	0.221132	0.661224	NO		Other / potential client / background
P25325	P25325	3-mercaptopyruvate sulfurtransferase	MPST	sp|P25325|THTM_HUMAN 3-mercaptopyruvate sulfurtransferase OS=Homo sapiens OX=9606 GN=MPST PE=1 SV=3	3	3	18.9	18.9		0.869247	5.31226e+06	4.5974e+06	8.28886e+06	2226299	33.178	0	4.4108	1	22.3409	22.1324	22.9827	21.0862	22.2366	22.0345	-0.202162	0.869247	0.866425	0.0622688	0.886246	NO		Other / potential client / background
Q5SSJ5	Q5SSJ5	Heterochromatin protein 1-binding protein 3	HP1BP3	sp|Q5SSJ5|HP1B3_HUMAN Heterochromatin protein 1-binding protein 3 OS=Homo sapiens OX=9606 GN=HP1BP3 PE=1 SV=1	5	5	10.7	10.7		0.868229	43489008	65940996	33872984	63818996	61.206	0	29.793	16	25.3741	25.9747	25.0136	25.9275	25.6744	25.4706	-0.203853	0.868229	0.749949	0.124968	0.786943	NO		Other / potential client / background
O75934	O75934	Pre-mRNA-splicing factor SPF27	BCAS2	sp|O75934|SPF27_HUMAN Pre-mRNA-splicing factor SPF27 OS=Homo sapiens OX=9606 GN=BCAS2 PE=1 SV=1	4	4	16.9	16.9		0.867622	22650008	18004002	16125010	19036996	26.131	0	15.17	5	24.433	24.1018	23.9428	24.1823	24.2674	24.0625	-0.204862	0.867622	0.430423	0.366104	0.514939	NO		Other / potential client / background
O76094	O76094	Signal recognition particle subunit SRP72	SRP72	sp|O76094|SRP72_HUMAN Signal recognition particle subunit SRP72 OS=Homo sapiens OX=9606 GN=SRP72 PE=1 SV=3	9	9	15.9	15.9		0.85907	101060024	126590016	84043040	112339936	74.605	0	20.212	11	26.5906	26.9156	26.3246	26.7433	26.7531	26.534	-0.219152	0.85907	0.499769	0.30123	0.579056	NO		Other / potential client / background
P35268	P35268	60S ribosomal protein L22	RPL22	sp|P35268|RL22_HUMAN 60S ribosomal protein L22 OS=Homo sapiens OX=9606 GN=RPL22 PE=1 SV=2	7	7	53.1	53.1		0.858337	539179840	609739840	463810272	522220192	14.787	0	25.107	21	29.0062	29.1836	28.789	28.9601	29.0949	28.8745	-0.220384	0.858337	0.21583	0.665888	0.333487	NO		Ribosomal / translation
Q9UDY8	Q9UDY8	Mucosa-associated lymphoid tissue lymphoma translocation protein 1	MALT1	sp|Q9UDY8|MALT1_HUMAN Mucosa-associated lymphoid tissue lymphoma translocation protein 1 OS=Homo sapiens OX=9606 GN=MALT1 PE=1 SV=1	4	4	6.7	6.7		0.854879	8519396	9537998	4.45564e+06	13328003	92.271	0	7.9058	5	23.0223	23.1853	22.0872	23.668	23.1038	22.8776	-0.226209	0.854879	0.82267	0.0847741	0.851025	NO		Other / potential client / background
Q6NZI2	Q6NZI2	Polymerase I and transcript release factor	PTRF	sp|Q6NZI2|CAVN1_HUMAN Caveolae-associated protein 1 OS=Homo sapiens OX=9606 GN=CAVIN1 PE=1 SV=1	11	11	29.2	29.2		0.854463	509300064	702469952	425899968	613310080	43.476	0	112.98	30	28.9239	29.3879	28.6659	29.192	29.1559	28.929	-0.226911	0.854463	0.584882	0.232932	0.650603	NO		Other / potential client / background
P07195;P07864	P07195	L-lactate dehydrogenase B chain	LDHB	sp|P07195|LDHB_HUMAN L-lactate dehydrogenase B chain OS=Homo sapiens OX=9606 GN=LDHB PE=1 SV=2	18	17	49.7	46.1		0.847114	2270000896	3226298112	2816001024	1866299008	36.638	0	149.11	107	31.08	31.5872	31.391	30.7975	31.3336	31.0943	-0.239372	0.847114	0.603483	0.219335	0.663105	NO		Other / potential client / background
Q06265	Q06265	Exosome complex component RRP45	EXOSC9	sp|Q06265|EXOS9_HUMAN Exosome complex component RRP45 OS=Homo sapiens OX=9606 GN=EXOSC9 PE=1 SV=3	5	5	14.8	14.8		0.844	42142024	32028010	28274018	34004992	48.948	0	18.406	11	25.3288	24.9328	24.753	25.0192	25.1308	24.8861	-0.244685	0.844	0.425707	0.370889	0.510802	NO		Other / potential client / background
A6NDU8	A6NDU8	UPF0600 protein C5orf51	C5orf51	sp|A6NDU8|CE051_HUMAN UPF0600 protein C5orf51 OS=Homo sapiens OX=9606 GN=C5orf51 PE=1 SV=1	2	2	7.8	7.8		0.843849	15133997	12964003	10973002	12731997	33.62	0	5.4259	6	23.8513	23.628	23.3875	23.602	23.7396	23.4947	-0.244944	0.843849	0.254614	0.594118	0.369849	NO		Other / potential client / background
Q70J99	Q70J99	Protein unc-13 homolog D	UNC13D	sp|Q70J99|UN13D_HUMAN Protein unc-13 homolog D OS=Homo sapiens OX=9606 GN=UNC13D PE=1 SV=1	4	4	5.1	5.1		0.842646	7.2425e+06	5.5005e+06	6211233	4.5541e+06	123.28	0	6.3538	5	22.7881	22.3911	22.5664	22.1187	22.5896	22.3426	-0.247002	0.842646	0.496893	0.303737	0.576333	NO		Other / potential client / background
O95163	O95163	Elongator complex protein 1	IKBKAP	sp|O95163|ELP1_HUMAN Elongator complex protein 1 OS=Homo sapiens OX=9606 GN=ELP1 PE=1 SV=3	16	16	14.4	14.4		0.839222	121610032	134719952	112080032	102950008	150.25	0	42.582	22	26.8577	27.0054	26.74	26.6174	26.9315	26.6787	-0.252876	0.839222	0.123019	0.910027	0.25073	NO		Other / potential client / background
Q9HA64	Q9HA64	Ketosamine-3-kinase	FN3KRP	sp|Q9HA64|KT3K_HUMAN Ketosamine-3-kinase OS=Homo sapiens OX=9606 GN=FN3KRP PE=1 SV=2	3	3	8.4	8.4		0.839188	26363988	41608012	24654986	31333016	34.412	0	7.1462	6	24.6521	25.3104	24.5554	24.9012	24.9812	24.7283	-0.252933	0.839188	0.585318	0.232608	0.650651	NO		Other / potential client / background
Q9Y3I0	Q9Y3I0	tRNA-splicing ligase RtcB homolog	RTCB	sp|Q9Y3I0|RTCB_HUMAN RNA-splicing ligase RtcB homolog OS=Homo sapiens OX=9606 GN=RTCB PE=1 SV=1	22	22	47.1	47.1		0.83814	483740160	450600128	456140224	335689856	55.21	0	65.863	65	28.8497	28.7473	28.7649	28.3226	28.7985	28.5437	-0.254737	0.83814	0.449002	0.347752	0.531477	NO		Other / potential client / background
Q9HC35	Q9HC35	Echinoderm microtubule-associated protein-like 4	EML4	sp|Q9HC35|EMAL4_HUMAN Echinoderm microtubule-associated protein-like 4 OS=Homo sapiens OX=9606 GN=EML4 PE=1 SV=3	2	2	2	2		0.833247	1.52763e+06	13266000	4741927	2967217	108.91	0	4.4691	1	20.5429	23.6612	22.177	21.5007	22.102	21.8389	-0.263185	0.833247	0.894115	0.0486065	0.910742	NO		Mitochondrial / metabolic
O75122;Q7Z460	O75122;Q7Z460	CLIP-associating protein 2;CLIP-associating protein 1	CLASP2;CLASP1	sp|O75122|CLAP2_HUMAN CLIP-associating protein 2 OS=Homo sapiens OX=9606 GN=CLASP2 PE=1 SV=3;sp|Q7Z460|CLAP1_HUMAN CLIP-associating protein 1 OS=Homo sapiens OX=9606 GN=CLASP1 PE=1 SV=1	2	2	2.3	2.3		0.829975	5272498	2.7666e+06	7.07015e+06	1.42123e+06	141.06	0	3.3628	3	22.3301	21.3997	22.7533	20.4387	21.8649	21.596	-0.268861	0.829975	0.857924	0.0665512	0.880015	NO		Other / potential client / background
Q6UXN9	Q6UXN9	WD repeat-containing protein 82	WDR82	sp|Q6UXN9|WDR82_HUMAN WD repeat-containing protein 82 OS=Homo sapiens OX=9606 GN=WDR82 PE=1 SV=1	7	7	24.9	24.9		0.827953	50695020	50548988	29121010	60322996	35.079	0	31.683	13	25.5953	25.5912	24.7956	25.8462	25.5933	25.3209	-0.272379	0.827953	0.695482	0.157714	0.744407	NO		Other / potential client / background
Q14103	Q14103	Heterogeneous nuclear ribonucleoprotein D0	HNRNPD	sp|Q14103|HNRPD_HUMAN Heterogeneous nuclear ribonucleoprotein D0 OS=Homo sapiens OX=9606 GN=HNRNPD PE=1 SV=1	16	14	36.6	33.8		0.823397	1030400064	1006500096	739930368	950270400	38.434	0	126.66	73	29.9406	29.9067	29.4628	29.8238	29.9236	29.6433	-0.28034	0.823397	0.362336	0.440888	0.45599	NO		Other / potential client / background
P49419	P49419	Alpha-aminoadipic semialdehyde dehydrogenase	ALDH7A1	sp|P49419|AL7A1_HUMAN Alpha-aminoadipic semialdehyde dehydrogenase OS=Homo sapiens OX=9606 GN=ALDH7A1 PE=1 SV=5	15	15	35.4	35.4		0.82293	105419984	158619968	95466016	118619968	58.486	0	32.05	29	26.6516	27.241	26.5085	26.8218	26.9463	26.6651	-0.281158	0.82293	0.511083	0.291509	0.590914	NO		Other / potential client / background
Q9NPQ8	Q9NPQ8	Synembryn-A	RIC8A	sp|Q9NPQ8|RIC8A_HUMAN Synembryn-A OS=Homo sapiens OX=9606 GN=RIC8A PE=1 SV=3	2	2	5.1	5.1		0.819248	2.0523e+06	3.3154e+06	3.56628e+06	1.28053e+06	59.709	0	3.7736	3	20.9688	21.6608	21.766	20.2883	21.3148	21.0272	-0.287628	0.819248	0.769666	0.113698	0.804935	NO		Other / potential client / background
P16989	P16989	Y-box-binding protein 3	YBX3	sp|P16989|YBOX3_HUMAN Y-box-binding protein 3 OS=Homo sapiens OX=9606 GN=YBX3 PE=1 SV=4	11	6	32.3	21.2		0.818526	87389968	87795976	79931040	64311008	40.089	0	65.744	20	26.381	26.3877	26.2523	25.9386	26.3843	26.0954	-0.2889	0.818526	0.31653	0.499585	0.41753	NO		Other / potential client / background
P41743	P41743	Protein kinase C iota type	PRKCI	sp|P41743|KPCI_HUMAN Protein kinase C iota type OS=Homo sapiens OX=9606 GN=PRKCI PE=1 SV=2	2	2	5	5		0.816535	1400830	8671199	2451101	3.3041e+06	68.262	0.0013032	2.3068	1	20.4179	23.0478	21.225	21.6558	21.7328	21.4404	-0.292413	0.816535	0.861052	0.0649707	0.881572	NO		Other / potential client / background
Q9NR30	Q9NR30	Nucleolar RNA helicase 2	DDX21	sp|Q9NR30|DDX21_HUMAN Nucleolar RNA helicase 2 OS=Homo sapiens OX=9606 GN=DDX21 PE=1 SV=5	31	29	48.5	45.1		0.815737	530379776	530130208	368950208	507109728	87.343	0	176.91	84	28.9825	28.9818	28.4589	28.9177	28.9821	28.6883	-0.293824	0.815737	0.422054	0.374632	0.507809	NO		Other / potential client / background
Q6DD88	Q6DD88	Atlastin-3	ATL3	sp|Q6DD88|ATLA3_HUMAN Atlastin-3 OS=Homo sapiens OX=9606 GN=ATL3 PE=1 SV=1	9	9	25.3	25.3		0.814261	57778024	55808004	47802980	44723028	60.541	0	25.065	17	25.784	25.734	25.5106	25.4145	25.759	25.4626	-0.296437	0.814261	0.0569876	1.24422	0.195278	NO		Other / potential client / background
O95400	O95400	CD2 antigen cytoplasmic tail-binding protein 2	CD2BP2	sp|O95400|CD2B2_HUMAN CD2 antigen cytoplasmic tail-binding protein 2 OS=Homo sapiens OX=9606 GN=CD2BP2 PE=1 SV=1	5	5	18.2	18.2		0.814061	48915000	38312020	31268996	39717012	37.646	0	12.768	12	25.5438	25.1913	24.8982	25.2433	25.3675	25.0707	-0.296792	0.814061	0.351974	0.45349	0.447058	NO		Mitochondrial / metabolic
Q15005	Q15005	Signal peptidase complex subunit 2	SPCS2	sp|Q15005|SPCS2_HUMAN Signal peptidase complex subunit 2 OS=Homo sapiens OX=9606 GN=SPCS2 PE=1 SV=3	2	2	7.1	7.1		0.813691	4746901	1.78591e+06	1.06648e+06	5.26303e+06	25.003	0.0032402	1.7296	2	22.1786	20.7682	20.0244	22.3275	21.4734	21.1759	-0.297446	0.813692	0.849729	0.0707197	0.874474	NO		Other / potential client / background
Q96G03	Q96G03	Phosphoglucomutase-2	PGM2	sp|Q96G03|PGM2_HUMAN Phosphoglucomutase-2 OS=Homo sapiens OX=9606 GN=PGM2 PE=1 SV=4	3	3	5.2	5.2		0.812036	3.97872e+06	9522702	5557821	4495214	68.283	0	4.39	2	21.9239	23.1829	22.4061	22.1	22.5534	22.253	-0.300384	0.812036	0.716976	0.144495	0.761092	NO		Other / potential client / background
Q96RE7	Q96RE7	Nucleus accumbens-associated protein 1	NACC1	sp|Q96RE7|NACC1_HUMAN Nucleus accumbens-associated protein 1 OS=Homo sapiens OX=9606 GN=NACC1 PE=1 SV=1	3	3	8.2	8.2		0.80635	6292597	4.6752e+06	5473518	3494707	57.258	0	4.1635	4	22.5852	22.1566	22.384	21.7367	22.3709	22.0604	-0.310522	0.80635	0.518467	0.285279	0.596305	NO		Other / potential client / background
Q86V81	Q86V81	THO complex subunit 4	ALYREF	sp|Q86V81|THOC4_HUMAN THO complex subunit 4 OS=Homo sapiens OX=9606 GN=ALYREF PE=1 SV=3	12	12	44	44		0.804845	439170240	542729984	377509984	408990048	26.888	0	185.08	43	28.7102	29.0157	28.4919	28.6075	28.8629	28.5497	-0.313217	0.804845	0.261249	0.582945	0.374026	NO		Other / potential client / background
P78406	P78406	mRNA export factor	RAE1	sp|P78406|RAE1L_HUMAN mRNA export factor OS=Homo sapiens OX=9606 GN=RAE1 PE=1 SV=1	7	7	29.3	29.3		0.804051	55059020	51233980	25512012	71484040	40.968	0	35.142	17	25.7145	25.6106	24.6047	26.0911	25.6625	25.3479	-0.314641	0.804051	0.745072	0.127802	0.782951	NO		Other / potential client / background
Q16851	Q16851	UTP--glucose-1-phosphate uridylyltransferase	UGP2	sp|Q16851|UGPA_HUMAN UTP--glucose-1-phosphate uridylyltransferase OS=Homo sapiens OX=9606 GN=UGP2 PE=1 SV=5	21	21	45.3	45.3		0.803317	197090000	257590144	191959888	170669968	56.94	0	66.876	45	27.5543	27.9405	27.5162	27.3466	27.7474	27.4314	-0.315959	0.803317	0.323464	0.490174	0.422784	NO		Other / potential client / background
Q13042	Q13042	Cell division cycle protein 16 homolog	CDC16	sp|Q13042|CDC16_HUMAN Cell division cycle protein 16 homolog OS=Homo sapiens OX=9606 GN=CDC16 PE=1 SV=2	2	2	2.9	2.9		0.798756	3.93768e+06	1.6326e+06	2.76403e+06	1.4839e+06	71.655	0.0025021	1.9131	2	21.9089	20.6387	21.3983	20.501	21.2738	20.9497	-0.324174	0.798756	0.721171	0.141962	0.76395	NO		Other / potential client / background
Q9BRJ7;Q96DE0	Q9BRJ7;Q96DE0	Protein syndesmos;U8 snoRNA-decapping enzyme	NUDT16L1;NUDT16	sp|Q9BRJ7|TIRR_HUMAN Tudor-interacting repair regulator protein OS=Homo sapiens OX=9606 GN=NUDT16L1 PE=1 SV=1;sp|Q96DE0|NUD16_HUMAN U8 snoRNA-decapping enzyme OS=Homo sapiens OX=9606 GN=NUDT16 PE=1 SV=2	2	2	9.5	9.5		0.792845	1.40712e+06	3.6548e+06	3680436	878362	23.338	0	2.8237	3	20.4243	21.8014	21.8114	19.7445	21.1128	20.778	-0.334888	0.792846	0.815944	0.0883398	0.845664	NO		Cytoskeletal / structural
Q9H223	Q9H223	EH domain-containing protein 4	EHD4	sp|Q9H223|EHD4_HUMAN EH domain-containing protein 4 OS=Homo sapiens OX=9606 GN=EHD4 PE=1 SV=1	4	2	8.3	4.8		0.792812	7804300	866869	1.3957e+06	3.04675e+06	61.174	0	2.641	1	22.8958	19.7255	20.4126	21.5388	21.3106	20.9757	-0.334949	0.792812	0.869644	0.0606583	0.889123	NO		Other / potential client / background
O60313	O60313	Dynamin-like 120 kDa protein, mitochondrial;Dynamin-like 120 kDa protein, form S1	OPA1	sp|O60313|OPA1_HUMAN Dynamin-like 120 kDa protein, mitochondrial OS=Homo sapiens OX=9606 GN=OPA1 PE=1 SV=3	3	3	4.1	4.1		0.79203	8379995	10954999	5.41098e+06	10642996	111.63	0	3.9565	6	22.9985	23.3851	22.3675	23.3434	23.1918	22.8554	-0.336372	0.79203	0.615498	0.210773	0.674616	NO		Mitochondrial / metabolic
P17612;P22694;P22612	P17612;P22694	cAMP-dependent protein kinase catalytic subunit alpha;cAMP-dependent protein kinase catalytic subunit beta	PRKACA;PRKACB	sp|P17612|KAPCA_HUMAN cAMP-dependent protein kinase catalytic subunit alpha OS=Homo sapiens OX=9606 GN=PRKACA PE=1 SV=2;sp|P22694|KAPCB_HUMAN cAMP-dependent protein kinase catalytic subunit beta OS=Homo sapiens OX=9606 GN=PRKACB PE=1 SV=2	4	4	10.3	10.3		0.791855	21396000	22845006	15287008	20048996	40.589	0	4.7113	8	24.3508	24.4454	23.8658	24.257	24.3981	24.0614	-0.336692	0.791855	0.32331	0.49038	0.422784	NO		Other / potential client / background
O43172	O43172	U4/U6 small nuclear ribonucleoprotein Prp4	PRPF4	sp|O43172|PRP4_HUMAN U4/U6 small nuclear ribonucleoprotein Prp4 OS=Homo sapiens OX=9606 GN=PRPF4 PE=1 SV=2	5	5	12.5	12.5		0.791254	24749988	30394992	11222000	41969996	58.449	0	15.399	13	24.5609	24.8573	23.4198	25.3229	24.7091	24.3713	-0.337787	0.791254	0.783108	0.106178	0.816111	NO		Other / potential client / background
P78347	P78347	General transcription factor II-I	GTF2I	sp|P78347|GTF2I_HUMAN General transcription factor II-I OS=Homo sapiens OX=9606 GN=GTF2I PE=1 SV=2	31	30	33.2	32.3		0.791064	381149856	416039968	328769984	301829984	112.42	0	95.169	73	28.5058	28.6321	28.2925	28.1692	28.569	28.2308	-0.338133	0.791064	0.0619728	1.2078	0.197221	NO		Other / potential client / background
P09382	P09382	Galectin-1	LGALS1	sp|P09382|LEG1_HUMAN Galectin-1 OS=Homo sapiens OX=9606 GN=LGALS1 PE=1 SV=2	9	9	71.9	71.9		0.785894	1542599680	1261199360	787840064	1525200128	14.716	0	113.3	53	30.5227	30.2321	29.5533	30.5064	30.3774	30.0298	-0.347593	0.785894	0.596801	0.22417	0.657692	NO		Other / potential client / background
P31483	P31483	Nucleolysin TIA-1 isoform p40	TIA1	sp|P31483|TIA1_HUMAN Nucleolysin TIA-1 isoform p40 OS=Homo sapiens OX=9606 GN=TIA1 PE=1 SV=3	3	1	8.8	3.1		0.781161	1.03185e+06	6521999	2084175	1.97035e+06	42.963	0	2.5501	2	19.9768	22.6369	20.991	20.91	21.3068	20.9505	-0.356309	0.781161	0.833377	0.0791584	0.859665	NO		Other / potential client / background
Q92879	Q92879	CUGBP Elav-like family member 1	CELF1	sp|Q92879|CELF1_HUMAN CUGBP Elav-like family member 1 OS=Homo sapiens OX=9606 GN=CELF1 PE=1 SV=2	3	3	7.4	7.4		0.780041	29930984	23330004	23089008	18402008	52.063	0	4.5694	4	24.8351	24.4757	24.4607	24.1334	24.6554	24.297	-0.358378	0.780041	0.279367	0.553825	0.386666	NO		Other / potential client / background
Q99536	Q99536	Synaptic vesicle membrane protein VAT-1 homolog	VAT1	sp|Q99536|VAT1_HUMAN Synaptic vesicle membrane protein VAT-1 homolog OS=Homo sapiens OX=9606 GN=VAT1 PE=1 SV=2	13	13	50.1	50.1		0.777983	228670032	239239984	177810064	186220032	41.92	0	82.056	50	27.7687	27.8339	27.4058	27.4724	27.8013	27.4391	-0.36219	0.777983	0.0161928	1.79068	0.160421	NO		Other / potential client / background
Q86XI2	Q86XI2	Condensin-2 complex subunit G2	NCAPG2	sp|Q86XI2|CNDG2_HUMAN Condensin-2 complex subunit G2 OS=Homo sapiens OX=9606 GN=NCAPG2 PE=1 SV=1	2	2	2.1	2.1		0.774872	6761900	5.2428e+06	4.91171e+06	4.3337e+06	130.96	0.003629	1.7044	2	22.689	22.3219	22.2278	22.0472	22.5055	22.1375	-0.367969	0.774872	0.258308	0.587863	0.372827	NO		Other / potential client / background
Q8TEQ6	Q8TEQ6	Gem-associated protein 5	GEMIN5	sp|Q8TEQ6|GEMI5_HUMAN Gem-associated protein 5 OS=Homo sapiens OX=9606 GN=GEMIN5 PE=1 SV=3	8	8	6.6	6.6		0.773991	22386006	37792996	35687012	14201994	168.59	0	14.775	8	24.4161	25.1716	25.0889	23.7596	24.7939	24.4242	-0.369612	0.773991	0.687143	0.162953	0.737282	NO		Other / potential client / background
Q12888	Q12888	Tumor suppressor p53-binding protein 1	TP53BP1	sp|Q12888|TP53B_HUMAN TP53-binding protein 1 OS=Homo sapiens OX=9606 GN=TP53BP1 PE=1 SV=2	6	6	3.7	3.7		0.773388	10133001	17232988	4.26818e+06	24470988	213.57	0	11.024	6	23.2726	24.0387	22.0252	24.5446	23.6556	23.2849	-0.370735	0.773388	0.819479	0.0864624	0.848926	NO		Other / potential client / background
Q00765	Q00765	Receptor expression-enhancing protein 5	REEP5	sp|Q00765|REEP5_HUMAN Receptor expression-enhancing protein 5 OS=Homo sapiens OX=9606 GN=REEP5 PE=1 SV=3	6	6	21.2	21.2		0.771822	43294992	65528972	31747996	53233976	21.493	0	12.449	13	25.3677	25.9656	24.9202	25.6658	25.6667	25.293	-0.37366	0.771822	0.519479	0.284432	0.59653	NO		Other / potential client / background
Q9Y5K6	Q9Y5K6	CD2-associated protein	CD2AP	sp|Q9Y5K6|CD2AP_HUMAN CD2-associated protein OS=Homo sapiens OX=9606 GN=CD2AP PE=1 SV=1	3	3	7.5	7.5		0.770648	2.731e+06	8853497	11049999	1.29953e+06	71.45	0	3.1944	2	21.381	23.0778	23.3975	20.3096	22.2294	21.8536	-0.375856	0.770648	0.855675	0.0676911	0.878942	NO		Other / potential client / background
Q5VT52	Q5VT52	Regulation of nuclear pre-mRNA domain-containing protein 2	RPRD2	sp|Q5VT52|RPRD2_HUMAN Regulation of nuclear pre-mRNA domain-containing protein 2 OS=Homo sapiens OX=9606 GN=RPRD2 PE=1 SV=1	3	3	2.9	2.9		0.769068	7.4163e+06	4351299	3453951	5526103	156.02	0	4.2979	3	22.8223	22.053	21.7198	22.3978	22.4376	22.0588	-0.378817	0.769068	0.537986	0.269229	0.612008	NO		Other / potential client / background
Q13868	Q13868	Exosome complex component RRP4	EXOSC2	sp|Q13868|EXOS2_HUMAN Exosome complex component RRP4 OS=Homo sapiens OX=9606 GN=EXOSC2 PE=1 SV=2	5	5	25.6	25.6		0.764973	51175016	38609020	37224024	31061008	32.789	0	29.967	15	25.6089	25.2024	25.1497	24.8886	25.4057	25.0192	-0.386519	0.764973	0.271266	0.566605	0.381479	NO		Other / potential client / background
Q9NY27	Q9NY27	Serine/threonine-protein phosphatase 4 regulatory subunit 2	PPP4R2	sp|Q9NY27|PP4R2_HUMAN Serine/threonine-protein phosphatase 4 regulatory subunit 2 OS=Homo sapiens OX=9606 GN=PPP4R2 PE=1 SV=3	2	2	7.2	7.2		0.757543	4.0796e+06	3.6644e+06	1.75957e+06	4875611	46.898	0	11.202	2	21.96	21.8051	20.7468	22.2172	21.8826	21.482	-0.4006	0.757543	0.682269	0.166044	0.732412	NO		Other / potential client / background
Q9Y4Z0	Q9Y4Z0	U6 snRNA-associated Sm-like protein LSm4	LSM4	sp|Q9Y4Z0|LSM4_HUMAN U6 snRNA-associated Sm-like protein LSm4 OS=Homo sapiens OX=9606 GN=LSM4 PE=1 SV=1	5	5	25.9	25.9		0.756683	14420007	14564009	13586002	8850805	15.35	0	6.2576	8	23.7816	23.7959	23.6956	23.0774	23.7887	23.3865	-0.402239	0.756683	0.417046	0.379816	0.502888	NO		Other / potential client / background
Q08257	Q08257	Quinone oxidoreductase	CRYZ	sp|Q08257|QOR_HUMAN Quinone oxidoreductase OS=Homo sapiens OX=9606 GN=CRYZ PE=1 SV=1	5	5	21	21		0.754529	27328000	30266994	16092000	29262996	35.206	0	9.9975	7	24.7039	24.8512	23.9398	24.8026	24.7776	24.3712	-0.406352	0.754529	0.516615	0.286833	0.595426	NO		Other / potential client / background
Q9Y608	Q9Y608	Leucine-rich repeat flightless-interacting protein 2	LRRFIP2	sp|Q9Y608|LRRF2_HUMAN Leucine-rich repeat flightless-interacting protein 2 OS=Homo sapiens OX=9606 GN=LRRFIP2 PE=1 SV=1	2	1	3.7	2.1		0.751412	3.0312e+06	4298899	3749499	1.96225e+06	82.17	0	4.7016	3	21.5315	22.0355	21.8383	20.9041	21.7835	21.3712	-0.412324	0.751412	0.538839	0.268541	0.612487	NO		Cytoskeletal / structural
Q8IVS2	Q8IVS2	Malonyl-CoA-acyl carrier protein transacylase, mitochondrial	MCAT	sp|Q8IVS2|FABD_HUMAN Malonyl-CoA-acyl carrier protein transacylase, mitochondrial OS=Homo sapiens OX=9606 GN=MCAT PE=1 SV=2	3	3	12.3	12.3		0.751285	8771801	1.36181e+06	1.32503e+06	5088458	42.961	0	3.5487	1	23.0644	20.3771	20.3376	22.2788	21.7208	21.3082	-0.412568	0.751285	0.828669	0.0816188	0.856018	NO		Mitochondrial / metabolic
Q9Y224	Q9Y224	UPF0568 protein C14orf166	C14orf166	sp|Q9Y224|RTRAF_HUMAN RNA transcription, translation and transport factor protein OS=Homo sapiens OX=9606 GN=RTRAF PE=1 SV=1	11	11	43.4	43.4		0.750034	393199936	257169904	299220032	190109888	28.068	0	43.718	36	28.5507	27.9381	28.1566	27.5023	28.2444	27.8294	-0.414972	0.750034	0.452595	0.34429	0.534266	NO		Other / potential client / background
P62979;P62987;P0CG47;P0CG48	P62979;P62987;P0CG47;P0CG48	Ubiquitin-40S ribosomal protein S27a;Ubiquitin;40S ribosomal protein S27a;Ubiquitin-60S ribosomal protein L40;Ubiquitin;60S ribosomal protein L40;Polyubiquitin-B;Ubiquitin;Polyubiquitin-C;Ubiquitin	RPS27A;UBA52;UBB;UBC	sp|P62979|RS27A_HUMAN Ubiquitin-40S ribosomal protein S27a OS=Homo sapiens OX=9606 GN=RPS27A PE=1 SV=2;sp|P62987|RL40_HUMAN Ubiquitin-60S ribosomal protein L40 OS=Homo sapiens OX=9606 GN=UBA52 PE=1 SV=2;sp|P0CG47|UBB_HUMAN Polyubiquitin-B OS=Homo sapiens O	10	10	57.7	57.7		0.747034	1943701120	1906099456	1612500864	1282199680	17.965	0	66.725	56	30.8562	30.828	30.5867	30.256	30.8421	30.4213	-0.420754	0.747034	0.236265	0.6266	0.353349	NO		Ribosomal / translation
P38919	P38919	Eukaryotic initiation factor 4A-III;Eukaryotic initiation factor 4A-III, N-terminally processed	EIF4A3	sp|P38919|IF4A3_HUMAN Eukaryotic initiation factor 4A-III OS=Homo sapiens OX=9606 GN=EIF4A3 PE=1 SV=4	20	15	38	31.9		0.741152	309529888	294209952	172590032	289840000	46.871	0	56.997	39	28.2055	28.1323	27.3628	28.1107	28.1689	27.7367	-0.432159	0.741152	0.452821	0.344073	0.534266	NO		Other / potential client / background
P78527	P78527	DNA-dependent protein kinase catalytic subunit	PRKDC	sp|P78527|PRKDC_HUMAN DNA-dependent protein kinase catalytic subunit OS=Homo sapiens OX=9606 GN=PRKDC PE=1 SV=3	128	128	35.2	35.2		0.740574	2330000896	2361400064	1691199104	1784300928	469.08	0	323.31	384	31.1177	31.137	30.6554	30.7327	31.1273	30.6941	-0.433284	0.740574	0.0446349	1.35033	0.187421	NO		Other / potential client / background
Q15075	Q15075	Early endosome antigen 1	EEA1	sp|Q15075|EEA1_HUMAN Early endosome antigen 1 OS=Homo sapiens OX=9606 GN=EEA1 PE=1 SV=2	4	4	2.6	2.6		0.738587	1.54306e+06	21466010	6419871	2.81457e+06	162.46	0	2.7311	2	20.5574	24.3556	22.6141	21.4245	22.4565	22.0193	-0.437161	0.738587	0.857645	0.0666925	0.880015	NO		Other / potential client / background
P46783;Q9NQ39	P46783	40S ribosomal protein S10	RPS10	sp|P46783|RS10_HUMAN 40S ribosomal protein S10 OS=Homo sapiens OX=9606 GN=RPS10 PE=1 SV=1	10	9	49.1	44.8		0.738165	459729760	529660128	397329760	333929888	18.898	0	33.528	35	28.7762	28.9805	28.5658	28.315	28.8784	28.4404	-0.437985	0.738165	0.118512	0.926237	0.245798	NO		Ribosomal / translation
P0DN79;P35520	P0DN79;P35520	Cystathionine beta-synthase	CBS	sp|P0DN79|CBSL_HUMAN Cystathionine beta-synthase-like protein OS=Homo sapiens OX=9606 GN=CBSL PE=1 SV=1;sp|P35520|CBS_HUMAN Cystathionine beta-synthase OS=Homo sapiens OX=9606 GN=CBS PE=1 SV=2	12	12	28.3	28.3		0.737847	90987024	108670056	73709992	73028960	60.586	0	24.947	23	26.4392	26.6954	26.1354	26.122	26.5673	26.1287	-0.438607	0.737847	0.18007	0.744559	0.306791	NO		Other / potential client / background
O94760	O94760	N(G),N(G)-dimethylarginine dimethylaminohydrolase 1	DDAH1	sp|O94760|DDAH1_HUMAN N(G),N(G)-dimethylarginine dimethylaminohydrolase 1 OS=Homo sapiens OX=9606 GN=DDAH1 PE=1 SV=3	2	2	8.1	8.1		0.737375	1.50253e+06	20601002	4774866	3.52475e+06	31.121	0.002501	1.9122	0	20.519	24.2962	22.187	21.7491	22.4076	21.9681	-0.43953	0.737375	0.854601	0.0682366	0.878251	NO		Other / potential client / background
P49792;P0DJD0;P0DJD1;Q99666;O14715	P49792	E3 SUMO-protein ligase RanBP2	RANBP2	sp|P49792|RBP2_HUMAN E3 SUMO-protein ligase RanBP2 OS=Homo sapiens OX=9606 GN=RANBP2 PE=1 SV=2	21	14	9.6	7.3		0.728425	63369024	57772984	35478988	54751972	358.2	0	61.103	24	25.9173	25.7839	25.0805	25.7064	25.8506	25.3934	-0.457149	0.728425	0.374343	0.42673	0.465221	NO		Other / potential client / background
Q9UN86	Q9UN86	Ras GTPase-activating protein-binding protein 2	G3BP2	sp|Q9UN86|G3BP2_HUMAN Ras GTPase-activating protein-binding protein 2 OS=Homo sapiens OX=9606 GN=G3BP2 PE=1 SV=2	9	8	21.2	18.7		0.727542	182249968	141710096	108169952	126379984	54.12	0	27.454	28	27.4413	27.0784	26.6887	26.9132	27.2599	26.801	-0.458897	0.727542	0.189297	0.722856	0.313028	NO		Other / potential client / background
P14635	P14635	G2/mitotic-specific cyclin-B1	CCNB1	sp|P14635|CCNB1_HUMAN G2/mitotic-specific cyclin-B1 OS=Homo sapiens OX=9606 GN=CCNB1 PE=1 SV=1	2	2	8.1	8.1		0.721088	30558014	441932	3.38716e+06	2.07311e+06	48.337	0.002907	1.89	1	24.865	18.7535	21.6916	20.9834	21.8093	21.3375	-0.471753	0.721088	0.902624	0.044493	0.918129	NO		Other / potential client / background
Q9Y265	Q9Y265	RuvB-like 1	RUVBL1	sp|Q9Y265|RUVB1_HUMAN RuvB-like 1 OS=Homo sapiens OX=9606 GN=RUVBL1 PE=1 SV=1	16	16	47.8	47.8		0.720654	301620160	263900016	172200064	240059952	50.227	0	103.25	64	28.1682	27.9754	27.3595	27.8388	28.0718	27.5992	-0.472622	0.720654	0.269872	0.568842	0.381143	NO		Other / potential client / background
Q6NXE6	Q6NXE6	Armadillo repeat-containing protein 6	ARMC6	sp|Q6NXE6|ARMC6_HUMAN Armadillo repeat-containing protein 6 OS=Homo sapiens OX=9606 GN=ARMC6 PE=1 SV=2	3	3	7.6	7.6		0.720407	4.0811e+06	5089003	5.98758e+06	1.80018e+06	54.141	0	7.8992	3	21.9605	22.279	22.5135	20.7797	22.1197	21.6466	-0.473115	0.720408	0.681779	0.166357	0.732412	NO		Other / potential client / background
Q9C0J8	Q9C0J8	pre-mRNA 3 end processing protein WDR33	WDR33	sp|Q9C0J8|WDR33_HUMAN pre-mRNA 3 end processing protein WDR33 OS=Homo sapiens OX=9606 GN=WDR33 PE=1 SV=2	4	4	4.8	4.8		0.720047	15648002	10353995	3.87034e+06	21704006	145.89	0	5.9229	4	23.8995	23.3037	21.884	24.3715	23.6016	23.1277	-0.473837	0.720047	0.769043	0.114049	0.804668	NO		Other / potential client / background
Q01469;A8MUU1	Q01469	Fatty acid-binding protein, epidermal	FABP5	sp|Q01469|FABP5_HUMAN Fatty acid-binding protein 5 OS=Homo sapiens OX=9606 GN=FABP5 PE=1 SV=3	8	8	71.1	71.1		0.718857	433769760	437869856	325149792	301859904	15.164	0	58.115	39	28.6924	28.7059	28.2765	28.1693	28.6991	28.2229	-0.476224	0.718857	0.0675091	1.17064	0.200095	NO		Other / potential client / background
P62330	P62330	ADP-ribosylation factor 6	ARF6	sp|P62330|ARF6_HUMAN ADP-ribosylation factor 6 OS=Homo sapiens OX=9606 GN=ARF6 PE=1 SV=2	2	2	12.6	12.6		0.718146	8.2632e+06	13935005	7704601	7707800	20.082	0	5.0418	5	22.9783	23.7322	22.8773	22.8779	23.3552	22.8776	-0.477652	0.718146	0.425345	0.371259	0.510647	NO		Other / potential client / background
Q92600	Q92600	Cell differentiation protein RCD1 homolog	RQCD1	sp|Q92600|CNOT9_HUMAN CCR4-NOT transcription complex subunit 9 OS=Homo sapiens OX=9606 GN=CNOT9 PE=1 SV=1	2	2	6.4	6.4		0.71706	7.7111e+06	10799006	5.8058e+06	7374782	33.631	0.0012804	2.145	2	22.8785	23.3644	22.4691	22.8142	23.1215	22.6416	-0.479834	0.71706	0.261684	0.582222	0.374026	NO		Other / potential client / background
P07686	P07686	Beta-hexosaminidase subunit beta;Beta-hexosaminidase subunit beta chain B;Beta-hexosaminidase subunit beta chain A	HEXB	sp|P07686|HEXB_HUMAN Beta-hexosaminidase subunit beta OS=Homo sapiens OX=9606 GN=HEXB PE=1 SV=3	5	5	12.1	12.1		0.716644	26731988	18457000	16260006	15584001	63.111	0	7.8007	6	24.6721	24.1377	23.9548	23.8936	24.4049	23.9242	-0.480671	0.716644	0.319926	0.49495	0.419987	NO		Other / potential client / background
Q9NS86	Q9NS86	LanC-like protein 2	LANCL2	sp|Q9NS86|LANC2_HUMAN LanC-like protein 2 OS=Homo sapiens OX=9606 GN=LANCL2 PE=1 SV=1	4	4	13.8	13.8		0.716307	14304996	19091008	31898996	4.39277e+06	50.854	0	11.772	6	23.77	24.1864	24.927	22.0667	23.9782	23.4969	-0.48135	0.716307	0.793562	0.100419	0.825591	NO		Other / potential client / background
P49189	P49189	4-trimethylaminobutyraldehyde dehydrogenase	ALDH9A1	sp|P49189|AL9A1_HUMAN 4-trimethylaminobutyraldehyde dehydrogenase OS=Homo sapiens OX=9606 GN=ALDH9A1 PE=1 SV=3	9	9	21.1	21.1		0.716299	43141004	59534036	35335980	37292984	53.801	0	28.914	14	25.3626	25.8272	25.0746	25.1524	25.5949	25.1135	-0.481366	0.716299	0.279251	0.554006	0.386666	NO		Other / potential client / background
Q9H0U4;Q92928	Q9H0U4;Q92928	Ras-related protein Rab-1B;Putative Ras-related protein Rab-1C	RAB1B;RAB1C	sp|Q9H0U4|RAB1B_HUMAN Ras-related protein Rab-1B OS=Homo sapiens OX=9606 GN=RAB1B PE=1 SV=1;sp|Q92928|RAB1C_HUMAN Putative Ras-related protein Rab-1C OS=Homo sapiens OX=9606 GN=RAB1C PE=5 SV=2	7	2	38.8	13.4		0.712889	10017000	5.2984e+06	9703305	2.77976e+06	22.171	0	6.4028	9	23.2559	22.3371	23.21	21.4065	22.7965	22.3083	-0.488251	0.712889	0.690966	0.160544	0.740296	NO		Other / potential client / background
Q9NYU2	Q9NYU2	UDP-glucose:glycoprotein glucosyltransferase 1	UGGT1	sp|Q9NYU2|UGGG1_HUMAN UDP-glucose:glycoprotein glucosyltransferase 1 OS=Homo sapiens OX=9606 GN=UGGT1 PE=1 SV=3	4	4	3.9	3.9		0.709803	3.73937e+06	16822992	1.60403e+06	19758988	177.19	0	7.5734	4	21.8344	24.0039	20.6133	24.236	22.9191	22.4246	-0.494508	0.709803	0.840785	0.0753151	0.866084	NO		Other / potential client / background
Q13144	Q13144	Translation initiation factor eIF-2B subunit epsilon	EIF2B5	sp|Q13144|EI2BE_HUMAN Translation initiation factor eIF-2B subunit epsilon OS=Homo sapiens OX=9606 GN=EIF2B5 PE=1 SV=3	2	2	3.6	3.6		0.708799	14239991	1.44829e+06	18195000	569457	80.379	0.0012842	2.1814	2	23.7634	20.4659	24.117	19.1192	22.1147	21.6181	-0.496551	0.708799	0.885566	0.0527789	0.903294	NO		Ribosomal / translation
Q92979	Q92979	Ribosomal RNA small subunit methyltransferase NEP1	EMG1	sp|Q92979|NEP1_HUMAN Ribosomal RNA small subunit methyltransferase NEP1 OS=Homo sapiens OX=9606 GN=EMG1 PE=1 SV=4	7	7	37.7	37.7		0.707296	47904016	68372040	28598986	57293032	26.72	0	17.195	13	25.5136	26.0269	24.7695	25.7719	25.7703	25.2707	-0.499615	0.707296	0.494656	0.305697	0.574651	NO		Ribosomal / translation
Q68E01	Q68E01	Integrator complex subunit 3	INTS3	sp|Q68E01|INT3_HUMAN Integrator complex subunit 3 OS=Homo sapiens OX=9606 GN=INTS3 PE=1 SV=1	2	2	2.7	2.7		0.703731	5038599	4.269e+06	2.35036e+06	4532272	118.07	0	4.3176	2	22.2646	22.0255	21.1644	22.1118	22.145	21.6381	-0.506904	0.703731	0.472358	0.325729	0.553442	NO		Other / potential client / background
P84103	P84103	Serine/arginine-rich splicing factor 3	SRSF3	sp|P84103|SRSF3_HUMAN Serine/arginine-rich splicing factor 3 OS=Homo sapiens OX=9606 GN=SRSF3 PE=1 SV=1	10	9	45.7	45.7		0.70173	153619904	164980032	71038984	175679952	19.329	0	38.331	13	27.1948	27.2977	26.0821	27.3884	27.2463	26.7352	-0.511012	0.70173	0.576993	0.238829	0.643413	NO		Other / potential client / background
P24844	P24844	Myosin regulatory light polypeptide 9	MYL9	sp|P24844|MYL9_HUMAN Myosin regulatory light polypeptide 9 OS=Homo sapiens OX=9606 GN=MYL9 PE=1 SV=4	6	1	44.8	6.4		0.701289	2.25447e+06	4440400	2.48551e+06	1.98082e+06	19.827	0.00043592	2.3424	1	21.1044	22.0823	21.2451	20.9177	21.5933	21.0814	-0.511918	0.70129	0.47711	0.321381	0.558114	NO		Other / potential client / background
P11717	P11717	Cation-independent mannose-6-phosphate receptor	IGF2R	sp|P11717|MPRI_HUMAN Cation-independent mannose-6-phosphate receptor OS=Homo sapiens OX=9606 GN=IGF2R PE=1 SV=3	8	8	3.9	3.9		0.700983	17497992	22353002	6.97466e+06	27555984	274.37	0	14.737	8	24.0607	24.414	22.7337	24.7159	24.2373	23.7248	-0.512548	0.700983	0.696088	0.157336	0.744692	NO		Other / potential client / background
P23434	P23434	Glycine cleavage system H protein, mitochondrial	GCSH	sp|P23434|GCSH_HUMAN Glycine cleavage system H protein, mitochondrial OS=Homo sapiens OX=9606 GN=GCSH PE=1 SV=2	2	2	17.3	17.3		0.6953	8761498	9083403	2.27269e+06	16928994	18.884	0	9.7737	3	23.0627	23.1148	21.116	24.013	23.0888	22.5645	-0.524293	0.6953	0.778915	0.10851	0.812668	NO		Mitochondrial / metabolic
P67870	P67870	Casein kinase II subunit beta	CSNK2B	sp|P67870|CSK2B_HUMAN Casein kinase II subunit beta OS=Homo sapiens OX=9606 GN=CSNK2B PE=1 SV=1	3	3	22.3	22.3		0.686601	25825988	15809992	12337993	15601008	24.942	0	7.9494	5	24.6223	23.9143	23.5566	23.8951	24.2683	23.7259	-0.542457	0.686601	0.343211	0.464439	0.4413	NO		Other / potential client / background
O95453	O95453	Poly(A)-specific ribonuclease PARN	PARN	sp|O95453|PARN_HUMAN Poly(A)-specific ribonuclease PARN OS=Homo sapiens OX=9606 GN=PARN PE=1 SV=1	2	2	3.4	3.4		0.686094	3.656e+06	1.72064e+06	1.39705e+06	2.11959e+06	73.45	0.001287	2.2138	2	21.8018	20.7145	20.414	21.0154	21.2582	20.7147	-0.543521	0.686095	0.495407	0.305038	0.575218	NO		Other / potential client / background
Q8TDN6	Q8TDN6	Ribosome biogenesis protein BRX1 homolog	BRIX1	sp|Q8TDN6|BRX1_HUMAN Ribosome biogenesis protein BRX1 homolog OS=Homo sapiens OX=9606 GN=BRIX1 PE=1 SV=2	7	7	19.5	19.5		0.685711	81885008	89449016	74793040	46047004	41.401	0	15.905	19	26.2871	26.4146	26.1564	25.4566	26.3508	25.8065	-0.544327	0.685711	0.357316	0.446947	0.451719	NO		Ribosomal / translation
O15027	O15027	Protein transport protein Sec16A	SEC16A	sp|O15027|SC16A_HUMAN Protein transport protein Sec16A OS=Homo sapiens OX=9606 GN=SEC16A PE=1 SV=4	8	8	4.2	4.2		0.685512	39434004	44539992	23393010	35282996	251.89	0	14.182	6	25.2329	25.4086	24.4796	25.0725	25.3208	24.776	-0.544745	0.685512	0.299753	0.523236	0.404425	NO		Other / potential client / background
Q9H307	Q9H307	Pinin	PNN	sp|Q9H307|PININ_HUMAN Pinin OS=Homo sapiens OX=9606 GN=PNN PE=1 SV=5	4	4	6.3	6.3		0.684679	9519605	9967895	1.61593e+06	27527982	81.627	0	4.9664	5	23.1825	23.2489	20.6239	24.7144	23.2157	22.6692	-0.5465	0.684679	0.833777	0.0789499	0.859674	NO		Other / potential client / background
P45974	P45974	Ubiquitin carboxyl-terminal hydrolase 5	USP5	sp|P45974|UBP5_HUMAN Ubiquitin carboxyl-terminal hydrolase 5 OS=Homo sapiens OX=9606 GN=USP5 PE=1 SV=2	13	13	18.8	18.8		0.684328	137120096	110230056	100599992	70361040	95.785	0	72.497	23	27.0309	26.7159	26.5841	26.0683	26.8734	26.3262	-0.547239	0.684328	0.23738	0.624556	0.354432	NO		Other / potential client / background
P17858	P17858	ATP-dependent 6-phosphofructokinase, liver type	PFKL	sp|P17858|PFKAL_HUMAN ATP-dependent 6-phosphofructokinase, liver type OS=Homo sapiens OX=9606 GN=PFKL PE=1 SV=6	5	1	8.1	2.2		0.680779	1.12546e+06	11957999	2.66813e+06	2.33774e+06	85.018	0	3.4922	1	20.1021	23.5115	21.3474	21.1567	21.8068	21.252	-0.554741	0.680779	0.799744	0.0970489	0.830839	NO		Other / potential client / background
Q13057	Q13057	Bifunctional coenzyme A synthase;Phosphopantetheine adenylyltransferase;Dephospho-CoA kinase	COASY	sp|Q13057|COASY_HUMAN Bifunctional coenzyme A synthase OS=Homo sapiens OX=9606 GN=COASY PE=1 SV=4	3	3	7.1	7.1		0.680119	7858200	5906803	3.77155e+06	5.69279e+06	62.328	0	4.5275	4	22.9058	22.4939	21.8467	22.4407	22.6999	22.1437	-0.556142	0.680119	0.278196	0.555649	0.386511	NO		Other / potential client / background
Q8NEZ5	Q8NEZ5	F-box only protein 22	FBXO22	sp|Q8NEZ5|FBX22_HUMAN F-box only protein 22 OS=Homo sapiens OX=9606 GN=FBXO22 PE=1 SV=1	2	2	5.7	5.7		0.679796	6.1988e+06	3.2582e+06	7403150	1260741	44.508	0	4.2541	2	22.5636	21.6356	22.8197	20.2658	22.0996	21.5428	-0.556825	0.679796	0.740707	0.130354	0.779485	NO		Other / potential client / background
P61011	P61011	Signal recognition particle 54 kDa protein	SRP54	sp|P61011|SRP54_HUMAN Signal recognition particle 54 kDa protein OS=Homo sapiens OX=9606 GN=SRP54 PE=1 SV=1	3	3	9.9	9.9		0.678163	6.4871e+06	2.95287e+06	1.88692e+06	4.66884e+06	55.704	0	2.7696	2	22.6291	21.4937	20.8476	22.1546	22.0614	21.5011	-0.560297	0.678163	0.584978	0.23286	0.650603	NO		Other / potential client / background
P62913	P62913	60S ribosomal protein L11	RPL11	sp|P62913|RL11_HUMAN 60S ribosomal protein L11 OS=Homo sapiens OX=9606 GN=RPL11 PE=1 SV=2	6	6	29.8	29.8		0.678069	656500224	627300224	349400000	541919744	20.252	0	32.172	36	29.2902	29.2246	28.3803	29.0135	29.2574	28.6969	-0.560496	0.678069	0.32485	0.488317	0.424056	NO		Ribosomal / translation
Q86V48	Q86V48	Leucine zipper protein 1	LUZP1	sp|Q86V48|LUZP1_HUMAN Leucine zipper protein 1 OS=Homo sapiens OX=9606 GN=LUZP1 PE=1 SV=2	4	4	4.7	4.7		0.675121	14993000	9610095	2.52652e+06	25993010	120.27	0	9.4067	10	23.8378	23.1961	21.2687	24.6316	23.517	22.9502	-0.566781	0.675122	0.793505	0.100451	0.825591	NO		Other / potential client / background
P56537	P56537	Eukaryotic translation initiation factor 6	EIF6	sp|P56537|IF6_HUMAN Eukaryotic translation initiation factor 6 OS=Homo sapiens OX=9606 GN=EIF6 PE=1 SV=1	7	7	52.2	52.2		0.675084	250420000	165950000	138810000	136439984	26.599	0	108.61	22	27.8998	27.3062	27.0485	27.0237	27.603	27.0361	-0.56686	0.675084	0.306627	0.51339	0.408153	NO		Ribosomal / translation
Q9NZZ3	Q9NZZ3	Charged multivesicular body protein 5	CHMP5	sp|Q9NZZ3|CHMP5_HUMAN Charged multivesicular body protein 5 OS=Homo sapiens OX=9606 GN=CHMP5 PE=1 SV=1	2	2	15.5	15.5		0.674951	8033904	2.5068e+06	3.04882e+06	3.00926e+06	24.57	0	5.3721	2	22.9377	21.2574	21.5398	21.521	22.0975	21.5304	-0.567144	0.674951	0.621972	0.206229	0.68069	NO		Other / potential client / background
Q96B26	Q96B26	Exosome complex component RRP43	EXOSC8	sp|Q96B26|EXOS8_HUMAN Exosome complex component RRP43 OS=Homo sapiens OX=9606 GN=EXOSC8 PE=1 SV=1	2	2	10.1	10.1		0.674902	679297	10392999	1.93048e+06	1.66578e+06	30.039	0	6.4326	2	19.3737	23.3091	20.8805	20.6678	21.3414	20.7741	-0.56725	0.674902	0.821354	0.0854696	0.850065	NO		Other / potential client / background
P62304	P62304	Small nuclear ribonucleoprotein E	SNRPE	sp|P62304|RUXE_HUMAN Small nuclear ribonucleoprotein E OS=Homo sapiens OX=9606 GN=SNRPE PE=1 SV=1	3	3	29.3	29.3		0.673734	72752008	96317056	49550000	64192000	10.803	0	25.916	21	26.1165	26.5213	25.5624	25.9359	26.3189	25.7491	-0.56975	0.673734	0.175272	0.756287	0.303095	NO		Other / potential client / background
P46459	P46459	Vesicle-fusing ATPase	NSF	sp|P46459|NSF_HUMAN Vesicle-fusing ATPase OS=Homo sapiens OX=9606 GN=NSF PE=1 SV=3	18	17	25.4	24.5		0.671542	126230032	173039904	94952952	103740000	82.593	0	44.268	32	26.9115	27.3665	26.5007	26.6284	27.139	26.5646	-0.574451	0.671542	0.220439	0.656712	0.338658	NO		Other / potential client / background
P46782	P46782	40S ribosomal protein S5;40S ribosomal protein S5, N-terminally processed	RPS5	sp|P46782|RS5_HUMAN 40S ribosomal protein S5 OS=Homo sapiens OX=9606 GN=RPS5 PE=1 SV=4	10	10	44.6	44.6		0.669464	455370176	482809888	244100144	403670272	22.876	0	73.975	44	28.7625	28.8469	27.8629	28.5886	28.8047	28.2258	-0.578922	0.669464	0.353612	0.451473	0.448359	NO		Ribosomal / translation
P08708	P08708	40S ribosomal protein S17	RPS17	sp|P08708|RS17_HUMAN 40S ribosomal protein S17 OS=Homo sapiens OX=9606 GN=RPS17 PE=1 SV=2	4	4	48.9	48.9		0.668451	22879008	28675010	16090000	18218998	15.55	0	7.1514	8	24.4475	24.7733	23.9397	24.1189	24.6104	24.0293	-0.581105	0.668451	0.121116	0.916797	0.24937	NO		Ribosomal / translation
Q13642	Q13642	Four and a half LIM domains protein 1	FHL1	sp|Q13642|FHL1_HUMAN Four and a half LIM domains protein 1 OS=Homo sapiens OX=9606 GN=FHL1 PE=1 SV=4	4	4	14.2	14.2		0.66711	58917968	35332988	32301994	28681000	36.263	0	9.9962	7	25.8122	25.0745	24.9451	24.7736	25.4434	24.8594	-0.584002	0.66711	0.348555	0.457728	0.445297	NO		Other / potential client / background
O14776	O14776	Transcription elongation regulator 1	TCERG1	sp|O14776|TCRG1_HUMAN Transcription elongation regulator 1 OS=Homo sapiens OX=9606 GN=TCERG1 PE=1 SV=2	9	9	8.5	8.5		0.666068	95236960	137939936	25711008	226680112	123.9	0	15.388	12	26.505	27.0395	24.6159	27.7561	26.7722	26.186	-0.586259	0.666068	0.772812	0.111926	0.807714	NO		Ribosomal / translation
Q14974	Q14974	Importin subunit beta-1	KPNB1	sp|Q14974|IMB1_HUMAN Importin subunit beta-1 OS=Homo sapiens OX=9606 GN=KPNB1 PE=1 SV=2	25	25	36.1	36.1		0.663853	969080512	779999744	556559936	598530240	97.169	0	158.27	95	29.852	29.5389	29.052	29.1568	29.6955	29.1044	-0.591064	0.663853	0.136738	0.864111	0.26234	NO		Other / potential client / background
P23396	P23396	40S ribosomal protein S3	RPS3	sp|P23396|RS3_HUMAN 40S ribosomal protein S3 OS=Homo sapiens OX=9606 GN=RPS3 PE=1 SV=2	19	19	78.2	78.2		0.660179	1626099328	1760898944	967870528	1289400576	26.688	0	67.318	78	30.5988	30.7137	29.8502	30.2641	30.6562	30.0571	-0.59907	0.660179	0.191568	0.717676	0.314402	NO		Ribosomal / translation
P48729;Q8N752	P48729	Casein kinase I isoform alpha	CSNK1A1	sp|P48729|KC1A_HUMAN Casein kinase I isoform alpha OS=Homo sapiens OX=9606 GN=CSNK1A1 PE=1 SV=2	3	3	11	11		0.658585	18060000	21475008	14808004	11360004	38.914	0	4.8199	6	24.1063	24.3562	23.8199	23.4375	24.2312	23.6287	-0.602558	0.658585	0.138106	0.859787	0.26404	NO		Other / potential client / background
O00505	O00505	Importin subunit alpha-4	KPNA3	sp|O00505|IMA4_HUMAN Importin subunit alpha-4 OS=Homo sapiens OX=9606 GN=KPNA3 PE=1 SV=2	7	3	13.8	6.9		0.656216	28029010	18666002	15148991	14872002	57.81	0	10.63	5	24.7404	24.1539	23.8527	23.8261	24.4472	23.8394	-0.607757	0.656216	0.285656	0.544156	0.392151	NO		Other / potential client / background
P52907	P52907	F-actin-capping protein subunit alpha-1	CAPZA1	sp|P52907|CAZA1_HUMAN F-actin-capping protein subunit alpha-1 OS=Homo sapiens OX=9606 GN=CAPZA1 PE=1 SV=3	13	11	65.7	59.8		0.655637	205650000	238659968	123609968	170679888	32.922	0	114.94	44	27.6156	27.8304	26.8812	27.3467	27.723	27.114	-0.60903	0.655637	0.191439	0.71797	0.314402	NO		Cytoskeletal / structural
P68371	P68371	Tubulin beta-4B chain	TUBB4B	sp|P68371|TBB4B_HUMAN Tubulin beta-4B chain OS=Homo sapiens OX=9606 GN=TUBB4B PE=1 SV=1	26	2	67.9	3.6		0.654941	292759968	370870208	203120032	229290016	49.83	0	323.31	11	28.1251	28.4663	27.5978	27.7726	28.2957	27.6852	-0.610563	0.654941	0.124019	0.906512	0.251831	NO		Cytoskeletal / structural
Q09666;P48552	Q09666	Neuroblast differentiation-associated protein AHNAK	AHNAK	sp|Q09666|AHNK_HUMAN Neuroblast differentiation-associated protein AHNAK OS=Homo sapiens OX=9606 GN=AHNAK PE=1 SV=2	247	247	67.2	67.2		0.654923	9523808256	8757188608	5620004864	6365299200	629.09	0	323.31	855	33.1489	33.0278	32.3879	32.5676	33.0884	32.4778	-0.610603	0.654923	0.0400669	1.39721	0.187421	NO		Other / potential client / background
P09601	P09601	Heme oxygenase 1	HMOX1	sp|P09601|HMOX1_HUMAN Heme oxygenase 1 OS=Homo sapiens OX=9606 GN=HMOX1 PE=1 SV=1	3	3	12.5	12.5		0.654908	18317006	17975010	8815002	16019998	32.818	0	4.5077	3	24.1267	24.0995	23.0715	23.9334	24.1131	23.5025	-0.610635	0.654909	0.39104	0.407779	0.479445	NO		Other / potential client / background
Q6NYC1	Q6NYC1	Bifunctional arginine demethylase and lysyl-hydroxylase JMJD6	JMJD6	sp|Q6NYC1|JMJD6_HUMAN Bifunctional arginine demethylase and lysyl-hydroxylase JMJD6 OS=Homo sapiens OX=9606 GN=JMJD6 PE=1 SV=1	2	2	8.2	8.2		0.654085	3.9756e+06	3.8849e+06	2.464e+06	2.6817e+06	46.461	0	3.6177	2	21.9227	21.8894	21.2326	21.3547	21.9061	21.2936	-0.61245	0.654085	0.0485236	1.31405	0.191564	NO		Other / potential client / background
P42677;Q71UM5	P42677;Q71UM5	40S ribosomal protein S27;40S ribosomal protein S27-like	RPS27;RPS27L	sp|P42677|RS27_HUMAN 40S ribosomal protein S27 OS=Homo sapiens OX=9606 GN=RPS27 PE=1 SV=3;sp|Q71UM5|RS27L_HUMAN 40S ribosomal protein S27-like OS=Homo sapiens OX=9606 GN=RPS27L PE=1 SV=3	4	4	40.5	40.5		0.653444	173779952	284390080	126179976	167240000	9.461	0	12.222	15	27.3727	28.0833	26.9109	27.3173	27.728	27.1141	-0.613865	0.653444	0.301798	0.520284	0.404675	NO		Ribosomal / translation
Q13596	Q13596	Sorting nexin-1	SNX1	sp|Q13596|SNX1_HUMAN Sorting nexin-1 OS=Homo sapiens OX=9606 GN=SNX1 PE=1 SV=3	6	4	13.6	9.6		0.649989	5.724e+06	7373300	9143114	1.9502e+06	59.069	0	10.306	3	22.4486	22.8139	23.1243	20.8952	22.6312	22.0097	-0.621513	0.649989	0.675927	0.1701	0.727385	NO		Other / potential client / background
P00338;Q6ZMR3	P00338	L-lactate dehydrogenase A chain	LDHA	sp|P00338|LDHA_HUMAN L-lactate dehydrogenase A chain OS=Homo sapiens OX=9606 GN=LDHA PE=1 SV=2	27	26	60.5	60.5		0.648703	6783299072	8797408256	6389091840	3930502144	36.688	0	262.44	173	32.6593	33.0344	32.573	31.8721	32.8469	32.2225	-0.624371	0.648703	0.292363	0.534078	0.397621	NO		Other / potential client / background
P13861	P13861	cAMP-dependent protein kinase type II-alpha regulatory subunit	PRKAR2A	sp|P13861|KAP2_HUMAN cAMP-dependent protein kinase type II-alpha regulatory subunit OS=Homo sapiens OX=9606 GN=PRKAR2A PE=1 SV=2	5	5	17.1	17.1		0.648099	45182008	41721980	23307992	33971020	45.518	0	18.095	9	25.4292	25.3143	24.4743	25.0178	25.3718	24.7461	-0.625713	0.648099	0.24935	0.603191	0.36535	NO		Other / potential client / background
P20042	P20042	Eukaryotic translation initiation factor 2 subunit 2	EIF2S2	sp|P20042|IF2B_HUMAN Eukaryotic translation initiation factor 2 subunit 2 OS=Homo sapiens OX=9606 GN=EIF2S2 PE=1 SV=2	16	16	50.8	50.8		0.647963	252729888	263120000	150299920	185759968	38.388	0	92.358	43	27.913	27.9711	27.1633	27.4689	27.9421	27.3161	-0.626017	0.647963	0.141949	0.847867	0.268576	NO		Ribosomal / translation
Q14738	Q14738	Serine/threonine-protein phosphatase 2A 56 kDa regulatory subunit delta isoform	PPP2R5D	sp|Q14738|2A5D_HUMAN Serine/threonine-protein phosphatase 2A 56 kDa regulatory subunit delta isoform OS=Homo sapiens OX=9606 GN=PPP2R5D PE=1 SV=1	3	3	6.5	6.5		0.646777	4995697	6.0444e+06	5.98257e+06	2.1114e+06	69.991	0	4.611	3	22.2523	22.5272	22.5123	21.0098	22.3897	21.7611	-0.628659	0.646777	0.554475	0.256118	0.625568	NO		Other / potential client / background
P32969	P32969	60S ribosomal protein L9	RPL9	sp|P32969|RL9_HUMAN 60S ribosomal protein L9 OS=Homo sapiens OX=9606 GN=RPL9 PE=1 SV=1	9	9	54.7	54.7		0.645645	318010080	301729824	213840080	187050096	21.863	0	61.099	28	28.2445	28.1687	27.672	27.4788	28.2066	27.5754	-0.631186	0.645645	0.0651683	1.18596	0.198587	NO		Ribosomal / translation
P48506	P48506	Glutamate--cysteine ligase catalytic subunit	GCLC	sp|P48506|GSH1_HUMAN Glutamate--cysteine ligase catalytic subunit OS=Homo sapiens OX=9606 GN=GCLC PE=1 SV=2	11	11	20.3	20.3		0.644841	72860968	69305976	47589968	44121996	72.765	0	19.551	16	26.1186	26.0465	25.5042	25.395	26.0826	25.4496	-0.632985	0.644841	0.0164302	1.78436	0.160421	NO		Other / potential client / background
Q9Y6D6;Q9Y6D5	Q9Y6D6;Q9Y6D5	Brefeldin A-inhibited guanine nucleotide-exchange protein 1;Brefeldin A-inhibited guanine nucleotide-exchange protein 2	ARFGEF1;ARFGEF2	sp|Q9Y6D6|BIG1_HUMAN Brefeldin A-inhibited guanine nucleotide-exchange protein 1 OS=Homo sapiens OX=9606 GN=ARFGEF1 PE=1 SV=2;sp|Q9Y6D5|BIG2_HUMAN Brefeldin A-inhibited guanine nucleotide-exchange protein 2 OS=Homo sapiens OX=9606 GN=ARFGEF2 PE=1 SV=3	2	2	2.2	2.2		0.644708	4029590	8382300	4.4013e+06	3.18984e+06	208.76	0	2.9858	1	21.9422	22.9989	22.0695	21.6051	22.4706	21.8373	-0.633283	0.644708	0.428424	0.368126	0.513458	NO		Other / potential client / background
Q9BQ39	Q9BQ39	ATP-dependent RNA helicase DDX50	DDX50	sp|Q9BQ39|DDX50_HUMAN ATP-dependent RNA helicase DDX50 OS=Homo sapiens OX=9606 GN=DDX50 PE=1 SV=1	4	2	6.6	3		0.643661	4337916	3.3827e+06	2395999	2.5373e+06	82.564	0.00043725	2.3697	1	22.0486	21.6897	21.1922	21.2749	21.8692	21.2335	-0.635628	0.643661	0.160231	0.795254	0.287327	NO		Other / potential client / background
O00629	O00629	Importin subunit alpha-3	KPNA4	sp|O00629|IMA3_HUMAN Importin subunit alpha-3 OS=Homo sapiens OX=9606 GN=KPNA4 PE=1 SV=1	8	4	20.5	13.6		0.643291	33023982	25534014	20027008	17424006	57.886	0	27.004	8	24.977	24.6059	24.2554	24.0546	24.7915	24.155	-0.636456	0.643291	0.12869	0.890456	0.25656	NO		Other / potential client / background
Q96F63	Q96F63	Coiled-coil domain-containing protein 97	CCDC97	sp|Q96F63|CCD97_HUMAN Coiled-coil domain-containing protein 97 OS=Homo sapiens OX=9606 GN=CCDC97 PE=1 SV=1	2	2	15.2	15.2		0.642067	8462595	4.0452e+06	11280996	1.251e+06	38.946	0	2.4612	3	23.0127	21.9478	23.4274	20.2546	22.4802	21.841	-0.639205	0.642067	0.758217	0.120207	0.794858	NO		Other / potential client / background
Q13501	Q13501	Sequestosome-1	SQSTM1	sp|Q13501|SQSTM_HUMAN Sequestosome-1 OS=Homo sapiens OX=9606 GN=SQSTM1 PE=1 SV=1	12	12	49.5	49.5		0.641276	253100048	227900112	131649952	180180016	47.687	0	118.66	32	27.9151	27.7638	26.9721	27.4249	27.8395	27.1985	-0.640982	0.641276	0.189023	0.723485	0.313028	NO		Other / potential client / background
Q14247	Q14247	Src substrate cortactin	CTTN	sp|Q14247|SRC8_HUMAN Src substrate cortactin OS=Homo sapiens OX=9606 GN=CTTN PE=1 SV=2	28	28	54.2	54.2		0.639468	935170048	1081500672	630989952	655439616	61.585	0	227.52	105	29.8007	30.0104	29.233	29.2879	29.9055	29.2605	-0.645056	0.639468	0.0856148	1.06745	0.218033	NO		Cytoskeletal / structural
P60903	P60903	Protein S100-A10	S100A10	sp|P60903|S10AA_HUMAN Protein S100-A10 OS=Homo sapiens OX=9606 GN=S100A10 PE=1 SV=2	5	5	37.1	37.1		0.63693	270040096	270350144	189389904	156379920	11.203	0	20.32	29	28.0086	28.0103	27.4968	27.2205	28.0094	27.3586	-0.650794	0.63693	0.133155	0.875641	0.259246	NO		Other / potential client / background
Q8IUD2;O15083	Q8IUD2;O15083	ELKS/Rab6-interacting/CAST family member 1;ERC protein 2	ERC1;ERC2	sp|Q8IUD2|RB6I2_HUMAN ELKS/Rab6-interacting/CAST family member 1 OS=Homo sapiens OX=9606 GN=ERC1 PE=1 SV=1;sp|O15083|ERC2_HUMAN ERC protein 2 OS=Homo sapiens OX=9606 GN=ERC2 PE=1 SV=3	3	3	2.9	2.9		0.635429	8962599	4365699	1.81326e+06	8712902	128.08	0	6.7957	4	23.0955	22.0578	20.7902	23.0547	22.5766	21.9224	-0.654197	0.635429	0.670363	0.17369	0.723173	NO		Cytoskeletal / structural
P18077	P18077	60S ribosomal protein L35a	RPL35A	sp|P18077|RL35A_HUMAN 60S ribosomal protein L35a OS=Homo sapiens OX=9606 GN=RPL35A PE=1 SV=2	7	7	45.5	45.5		0.632308	603960128	588999744	369669888	384739872	12.538	0	16.105	25	29.1699	29.1337	28.4617	28.5193	29.1518	28.4905	-0.6613	0.632308	0.00560569	2.25137	0.160421	NO		Ribosomal / translation
Q16576	Q16576	Histone-binding protein RBBP7	RBBP7	sp|Q16576|RBBP7_HUMAN Histone-binding protein RBBP7 OS=Homo sapiens OX=9606 GN=RBBP7 PE=1 SV=1	11	4	27.8	15.3		0.631509	91478048	105690016	54157028	71196000	47.82	0	12.257	10	26.4469	26.6553	25.6906	26.0853	26.5511	25.888	-0.663124	0.631509	0.133537	0.8744	0.259246	NO		Other / potential client / background
O75608	O75608	Acyl-protein thioesterase 1	LYPLA1	sp|O75608|LYPA1_HUMAN Acyl-protein thioesterase 1 OS=Homo sapiens OX=9606 GN=LYPLA1 PE=1 SV=1	2	2	11.7	11.7		0.630964	8591605	1.40187e+06	974504	4.92049e+06	24.669	0.0065815	1.4302	1	23.0345	20.4189	19.8943	22.2304	21.7267	21.0623	-0.66437	0.630964	0.741617	0.129821	0.780068	NO		Other / potential client / background
Q27J81	Q27J81	Inverted formin-2	INF2	sp|Q27J81|INF2_HUMAN Inverted formin-2 OS=Homo sapiens OX=9606 GN=INF2 PE=1 SV=2	2	2	1.8	1.8		0.630541	4.9897e+06	3967702	2.21814e+06	3.54855e+06	135.62	0	3.7305	3	22.2505	21.9199	21.0809	21.7588	22.0852	21.4199	-0.665338	0.630541	0.264714	0.577223	0.376371	NO		Other / potential client / background
P61457	P61457	Pterin-4-alpha-carbinolamine dehydratase	PCBD1	sp|P61457|PHS_HUMAN Pterin-4-alpha-carbinolamine dehydratase OS=Homo sapiens OX=9606 GN=PCBD1 PE=1 SV=2	2	2	14.4	14.4		0.626184	4972397	5.5014e+06	4.17825e+06	2567127	11.999	0.0059055	1.5229	3	22.2455	22.3914	21.9945	21.2917	22.3184	21.6431	-0.675342	0.626184	0.295516	0.529419	0.400666	NO		Other / potential client / background
P07355;A6NMY6	P07355;A6NMY6	Annexin A2;Putative annexin A2-like protein	ANXA2;ANXA2P2	sp|P07355|ANXA2_HUMAN Annexin A2 OS=Homo sapiens OX=9606 GN=ANXA2 PE=1 SV=2;sp|A6NMY6|AXA2L_HUMAN Putative annexin A2-like protein OS=Homo sapiens OX=9606 GN=ANXA2P2 PE=5 SV=2	37	37	78.8	78.8		0.625959	12975008768	12809000960	9127991296	7134109184	38.604	0	323.31	285	33.595	33.5764	33.0877	32.7321	33.5857	32.9099	-0.675859	0.625959	0.162905	0.788066	0.288774	NO		Other / potential client / background
Q7Z4V5	Q7Z4V5	Hepatoma-derived growth factor-related protein 2	HDGFRP2	sp|Q7Z4V5|HDGR2_HUMAN Hepatoma-derived growth factor-related protein 2 OS=Homo sapiens OX=9606 GN=HDGFL2 PE=1 SV=1	3	2	4.8	3.6		0.625534	13626999	17702992	7404687	12747998	74.316	0	15.374	3	23.7	24.0775	22.82	23.6038	23.8887	23.2119	-0.67684	0.625534	0.304129	0.516942	0.406985	NO		Other / potential client / background
Q9NZL4	Q9NZL4	Hsp70-binding protein 1	HSPBP1	sp|Q9NZL4|HPBP1_HUMAN Hsp70-binding protein 1 OS=Homo sapiens OX=9606 GN=HSPBP1 PE=1 SV=2	4	4	15.6	15.6		0.623051	11849004	7064104	6.44008e+06	5045398	39.302	0	11.114	5	23.4983	22.7521	22.6186	22.2665	23.1252	22.4426	-0.682577	0.623051	0.28674	0.542511	0.39241	NO		Other / potential client / background
Q9BQG0	Q9BQG0	Myb-binding protein 1A	MYBBP1A	sp|Q9BQG0|MBB1A_HUMAN Myb-binding protein 1A OS=Homo sapiens OX=9606 GN=MYBBP1A PE=1 SV=2	22	22	20.6	20.6		0.622387	117080000	131289984	59329980	100359944	148.85	0	50.799	35	26.8029	26.9682	25.8223	26.5806	26.8856	26.2014	-0.684117	0.622386	0.311943	0.505925	0.41372	NO		Other / potential client / background
Q14126	Q14126	Desmoglein-2	DSG2	sp|Q14126|DSG2_HUMAN Desmoglein-2 OS=Homo sapiens OX=9606 GN=DSG2 PE=1 SV=2	3	3	3.6	3.6		0.620487	6.1411e+06	6526303	1.41889e+06	10874997	122.29	0	5.076	5	22.5501	22.6378	20.4363	23.3745	22.594	21.9054	-0.688528	0.620487	0.720983	0.142075	0.76395	NO		Cytoskeletal / structural
P40424;P40425	P40424;P40425	Pre-B-cell leukemia transcription factor 1;Pre-B-cell leukemia transcription factor 2	PBX1;PBX2	sp|P40424|PBX1_HUMAN Pre-B-cell leukemia transcription factor 1 OS=Homo sapiens OX=9606 GN=PBX1 PE=1 SV=1;sp|P40425|PBX2_HUMAN Pre-B-cell leukemia transcription factor 2 OS=Homo sapiens OX=9606 GN=PBX2 PE=1 SV=2	2	2	6.7	6.7		0.6197	8826395	7.2794e+06	5.02941e+06	4.90596e+06	46.625	0	10.452	4	23.0734	22.7954	22.262	22.2261	22.9344	22.244	-0.690358	0.6197	0.121631	0.914957	0.249759	NO		Other / potential client / background
Q9Y230	Q9Y230	RuvB-like 2	RUVBL2	sp|Q9Y230|RUVB2_HUMAN RuvB-like 2 OS=Homo sapiens OX=9606 GN=RUVBL2 PE=1 SV=3	21	21	50.1	50.1		0.618381	242950112	270920128	129059952	195020048	51.156	0	79.448	51	27.8561	28.0133	26.9435	27.539	27.9347	27.2413	-0.693432	0.618381	0.241158	0.617698	0.357253	NO		Other / potential client / background
P63162;P14678	P63162;P14678	Small nuclear ribonucleoprotein-associated protein N;Small nuclear ribonucleoprotein-associated proteins B and B	SNRPN;SNRPB	sp|P63162|RSMN_HUMAN Small nuclear ribonucleoprotein-associated protein N OS=Homo sapiens OX=9606 GN=SNRPN PE=1 SV=1;sp|P14678|RSMB_HUMAN Small nuclear ribonucleoprotein-associated proteins B and B OS=Homo sapiens OX=9606 GN=SNRPB PE=1 SV=2	4	4	15.4	15.4		0.617857	247670080	252339936	189320064	126019928	24.614	0	9.6384	28	27.8838	27.9108	27.4963	26.9091	27.8973	27.2027	-0.694654	0.617857	0.253967	0.595224	0.369483	NO		Other / potential client / background
P60660;P14649	P60660	Myosin light polypeptide 6	MYL6	sp|P60660|MYL6_HUMAN Myosin light polypeptide 6 OS=Homo sapiens OX=9606 GN=MYL6 PE=1 SV=2	9	9	60.3	60.3		0.616068	450870080	607569600	318649792	326280192	16.93	0	60.045	37	28.7481	29.1785	28.2474	28.2815	28.9633	28.2645	-0.698839	0.616068	0.188224	0.725326	0.313023	NO		Other / potential client / background
P24928	P24928	DNA-directed RNA polymerase II subunit RPB1	POLR2A	sp|P24928|RPB1_HUMAN DNA-directed RNA polymerase II subunit RPB1 OS=Homo sapiens OX=9606 GN=POLR2A PE=1 SV=2	6	6	4.7	4.7		0.615386	25509012	22966014	14474003	15328010	217.17	0	17.011	11	24.6045	24.453	23.787	23.8697	24.5288	23.8283	-0.700437	0.615386	0.0298237	1.52544	0.178417	NO		Other / potential client / background
P62269	P62269	40S ribosomal protein S18	RPS18	sp|P62269|RS18_HUMAN 40S ribosomal protein S18 OS=Homo sapiens OX=9606 GN=RPS18 PE=1 SV=3	9	9	52.6	52.6		0.612337	241159952	300570048	182470080	148950048	17.718	0	28.998	22	27.8454	28.1631	27.4431	27.1503	28.0043	27.2967	-0.707602	0.612337	0.0826476	1.08277	0.214297	NO		Ribosomal / translation
P27694	P27694	Replication protein A 70 kDa DNA-binding subunit;Replication protein A 70 kDa DNA-binding subunit, N-terminally processed	RPA1	sp|P27694|RFA1_HUMAN Replication protein A 70 kDa DNA-binding subunit OS=Homo sapiens OX=9606 GN=RPA1 PE=1 SV=2	16	16	30	30		0.611783	199850048	207079904	112210056	138040096	68.137	0	65.965	32	27.5743	27.6256	26.7416	27.0405	27.6	26.8911	-0.708908	0.611783	0.123813	0.907233	0.251831	NO		Other / potential client / background
P68366	P68366	Tubulin alpha-4A chain	TUBA4A	sp|P68366|TBA4A_HUMAN Tubulin alpha-4A chain OS=Homo sapiens OX=9606 GN=TUBA4A PE=1 SV=1	25	4	57.4	12.1		0.61087	219570032	343200160	168879952	166509968	49.924	0	52.817	16	27.7101	28.3545	27.3314	27.311	28.0323	27.3212	-0.711062	0.61087	0.270563	0.567732	0.381143	NO		Cytoskeletal / structural
P61978	P61978	Heterogeneous nuclear ribonucleoprotein K	HNRNPK	sp|P61978|HNRPK_HUMAN Heterogeneous nuclear ribonucleoprotein K OS=Homo sapiens OX=9606 GN=HNRNPK PE=1 SV=1	29	29	61.6	61.6		0.610757	2757799424	2569299712	1521999488	1736600576	50.976	0	261.4	120	31.3609	31.2587	30.5033	30.6936	31.3098	30.5985	-0.711329	0.610757	0.0418296	1.37852	0.187421	NO		Other / potential client / background
Q9BZF9	Q9BZF9	Uveal autoantigen with coiled-coil domains and ankyrin repeats	UACA	sp|Q9BZF9|UACA_HUMAN Uveal autoantigen with coiled-coil domains and ankyrin repeats OS=Homo sapiens OX=9606 GN=UACA PE=1 SV=2	2	2	1.3	1.3		0.60849	7970796	6630098	2.69154e+06	7269903	162.5	0	3.2705	2	22.9263	22.6606	21.36	22.7935	22.7934	22.0768	-0.716694	0.60849	0.496859	0.303767	0.576333	NO		Other / potential client / background
P19474	P19474	E3 ubiquitin-protein ligase TRIM21	TRIM21	sp|P19474|RO52_HUMAN E3 ubiquitin-protein ligase TRIM21 OS=Homo sapiens OX=9606 GN=TRIM21 PE=1 SV=1	3	3	5.9	5.9		0.608273	2.9187e+06	1.9569e+06	1.36917e+06	1.54347e+06	54.169	0	4.3362	3	21.4769	20.9001	20.3849	20.5577	21.1885	20.4713	-0.717209	0.608273	0.221609	0.654413	0.33978	NO		Other / potential client / background
P21283	P21283	V-type proton ATPase subunit C 1	ATP6V1C1	sp|P21283|VATC1_HUMAN V-type proton ATPase subunit C 1 OS=Homo sapiens OX=9606 GN=ATP6V1C1 PE=1 SV=4	5	5	13.9	13.9		0.608103	26786010	50803984	20482000	24568986	43.941	0	6.7447	5	24.675	25.5984	24.2879	24.5503	25.1367	24.4191	-0.717613	0.608103	0.350264	0.455604	0.445661	NO		Other / potential client / background
Q5VW36	Q5VW36	Focadhesin	FOCAD	sp|Q5VW36|FOCAD_HUMAN Focadhesin OS=Homo sapiens OX=9606 GN=FOCAD PE=1 SV=1	4	4	2.5	2.5		0.601937	8957399	6843001	8728201	2.54452e+06	200.07	0	3.9163	4	23.0946	22.7062	23.0573	21.279	22.9004	22.1681	-0.732315	0.601937	0.558947	0.252629	0.629318	NO		Other / potential client / background
P39019	P39019	40S ribosomal protein S19	RPS19	sp|P39019|RS19_HUMAN 40S ribosomal protein S19 OS=Homo sapiens OX=9606 GN=RPS19 PE=1 SV=2	11	11	60.7	60.7		0.599362	896699520	976059840	444960224	706610240	16.06	0	32.96	43	29.74	29.8624	28.7291	29.3963	29.8012	29.0627	-0.738502	0.599362	0.261472	0.582575	0.374026	NO		Ribosomal / translation
Q9NRW7	Q9NRW7	Vacuolar protein sorting-associated protein 45	VPS45	sp|Q9NRW7|VPS45_HUMAN Vacuolar protein sorting-associated protein 45 OS=Homo sapiens OX=9606 GN=VPS45 PE=1 SV=1	2	2	3.5	3.5		0.59842	3548598	5483702	2.47167e+06	2.81937e+06	65.076	0	2.8806	2	21.7588	22.3867	21.2371	21.4269	22.0728	21.332	-0.74077	0.59842	0.233645	0.631444	0.351276	NO		Other / potential client / background
Q9UII2	Q9UII2	ATPase inhibitor, mitochondrial	ATPIF1	sp|Q9UII2|ATIF1_HUMAN ATPase inhibitor, mitochondrial OS=Homo sapiens OX=9606 GN=ATP5IF1 PE=1 SV=1	3	3	16	16		0.595907	78149032	87564944	42812992	56759028	12.249	0	3.3751	7	26.2197	26.3839	25.3515	25.7583	26.3018	25.5549	-0.746841	0.595907	0.132239	0.878641	0.258231	NO		Mitochondrial / metabolic
Q9UPN9	Q9UPN9	E3 ubiquitin-protein ligase TRIM33	TRIM33	sp|Q9UPN9|TRI33_HUMAN E3 ubiquitin-protein ligase TRIM33 OS=Homo sapiens OX=9606 GN=TRIM33 PE=1 SV=3	3	3	2.9	2.9		0.594871	2341300	4226098	2.01067e+06	1.74141e+06	122.53	0	6.9439	3	21.1589	22.0109	20.9392	20.7318	21.5849	20.8355	-0.749351	0.594871	0.316935	0.499029	0.417728	NO		Other / potential client / background
Q9HCE1	Q9HCE1	Putative helicase MOV-10	MOV10	sp|Q9HCE1|MOV10_HUMAN Helicase MOV-10 OS=Homo sapiens OX=9606 GN=MOV10 PE=1 SV=2	4	4	3.9	3.9		0.593579	11411997	29499986	10353995	11456001	113.67	0	5.3292	4	23.444	24.8142	23.3037	23.4496	24.1291	23.3766	-0.752487	0.593579	0.468787	0.329025	0.549846	NO		Other / potential client / background
Q9Y3B4	Q9Y3B4	Splicing factor 3B subunit 6	SF3B6	sp|Q9Y3B4|SF3B6_HUMAN Splicing factor 3B subunit 6 OS=Homo sapiens OX=9606 GN=SF3B6 PE=1 SV=1	4	4	38.4	38.4		0.590014	36186008	53173976	24408014	27442988	14.585	0	15.935	13	25.1089	25.6642	24.5409	24.7099	25.3866	24.6254	-0.76118	0.590014	0.199518	0.700017	0.321057	NO		Other / potential client / background
P30153;P30154	P30153	Serine/threonine-protein phosphatase 2A 65 kDa regulatory subunit A alpha isoform	PPP2R1A	sp|P30153|2AAA_HUMAN Serine/threonine-protein phosphatase 2A 65 kDa regulatory subunit A alpha isoform OS=Homo sapiens OX=9606 GN=PPP2R1A PE=1 SV=4	28	28	53.8	53.8		0.588324	656750208	560899712	349150176	365180032	65.308	0	123.02	91	29.2908	29.0632	28.3793	28.444	29.177	28.4117	-0.765316	0.588324	0.0749971	1.12496	0.204631	NO		Other / potential client / background
Q14669	Q14669	E3 ubiquitin-protein ligase TRIP12	TRIP12	sp|Q14669|TRIPC_HUMAN E3 ubiquitin-protein ligase TRIP12 OS=Homo sapiens OX=9606 GN=TRIP12 PE=1 SV=1	4	4	2.5	2.5		0.588009	7379600	4.7233e+06	4.16938e+06	2.89052e+06	220.43	0	6.873	5	22.8151	22.1714	21.9914	21.4629	22.4932	21.7271	-0.766089	0.588009	0.211971	0.673723	0.330085	NO		Other / potential client / background
P31943	P31943	Heterogeneous nuclear ribonucleoprotein H;Heterogeneous nuclear ribonucleoprotein H, N-terminally processed	HNRNPH1	sp|P31943|HNRH1_HUMAN Heterogeneous nuclear ribonucleoprotein H OS=Homo sapiens OX=9606 GN=HNRNPH1 PE=1 SV=4	16	9	43.2	23.6		0.587791	267850176	272990016	126340056	199960000	49.229	0	161.97	41	27.9969	28.0243	26.9127	27.5751	28.0106	27.2439	-0.766625	0.587791	0.259134	0.586475	0.373304	NO		Other / potential client / background
Q9BVP2	Q9BVP2	Guanine nucleotide-binding protein-like 3	GNL3	sp|Q9BVP2|GNL3_HUMAN Guanine nucleotide-binding protein-like 3 OS=Homo sapiens OX=9606 GN=GNL3 PE=1 SV=2	8	8	17.5	17.5		0.585334	42820012	31336992	22034006	20864990	61.992	0	22.826	16	25.3518	24.9014	24.3932	24.3146	25.1266	24.3539	-0.772668	0.585334	0.171619	0.765435	0.298901	NO		Other / potential client / background
P29558;Q15434;Q6XE24	P29558	RNA-binding motif, single-stranded-interacting protein 1	RBMS1	sp|P29558|RBMS1_HUMAN RNA-binding motif, single-stranded-interacting protein 1 OS=Homo sapiens OX=9606 GN=RBMS1 PE=1 SV=3	3	3	9.9	9.9		0.584867	13963996	22931004	4.74213e+06	23097984	44.505	0	10.714	8	23.7352	24.4508	22.1771	24.4613	24.093	23.3192	-0.773819	0.584867	0.61973	0.207797	0.678575	NO		Cytoskeletal / structural
Q9NW13	Q9NW13	RNA-binding protein 28	RBM28	sp|Q9NW13|RBM28_HUMAN RNA-binding protein 28 OS=Homo sapiens OX=9606 GN=RBM28 PE=1 SV=3	2	2	2.5	2.5		0.581017	3169901	3.3022e+06	3.7407e+06	944659	85.737	0	2.8577	6	21.596	21.655	21.8349	19.8494	21.6255	20.8422	-0.783347	0.581017	0.574652	0.240595	0.642638	NO		Other / potential client / background
O00151	O00151	PDZ and LIM domain protein 1	PDLIM1	sp|O00151|PDLI1_HUMAN PDZ and LIM domain protein 1 OS=Homo sapiens OX=9606 GN=PDLIM1 PE=1 SV=4	12	12	56.8	56.8		0.581012	93401976	51206012	62481960	25839990	36.071	0	36.5	13	26.4769	25.6098	25.8969	24.6231	26.0434	25.26	-0.783361	0.581012	0.428297	0.368255	0.513458	NO		Other / potential client / background
Q9UPN3	Q9UPN3	Microtubule-actin cross-linking factor 1, isoforms 1/2/3/5	MACF1	sp|Q9UPN3|MACF1_HUMAN Microtubule-actin cross-linking factor 1, isoforms 1/2/3/5 OS=Homo sapiens OX=9606 GN=MACF1 PE=1 SV=4	4	3	0.6	0.5		0.580884	3961601	1.9863e+06	1.5698e+06	1691414	838.3	0	4.7489	2	21.9177	20.9217	20.5822	20.6898	21.4197	20.636	-0.783678	0.580884	0.357979	0.446143	0.452064	NO		Mitochondrial / metabolic
O60610	O60610	Protein diaphanous homolog 1	DIAPH1	sp|O60610|DIAP1_HUMAN Protein diaphanous homolog 1 OS=Homo sapiens OX=9606 GN=DIAPH1 PE=1 SV=2	18	18	15.6	15.6		0.578413	92491056	132850072	57760992	71170968	141.35	0	45.574	35	26.4628	26.9852	25.7836	26.0848	26.724	25.9342	-0.789828	0.578413	0.150199	0.823334	0.27865	NO		Other / potential client / background
Q8TCU6	Q8TCU6	Phosphatidylinositol 3,4,5-trisphosphate-dependent Rac exchanger 1 protein	PREX1	sp|Q8TCU6|PREX1_HUMAN Phosphatidylinositol 3,4,5-trisphosphate-dependent Rac exchanger 1 protein OS=Homo sapiens OX=9606 GN=PREX1 PE=1 SV=3	2	2	1.9	1.9		0.574878	20239014	15789000	4555593	23181992	186.2	0.0013004	2.2958	5	24.2706	23.9124	22.1192	24.4665	24.0915	23.2929	-0.798672	0.574878	0.618908	0.208374	0.678014	NO		Other / potential client / background
P28482;P27361	P28482	Mitogen-activated protein kinase 1	MAPK1	sp|P28482|MK01_HUMAN Mitogen-activated protein kinase 1 OS=Homo sapiens OX=9606 GN=MAPK1 PE=1 SV=3	12	12	40.6	40.6		0.570473	171549952	324419840	127119984	142479936	41.389	0	27.423	21	27.3541	28.2733	26.9216	27.0862	27.8137	27.0039	-0.809771	0.570473	0.321629	0.492645	0.421465	NO		Other / potential client / background
P35221	P35221	Catenin alpha-1	CTNNA1	sp|P35221|CTNA1_HUMAN Catenin alpha-1 OS=Homo sapiens OX=9606 GN=CTNNA1 PE=1 SV=1	19	13	30.5	22.4		0.56728	248790160	213380032	96268040	177459904	100.07	0	105.89	29	27.8904	27.6688	26.5206	27.4029	27.7796	26.9617	-0.817866	0.56728	0.301495	0.52072	0.404517	NO		Other / potential client / background
P42345	P42345	Serine/threonine-protein kinase mTOR	MTOR	sp|P42345|MTOR_HUMAN Serine/threonine-protein kinase mTOR OS=Homo sapiens OX=9606 GN=MTOR PE=1 SV=1	15	15	7.3	7.3		0.565618	151919904	292089984	110649976	128300008	288.89	0	27.253	25	27.1787	28.1218	26.7214	26.9349	27.6503	26.8282	-0.8221	0.565618	0.320909	0.493619	0.420773	NO		Other / potential client / background
P41223	P41223	Protein BUD31 homolog	BUD31	sp|P41223|BUD31_HUMAN Protein BUD31 homolog OS=Homo sapiens OX=9606 GN=BUD31 PE=1 SV=2	4	4	26.4	26.4		0.565163	16077008	13343007	7.19488e+06	9523205	17	0	4.6791	5	23.9385	23.6696	22.7785	23.183	23.804	22.9808	-0.82326	0.565163	0.0932249	1.03047	0.224919	NO		Other / potential client / background
Q9NWH9	Q9NWH9	SAFB-like transcription modulator	SLTM	sp|Q9NWH9|SLTM_HUMAN SAFB-like transcription modulator OS=Homo sapiens OX=9606 GN=SLTM PE=1 SV=2	3	3	4.6	4.6		0.564302	14637999	12553007	2.34709e+06	24929986	117.15	0	26.252	4	23.8032	23.5815	21.1624	24.5714	23.6924	22.8669	-0.825461	0.564302	0.712871	0.146989	0.757836	NO		Other / potential client / background
P35611	P35611	Alpha-adducin	ADD1	sp|P35611|ADDA_HUMAN Alpha-adducin OS=Homo sapiens OX=9606 GN=ADD1 PE=1 SV=2	2	2	3.8	3.8		0.563636	3.2658e+06	4.1801e+06	1.26339e+06	3.4327e+06	80.954	0	3.2137	1	21.639	21.9951	20.2689	21.7109	21.8171	20.9899	-0.827165	0.563636	0.449625	0.347149	0.53164	NO		Other / potential client / background
P23497	P23497	Nuclear autoantigen Sp-100	SP100	sp|P23497|SP100_HUMAN Nuclear autoantigen Sp-100 OS=Homo sapiens OX=9606 GN=SP100 PE=1 SV=3	4	2	6.3	4.2		0.561999	3.8277e+06	5146303	2.29119e+06	2.71545e+06	100.42	0	6.1361	2	21.868	22.2951	21.1277	21.3728	22.0816	21.2502	-0.831361	0.561999	0.105161	0.978146	0.232269	NO		Other / potential client / background
Q9UQE7	Q9UQE7	Structural maintenance of chromosomes protein 3	SMC3	sp|Q9UQE7|SMC3_HUMAN Structural maintenance of chromosomes protein 3 OS=Homo sapiens OX=9606 GN=SMC3 PE=1 SV=2	15	15	13.8	13.8		0.560644	54796000	96601944	23070000	72121008	141.54	0	26.912	24	25.7076	26.5255	24.4595	26.1039	26.1166	25.2817	-0.834843	0.560644	0.487631	0.311909	0.568718	NO		Other / potential client / background
P09543	P09543	2,3-cyclic-nucleotide 3-phosphodiesterase	CNP	sp|P09543|CN37_HUMAN 2,3-cyclic-nucleotide 3-phosphodiesterase OS=Homo sapiens OX=9606 GN=CNP PE=1 SV=2	2	2	4.3	4.3		0.560413	783869	11634999	2.80881e+06	1.01978e+06	47.578	0.0039888	1.6381	1	19.5803	23.472	21.4215	19.9598	21.5261	20.6907	-0.835437	0.560413	0.744656	0.128044	0.782889	NO		Other / potential client / background
P00491	P00491	Purine nucleoside phosphorylase	PNP	sp|P00491|PNPH_HUMAN Purine nucleoside phosphorylase OS=Homo sapiens OX=9606 GN=PNP PE=1 SV=2	12	12	48.4	48.4		0.559853	458260032	450410144	253010048	255699888	32.118	0	72.964	45	28.7716	28.7467	27.9146	27.9299	28.7591	27.9222	-0.83688	0.559853	0.000996352	3.00159	0.160421	NO		Other / potential client / background
P55735	P55735	Protein SEC13 homolog	SEC13	sp|P55735|SEC13_HUMAN Protein SEC13 homolog OS=Homo sapiens OX=9606 GN=SEC13 PE=1 SV=3	8	8	41.9	41.9		0.557411	134240096	134129920	71912968	77795040	35.54	0	85.596	26	27.0002	26.9991	26.0997	26.2132	26.9996	26.1565	-0.843186	0.557411	0.0427339	1.36923	0.187421	NO		Other / potential client / background
P53999	P53999	Activated RNA polymerase II transcriptional coactivator p15	SUB1	sp|P53999|TCP4_HUMAN Activated RNA polymerase II transcriptional coactivator p15 OS=Homo sapiens OX=9606 GN=SUB1 PE=1 SV=3	13	13	66.9	66.9		0.55655	1204700288	1209200000	652180032	691860416	14.395	0	113.82	69	30.166	30.1714	29.2807	29.3659	30.1687	29.3233	-0.845416	0.55655	0.0314128	1.50289	0.179422	NO		Other / potential client / background
Q16531	Q16531	DNA damage-binding protein 1	DDB1	sp|Q16531|DDB1_HUMAN DNA damage-binding protein 1 OS=Homo sapiens OX=9606 GN=DDB1 PE=1 SV=1	34	34	31.8	31.8		0.551442	408879776	452460256	233470032	240960128	126.97	0	105.83	71	28.6071	28.7532	27.7987	27.8442	28.6802	27.8214	-0.858718	0.551442	0.0372563	1.4288	0.187421	NO		Other / potential client / background
O94992	O94992	Protein HEXIM1	HEXIM1	sp|O94992|HEXI1_HUMAN Protein HEXIM1 OS=Homo sapiens OX=9606 GN=HEXIM1 PE=1 SV=1	2	2	8.6	8.6		0.551181	15582002	14600001	22344994	3093033	40.623	0	11.94	4	23.8934	23.7995	24.4134	21.5606	23.8464	22.987	-0.859401	0.551181	0.654773	0.183909	0.710202	NO		Other / potential client / background
Q14684	Q14684	Ribosomal RNA processing protein 1 homolog B	RRP1B	sp|Q14684|RRP1B_HUMAN Ribosomal RNA processing protein 1 homolog B OS=Homo sapiens OX=9606 GN=RRP1B PE=1 SV=3	2	2	3.3	3.3		0.550745	8923098	10173997	9926903	2.77393e+06	84.427	0	3.7343	4	23.0891	23.2784	23.2429	21.4035	23.1837	22.3232	-0.860542	0.550746	0.520224	0.283809	0.597073	NO		Ribosomal / translation
Q15382	Q15382	GTP-binding protein Rheb	RHEB	sp|Q15382|RHEB_HUMAN GTP-binding protein Rheb OS=Homo sapiens OX=9606 GN=RHEB PE=1 SV=1	6	6	32.1	32.1		0.550542	23759998	30440998	12639002	17344990	20.497	0	9.2077	8	24.502	24.8595	23.5914	24.048	24.6808	23.8197	-0.861074	0.550542	0.103813	0.983748	0.231921	NO		Other / potential client / background
P52943	P52943	Cysteine-rich protein 2	CRIP2	sp|P52943|CRIP2_HUMAN Cysteine-rich protein 2 OS=Homo sapiens OX=9606 GN=CRIP2 PE=1 SV=1	5	5	38.9	38.9		0.549458	46805016	25818000	17389992	20979006	22.492	0	32.244	5	25.4802	24.6219	24.0518	24.3224	25.051	24.1871	-0.863918	0.549458	0.272648	0.564398	0.382135	NO		Other / potential client / background
P40227;Q92526	P40227	T-complex protein 1 subunit zeta	CCT6A	sp|P40227|TCPZ_HUMAN T-complex protein 1 subunit zeta OS=Homo sapiens OX=9606 GN=CCT6A PE=1 SV=3	24	24	46	46		0.548174	1189000704	1341499520	688860352	695790080	58.024	0	137.72	85	30.1471	30.3212	29.3596	29.3741	30.2342	29.3669	-0.867294	0.548174	0.0620759	1.20708	0.197221	NO		Other / potential client / background
Q13263	Q13263	Transcription intermediary factor 1-beta	TRIM28	sp|Q13263|TIF1B_HUMAN Transcription intermediary factor 1-beta OS=Homo sapiens OX=9606 GN=TRIM28 PE=1 SV=5	22	22	37.8	37.8		0.547422	617439744	550670272	302029952	337350208	88.549	0	208.47	79	29.2017	29.0366	28.1701	28.3297	29.1192	28.2499	-0.869274	0.547422	0.0170541	1.76817	0.160421	NO		Other / potential client / background
P07437;A6NNZ2;CON__ENSEMBL:ENSBTAP00000025008;Q9H4B7	P07437	Tubulin beta chain	TUBB	sp|P07437|TBB5_HUMAN Tubulin beta chain OS=Homo sapiens OX=9606 GN=TUBB PE=1 SV=2	23	5	63.5	16.9		0.54268	810850176	785629824	421160128	445449952	49.67	0	91.973	35	29.5949	29.5493	28.6498	28.7307	29.5721	28.6902	-0.881826	0.54268	0.00751996	2.12378	0.160421	NO		Cytoskeletal / structural
P47914	P47914	60S ribosomal protein L29	RPL29	sp|P47914|RL29_HUMAN 60S ribosomal protein L29 OS=Homo sapiens OX=9606 GN=RPL29 PE=1 SV=2	2	2	15.7	15.7		0.539976	325560160	288640064	164490000	166570064	17.752	0	5.7247	7	28.2783	28.1047	27.2934	27.3116	28.1915	27.3025	-0.889033	0.539976	0.0594895	1.22556	0.195392	NO		Ribosomal / translation
P04792	P04792	Heat shock protein beta-1	HSPB1	sp|P04792|HSPB1_HUMAN Heat shock protein beta-1 OS=Homo sapiens OX=9606 GN=HSPB1 PE=1 SV=2	17	17	81.5	81.5		0.537919	1522699904	1418799232	717350144	871439872	22.782	0	150.68	74	30.504	30.402	29.4181	29.6988	30.453	29.5585	-0.89454	0.537919	0.0706538	1.15086	0.20125	NO		Other / potential client / background
Q99733	Q99733	Nucleosome assembly protein 1-like 4	NAP1L4	sp|Q99733|NP1L4_HUMAN Nucleosome assembly protein 1-like 4 OS=Homo sapiens OX=9606 GN=NAP1L4 PE=1 SV=1	7	6	23.7	21.1		0.535354	147189984	148149936	75088984	83230992	42.823	0	84.269	19	27.1331	27.1425	26.1621	26.3106	27.1378	26.2364	-0.901436	0.535354	0.0514756	1.2884	0.194678	NO		Other / potential client / background
Q14919	Q14919	Dr1-associated corepressor	DRAP1	sp|Q14919|NC2A_HUMAN Dr1-associated corepressor OS=Homo sapiens OX=9606 GN=DRAP1 PE=1 SV=3	2	2	10.2	10.2		0.533435	33664984	20759990	12284996	16188001	22.35	0.0012981	2.2791	3	25.0047	24.3073	23.5504	23.9484	24.656	23.7494	-0.906616	0.533435	0.18438	0.734287	0.311293	NO		Other / potential client / background
O60684;O15131	O60684;O15131	Importin subunit alpha-7;Importin subunit alpha-6	KPNA6;KPNA5	sp|O60684|IMA7_HUMAN Importin subunit alpha-7 OS=Homo sapiens OX=9606 GN=KPNA6 PE=1 SV=1;sp|O15131|IMA6_HUMAN Importin subunit alpha-6 OS=Homo sapiens OX=9606 GN=KPNA5 PE=1 SV=2	7	3	17.4	8		0.532169	18840994	24351994	5692812	22824990	60.029	0	46.645	5	24.1674	24.5375	22.4407	24.4441	24.3525	23.4424	-0.910044	0.532169	0.528006	0.277361	0.604105	NO		Other / potential client / background
Q9BXP5	Q9BXP5	Serrate RNA effector molecule homolog	SRRT	sp|Q9BXP5|SRRT_HUMAN Serrate RNA effector molecule homolog OS=Homo sapiens OX=9606 GN=SRRT PE=1 SV=1	20	20	23.2	23.2		0.531642	245580080	218439952	87319976	173640080	100.67	0	60.509	47	27.8716	27.7027	26.3798	27.3715	27.7871	26.8757	-0.911473	0.531642	0.310544	0.507877	0.412406	NO		Other / potential client / background
P0DMV9;P0DMV8	P0DMV9;P0DMV8	Heat shock 70 kDa protein 1B;Heat shock 70 kDa protein 1A	HSPA1B;HSPA1A	sp|P0DMV9|HS71B_HUMAN Heat shock 70 kDa protein 1B OS=Homo sapiens OX=9606 GN=HSPA1B PE=1 SV=1;sp|P0DMV8|HS71A_HUMAN Heat shock 70 kDa protein 1A OS=Homo sapiens OX=9606 GN=HSPA1A PE=1 SV=1	34	15	56	28.5		0.529246	924389760	1127999488	613980160	475690208	70.051	0	179.4	58	29.7839	30.0711	29.1936	28.8254	29.9275	29.0095	-0.917991	0.529246	0.0647402	1.18883	0.198587	NO		Other / potential client / background
Q9UDY4	Q9UDY4	DnaJ homolog subfamily B member 4	DNAJB4	sp|Q9UDY4|DNJB4_HUMAN DnaJ homolog subfamily B member 4 OS=Homo sapiens OX=9606 GN=DNAJB4 PE=1 SV=1	2	1	6.5	3		0.528768	5.012e+06	5573597	2636378	2962576	37.806	0.0055183	1.5418	2	22.257	22.4102	21.3301	21.4984	22.3336	21.4143	-0.919292	0.528768	0.0153654	1.81346	0.160421	NO		Other / potential client / background
P51114	P51114	Fragile X mental retardation syndrome-related protein 1	FXR1	sp|P51114|FXR1_HUMAN Fragile X mental retardation syndrome-related protein 1 OS=Homo sapiens OX=9606 GN=FXR1 PE=1 SV=3	11	9	20.1	17.6		0.528762	39594016	42087016	19050012	24457016	69.72	0	20.334	11	25.2388	25.3269	24.1833	24.5437	25.2828	24.3635	-0.919309	0.528762	0.107329	0.969282	0.233783	NO		Other / potential client / background
Q8WWY3	Q8WWY3	U4/U6 small nuclear ribonucleoprotein Prp31	PRPF31	sp|Q8WWY3|PRP31_HUMAN U4/U6 small nuclear ribonucleoprotein Prp31 OS=Homo sapiens OX=9606 GN=PRPF31 PE=1 SV=2	2	2	8.2	8.2		0.528654	7.1092e+06	8756206	2192075	7936401	55.455	0	3.6395	4	22.7613	23.0619	21.0639	22.9201	22.9116	21.992	-0.919605	0.528654	0.500476	0.300617	0.579568	NO		Other / potential client / background
[truncated: 1,157 more rows]

## Sheet: group_summary
Functional_group	TPR_MEEVD_binder	count
Cytoskeletal / structural	NO	82
Mitochondrial / metabolic	NO	179
[truncated: 3 more rows]

## Sheet: top30_annotated
Protein IDs	Majority protein IDs	Protein names	Gene names	Fasta headers	Peptides	Unique peptides	Sequence coverage [%]	Unique sequence coverage [%]	Potential contaminant	Ratio 'S' vs. 'C'	C1	C3	S1	S2	Mol. weight [kDa]	Q-value	Score	MS/MS count	log2_C1	log2_C3	log2_S1	log2_S2	log2_mean_control	log2_mean_sample	log2_FC_sample_vs_control	FC_sample_vs_control	p_value	minus_log10_p	q_value_BH	TPR_MEEVD_binder	TPR_notes	Functional_group
[truncated: 30 more rows]
