# Supplementary material for: Beyond a Passive Tether: Structural Insights into the Disordered Tail of Hsp90
Source: J Am Chem Soc. 2026 Apr 9;148(15):16469–81. doi: 10.1021/jacs.6c04189 (PMC13107436; doi:10.1021/jacs.6c04189)
Supplement: Supplementary file 4 [file ja6c04189_si_004.xlsx]

## Sheet: CDF_source_data
Protein IDs	Gene names	Protein names	TPR_MEEVD_binder	log2_FC_sample_vs_control	CDF_position	CDF_fraction
Q9BWD1	ACAT2	Acetyl-CoA acetyltransferase, cytosolic	non-TPR	-6.42718	1	0.000458085
Q9UBQ0	VPS29	Vacuolar protein sorting-associated protein 29	non-TPR	-6.37104	2	0.00091617
Q9NTK5	OLA1	Obg-like ATPase 1	non-TPR	-6.30043	3	0.00137426
Q8N1G4	LRRC47	Leucine-rich repeat-containing protein 47	non-TPR	-6.25585	4	0.00183234
O95433	AHSA1	Activator of 90 kDa heat shock protein ATPase homolog 1	non-TPR	-6.19083	5	0.00229043
Q96QR8	PURB	Transcriptional activator protein Pur-beta	non-TPR	-6.10923	6	0.00274851
P20962	PTMS	Parathymosin	non-TPR	-6.0476	7	0.0032066
Q9BY44	EIF2A	Eukaryotic translation initiation factor 2A;Eukaryotic translation initiation factor 2A, N-terminally processed	non-TPR	-6.03494	8	0.00366468
O75131;Q8IYJ1;Q96A23;O95741;Q86YQ8;Q9HCH3;Q9UBL6	CPNE3	Copine-3	non-TPR	-5.88166	9	0.00412277
Q13363	CTBP1	C-terminal-binding protein 1	non-TPR	-5.87127	10	0.00458085
Q00341	HDLBP	Vigilin	non-TPR	-5.87049	11	0.00503894
Q13442	PDAP1	28 kDa heat- and acid-stable phosphoprotein	non-TPR	-5.8168	12	0.00549702
Q9UBE0	SAE1	SUMO-activating enzyme subunit 1;SUMO-activating enzyme subunit 1, N-terminally processed	non-TPR	-5.7062	13	0.00595511
Q04637;REV__Q8NEG2	EIF4G1	Eukaryotic translation initiation factor 4 gamma 1	non-TPR	-5.69165	14	0.00641319
Q14157	UBAP2L	Ubiquitin-associated protein 2-like	non-TPR	-5.67138	15	0.00687128
P43487;Q9C010	RANBP1	Ran-specific GTPase-activating protein	non-TPR	-5.63662	16	0.00732936
P63220	RPS21	40S ribosomal protein S21	non-TPR	-5.60398	17	0.00778745
P10768	ESD	S-formylglutathione hydrolase	non-TPR	-5.57507	18	0.00824553
Q9P2R3	ANKFY1	Rabankyrin-5	non-TPR	-5.57054	19	0.00870362
Q9BXJ9;Q6N069	NAA15	N-alpha-acetyltransferase 15, NatA auxiliary subunit	non-TPR	-5.56736	20	0.0091617
P61758	VBP1	Prefoldin subunit 3	non-TPR	-5.53645	21	0.00961979
P42771;P42772	CDKN2A	Cyclin-dependent kinase inhibitor 2A	non-TPR	-5.5226	22	0.0100779
Q99829	CPNE1	Copine-1	non-TPR	-5.52172	23	0.010536
O60869	EDF1	Endothelial differentiation-related factor 1	non-TPR	-5.47375	24	0.010994
P78344	EIF4G2	Eukaryotic translation initiation factor 4 gamma 2	non-TPR	-5.47305	25	0.0114521
Q9UKY7	CDV3	Protein CDV3 homolog	non-TPR	-5.463	26	0.0119102
P61956;Q6EEV6;P55854	SUMO2	Small ubiquitin-related modifier 2	non-TPR	-5.45508	27	0.0123683
Q8WW12	PCNP	PEST proteolytic signal-containing nuclear protein	non-TPR	-5.45337	28	0.0128264
Q9GZZ1	NAA50	N-alpha-acetyltransferase 50	non-TPR	-5.40291	29	0.0132845
O60763	USO1	General vesicular transport factor p115	non-TPR	-5.3587	30	0.0137426
P68036;A0A1B0GUS4	UBE2L3	Ubiquitin-conjugating enzyme E2 L3	non-TPR	-5.34487	31	0.0142006
P23381	WARS	Tryptophan--tRNA ligase, cytoplasmic;T1-TrpRS;T2-TrpRS	non-TPR	-5.33966	32	0.0146587
O75828	CBR3	Carbonyl reductase [NADPH] 3	non-TPR	-5.33762	33	0.0151168
Q9Y2L1	DIS3	Exosome complex exonuclease RRP44	non-TPR	-5.25437	34	0.0155749
Q16543	CDC37	Hsp90 co-chaperone Cdc37;Hsp90 co-chaperone Cdc37, N-terminally processed	non-TPR	-5.25076	35	0.016033
O15371	EIF3D	Eukaryotic translation initiation factor 3 subunit D	non-TPR	-5.24636	36	0.0164911
Q15691;Q9UPY8	MAPRE1	Microtubule-associated protein RP/EB family member 1	non-TPR	-5.24177	37	0.0169492
Q0ZGT2	NEXN	Nexilin	non-TPR	-5.22369	38	0.0174072
P43246	MSH2	DNA mismatch repair protein Msh2	non-TPR	-5.21997	39	0.0178653
O75347	TBCA	Tubulin-specific chaperone A	non-TPR	-5.17694	40	0.0183234
Q9Y2S6	TMA7	Translation machinery-associated protein 7	non-TPR	-5.16233	41	0.0187815
P35998	PSMC2	26S protease regulatory subunit 7	non-TPR	-5.14108	42	0.0192396
Q9ULC4	MCTS1	Malignant T-cell-amplified sequence 1	non-TPR	-5.14059	43	0.0196977
O43865;Q96HN2	AHCYL1	Putative adenosylhomocysteinase 2	non-TPR	-5.09997	44	0.0201557
Q9H910	HN1L	Hematological and neurological expressed 1-like protein	non-TPR	-5.09131	45	0.0206138
P50995	ANXA11	Annexin A11	non-TPR	-5.08628	46	0.0210719
Q9UHD1	CHORDC1	Cysteine and histidine-rich domain-containing protein 1	non-TPR	-5.01947	47	0.02153
P50552	VASP	Vasodilator-stimulated phosphoprotein	non-TPR	-4.99626	48	0.0219881
Q9Y3A5	SBDS	Ribosome maturation protein SBDS	non-TPR	-4.98258	49	0.0224462
Q96AC1	FERMT2	Fermitin family homolog 2	non-TPR	-4.94152	50	0.0229043
Q9UJU6	DBNL	Drebrin-like protein	non-TPR	-4.93901	51	0.0233623
P22061	PCMT1	Protein-L-isoaspartate(D-aspartate) O-methyltransferase	non-TPR	-4.91351	52	0.0238204
Q92597	NDRG1	Protein NDRG1	non-TPR	-4.88385	53	0.0242785
Q7Z6Z7	HUWE1	E3 ubiquitin-protein ligase HUWE1	non-TPR	-4.8786	54	0.0247366
P26358	DNMT1	DNA (cytosine-5)-methyltransferase 1	non-TPR	-4.87761	55	0.0251947
Q9UI30	TRMT112	Multifunctional methyltransferase subunit TRM112-like protein	non-TPR	-4.86614	56	0.0256528
P13489	RNH1	Ribonuclease inhibitor	non-TPR	-4.86314	57	0.0261109
Q14320;Q9Y247	FAM50A	Protein FAM50A	non-TPR	-4.85379	58	0.0265689
Q7L2H7	EIF3M	Eukaryotic translation initiation factor 3 subunit M	non-TPR	-4.84287	59	0.027027
Q9NRX4	PHPT1	14 kDa phosphohistidine phosphatase	non-TPR	-4.82984	60	0.0274851
Q14204	DYNC1H1	Cytoplasmic dynein 1 heavy chain 1	non-TPR	-4.81887	61	0.0279432
P53992	SEC24C	Protein transport protein Sec24C	non-TPR	-4.81768	62	0.0284013
Q92466	DDB2	DNA damage-binding protein 2	non-TPR	-4.81705	63	0.0288594
P33176;O60282;Q12840	KIF5B	Kinesin-1 heavy chain	non-TPR	-4.80965	64	0.0293175
Q99961;Q99962	SH3GL1	Endophilin-A2	non-TPR	-4.80396	65	0.0297755
Q9NR12	PDLIM7	PDZ and LIM domain protein 7	non-TPR	-4.79869	66	0.0302336
Q92900	UPF1	Regulator of nonsense transcripts 1	non-TPR	-4.78533	67	0.0306917
P61086	UBE2K	Ubiquitin-conjugating enzyme E2 K	non-TPR	-4.76188	68	0.0311498
P09960	LTA4H	Leukotriene A-4 hydrolase	non-TPR	-4.75813	69	0.0316079
P23193;Q15560	TCEA1	Transcription elongation factor A protein 1	non-TPR	-4.74929	70	0.032066
P36871	PGM1	Phosphoglucomutase-1	non-TPR	-4.69695	71	0.032524
Q14192	FHL2	Four and a half LIM domains protein 2	non-TPR	-4.66984	72	0.0329821
Q9UNZ2	NSFL1C	NSFL1 cofactor p47	non-TPR	-4.65451	73	0.0334402
Q9H832	UBE2Z	Ubiquitin-conjugating enzyme E2 Z	non-TPR	-4.64832	74	0.0338983
A0AVT1	UBA6	Ubiquitin-like modifier-activating enzyme 6	non-TPR	-4.6149	75	0.0343564
Q16186	ADRM1	Proteasomal ubiquitin receptor ADRM1	non-TPR	-4.60867	76	0.0348145
P53618	COPB1	Coatomer subunit beta	non-TPR	-4.6083	77	0.0352726
O15347	HMGB3	High mobility group protein B3	non-TPR	-4.60551	78	0.0357306
Q15555	MAPRE2	Microtubule-associated protein RP/EB family member 2	non-TPR	-4.60241	79	0.0361887
Q9H4A4	RNPEP	Aminopeptidase B	non-TPR	-4.58205	80	0.0366468
Q04760	GLO1	Lactoylglutathione lyase	non-TPR	-4.57844	81	0.0371049
Q9BT78	COPS4	COP9 signalosome complex subunit 4	non-TPR	-4.55649	82	0.037563
O00429	DNM1L	Dynamin-1-like protein	non-TPR	-4.54435	83	0.0380211
Q14203	DCTN1	Dynactin subunit 1	non-TPR	-4.53304	84	0.0384792
Q13630	TSTA3	GDP-L-fucose synthase	non-TPR	-4.53026	85	0.0389372
Q8N726	CDKN2A	Tumor suppressor ARF	non-TPR	-4.52413	86	0.0393953
O14929	HAT1	Histone acetyltransferase type B catalytic subunit	non-TPR	-4.51555	87	0.0398534
Q29RF7	PDS5A	Sister chromatid cohesion protein PDS5 homolog A	non-TPR	-4.51	88	0.0403115
P41227;Q9BSU3	NAA10	N-alpha-acetyltransferase 10	non-TPR	-4.50631	89	0.0407696
P15374	UCHL3	Ubiquitin carboxyl-terminal hydrolase isozyme L3	non-TPR	-4.50414	90	0.0412277
Q15942	ZYX	Zyxin	non-TPR	-4.49595	91	0.0416858
Q9UKK9	NUDT5	ADP-sugar pyrophosphatase	non-TPR	-4.45204	92	0.0421438
Q14008	CKAP5	Cytoskeleton-associated protein 5	non-TPR	-4.45199	93	0.0426019
Q9UNF0	PACSIN2	Protein kinase C and casein kinase substrate in neurons protein 2	non-TPR	-4.45132	94	0.04306
P54578	USP14	Ubiquitin carboxyl-terminal hydrolase 14	non-TPR	-4.44891	95	0.0435181
Q9BZZ5	API5	Apoptosis inhibitor 5	non-TPR	-4.42288	96	0.0439762
P15170;Q8IYD1	GSPT1	Eukaryotic peptide chain release factor GTP-binding subunit ERF3A	non-TPR	-4.40746	97	0.0444343
Q92616	GCN1L1	Translational activator GCN1	non-TPR	-4.37749	98	0.0448923
Q9UBQ5	EIF3K	Eukaryotic translation initiation factor 3 subunit K	non-TPR	-4.36379	99	0.0453504
P09429;B2RPK0	HMGB1;HMGB1P1	High mobility group protein B1;Putative high mobility group protein B1-like 1	non-TPR	-4.36181	100	0.0458085
Q14166	TTLL12	Tubulin--tyrosine ligase-like protein 12	non-TPR	-4.34533	101	0.0462666
O43813	LANCL1	LanC-like protein 1	non-TPR	-4.33223	102	0.0467247
Q8WVY7	UBLCP1	Ubiquitin-like domain-containing CTD phosphatase 1	non-TPR	-4.32965	103	0.0471828
P61513;A6NKH3	RPL37A	60S ribosomal protein L37a	non-TPR	-4.32885	104	0.0476409
Q00796	SORD	Sorbitol dehydrogenase	non-TPR	-4.30717	105	0.0480989
Q9H4M9	EHD1	EH domain-containing protein 1	non-TPR	-4.2987	106	0.048557
P48507	GCLM	Glutamate--cysteine ligase regulatory subunit	non-TPR	-4.29042	107	0.0490151
Q9NY33	DPP3	Dipeptidyl peptidase 3	non-TPR	-4.26217	108	0.0494732
P32320	CDA	Cytidine deaminase	non-TPR	-4.26122	109	0.0499313
Q9BV86	NTMT1	N-terminal Xaa-Pro-Lys N-methyltransferase 1;N-terminal Xaa-Pro-Lys N-methyltransferase 1, N-terminally processed	non-TPR	-4.25339	110	0.0503894
Q2NL82	TSR1	Pre-rRNA-processing protein TSR1 homolog	non-TPR	-4.25259	111	0.0508475
Q15021	NCAPD2	Condensin complex subunit 1	non-TPR	-4.24836	112	0.0513055
P33316	DUT	Deoxyuridine 5-triphosphate nucleotidohydrolase, mitochondrial	non-TPR	-4.23886	113	0.0517636
P30085	CMPK1	UMP-CMP kinase	non-TPR	-4.23343	114	0.0522217
O95372	LYPLA2	Acyl-protein thioesterase 2	non-TPR	-4.23326	115	0.0526798
P06737;P11217	PYGL	Glycogen phosphorylase, liver form	non-TPR	-4.22163	116	0.0531379
P52788	SMS	Spermine synthase	non-TPR	-4.22055	117	0.053596
P16949	STMN1	Stathmin	non-TPR	-4.21757	118	0.0540541
Q9Y263	PLAA	Phospholipase A-2-activating protein	non-TPR	-4.2104	119	0.0545121
P20290	BTF3	Transcription factor BTF3	non-TPR	-4.20952	120	0.0549702
Q15417	CNN3	Calponin-3	non-TPR	-4.20377	121	0.0554283
P08133	ANXA6	Annexin A6	non-TPR	-4.19385	122	0.0558864
P36639	NUDT1	7,8-dihydro-8-oxoguanine triphosphatase	non-TPR	-4.19012	123	0.0563445
P40763	STAT3	Signal transducer and activator of transcription 3	non-TPR	-4.18267	124	0.0568026
Q9UHV9	PFDN2	Prefoldin subunit 2	non-TPR	-4.17503	125	0.0572607
P50579	METAP2	Methionine aminopeptidase 2	non-TPR	-4.16777	126	0.0577187
P61081	UBE2M	NEDD8-conjugating enzyme Ubc12	non-TPR	-4.16537	127	0.0581768
Q9Y314	NOSIP	Nitric oxide synthase-interacting protein	non-TPR	-4.15922	128	0.0586349
A6NDG6	PGP	Phosphoglycolate phosphatase	non-TPR	-4.1568	129	0.059093
Q96IZ0	PAWR	PRKC apoptosis WT1 regulator protein	non-TPR	-4.14929	130	0.0595511
O60493	SNX3	Sorting nexin-3	non-TPR	-4.14907	131	0.0600092
Q9ULV4;Q6QEF8	CORO1C	Coronin-1C	non-TPR	-4.12301	132	0.0604672
O75116	ROCK2	Rho-associated protein kinase 2	non-TPR	-4.11747	133	0.0609253
O95347	SMC2	Structural maintenance of chromosomes protein 2	non-TPR	-4.11708	134	0.0613834
Q9H773	DCTPP1	dCTP pyrophosphatase 1	non-TPR	-4.09923	135	0.0618415
P50238	CRIP1	Cysteine-rich protein 1	non-TPR	-4.09901	136	0.0622996
P42224	STAT1	Signal transducer and activator of transcription 1-alpha/beta	non-TPR	-4.09154	137	0.0627577
P09497	CLTB	Clathrin light chain B	non-TPR	-4.07357	138	0.0632158
P62191	PSMC1	26S protease regulatory subunit 4	non-TPR	-4.07356	139	0.0636738
Q9H3P7	ACBD3	Golgi resident protein GCP60	non-TPR	-4.06859	140	0.0641319
P49321	NASP	Nuclear autoantigenic sperm protein	non-TPR	-4.06026	141	0.06459
P40222	TXLNA	Alpha-taxilin	non-TPR	-4.05838	142	0.0650481
Q96KP4	CNDP2	Cytosolic non-specific dipeptidase	non-TPR	-4.05834	143	0.0655062
P20073	ANXA7	Annexin A7	non-TPR	-4.05627	144	0.0659643
Q8N8S7;Q9UI08	ENAH	Protein enabled homolog	non-TPR	-4.05626	145	0.0664224
Q99627	COPS8	COP9 signalosome complex subunit 8	non-TPR	-4.05625	146	0.0668804
P82979	SARNP	SAP domain-containing ribonucleoprotein	non-TPR	-4.0483	147	0.0673385
Q9NTZ6	RBM12	RNA-binding protein 12	non-TPR	-4.04437	148	0.0677966
Q93009	USP7	Ubiquitin carboxyl-terminal hydrolase 7	non-TPR	-4.03225	149	0.0682547
P51812;Q15349;Q9UK32;Q96GX5;O60307;Q9Y2H9;Q6P0Q8;O15021	RPS6KA3	Ribosomal protein S6 kinase alpha-3	non-TPR	-4.02667	150	0.0687128
P63279	UBE2I	SUMO-conjugating enzyme UBC9	non-TPR	-3.99862	151	0.0691709
O14980	XPO1	Exportin-1	non-TPR	-3.96805	152	0.069629
Q15631	TSN	Translin	non-TPR	-3.96614	153	0.070087
Q13404	UBE2V1	Ubiquitin-conjugating enzyme E2 variant 1	non-TPR	-3.95866	154	0.0705451
O75822	EIF3J	Eukaryotic translation initiation factor 3 subunit J	non-TPR	-3.95454	155	0.0710032
Q92905	COPS5	COP9 signalosome complex subunit 5	non-TPR	-3.94049	156	0.0714613
Q14152	EIF3A	Eukaryotic translation initiation factor 3 subunit A	non-TPR	-3.93929	157	0.0719194
P58546	MTPN	Myotrophin	non-TPR	-3.92878	158	0.0723775
Q99613;B5ME19	EIF3C;EIF3CL	Eukaryotic translation initiation factor 3 subunit C;Eukaryotic translation initiation factor 3 subunit C-like protein	non-TPR	-3.926	159	0.0728355
Q5JTH9	RRP12	RRP12-like protein	non-TPR	-3.92526	160	0.0732936
O75153	CLUH	Clustered mitochondria protein homolog	non-TPR	-3.92495	161	0.0737517
P52306	RAP1GDS1	Rap1 GTPase-GDP dissociation stimulator 1	non-TPR	-3.92261	162	0.0742098
O43776;REV__H7BZ55	NARS	Asparagine--tRNA ligase, cytoplasmic	non-TPR	-3.90933	163	0.0746679
P35269	GTF2F1	General transcription factor IIF subunit 1	non-TPR	-3.90567	164	0.075126
O00232	PSMD12	26S proteasome non-ATPase regulatory subunit 12	non-TPR	-3.88643	165	0.0755841
P09972	ALDOC	Fructose-bisphosphate aldolase C	non-TPR	-3.87931	166	0.0760421
P02792	FTL	Ferritin light chain	non-TPR	-3.8745	167	0.0765002
P14550	AKR1A1	Alcohol dehydrogenase [NADP(+)]	non-TPR	-3.87039	168	0.0769583
Q99614	TTC1	Tetratricopeptide repeat protein 1	TPR	-3.8694	1	0.125
Q13526;O15428	PIN1	Peptidyl-prolyl cis-trans isomerase NIMA-interacting 1	non-TPR	-3.86685	169	0.0774164
Q15008	PSMD6	26S proteasome non-ATPase regulatory subunit 6	non-TPR	-3.864	170	0.0778745
Q16401	PSMD5	26S proteasome non-ATPase regulatory subunit 5	non-TPR	-3.86174	171	0.0783326
Q15819	UBE2V2	Ubiquitin-conjugating enzyme E2 variant 2	non-TPR	-3.86109	172	0.0787907
Q13045	FLII	Protein flightless-1 homolog	non-TPR	-3.85257	173	0.0792487
Q07812	BAX	Apoptosis regulator BAX	non-TPR	-3.85212	174	0.0797068
Q13561	DCTN2	Dynactin subunit 2	non-TPR	-3.84486	175	0.0801649
O15145	ARPC3	Actin-related protein 2/3 complex subunit 3	non-TPR	-3.84211	176	0.080623
P61163;P42025	ACTR1A;ACTR1B	Alpha-centractin;Beta-centractin	non-TPR	-3.83998	177	0.0810811
A5YKK6	CNOT1	CCR4-NOT transcription complex subunit 1	non-TPR	-3.83586	178	0.0815392
P20645	M6PR	Cation-dependent mannose-6-phosphate receptor	non-TPR	-3.83407	179	0.0819973
O00267	SUPT5H	Transcription elongation factor SPT5	non-TPR	-3.82958	180	0.0824553
P62993	GRB2	Growth factor receptor-bound protein 2	non-TPR	-3.82741	181	0.0829134
Q9UBV8	PEF1	Peflin	non-TPR	-3.82468	182	0.0833715
O15511	ARPC5	Actin-related protein 2/3 complex subunit 5	non-TPR	-3.81827	183	0.0838296
Q8N543	OGFOD1	Prolyl 3-hydroxylase OGFOD1	non-TPR	-3.81651	184	0.0842877
P30520	ADSS	Adenylosuccinate synthetase isozyme 2	non-TPR	-3.80754	185	0.0847458
Q14CX7	NAA25	N-alpha-acetyltransferase 25, NatB auxiliary subunit	non-TPR	-3.80504	186	0.0852038
P30626	SRI	Sorcin	non-TPR	-3.80385	187	0.0856619
Q15437	SEC23B	Protein transport protein Sec23B	non-TPR	-3.80346	188	0.08612
P61201	COPS2	COP9 signalosome complex subunit 2	non-TPR	-3.80181	189	0.0865781
P52594	AGFG1	Arf-GAP domain and FG repeat-containing protein 1	non-TPR	-3.79927	190	0.0870362
Q8WX93	PALLD	Palladin	non-TPR	-3.79539	191	0.0874943
Q04323	UBXN1	UBX domain-containing protein 1	non-TPR	-3.78025	192	0.0879524
P48637	GSS	Glutathione synthetase	non-TPR	-3.77806	193	0.0884104
Q04917	YWHAH	14-3-3 protein eta	non-TPR	-3.77756	194	0.0888685
P84077;P61204;P84085	ARF1;ARF3	ADP-ribosylation factor 1;ADP-ribosylation factor 3	non-TPR	-3.75523	195	0.0893266
Q9NR45	NANS	Sialic acid synthase	non-TPR	-3.75014	196	0.0897847
Q13098	GPS1	COP9 signalosome complex subunit 1	non-TPR	-3.74178	197	0.0902428
Q15645	TRIP13	Pachytene checkpoint protein 2 homolog	non-TPR	-3.72908	198	0.0907009
Q9H444	CHMP4B	Charged multivesicular body protein 4b	non-TPR	-3.72905	199	0.091159
O00762	UBE2C	Ubiquitin-conjugating enzyme E2 C	non-TPR	-3.72334	200	0.091617
P33993	MCM7	DNA replication licensing factor MCM7	non-TPR	-3.71013	201	0.0920751
P61088;Q5JXB2	UBE2N;UBE2NL	Ubiquitin-conjugating enzyme E2 N;Putative ubiquitin-conjugating enzyme E2 N-like	non-TPR	-3.70198	202	0.0925332
Q9Y490	TLN1	Talin-1	non-TPR	-3.67345	203	0.0929913
Q9NVD7;Q9HBI1	PARVA	Alpha-parvin	non-TPR	-3.6646	204	0.0934494
Q9Y520	PRRC2C	Protein PRRC2C	non-TPR	-3.66291	205	0.0939075
Q14694	USP10	Ubiquitin carboxyl-terminal hydrolase 10	non-TPR	-3.662	206	0.0943656
P51397	DAP	Death-associated protein 1	non-TPR	-3.65412	207	0.0948236
Q16204	CCDC6	Coiled-coil domain-containing protein 6	non-TPR	-3.65229	208	0.0952817
P63173	RPL38	60S ribosomal protein L38	non-TPR	-3.64255	209	0.0957398
P31150	GDI1	Rab GDP dissociation inhibitor alpha	non-TPR	-3.63506	210	0.0961979
Q5VYK3	ECM29	Proteasome-associated protein ECM29 homolog	non-TPR	-3.6326	211	0.096656
Q13177;O75914;Q13153	PAK2	Serine/threonine-protein kinase PAK 2;PAK-2p27;PAK-2p34	non-TPR	-3.62934	212	0.0971141
Q12904	AIMP1	Aminoacyl tRNA synthase complex-interacting multifunctional protein 1;Endothelial monocyte-activating polypeptide 2	non-TPR	-3.62786	213	0.0975721
Q9NZ63	C9orf78	Uncharacterized protein C9orf78	non-TPR	-3.62383	214	0.0980302
Q9H3K6	BOLA2	BolA-like protein 2	non-TPR	-3.61765	215	0.0984883
O00273	DFFA	DNA fragmentation factor subunit alpha	non-TPR	-3.61577	216	0.0989464
P13798	APEH	Acylamino-acid-releasing enzyme	non-TPR	-3.61475	217	0.0994045
P17174	GOT1	Aspartate aminotransferase, cytoplasmic	non-TPR	-3.60916	218	0.0998626
Q32MZ4	LRRFIP1	Leucine-rich repeat flightless-interacting protein 1	non-TPR	-3.60915	219	0.100321
Q9Y3B8	REXO2	Oligoribonuclease, mitochondrial	non-TPR	-3.6073	220	0.100779
O95336	PGLS	6-phosphogluconolactonase	non-TPR	-3.59645	221	0.101237
O75534	CSDE1	Cold shock domain-containing protein E1	non-TPR	-3.59058	222	0.101695
O00193	SMAP	Small acidic protein	non-TPR	-3.58517	223	0.102153
Q15654	TRIP6	Thyroid receptor-interacting protein 6	non-TPR	-3.58469	224	0.102611
O75368	SH3BGRL	SH3 domain-binding glutamic acid-rich-like protein	non-TPR	-3.58302	225	0.103069
O00154	ACOT7	Cytosolic acyl coenzyme A thioester hydrolase	non-TPR	-3.57731	226	0.103527
P08621	SNRNP70	U1 small nuclear ribonucleoprotein 70 kDa	non-TPR	-3.56584	227	0.103985
Q01085	TIAL1	Nucleolysin TIAR	non-TPR	-3.56166	228	0.104443
P36507	MAP2K2	Dual specificity mitogen-activated protein kinase kinase 2	non-TPR	-3.55633	229	0.104902
P63000;P60763;P15153	RAC1;RAC3;RAC2	Ras-related C3 botulinum toxin substrate 1;Ras-related C3 botulinum toxin substrate 3;Ras-related C3 botulinum toxin substrate 2	non-TPR	-3.5561	230	0.10536
P60981	DSTN	Destrin	non-TPR	-3.55518	231	0.105818
Q86X55	CARM1	Histone-arginine methyltransferase CARM1	non-TPR	-3.55228	232	0.106276
Q969U7	PSMG2	Proteasome assembly chaperone 2	non-TPR	-3.54875	233	0.106734
O75821	EIF3G	Eukaryotic translation initiation factor 3 subunit G	non-TPR	-3.54694	234	0.107192
P60228	EIF3E	Eukaryotic translation initiation factor 3 subunit E	non-TPR	-3.53907	235	0.10765
Q96D46	NMD3	60S ribosomal export protein NMD3	non-TPR	-3.53648	236	0.108108
Q14116	IL18	Interleukin-18	non-TPR	-3.52849	237	0.108566
Q92890	UFD1L	Ubiquitin fusion degradation protein 1 homolog	non-TPR	-3.52537	238	0.109024
Q9UNN5	FAF1	FAS-associated factor 1	non-TPR	-3.52445	239	0.109482
O00170	AIP	AH receptor-interacting protein	non-TPR	-3.52211	240	0.10994
O95817	BAG3	BAG family molecular chaperone regulator 3	non-TPR	-3.50626	241	0.110399
Q9NZL9	MAT2B	Methionine adenosyltransferase 2 subunit beta	non-TPR	-3.50363	242	0.110857
O00233	PSMD9	26S proteasome non-ATPase regulatory subunit 9	non-TPR	-3.49216	243	0.111315
Q9Y678	COPG1	Coatomer subunit gamma-1	non-TPR	-3.49004	244	0.111773
O75832	PSMD10	26S proteasome non-ATPase regulatory subunit 10	non-TPR	-3.48721	245	0.112231
P48444	ARCN1	Coatomer subunit delta	non-TPR	-3.48075	246	0.112689
Q9BXS5;Q9Y6Q5	AP1M1	AP-1 complex subunit mu-1	non-TPR	-3.47683	247	0.113147
Q14914	PTGR1	Prostaglandin reductase 1	non-TPR	-3.47265	248	0.113605
Q9NUP9;O14910	LIN7C	Protein lin-7 homolog C	non-TPR	-3.47085	249	0.114063
Q9BUL8	PDCD10	Programmed cell death protein 10	non-TPR	-3.47013	250	0.114521
O43709	WBSCR22	Probable 18S rRNA (guanine-N(7))-methyltransferase	non-TPR	-3.46992	251	0.114979
P55884	EIF3B	Eukaryotic translation initiation factor 3 subunit B	non-TPR	-3.46479	252	0.115437
P63151;Q00005;Q9Y2T4;Q66LE6	PPP2R2A	Serine/threonine-protein phosphatase 2A 55 kDa regulatory subunit B alpha isoform	non-TPR	-3.46031	253	0.115896
Q9Y262	EIF3L	Eukaryotic translation initiation factor 3 subunit L	non-TPR	-3.45813	254	0.116354
O43747	AP1G1	AP-1 complex subunit gamma-1	non-TPR	-3.45468	255	0.116812
P30419;O60551	NMT1	Glycylpeptide N-tetradecanoyltransferase 1	non-TPR	-3.45088	256	0.11727
Q00534	CDK6	Cyclin-dependent kinase 6	non-TPR	-3.44745	257	0.117728
P84101	SERF2	Small EDRK-rich factor 2	non-TPR	-3.44589	258	0.118186
Q9NX55	HYPK	Huntingtin-interacting protein K	non-TPR	-3.44199	259	0.118644
Q9UGI8	TES	Testin	non-TPR	-3.44126	260	0.119102
O00625	PIR	Pirin	non-TPR	-3.43611	261	0.11956
Q9UMY4	SNX12	Sorting nexin-12	non-TPR	-3.43158	262	0.120018
Q14C86	GAPVD1	GTPase-activating protein and VPS9 domain-containing protein 1	non-TPR	-3.43124	263	0.120476
P52655;Q9UNN4	GTF2A1	Transcription initiation factor IIA subunit 1;Transcription initiation factor IIA alpha chain;Transcription initiation factor IIA beta chain	non-TPR	-3.43034	264	0.120934
Q14315	FLNC	Filamin-C	non-TPR	-3.42808	265	0.121393
Q9NUU7	DDX19A	ATP-dependent RNA helicase DDX19A	non-TPR	-3.42728	266	0.121851
P61221	ABCE1	ATP-binding cassette sub-family E member 1	non-TPR	-3.42219	267	0.122309
Q15185	PTGES3	Prostaglandin E synthase 3	non-TPR	-3.41824	268	0.122767
Q9Y295	DRG1	Developmentally-regulated GTP-binding protein 1	non-TPR	-3.4099	269	0.123225
P13984	GTF2F2	General transcription factor IIF subunit 2	non-TPR	-3.39002	270	0.123683
P18615	NELFE	Negative elongation factor E	non-TPR	-3.38977	271	0.124141
Q9BY42	RTFDC1	Protein RTF2 homolog	non-TPR	-3.37972	272	0.124599
Q99426	TBCB	Tubulin-folding cofactor B	non-TPR	-3.37767	273	0.125057
P35637	FUS	RNA-binding protein FUS	non-TPR	-3.37545	274	0.125515
Q9ULX3	NOB1	RNA-binding protein NOB1	non-TPR	-3.37467	275	0.125973
Q16555	DPYSL2	Dihydropyrimidinase-related protein 2	non-TPR	-3.37133	276	0.126432
P46926	GNPDA1	Glucosamine-6-phosphate isomerase 1	non-TPR	-3.36672	277	0.12689
P46778	RPL21	60S ribosomal protein L21	non-TPR	-3.3649	278	0.127348
Q96DG6	CMBL	Carboxymethylenebutenolidase homolog	non-TPR	-3.3597	279	0.127806
Q92804	TAF15	TATA-binding protein-associated factor 2N	non-TPR	-3.35834	280	0.128264
O43242	PSMD3	26S proteasome non-ATPase regulatory subunit 3	non-TPR	-3.34773	281	0.128722
Q13557;Q13554;Q9UQM7;Q13555	CAMK2D;CAMK2B;CAMK2A;CAMK2G	Calcium/calmodulin-dependent protein kinase type II subunit delta;Calcium/calmodulin-dependent protein kinase type II subunit beta;Calcium/calmodulin-dependent protein kinase type II subunit alpha;Calcium/calmodulin-dependent protein kinase type II subunit gamma	non-TPR	-3.34745	282	0.12918
Q15020	SART3	Squamous cell carcinoma antigen recognized by T-cells 3	non-TPR	-3.34491	283	0.129638
Q96P70	IPO9	Importin-9	non-TPR	-3.33343	284	0.130096
Q8N6H7	ARFGAP2	ADP-ribosylation factor GTPase-activating protein 2	non-TPR	-3.32843	285	0.130554
P42330	AKR1C3	Aldo-keto reductase family 1 member C3	non-TPR	-3.32749	286	0.131012
Q9BV20	MRI1	Methylthioribose-1-phosphate isomerase	non-TPR	-3.32503	287	0.13147
Q9BQ52	ELAC2	Zinc phosphodiesterase ELAC protein 2	non-TPR	-3.31485	288	0.131929
Q06323	PSME1	Proteasome activator complex subunit 1	non-TPR	-3.31107	289	0.132387
Q00169	PITPNA	Phosphatidylinositol transfer protein alpha isoform	non-TPR	-3.29732	290	0.132845
O15372	EIF3H	Eukaryotic translation initiation factor 3 subunit H	non-TPR	-3.29397	291	0.133303
O75351;Q9UN37;Q6PIW4	VPS4B	Vacuolar protein sorting-associated protein 4B	non-TPR	-3.28565	292	0.133761
Q9NVI1	FANCI	Fanconi anemia group I protein	non-TPR	-3.28434	293	0.134219
P04818	TYMS	Thymidylate synthase	non-TPR	-3.27922	294	0.134677
Q15003	NCAPH	Condensin complex subunit 2	non-TPR	-3.27841	295	0.135135
P32455;P32456	GBP1	Interferon-induced guanylate-binding protein 1	non-TPR	-3.27534	296	0.135593
Q14566	MCM6	DNA replication licensing factor MCM6	non-TPR	-3.25179	297	0.136051
O94808	GFPT2	Glutamine--fructose-6-phosphate aminotransferase [isomerizing] 2	non-TPR	-3.23099	298	0.136509
Q9C0C2	TNKS1BP1	182 kDa tankyrase-1-binding protein	non-TPR	-3.2194	299	0.136967
Q9H2G2;O94804	SLK	STE20-like serine/threonine-protein kinase	non-TPR	-3.2068	300	0.137426
Q99615	DNAJC7	DnaJ homolog subfamily C member 7	non-TPR	-3.20209	301	0.137884
O43765	SGTA	Small glutamine-rich tetratricopeptide repeat-containing protein alpha	TPR	-3.19704	2	0.25
Q8N7H5	PAF1	RNA polymerase II-associated factor 1 homolog	non-TPR	-3.19342	302	0.138342
O43633	CHMP2A	Charged multivesicular body protein 2a	non-TPR	-3.19284	303	0.1388
Q96FW1	OTUB1	Ubiquitin thioesterase OTUB1	non-TPR	-3.18811	304	0.139258
Q96CX2;Q68DU8;Q6ZWB6	KCTD12	BTB/POZ domain-containing protein KCTD12	non-TPR	-3.18703	305	0.139716
Q10567	AP1B1	AP-1 complex subunit beta-1	non-TPR	-3.1866	306	0.140174
P60983;O60234	GMFB	Glia maturation factor beta	non-TPR	-3.17514	307	0.140632
O43252	PAPSS1	Bifunctional 3-phosphoadenosine 5-phosphosulfate synthase 1;Sulfate adenylyltransferase;Adenylyl-sulfate kinase	non-TPR	-3.17073	308	0.14109
Q93045	STMN2	Stathmin-2	non-TPR	-3.1699	309	0.141548
O43617	TRAPPC3	Trafficking protein particle complex subunit 3	non-TPR	-3.15951	310	0.142006
P26640	VARS	Valine--tRNA ligase	non-TPR	-3.15788	311	0.142464
Q9HAV4	XPO5	Exportin-5	non-TPR	-3.15678	312	0.142923
Q9H078	CLPB	Caseinolytic peptidase B protein homolog	non-TPR	-3.15303	313	0.143381
Q7L5Y1	ENOSF1	Mitochondrial enolase superfamily member 1	non-TPR	-3.1458	314	0.143839
P55263	ADK	Adenosine kinase	non-TPR	-3.14245	315	0.144297
P00374;Q86XF0	DHFR	Dihydrofolate reductase	non-TPR	-3.13998	316	0.144755
O75436	VPS26A	Vacuolar protein sorting-associated protein 26A	non-TPR	-3.13612	317	0.145213
Q13409	DYNC1I2	Cytoplasmic dynein 1 intermediate chain 2	non-TPR	-3.12967	318	0.145671
Q9UBT2	UBA2	SUMO-activating enzyme subunit 2	non-TPR	-3.11562	319	0.146129
Q6PD62	CTR9	RNA polymerase-associated protein CTR9 homolog	non-TPR	-3.11486	320	0.146587
P21399;O00408	ACO1	Cytoplasmic aconitate hydratase	non-TPR	-3.11421	321	0.147045
O95373	IPO7	Importin-7	non-TPR	-3.11163	322	0.147503
P40429;Q6NVV1	RPL13A	60S ribosomal protein L13a	non-TPR	-3.10779	323	0.147962
P24941;Q00526	CDK2;CDK3	Cyclin-dependent kinase 2;Cyclin-dependent kinase 3	non-TPR	-3.10705	324	0.14842
Q15477	SKIV2L	Helicase SKI2W	non-TPR	-3.10092	325	0.148878
Q86VP6;O75155	CAND1	Cullin-associated NEDD8-dissociated protein 1	non-TPR	-3.0985	326	0.149336
Q9Y2Z0	SUGT1	Suppressor of G2 allele of SKP1 homolog	non-TPR	-3.09818	327	0.149794
Q8TEX9	IPO4	Importin-4	non-TPR	-3.09774	328	0.150252
P54727	RAD23B	UV excision repair protein RAD23 homolog B	non-TPR	-3.09746	329	0.15071
Q04446	GBE1	1,4-alpha-glucan-branching enzyme	non-TPR	-3.09686	330	0.151168
Q13838	DDX39B	Spliceosome RNA helicase DDX39B	non-TPR	-3.09466	331	0.151626
P41567;O60739	EIF1;EIF1B	Eukaryotic translation initiation factor 1;Eukaryotic translation initiation factor 1b	non-TPR	-3.09174	332	0.152084
Q15369	TCEB1	Transcription elongation factor B polypeptide 1	non-TPR	-3.09147	333	0.152542
O95361;Q309B1	TRIM16	Tripartite motif-containing protein 16	non-TPR	-3.08477	334	0.153
P49459	UBE2A	Ubiquitin-conjugating enzyme E2 A	non-TPR	-3.08296	335	0.153459
Q9Y5L0	TNPO3	Transportin-3	non-TPR	-3.08156	336	0.153917
Q02750	MAP2K1	Dual specificity mitogen-activated protein kinase kinase 1	non-TPR	-3.07856	337	0.154375
Q9UNS2	COPS3	COP9 signalosome complex subunit 3	non-TPR	-3.07852	338	0.154833
O75663	TIPRL	TIP41-like protein	non-TPR	-3.07715	339	0.155291
Q9UJ70	NAGK	N-acetyl-D-glucosamine kinase	non-TPR	-3.07294	340	0.155749
O00764	PDXK	Pyridoxal kinase	non-TPR	-3.06487	341	0.156207
P54725	RAD23A	UV excision repair protein RAD23 homolog A	non-TPR	-3.06471	342	0.156665
O14737	PDCD5	Programmed cell death protein 5	non-TPR	-3.06289	343	0.157123
Q9NRV9	HEBP1	Heme-binding protein 1	non-TPR	-3.06056	344	0.157581
Q13418	ILK	Integrin-linked protein kinase	non-TPR	-3.05387	345	0.158039
P49591	SARS	Serine--tRNA ligase, cytoplasmic	non-TPR	-3.04095	346	0.158497
O00148	DDX39A	ATP-dependent RNA helicase DDX39A	non-TPR	-3.03894	347	0.158956
P62328	TMSB4X	Thymosin beta-4;Hematopoietic system regulatory peptide	non-TPR	-3.03666	348	0.159414
Q9Y4E8	USP15	Ubiquitin carboxyl-terminal hydrolase 15	non-TPR	-3.03594	349	0.159872
P28838	LAP3	Cytosol aminopeptidase	non-TPR	-3.0359	350	0.16033
O43583	DENR	Density-regulated protein	non-TPR	-3.03494	351	0.160788
P62633	CNBP	Cellular nucleic acid-binding protein	non-TPR	-3.03395	352	0.161246
P55039	DRG2	Developmentally-regulated GTP-binding protein 2	non-TPR	-3.03285	353	0.161704
Q16222	UAP1	UDP-N-acetylhexosamine pyrophosphorylase;UDP-N-acetylgalactosamine pyrophosphorylase;UDP-N-acetylglucosamine pyrophosphorylase	non-TPR	-3.02802	354	0.162162
Q96F86	EDC3	Enhancer of mRNA-decapping protein 3	non-TPR	-3.02529	355	0.16262
P35237	SERPINB6	Serpin B6	non-TPR	-3.02236	356	0.163078
Q8NE71	ABCF1	ATP-binding cassette sub-family F member 1	non-TPR	-3.01609	357	0.163536
Q9NTJ3	SMC4	Structural maintenance of chromosomes protein 4	non-TPR	-3.01266	358	0.163995
Q9P013	CWC15	Spliceosome-associated protein CWC15 homolog	non-TPR	-3.0113	359	0.164453
O95376	ARIH2	E3 ubiquitin-protein ligase ARIH2	non-TPR	-3.00421	360	0.164911
P06730	EIF4E	Eukaryotic translation initiation factor 4E	non-TPR	-3.00063	361	0.165369
O15305;Q92871	PMM2	Phosphomannomutase 2	non-TPR	-2.9989	362	0.165827
P83731	RPL24	60S ribosomal protein L24	non-TPR	-2.99869	363	0.166285
Q9UMX0	UBQLN1	Ubiquilin-1	non-TPR	-2.9976	364	0.166743
Q8WVV9	HNRNPLL	Heterogeneous nuclear ribonucleoprotein L-like	non-TPR	-2.99731	365	0.167201
O14879	IFIT3	Interferon-induced protein with tetratricopeptide repeats 3	non-TPR	-2.99331	366	0.167659
P48739	PITPNB	Phosphatidylinositol transfer protein beta isoform	non-TPR	-2.98746	367	0.168117
Q7Z478	DHX29	ATP-dependent RNA helicase DHX29	non-TPR	-2.98637	368	0.168575
Q8WVJ2	NUDCD2	NudC domain-containing protein 2	non-TPR	-2.98057	369	0.169033
Q15404	RSU1	Ras suppressor protein 1	non-TPR	-2.97586	370	0.169492
Q96QK1	VPS35	Vacuolar protein sorting-associated protein 35	non-TPR	-2.97015	371	0.16995
Q96PZ0	PUS7	Pseudouridylate synthase 7 homolog	non-TPR	-2.96836	372	0.170408
P46109	CRKL	Crk-like protein	non-TPR	-2.95918	373	0.170866
Q01433	AMPD2	AMP deaminase 2	non-TPR	-2.95672	374	0.171324
Q96EK6	GNPNAT1	Glucosamine 6-phosphate N-acetyltransferase	non-TPR	-2.94393	375	0.171782
P33992	MCM5	DNA replication licensing factor MCM5	non-TPR	-2.94292	376	0.17224
P09132	SRP19	Signal recognition particle 19 kDa protein	non-TPR	-2.93369	377	0.172698
Q13620	CUL4B	Cullin-4B	non-TPR	-2.93012	378	0.173156
O95197	RTN3	Reticulon-3	non-TPR	-2.92511	379	0.173614
Q9UPQ0	LIMCH1	LIM and calponin homology domains-containing protein 1	non-TPR	-2.92403	380	0.174072
Q9UNM6	PSMD13	26S proteasome non-ATPase regulatory subunit 13	non-TPR	-2.9239	381	0.17453
Q14195	DPYSL3	Dihydropyrimidinase-related protein 3	non-TPR	-2.92187	382	0.174989
P39748;CON__ENSEMBL:ENSBTAP00000007350;CON__P01030	FEN1	Flap endonuclease 1	non-TPR	-2.92052	383	0.175447
P52888	THOP1	Thimet oligopeptidase	non-TPR	-2.92027	384	0.175905
O76003	GLRX3	Glutaredoxin-3	non-TPR	-2.91996	385	0.176363
Q9UK76	HN1	Hematological and neurological expressed 1 protein;Hematological and neurological expressed 1 protein, N-terminally processed	non-TPR	-2.91855	386	0.176821
P40938	RFC3	Replication factor C subunit 3	non-TPR	-2.91364	387	0.177279
P33991;Q9UJA3	MCM4	DNA replication licensing factor MCM4	non-TPR	-2.91208	388	0.177737
Q969S3	ZNF622	Zinc finger protein 622	non-TPR	-2.91125	389	0.178195
Q6P2E9	EDC4	Enhancer of mRNA-decapping protein 4	non-TPR	-2.90971	390	0.178653
P42766	RPL35	60S ribosomal protein L35	non-TPR	-2.90498	391	0.179111
Q92747	ARPC1A	Actin-related protein 2/3 complex subunit 1A	non-TPR	-2.90286	392	0.179569
P46108	CRK	Adapter molecule crk	non-TPR	-2.89372	393	0.180027
Q9NXG2	THUMPD1	THUMP domain-containing protein 1	non-TPR	-2.88676	394	0.180486
P27708	CAD	CAD protein;Glutamine-dependent carbamoyl-phosphate synthase;Aspartate carbamoyltransferase;Dihydroorotase	non-TPR	-2.88034	395	0.180944
Q9H6F5	CCDC86	Coiled-coil domain-containing protein 86	non-TPR	-2.87651	396	0.181402
P56192	MARS	Methionine--tRNA ligase, cytoplasmic	non-TPR	-2.87073	397	0.18186
Q13643	FHL3	Four and a half LIM domains protein 3	non-TPR	-2.86445	398	0.182318
P62877	RBX1	E3 ubiquitin-protein ligase RBX1;E3 ubiquitin-protein ligase RBX1, N-terminally processed	non-TPR	-2.86092	399	0.182776
P48556	PSMD8	26S proteasome non-ATPase regulatory subunit 8	non-TPR	-2.86035	400	0.183234
Q6IBS0	TWF2	Twinfilin-2	non-TPR	-2.85992	401	0.183692
P07741	APRT	Adenine phosphoribosyltransferase	non-TPR	-2.8568	402	0.18415
P26447	S100A4	Protein S100-A4	non-TPR	-2.85028	403	0.184608
Q9Y6G9	DYNC1LI1	Cytoplasmic dynein 1 light intermediate chain 1	non-TPR	-2.83237	404	0.185066
Q99460	PSMD1	26S proteasome non-ATPase regulatory subunit 1	non-TPR	-2.83054	405	0.185525
P43034	PAFAH1B1	Platelet-activating factor acetylhydrolase IB subunit alpha	non-TPR	-2.8246	406	0.185983
Q8WU90	ZC3H15	Zinc finger CCCH domain-containing protein 15	non-TPR	-2.81525	407	0.186441
Q5H9R7	PPP6R3	Serine/threonine-protein phosphatase 6 regulatory subunit 3	non-TPR	-2.81506	408	0.186899
P06493	CDK1	Cyclin-dependent kinase 1	non-TPR	-2.81157	409	0.187357
P63313	TMSB10	Thymosin beta-10	non-TPR	-2.80909	410	0.187815
P56545	CTBP2	C-terminal-binding protein 2	non-TPR	-2.80571	411	0.188273
P24666	ACP1	Low molecular weight phosphotyrosine protein phosphatase	non-TPR	-2.80093	412	0.188731
Q13619	CUL4A	Cullin-4A	non-TPR	-2.80041	413	0.189189
Q9BRA2	TXNDC17	Thioredoxin domain-containing protein 17	non-TPR	-2.78998	414	0.189647
P61764	STXBP1	Syntaxin-binding protein 1	non-TPR	-2.78658	415	0.190105
Q13200	PSMD2	26S proteasome non-ATPase regulatory subunit 2	non-TPR	-2.78339	416	0.190563
Q9H3U1	UNC45A	Protein unc-45 homolog A	non-TPR	-2.76183	417	0.191022
Q9BRP8	WIBG	Partner of Y14 and mago	non-TPR	-2.76061	418	0.19148
P62847	RPS24	40S ribosomal protein S24	non-TPR	-2.75835	419	0.191938
P20618	PSMB1	Proteasome subunit beta type-1	non-TPR	-2.75694	420	0.192396
P37802;Q9UI15	TAGLN2	Transgelin-2	non-TPR	-2.75601	421	0.192854
Q96CT7	CCDC124	Coiled-coil domain-containing protein 124	non-TPR	-2.75038	422	0.193312
Q15056	EIF4H	Eukaryotic translation initiation factor 4H	non-TPR	-2.74931	423	0.19377
Q9BQE3	TUBA1C	Tubulin alpha-1C chain	non-TPR	-2.74624	424	0.194228
Q9Y2T2	AP3M1	AP-3 complex subunit mu-1	non-TPR	-2.74294	425	0.194686
P09525	ANXA4	Annexin A4	non-TPR	-2.73937	426	0.195144
Q13155	AIMP2	Aminoacyl tRNA synthase complex-interacting multifunctional protein 2	non-TPR	-2.73394	427	0.195602
P62857	RPS28	40S ribosomal protein S28	non-TPR	-2.73348	428	0.19606
Q12974;Q93096	PTP4A2;PTP4A1	Protein tyrosine phosphatase type IVA 2;Protein tyrosine phosphatase type IVA 1	non-TPR	-2.73285	429	0.196519
O15397	IPO8	Importin-8	non-TPR	-2.73093	430	0.196977
Q99436	PSMB7	Proteasome subunit beta type-7	non-TPR	-2.72826	431	0.197435
Q4J6C6	PREPL	Prolyl endopeptidase-like	non-TPR	-2.71758	432	0.197893
P00918	CA2	Carbonic anhydrase 2	non-TPR	-2.71132	433	0.198351
Q16539	MAPK14	Mitogen-activated protein kinase 14	non-TPR	-2.71019	434	0.198809
O14579	COPE	Coatomer subunit epsilon	non-TPR	-2.69853	435	0.199267
P51858	HDGF	Hepatoma-derived growth factor	non-TPR	-2.69774	436	0.199725
Q14258	TRIM25	E3 ubiquitin/ISG15 ligase TRIM25	non-TPR	-2.69719	437	0.200183
Q92734	TFG	Protein TFG	non-TPR	-2.69585	438	0.200641
Q9Y3B2	EXOSC1	Exosome complex component CSL4	non-TPR	-2.69303	439	0.201099
Q13347	EIF3I	Eukaryotic translation initiation factor 3 subunit I	non-TPR	-2.69067	440	0.201557
Q01581;P54868	HMGCS1	Hydroxymethylglutaryl-CoA synthase, cytoplasmic	non-TPR	-2.69059	441	0.202016
Q01658	DR1	Protein Dr1	non-TPR	-2.68939	442	0.202474
P49736	MCM2	DNA replication licensing factor MCM2	non-TPR	-2.68926	443	0.202932
O95747	OXSR1	Serine/threonine-protein kinase OSR1	non-TPR	-2.6841	444	0.20339
Q15019	44806	Septin-2	non-TPR	-2.68044	445	0.203848
P61289	PSME3	Proteasome activator complex subunit 3	non-TPR	-2.6747	446	0.204306
P82970	HMGN5	High mobility group nucleosome-binding domain-containing protein 5	non-TPR	-2.65231	447	0.204764
P29144	TPP2	Tripeptidyl-peptidase 2	non-TPR	-2.6495	448	0.205222
Q14677	CLINT1	Clathrin interactor 1	non-TPR	-2.64148	449	0.20568
Q9NQG5	RPRD1B	Regulation of nuclear pre-mRNA domain-containing protein 1B	non-TPR	-2.64074	450	0.206138
Q9UBB6	NCDN	Neurochondrin	non-TPR	-2.63807	451	0.206596
P50570;Q05193;Q9UQ16	DNM2	Dynamin-2	non-TPR	-2.62082	452	0.207055
Q9Y3F4	STRAP	Serine-threonine kinase receptor-associated protein	non-TPR	-2.6192	453	0.207513
Q9P0V9	44814	Septin-10	non-TPR	-2.61529	454	0.207971
P36405	ARL3	ADP-ribosylation factor-like protein 3	non-TPR	-2.61415	455	0.208429
Q7KZ85	SUPT6H	Transcription elongation factor SPT6	non-TPR	-2.61198	456	0.208887
P31949	S100A11	Protein S100-A11;Protein S100-A11, N-terminally processed	non-TPR	-2.60941	457	0.209345
Q93052	LPP	Lipoma-preferred partner	non-TPR	-2.60711	458	0.209803
P63244	GNB2L1	Guanine nucleotide-binding protein subunit beta-2-like 1;Guanine nucleotide-binding protein subunit beta-2-like 1, N-terminally processed	non-TPR	-2.60089	459	0.210261
O00139	KIF2A	Kinesin-like protein KIF2A	non-TPR	-2.60037	460	0.210719
P30838;P48448;P43353	ALDH3A1	Aldehyde dehydrogenase, dimeric NADP-preferring	non-TPR	-2.5998	461	0.211177
P55036	PSMD4	26S proteasome non-ATPase regulatory subunit 4	non-TPR	-2.59937	462	0.211635
Q92973	TNPO1	Transportin-1	non-TPR	-2.59664	463	0.212093
Q7L5N1	COPS6	COP9 signalosome complex subunit 6	non-TPR	-2.5947	464	0.212552
Q9UHB9	SRP68	Signal recognition particle subunit SRP68	non-TPR	-2.59375	465	0.21301
P49903	SEPHS1	Selenide, water dikinase 1	non-TPR	-2.59264	466	0.213468
P61923	COPZ1	Coatomer subunit zeta-1	non-TPR	-2.59233	467	0.213926
Q06124	PTPN11	Tyrosine-protein phosphatase non-receptor type 11	non-TPR	-2.59228	468	0.214384
Q9UIA9	XPO7	Exportin-7	non-TPR	-2.58629	469	0.214842
P61024	CKS1B	Cyclin-dependent kinases regulatory subunit 1	non-TPR	-2.58232	470	0.2153
O00410;O60518	IPO5	Importin-5	non-TPR	-2.57746	471	0.215758
O60256	PRPSAP2	Phosphoribosyl pyrophosphate synthase-associated protein 2	non-TPR	-2.57268	472	0.216216
P53350	PLK1	Serine/threonine-protein kinase PLK1	non-TPR	-2.57171	473	0.216674
Q9Y547	HSPB11	Intraflagellar transport protein 25 homolog	non-TPR	-2.5707	474	0.217132
Q8WZ82	OVCA2	Ovarian cancer-associated gene 2 protein	non-TPR	-2.56099	475	0.21759
Q9BRX2	PELO	Protein pelota homolog	non-TPR	-2.56039	476	0.218049
Q9UQ35	SRRM2	Serine/arginine repetitive matrix protein 2	non-TPR	-2.54996	477	0.218507
Q68EM7	ARHGAP17	Rho GTPase-activating protein 17	non-TPR	-2.54604	478	0.218965
P11908	PRPS2	Ribose-phosphate pyrophosphokinase 2	non-TPR	-2.54536	479	0.219423
P09417	QDPR	Dihydropteridine reductase	non-TPR	-2.54345	480	0.219881
Q92878	RAD50	DNA repair protein RAD50	non-TPR	-2.54217	481	0.220339
P49720	PSMB3	Proteasome subunit beta type-3	non-TPR	-2.54196	482	0.220797
Q13895	BYSL	Bystin	non-TPR	-2.53937	483	0.221255
P30043	BLVRB	Flavin reductase (NADPH)	non-TPR	-2.53421	484	0.221713
P23921	RRM1	Ribonucleoside-diphosphate reductase large subunit	non-TPR	-2.52925	485	0.222171
P50613;Q9C098	CDK7	Cyclin-dependent kinase 7	non-TPR	-2.5291	486	0.222629
Q9Y5P6	GMPPB	Mannose-1-phosphate guanyltransferase beta	non-TPR	-2.52322	487	0.223087
P49770	EIF2B2	Translation initiation factor eIF-2B subunit beta	non-TPR	-2.51892	488	0.223546
O43592	XPOT	Exportin-T	non-TPR	-2.50952	489	0.224004
Q969Q0	RPL36AL	60S ribosomal protein L36a-like	non-TPR	-2.50941	490	0.224462
O00743	PPP6C	Serine/threonine-protein phosphatase 6 catalytic subunit;Serine/threonine-protein phosphatase 6 catalytic subunit, N-terminally processed	non-TPR	-2.50328	491	0.22492
O15212	PFDN6	Prefoldin subunit 6	non-TPR	-2.50324	492	0.225378
P62495	ETF1	Eukaryotic peptide chain release factor subunit 1	non-TPR	-2.49693	493	0.225836
Q07960	ARHGAP1	Rho GTPase-activating protein 1	non-TPR	-2.49551	494	0.226294
P22102	GART	Trifunctional purine biosynthetic protein adenosine-3;Phosphoribosylamine--glycine ligase;Phosphoribosylformylglycinamidine cyclo-ligase;Phosphoribosylglycinamide formyltransferase	non-TPR	-2.49478	495	0.226752
Q969G5	PRKCDBP	Protein kinase C delta-binding protein	non-TPR	-2.4902	496	0.22721
P25789	PSMA4	Proteasome subunit alpha type-4	non-TPR	-2.48427	497	0.227668
P05161	ISG15	Ubiquitin-like protein ISG15	non-TPR	-2.47124	498	0.228126
Q9BR76	CORO1B	Coronin-1B	non-TPR	-2.47056	499	0.228585
Q9NR56;Q5VZF2;Q9NUK0	MBNL1;MBNL2;MBNL3	Muscleblind-like protein 1;Muscleblind-like protein 2;Muscleblind-like protein 3	non-TPR	-2.47054	500	0.229043
P41252	IARS	Isoleucine--tRNA ligase, cytoplasmic	non-TPR	-2.46959	501	0.229501
P52209	PGD	6-phosphogluconate dehydrogenase, decarboxylating	non-TPR	-2.46751	502	0.229959
Q14232	EIF2B1	Translation initiation factor eIF-2B subunit alpha	non-TPR	-2.46671	503	0.230417
P49588	AARS	Alanine--tRNA ligase, cytoplasmic	non-TPR	-2.46658	504	0.230875
P49915	GMPS	GMP synthase [glutamine-hydrolyzing]	non-TPR	-2.46515	505	0.231333
Q6PGP7	TTC37	Tetratricopeptide repeat protein 37	non-TPR	-2.46202	506	0.231791
P62942	FKBP1A	Peptidyl-prolyl cis-trans isomerase FKBP1A	non-TPR	-2.45779	507	0.232249
Q14376	GALE	UDP-glucose 4-epimerase	non-TPR	-2.45637	508	0.232707
Q92598	HSPH1	Heat shock protein 105 kDa	non-TPR	-2.45397	509	0.233165
Q9NP74	PALMD	Palmdelphin	non-TPR	-2.45208	510	0.233623
P12004	PCNA	Proliferating cell nuclear antigen	non-TPR	-2.44987	511	0.234082
Q8IYB3	SRRM1	Serine/arginine repetitive matrix protein 1	non-TPR	-2.44961	512	0.23454
Q01844	EWSR1	RNA-binding protein EWS	non-TPR	-2.44799	513	0.234998
P17931	LGALS3	Galectin-3	non-TPR	-2.44732	514	0.235456
P25685	DNAJB1	DnaJ homolog subfamily B member 1	non-TPR	-2.4419	515	0.235914
Q15181	PPA1	Inorganic pyrophosphatase	non-TPR	-2.43972	516	0.236372
Q9NWV4	C1orf123	UPF0587 protein C1orf123	non-TPR	-2.43883	517	0.23683
O15355	PPM1G	Protein phosphatase 1G	non-TPR	-2.43598	518	0.237288
Q96GX9	APIP	Methylthioribulose-1-phosphate dehydratase	non-TPR	-2.43597	519	0.237746
Q9NT62	ATG3	Ubiquitin-like-conjugating enzyme ATG3	non-TPR	-2.43435	520	0.238204
O43396	TXNL1	Thioredoxin-like protein 1	non-TPR	-2.43272	521	0.238662
Q9NSD9	FARSB	Phenylalanine--tRNA ligase beta subunit	non-TPR	-2.43015	522	0.23912
O15116	LSM1	U6 snRNA-associated Sm-like protein LSm1	non-TPR	-2.42908	523	0.239579
Q8WXX5	DNAJC9	DnaJ homolog subfamily C member 9	non-TPR	-2.42599	524	0.240037
Q8WYA6	CTNNBL1	Beta-catenin-like protein 1	non-TPR	-2.41897	525	0.240495
Q9Y281	CFL2	Cofilin-2	non-TPR	-2.41882	526	0.240953
Q8TBX8	PIP4K2C	Phosphatidylinositol 5-phosphate 4-kinase type-2 gamma	non-TPR	-2.41813	527	0.241411
Q16763	UBE2S	Ubiquitin-conjugating enzyme E2 S	non-TPR	-2.41605	528	0.241869
Q15257	PPP2R4	Serine/threonine-protein phosphatase 2A activator	non-TPR	-2.41504	529	0.242327
Q13618	CUL3	Cullin-3	non-TPR	-2.41418	530	0.242785
P46777	RPL5	60S ribosomal protein L5	non-TPR	-2.40908	531	0.243243
P52701	MSH6	DNA mismatch repair protein Msh6	non-TPR	-2.409	532	0.243701
Q6PKG0;Q659C4	LARP1	La-related protein 1	non-TPR	-2.40313	533	0.244159
P47897	QARS	Glutamine--tRNA ligase	non-TPR	-2.40178	534	0.244617
P61160	ACTR2	Actin-related protein 2	non-TPR	-2.39535	535	0.245076
Q6S8J3;P0CG38;A5A3E0;P0CG39;Q9BYX7;A0A0A6YYL3;Q6S8J7;Q6S5H5;A6NI47;B2RU33;H3BUK9;Q6S545;A0JP26	POTEE;POTEI;POTEF;POTEJ	POTE ankyrin domain family member E;POTE ankyrin domain family member I;POTE ankyrin domain family member F;POTE ankyrin domain family member J	non-TPR	-2.39378	536	0.245534
Q13085	ACACA	Acetyl-CoA carboxylase 1;Biotin carboxylase	non-TPR	-2.38729	537	0.245992
Q53EL6	PDCD4	Programmed cell death protein 4	non-TPR	-2.3852	538	0.24645
Q8TDX7;Q9HC98	NEK7	Serine/threonine-protein kinase Nek7	non-TPR	-2.38502	539	0.246908
P49959	MRE11A	Double-strand break repair protein MRE11A	non-TPR	-2.38455	540	0.247366
Q99584	S100A13	Protein S100-A13	non-TPR	-2.38305	541	0.247824
Q9P258	RCC2	Protein RCC2	non-TPR	-2.38046	542	0.248282
Q99497	PARK7	Protein deglycase DJ-1	non-TPR	-2.38022	543	0.24874
O15144	ARPC2	Actin-related protein 2/3 complex subunit 2	non-TPR	-2.37905	544	0.249198
Q01995	TAGLN	Transgelin	non-TPR	-2.37698	545	0.249656
P12955	PEPD	Xaa-Pro dipeptidase	non-TPR	-2.37188	546	0.250115
O95571	ETHE1	Persulfide dioxygenase ETHE1, mitochondrial	non-TPR	-2.36888	547	0.250573
O43847	NRD1	Nardilysin	non-TPR	-2.36794	548	0.251031
P78417	GSTO1	Glutathione S-transferase omega-1	non-TPR	-2.36759	549	0.251489
P14735	IDE	Insulin-degrading enzyme	non-TPR	-2.3631	550	0.251947
O95218	ZRANB2	Zinc finger Ran-binding domain-containing protein 2	non-TPR	-2.35937	551	0.252405
Q9NUQ9	FAM49B	Protein FAM49B	non-TPR	-2.35886	552	0.252863
Q52LJ0	FAM98B	Protein FAM98B	non-TPR	-2.35874	553	0.253321
Q7L1Q6	BZW1	Basic leucine zipper and W2 domain-containing protein 1	non-TPR	-2.35591	554	0.253779
O75083	WDR1	WD repeat-containing protein 1	non-TPR	-2.35448	555	0.254237
P36952	SERPINB5	Serpin B5	non-TPR	-2.35297	556	0.254695
P18621	RPL17	60S ribosomal protein L17	non-TPR	-2.34953	557	0.255153
P60842	EIF4A1	Eukaryotic initiation factor 4A-I	non-TPR	-2.34141	558	0.255612
P62910	RPL32	60S ribosomal protein L32	non-TPR	-2.3363	559	0.25607
Q9Y5A9	YTHDF2	YTH domain-containing family protein 2	non-TPR	-2.33479	560	0.256528
Q9NRZ9	HELLS	Lymphoid-specific helicase	non-TPR	-2.33359	561	0.256986
P62277	RPS13	40S ribosomal protein S13	non-TPR	-2.33166	562	0.257444
P52895	AKR1C2	Aldo-keto reductase family 1 member C2	non-TPR	-2.33164	563	0.257902
Q99439	CNN2	Calponin-2	non-TPR	-2.33113	564	0.25836
P27348	YWHAQ	14-3-3 protein theta	non-TPR	-2.3212	565	0.258818
P04150	NR3C1	Glucocorticoid receptor	non-TPR	-2.31966	566	0.259276
O75937	DNAJC8	DnaJ homolog subfamily C member 8	non-TPR	-2.31885	567	0.259734
O60884	DNAJA2	DnaJ homolog subfamily A member 2	non-TPR	-2.3164	568	0.260192
O60925	PFDN1	Prefoldin subunit 1	non-TPR	-2.31508	569	0.26065
Q9BWU0	SLC4A1AP	Kanadaptin	non-TPR	-2.31473	570	0.261109
Q99543	DNAJC2	DnaJ homolog subfamily C member 2;DnaJ homolog subfamily C member 2, N-terminally processed	non-TPR	-2.31355	571	0.261567
P11766	ADH5	Alcohol dehydrogenase class-3	non-TPR	-2.30691	572	0.262025
O95456	PSMG1	Proteasome assembly chaperone 1	non-TPR	-2.30588	573	0.262483
P28340	POLD1	DNA polymerase delta catalytic subunit	non-TPR	-2.30359	574	0.262941
P06132	UROD	Uroporphyrinogen decarboxylase	non-TPR	-2.30165	575	0.263399
P29218	IMPA1	Inositol monophosphatase 1	non-TPR	-2.3007	576	0.263857
Q9UHD9	UBQLN2	Ubiquilin-2	non-TPR	-2.29978	577	0.264315
Q9Y266	NUDC	Nuclear migration protein nudC	non-TPR	-2.28276	578	0.264773
Q0VDF9	HSPA14	Heat shock 70 kDa protein 14	non-TPR	-2.28249	579	0.265231
Q9UBW8	COPS7A	COP9 signalosome complex subunit 7a	non-TPR	-2.28219	580	0.265689
Q13228	SELENBP1	Selenium-binding protein 1	non-TPR	-2.27835	581	0.266148
P52298	NCBP2	Nuclear cap-binding protein subunit 2	non-TPR	-2.2763	582	0.266606
Q9P289;Q9Y6E0;O00506	STK26;STK24	Serine/threonine-protein kinase 26;Serine/threonine-protein kinase 24;Serine/threonine-protein kinase 24 36 kDa subunit;Serine/threonine-protein kinase 24 12 kDa subunit	non-TPR	-2.27508	583	0.267064
P07737;CON__P02584	PFN1	Profilin-1	non-TPR	-2.27468	584	0.267522
P21266	GSTM3	Glutathione S-transferase Mu 3	non-TPR	-2.2732	585	0.26798
P52565	ARHGDIA	Rho GDP-dissociation inhibitor 1	non-TPR	-2.26779	586	0.268438
P14174	MIF	Macrophage migration inhibitory factor	non-TPR	-2.26708	587	0.268896
Q07157	TJP1	Tight junction protein ZO-1	non-TPR	-2.26009	588	0.269354
Q7Z2W4	ZC3HAV1	Zinc finger CCCH-type antiviral protein 1	non-TPR	-2.25888	589	0.269812
Q9NVA2;Q92599	44815	Septin-11	non-TPR	-2.25864	590	0.27027
Q92688	ANP32B	Acidic leucine-rich nuclear phosphoprotein 32 family member B	non-TPR	-2.25614	591	0.270728
P30046;A6NHG4	DDT;DDTL	D-dopachrome decarboxylase;D-dopachrome decarboxylase-like protein	non-TPR	-2.25594	592	0.271186
Q16719	KYNU	Kynureninase	non-TPR	-2.25274	593	0.271645
Q9NZN4	EHD2	EH domain-containing protein 2	non-TPR	-2.25232	594	0.272103
P21291	CSRP1	Cysteine and glycine-rich protein 1	non-TPR	-2.24503	595	0.272561
P10644;P31321	PRKAR1A	cAMP-dependent protein kinase type I-alpha regulatory subunit;cAMP-dependent protein kinase type I-alpha regulatory subunit, N-terminally processed	non-TPR	-2.24362	596	0.273019
P26196	DDX6	Probable ATP-dependent RNA helicase DDX6	non-TPR	-2.23901	597	0.273477
Q9Y617	PSAT1	Phosphoserine aminotransferase	non-TPR	-2.23387	598	0.273935
Q8TAT6	NPLOC4	Nuclear protein localization protein 4 homolog	non-TPR	-2.23017	599	0.274393
Q99873;Q9NR22	PRMT1	Protein arginine N-methyltransferase 1	non-TPR	-2.23	600	0.274851
O95757	HSPA4L	Heat shock 70 kDa protein 4L	non-TPR	-2.22981	601	0.275309
Q9Y6E2	BZW2	Basic leucine zipper and W2 domain-containing protein 2	non-TPR	-2.22742	602	0.275767
Q9BPX3	NCAPG	Condensin complex subunit 3	non-TPR	-2.22551	603	0.276225
O60563	CCNT1	Cyclin-T1	non-TPR	-2.22483	604	0.276683
Q9NW82	WDR70	WD repeat-containing protein 70	non-TPR	-2.22417	605	0.277142
Q9UNQ2	DIMT1	Probable dimethyladenosine transferase	non-TPR	-2.22292	606	0.2776
P30041	PRDX6	Peroxiredoxin-6	non-TPR	-2.22121	607	0.278058
Q9NQ88	TIGAR	Fructose-2,6-bisphosphatase TIGAR	non-TPR	-2.2198	608	0.278516
Q7Z3J3;A6NKT7	RGPD4;RGPD3	RanBP2-like and GRIP domain-containing protein 4;RanBP2-like and GRIP domain-containing protein 3	non-TPR	-2.21793	609	0.278974
P35244	RPA3	Replication protein A 14 kDa subunit	non-TPR	-2.21751	610	0.279432
Q03154	ACY1	Aminoacylase-1	non-TPR	-2.21694	611	0.27989
O94903	PROSC	Proline synthase co-transcribed bacterial homolog protein	non-TPR	-2.2165	612	0.280348
P53621	COPA	Coatomer subunit alpha;Xenin;Proxenin	non-TPR	-2.21583	613	0.280806
Q9BQ67	GRWD1	Glutamate-rich WD repeat-containing protein 1	non-TPR	-2.20376	614	0.281264
P55060	CSE1L	Exportin-2	non-TPR	-2.20306	615	0.281722
P28070	PSMB4	Proteasome subunit beta type-4	non-TPR	-2.20185	616	0.28218
P27695	APEX1	DNA-(apurinic or apyrimidinic site) lyase;DNA-(apurinic or apyrimidinic site) lyase, mitochondrial	non-TPR	-2.20135	617	0.282639
P51665	PSMD7	26S proteasome non-ATPase regulatory subunit 7	non-TPR	-2.19818	618	0.283097
Q9H4A6	GOLPH3	Golgi phosphoprotein 3	non-TPR	-2.19681	619	0.283555
O14562	UBFD1	Ubiquitin domain-containing protein UBFD1	non-TPR	-2.19488	620	0.284013
P20810	CAST	Calpastatin	non-TPR	-2.19436	621	0.284471
P29692	EEF1D	Elongation factor 1-delta	non-TPR	-2.19224	622	0.284929
P54577	YARS	Tyrosine--tRNA ligase, cytoplasmic;Tyrosine--tRNA ligase, cytoplasmic, N-terminally processed	non-TPR	-2.18907	623	0.285387
O00231	PSMD11	26S proteasome non-ATPase regulatory subunit 11	non-TPR	-2.18522	624	0.285845
P50395	GDI2	Rab GDP dissociation inhibitor beta	non-TPR	-2.18481	625	0.286303
Q06830	PRDX1	Peroxiredoxin-1	non-TPR	-2.18455	626	0.286761
Q07866;Q9NSK0	KLC1	Kinesin light chain 1	non-TPR	-2.18058	627	0.287219
O60664	PLIN3	Perilipin-3	non-TPR	-2.17919	628	0.287678
P62750	RPL23A	60S ribosomal protein L23a	non-TPR	-2.17822	629	0.288136
P55010	EIF5	Eukaryotic translation initiation factor 5	non-TPR	-2.17483	630	0.288594
Q05682	CALD1	Caldesmon	non-TPR	-2.17182	631	0.289052
P62937;P0DN26;A0A0B4J2A2;A0A075B767;A0A075B759;Q9Y536;F5H284;P0DN37	PPIA	Peptidyl-prolyl cis-trans isomerase A;Peptidyl-prolyl cis-trans isomerase A, N-terminally processed	non-TPR	-2.17039	632	0.28951
Q9HB71	CACYBP	Calcyclin-binding protein	non-TPR	-2.16783	633	0.289968
Q8N3X1	FNBP4	Formin-binding protein 4	non-TPR	-2.16437	634	0.290426
P61247	RPS3A	40S ribosomal protein S3a	non-TPR	-2.1625	635	0.290884
Q5F1R6	DNAJC21	DnaJ homolog subfamily C member 21	non-TPR	-2.16181	636	0.291342
Q05048	CSTF1	Cleavage stimulation factor subunit 1	non-TPR	-2.15884	637	0.2918
Q9Y376;Q9H9S4	CAB39	Calcium-binding protein 39	non-TPR	-2.15881	638	0.292258
P23528	CFL1	Cofilin-1	non-TPR	-2.15858	639	0.292716
P52789;P52790	HK2	Hexokinase-2	non-TPR	-2.15828	640	0.293175
P34896	SHMT1	Serine hydroxymethyltransferase, cytosolic	non-TPR	-2.15764	641	0.293633
P13693;Q56UQ5;Q9HAU6	TPT1	Translationally-controlled tumor protein	non-TPR	-2.15745	642	0.294091
Q9Y570	PPME1	Protein phosphatase methylesterase 1	non-TPR	-2.15393	643	0.294549
Q7L014	DDX46	Probable ATP-dependent RNA helicase DDX46	non-TPR	-2.15392	644	0.295007
P63165;G2XKQ0	SUMO1	Small ubiquitin-related modifier 1;Small ubiquitin-related modifier	non-TPR	-2.1536	645	0.295465
P25205	MCM3	DNA replication licensing factor MCM3	non-TPR	-2.15065	646	0.295923
Q9H299	SH3BGRL3	SH3 domain-binding glutamic acid-rich-like protein 3	non-TPR	-2.15026	647	0.296381
Q96P16	RPRD1A	Regulation of nuclear pre-mRNA domain-containing protein 1A	non-TPR	-2.14609	648	0.296839
P15880	RPS2	40S ribosomal protein S2	non-TPR	-2.14366	649	0.297297
O15143	ARPC1B	Actin-related protein 2/3 complex subunit 1B	non-TPR	-2.14098	650	0.297755
Q9Y6Y8	SEC23IP	SEC23-interacting protein	non-TPR	-2.12819	651	0.298213
Q15370	TCEB2	Transcription elongation factor B polypeptide 2	non-TPR	-2.11579	652	0.298672
Q99661	KIF2C	Kinesin-like protein KIF2C	non-TPR	-2.11515	653	0.29913
P31939	ATIC	Bifunctional purine biosynthesis protein PURH;Phosphoribosylaminoimidazolecarboxamide formyltransferase;IMP cyclohydrolase	non-TPR	-2.107	654	0.299588
Q9Y696	CLIC4	Chloride intracellular channel protein 4	non-TPR	-2.10461	655	0.300046
Q05639	EEF1A2	Elongation factor 1-alpha 2	non-TPR	-2.10153	656	0.300504
Q5TDH0	DDI2	Protein DDI1 homolog 2	non-TPR	-2.09741	657	0.300962
O60841	EIF5B	Eukaryotic translation initiation factor 5B	non-TPR	-2.09734	658	0.30142
P06703	S100A6	Protein S100-A6	non-TPR	-2.09646	659	0.301878
P40925	MDH1	Malate dehydrogenase, cytoplasmic	non-TPR	-2.08806	660	0.302336
P23588	EIF4B	Eukaryotic translation initiation factor 4B	non-TPR	-2.08262	661	0.302794
P27816	MAP4	Microtubule-associated protein 4	non-TPR	-2.08113	662	0.303252
P35606	COPB2	Coatomer subunit beta	non-TPR	-2.07997	663	0.30371
P00568	AK1	Adenylate kinase isoenzyme 1	non-TPR	-2.06932	664	0.304169
P06733;P13929	ENO1	Alpha-enolase	non-TPR	-2.06595	665	0.304627
P61158;Q9P1U1;Q9C0K3	ACTR3	Actin-related protein 3	non-TPR	-2.06355	666	0.305085
P40121	CAPG	Macrophage-capping protein	non-TPR	-2.06349	667	0.305543
Q8IVF2	AHNAK2	Protein AHNAK2	non-TPR	-2.06347	668	0.306001
P29372	MPG	DNA-3-methyladenine glycosylase	non-TPR	-2.06347	669	0.306459
P98179	RBM3	RNA-binding protein 3	non-TPR	-2.0611	670	0.306917
Q9HC38	GLOD4	Glyoxalase domain-containing protein 4	non-TPR	-2.05534	671	0.307375
P04080	CSTB	Cystatin-B	non-TPR	-2.05514	672	0.307833
Q9UBB4	ATXN10	Ataxin-10	non-TPR	-2.05202	673	0.308291
P18669;P15259;Q8N0Y7	PGAM1	Phosphoglycerate mutase 1	non-TPR	-2.05095	674	0.308749
P48200	IREB2	Iron-responsive element-binding protein 2	non-TPR	-2.04928	675	0.309208
P11802	CDK4	Cyclin-dependent kinase 4	non-TPR	-2.04926	676	0.309666
Q9UI26	IPO11	Importin-11	non-TPR	-2.04529	677	0.310124
O15067	PFAS	Phosphoribosylformylglycinamidine synthase	non-TPR	-2.04492	678	0.310582
Q8WUM4	PDCD6IP	Programmed cell death 6-interacting protein	non-TPR	-2.04408	679	0.31104
P84098	RPL19	60S ribosomal protein L19	non-TPR	-2.04115	680	0.311498
Q9GZP8	IMUP	Immortalization up-regulated protein	non-TPR	-2.03821	681	0.311956
Q13616	CUL1	Cullin-1	non-TPR	-2.03757	682	0.312414
O94855	SEC24D	Protein transport protein Sec24D	non-TPR	-2.03464	683	0.312872
O95239;Q2VIQ3	KIF4A;KIF4B	Chromosome-associated kinesin KIF4A;Chromosome-associated kinesin KIF4B	non-TPR	-2.03235	684	0.31333
P09211	GSTP1	Glutathione S-transferase P	non-TPR	-2.03205	685	0.313788
P19623	SRM	Spermidine synthase	non-TPR	-2.0254	686	0.314246
P07814	EPRS	Bifunctional glutamate/proline--tRNA ligase;Glutamate--tRNA ligase;Proline--tRNA ligase	non-TPR	-2.01773	687	0.314705
P07384	CAPN1	Calpain-1 catalytic subunit	non-TPR	-2.01724	688	0.315163
P26583	HMGB2	High mobility group protein B2	non-TPR	-2.01246	689	0.315621
O15344	MID1	E3 ubiquitin-protein ligase Midline-1	non-TPR	-2.00923	690	0.316079
Q00688	FKBP3	Peptidyl-prolyl cis-trans isomerase FKBP3	non-TPR	-2.00677	691	0.316537
Q9UKS6	PACSIN3	Protein kinase C and casein kinase substrate in neurons protein 3	non-TPR	-2.0063	692	0.316995
Q9NUQ8	ABCF3	ATP-binding cassette sub-family F member 3	non-TPR	-2.00572	693	0.317453
Q9UPT5	EXOC7	Exocyst complex component 7	non-TPR	-1.99904	694	0.317911
Q08J23	NSUN2	tRNA (cytosine(34)-C(5))-methyltransferase	non-TPR	-1.99166	695	0.318369
P35080	PFN2	Profilin-2	non-TPR	-1.98979	696	0.318827
P15559	NQO1	NAD(P)H dehydrogenase [quinone] 1	non-TPR	-1.98534	697	0.319285
Q9BTT0	ANP32E	Acidic leucine-rich nuclear phosphoprotein 32 family member E	non-TPR	-1.98391	698	0.319743
P48147	PREP	Prolyl endopeptidase	non-TPR	-1.98245	699	0.320202
Q6DKJ4	NXN	Nucleoredoxin	non-TPR	-1.98196	700	0.32066
Q06210	GFPT1	Glutamine--fructose-6-phosphate aminotransferase [isomerizing] 1	non-TPR	-1.98143	701	0.321118
Q96FQ6	S100A16	Protein S100-A16	non-TPR	-1.98105	702	0.321576
P08865	RPSA	40S ribosomal protein SA	non-TPR	-1.9771	703	0.322034
O43148	RNMT	mRNA cap guanine-N7 methyltransferase	non-TPR	-1.97658	704	0.322492
Q5K651	SAMD9	Sterile alpha motif domain-containing protein 9	non-TPR	-1.97357	705	0.32295
P31153;Q00266	MAT2A	S-adenosylmethionine synthase isoform type-2	non-TPR	-1.97178	706	0.323408
O76071	CIAO1	Probable cytosolic iron-sulfur protein assembly protein CIAO1	non-TPR	-1.96985	707	0.323866
P61254;Q9UNX3	RPL26;RPL26L1	60S ribosomal protein L26;60S ribosomal protein L26-like 1	non-TPR	-1.96973	708	0.324324
Q9GZS3	WDR61	WD repeat-containing protein 61;WD repeat-containing protein 61, N-terminally processed	non-TPR	-1.96687	709	0.324782
Q96AE4	FUBP1	Far upstream element-binding protein 1	non-TPR	-1.96499	710	0.32524
P05387	RPLP2	60S acidic ribosomal protein P2	non-TPR	-1.96295	711	0.325699
P23919	DTYMK	Thymidylate kinase	non-TPR	-1.96149	712	0.326157
P00390	GSR	Glutathione reductase, mitochondrial	non-TPR	-1.96132	713	0.326615
Q96HC4	PDLIM5	PDZ and LIM domain protein 5	non-TPR	-1.95835	714	0.327073
Q9Y2A7	NCKAP1	Nck-associated protein 1	non-TPR	-1.95576	715	0.327531
P22234	PAICS	Multifunctional protein ADE2;Phosphoribosylaminoimidazole-succinocarboxamide synthase;Phosphoribosylaminoimidazole carboxylase	non-TPR	-1.95535	716	0.327989
Q9NP79	VTA1	Vacuolar protein sorting-associated protein VTA1 homolog	non-TPR	-1.95368	717	0.328447
P24534	EEF1B2	Elongation factor 1-beta	non-TPR	-1.95325	718	0.328905
Q01813	PFKP	ATP-dependent 6-phosphofructokinase, platelet type	non-TPR	-1.95282	719	0.329363
P46821;P78559	MAP1B	Microtubule-associated protein 1B;MAP1B heavy chain;MAP1 light chain LC1	non-TPR	-1.94898	720	0.329821
P21980	TGM2	Protein-glutamine gamma-glutamyltransferase 2	non-TPR	-1.93849	721	0.330279
Q9UH65	SWAP70	Switch-associated protein 70	non-TPR	-1.93532	722	0.330738
P19525	EIF2AK2	Interferon-induced, double-stranded RNA-activated protein kinase	non-TPR	-1.93202	723	0.331196
O15357	INPPL1	Phosphatidylinositol 3,4,5-trisphosphate 5-phosphatase 2	non-TPR	-1.93082	724	0.331654
Q96TA1	FAM129B	Niban-like protein 1	non-TPR	-1.93028	725	0.332112
Q14847	LASP1	LIM and SH3 domain protein 1	non-TPR	-1.93015	726	0.33257
P00558;P07205	PGK1	Phosphoglycerate kinase 1	non-TPR	-1.92936	727	0.333028
Q9P0L0	VAPA	Vesicle-associated membrane protein-associated protein A	non-TPR	-1.92604	728	0.333486
P52597	HNRNPF	Heterogeneous nuclear ribonucleoprotein F;Heterogeneous nuclear ribonucleoprotein F, N-terminally processed	non-TPR	-1.9202	729	0.333944
Q99471	PFDN5	Prefoldin subunit 5	non-TPR	-1.91825	730	0.334402
P62266	RPS23	40S ribosomal protein S23	non-TPR	-1.9159	731	0.33486
P11216	PYGB	Glycogen phosphorylase, brain form	non-TPR	-1.90196	732	0.335318
Q92841	DDX17	Probable ATP-dependent RNA helicase DDX17	non-TPR	-1.90184	733	0.335776
P12081;P49590	HARS	Histidine--tRNA ligase, cytoplasmic	non-TPR	-1.90136	734	0.336235
P04083	ANXA1	Annexin A1	non-TPR	-1.89965	735	0.336693
P18858	LIG1	DNA ligase 1	non-TPR	-1.89924	736	0.337151
P27144	AK4	Adenylate kinase 4, mitochondrial	non-TPR	-1.89557	737	0.337609
O14818;Q8TAA3	PSMA7	Proteasome subunit alpha type-7	non-TPR	-1.89342	738	0.338067
P41250	GARS	Glycine--tRNA ligase	non-TPR	-1.89087	739	0.338525
P18887	XRCC1	DNA repair protein XRCC1	non-TPR	-1.88575	740	0.338983
O43175	PHGDH	D-3-phosphoglycerate dehydrogenase	non-TPR	-1.88394	741	0.339441
P62333	PSMC6	26S protease regulatory subunit 10B	non-TPR	-1.87742	742	0.339899
Q712K3	UBE2R2	Ubiquitin-conjugating enzyme E2 R2	non-TPR	-1.87697	743	0.340357
P46379	BAG6	Large proline-rich protein BAG6	non-TPR	-1.87686	744	0.340815
Q15785	TOMM34	Mitochondrial import receptor subunit TOM34	non-TPR	-1.87659	745	0.341273
Q5MNZ6	WDR45B	WD repeat domain phosphoinositide-interacting protein 3	non-TPR	-1.87562	746	0.341732
Q9BUF5	TUBB6	Tubulin beta-6 chain	non-TPR	-1.87558	747	0.34219
Q9BVG4	PBDC1	Protein PBDC1	non-TPR	-1.87411	748	0.342648
Q96KB5	PBK	Lymphokine-activated killer T-cell-originated protein kinase	non-TPR	-1.87319	749	0.343106
Q92945	KHSRP	Far upstream element-binding protein 2	non-TPR	-1.87016	750	0.343564
P15121;C9JRZ8	AKR1B1	Aldose reductase	non-TPR	-1.86776	751	0.344022
P16152	CBR1	Carbonyl reductase [NADPH] 1	non-TPR	-1.86609	752	0.34448
Q9H8S9;Q7L9L4	MOB1A;MOB1B	MOB kinase activator 1A;MOB kinase activator 1B	non-TPR	-1.86539	753	0.344938
P35249	RFC4	Replication factor C subunit 4	non-TPR	-1.8613	754	0.345396
P14324	FDPS	Farnesyl pyrophosphate synthase	non-TPR	-1.85933	755	0.345854
P31946	YWHAB	14-3-3 protein beta/alpha;14-3-3 protein beta/alpha, N-terminally processed	non-TPR	-1.85813	756	0.346312
Q99598	TSNAX	Translin-associated protein X	non-TPR	-1.85115	757	0.34677
P62917	RPL8	60S ribosomal protein L8	non-TPR	-1.85061	758	0.347229
P17980	PSMC3	26S protease regulatory subunit 6A	non-TPR	-1.84579	759	0.347687
P30740	SERPINB1	Leukocyte elastase inhibitor	non-TPR	-1.84532	760	0.348145
Q08752	PPID	Peptidyl-prolyl cis-trans isomerase D	TPR	-1.84363	3	0.375
P60174	TPI1	Triosephosphate isomerase	non-TPR	-1.84291	761	0.348603
P09493	TPM1	Tropomyosin alpha-1 chain	non-TPR	-1.84236	762	0.349061
Q9Y285	FARSA	Phenylalanine--tRNA ligase alpha subunit	non-TPR	-1.83938	763	0.349519
P14618;P30613	PKM	Pyruvate kinase PKM	non-TPR	-1.83836	764	0.349977
P22314	UBA1	Ubiquitin-like modifier-activating enzyme 1	non-TPR	-1.83821	765	0.350435
P60900	PSMA6	Proteasome subunit alpha type-6	non-TPR	-1.83249	766	0.350893
P62310	LSM3	U6 snRNA-associated Sm-like protein LSm3	non-TPR	-1.82979	767	0.351351
P43490	NAMPT	Nicotinamide phosphoribosyltransferase	non-TPR	-1.82906	768	0.351809
O95486	SEC24A	Protein transport protein Sec24A	non-TPR	-1.82569	769	0.352268
Q13362	PPP2R5C	Serine/threonine-protein phosphatase 2A 56 kDa regulatory subunit gamma isoform	non-TPR	-1.82087	770	0.352726
P62906	RPL10A	60S ribosomal protein L10a	non-TPR	-1.8173	771	0.353184
P62258	YWHAE	14-3-3 protein epsilon	non-TPR	-1.81705	772	0.353642
P52294	KPNA1	Importin subunit alpha-5;Importin subunit alpha-5, N-terminally processed	non-TPR	-1.80924	773	0.3541
P48163	ME1	NADP-dependent malic enzyme	non-TPR	-1.80874	774	0.354558
Q9H074	PAIP1	Polyadenylate-binding protein-interacting protein 1	non-TPR	-1.80354	775	0.355016
P29401	TKT	Transketolase	non-TPR	-1.80203	776	0.355474
Q13617	CUL2	Cullin-2	non-TPR	-1.79985	777	0.355932
P63104	YWHAZ	14-3-3 protein zeta/delta	non-TPR	-1.79621	778	0.35639
Q14019	COTL1	Coactosin-like protein	non-TPR	-1.78869	779	0.356848
P30044	PRDX5	Peroxiredoxin-5, mitochondrial	non-TPR	-1.78734	780	0.357306
P17655	CAPN2	Calpain-2 catalytic subunit	non-TPR	-1.78655	781	0.357765
P55786;A6NEC2	NPEPPS	Puromycin-sensitive aminopeptidase	non-TPR	-1.78387	782	0.358223
Q01970	PLCB3	1-phosphatidylinositol 4,5-bisphosphate phosphodiesterase beta-3	non-TPR	-1.77827	783	0.358681
O60749	SNX2	Sorting nexin-2	non-TPR	-1.77735	784	0.359139
Q7LBC6	KDM3B	Lysine-specific demethylase 3B	non-TPR	-1.77566	785	0.359597
Q01105;P0DME0	SET;SETSIP	Protein SET;Protein SETSIP	non-TPR	-1.7754	786	0.360055
Q9Y223	GNE	Bifunctional UDP-N-acetylglucosamine 2-epimerase/N-acetylmannosamine kinase;UDP-N-acetylglucosamine 2-epimerase (hydrolyzing);N-acetylmannosamine kinase	non-TPR	-1.7733	787	0.360513
O00571;O15523;Q9NQI0	DDX3X;DDX3Y	ATP-dependent RNA helicase DDX3X;ATP-dependent RNA helicase DDX3Y	non-TPR	-1.77095	788	0.360971
P18206	VCL	Vinculin	non-TPR	-1.77035	789	0.361429
Q9UIV1	CNOT7	CCR4-NOT transcription complex subunit 7	non-TPR	-1.76957	790	0.361887
Q5VT79	ANXA8L2	Annexin A8-like protein 2	non-TPR	-1.7691	791	0.362345
P28066	PSMA5	Proteasome subunit alpha type-5	non-TPR	-1.7639	792	0.362803
P53396	ACLY	ATP-citrate synthase	non-TPR	-1.76191	793	0.363262
P47813;O14602	EIF1AX;EIF1AY	Eukaryotic translation initiation factor 1A, X-chromosomal;Eukaryotic translation initiation factor 1A, Y-chromosomal	non-TPR	-1.75595	794	0.36372
P49642	PRIM1	DNA primase small subunit	non-TPR	-1.75486	795	0.364178
Q9BQA1	WDR77	Methylosome protein 50	non-TPR	-1.75238	796	0.364636
P26641	EEF1G	Elongation factor 1-gamma	non-TPR	-1.74568	797	0.365094
P62263	RPS14	40S ribosomal protein S14	non-TPR	-1.74521	798	0.365552
O00299	CLIC1	Chloride intracellular channel protein 1	non-TPR	-1.74277	799	0.36601
P60510	PPP4C	Serine/threonine-protein phosphatase 4 catalytic subunit	non-TPR	-1.74211	800	0.366468
Q9NP97;Q8TF09	DYNLRB1;DYNLRB2	Dynein light chain roadblock-type 1;Dynein light chain roadblock-type 2	non-TPR	-1.73959	801	0.366926
Q8N9N2	ASCC1	Activating signal cointegrator 1 complex subunit 1	non-TPR	-1.73926	802	0.367384
Q9H4A3;Q96J92;Q9Y3S1	WNK1;WNK4;WNK2	Serine/threonine-protein kinase WNK1;Serine/threonine-protein kinase WNK4;Serine/threonine-protein kinase WNK2	non-TPR	-1.73797	803	0.367842
Q9UQ80	PA2G4	Proliferation-associated protein 2G4	non-TPR	-1.7374	804	0.368301
P08243	ASNS	Asparagine synthetase [glutamine-hydrolyzing]	non-TPR	-1.73622	805	0.368759
Q14011	CIRBP	Cold-inducible RNA-binding protein	non-TPR	-1.73499	806	0.369217
Q02790	FKBP4	Peptidyl-prolyl cis-trans isomerase FKBP4;Peptidyl-prolyl cis-trans isomerase FKBP4, N-terminally processed	TPR	-1.7349	4	0.5
O95394	PGM3	Phosphoacetylglucosamine mutase	non-TPR	-1.73382	807	0.369675
P06744;Q8N196	GPI	Glucose-6-phosphate isomerase	non-TPR	-1.73221	808	0.370133
Q02878	RPL6	60S ribosomal protein L6	non-TPR	-1.72852	809	0.370591
P13639	EEF2	Elongation factor 2	non-TPR	-1.72543	810	0.371049
P11586	MTHFD1	C-1-tetrahydrofolate synthase, cytoplasmic;Methylenetetrahydrofolate dehydrogenase;Methenyltetrahydrofolate cyclohydrolase;Formyltetrahydrofolate synthetase;C-1-tetrahydrofolate synthase, cytoplasmic, N-terminally processed	non-TPR	-1.72447	811	0.371507
Q8N392	ARHGAP18	Rho GTPase-activating protein 18	non-TPR	-1.72237	812	0.371965
Q9UBC2	EPS15L1	Epidermal growth factor receptor substrate 15-like 1	non-TPR	-1.72152	813	0.372423
Q14160;Q9BTT6	SCRIB	Protein scribble homolog	non-TPR	-1.71804	814	0.372881
P55327	TPD52	Tumor protein D52	non-TPR	-1.71198	815	0.373339
Q96GM5	SMARCD1	SWI/SNF-related matrix-associated actin-dependent regulator of chromatin subfamily D member 1	non-TPR	-1.71086	816	0.373798
Q96GM8	TOE1	Target of EGR1 protein 1	non-TPR	-1.70934	817	0.374256
P08238;Q58FF7;Q58FF6	HSP90AB1	Heat shock protein HSP 90-beta	non-TPR	-1.70713	818	0.374714
P00492	HPRT1	Hypoxanthine-guanine phosphoribosyltransferase	non-TPR	-1.70675	819	0.375172
E9PAV3;Q13765;Q9BZK3	NACA	Nascent polypeptide-associated complex subunit alpha, muscle-specific form;Nascent polypeptide-associated complex subunit alpha	non-TPR	-1.70511	820	0.37563
P25398	RPS12	40S ribosomal protein S12	non-TPR	-1.70369	821	0.376088
P07108	DBI	Acyl-CoA-binding protein	non-TPR	-1.7035	822	0.376546
P25787	PSMA2	Proteasome subunit alpha type-2	non-TPR	-1.70068	823	0.377004
Q9NQW6	ANLN	Actin-binding protein anillin	non-TPR	-1.69036	824	0.377462
Q92990	GLMN	Glomulin	non-TPR	-1.68701	825	0.37792
P15531	NME1	Nucleoside diphosphate kinase A	non-TPR	-1.6866	826	0.378378
Q9H1B7	IRF2BPL	Interferon regulatory factor 2-binding protein-like	non-TPR	-1.68589	827	0.378836
Q86Y56	DNAAF5	Dynein assembly factor 5, axonemal	non-TPR	-1.68252	828	0.379295
P46060	RANGAP1	Ran GTPase-activating protein 1	non-TPR	-1.6761	829	0.379753
Q9NXV6	CDKN2AIP	CDKN2A-interacting protein	non-TPR	-1.67477	830	0.380211
P07900;Q14568	HSP90AA1	Heat shock protein HSP 90-alpha	non-TPR	-1.67195	831	0.380669
Q9UDY2	TJP2	Tight junction protein ZO-2	non-TPR	-1.67171	832	0.381127
P60891	PRPS1	Ribose-phosphate pyrophosphokinase 1	non-TPR	-1.66717	833	0.381585
P04406;O14556	GAPDH	Glyceraldehyde-3-phosphate dehydrogenase	non-TPR	-1.6659	834	0.382043
P09496	CLTA	Clathrin light chain A	non-TPR	-1.66376	835	0.382501
Q13148	TARDBP	TAR DNA-binding protein 43	non-TPR	-1.65644	836	0.382959
Q15291	RBBP5	Retinoblastoma-binding protein 5	non-TPR	-1.65533	837	0.383417
P62854;Q5JNZ5	RPS26;RPS26P11	40S ribosomal protein S26;Putative 40S ribosomal protein S26-like 1	non-TPR	-1.65358	838	0.383875
P46781	RPS9	40S ribosomal protein S9	non-TPR	-1.65288	839	0.384333
P0DP25;P0DP24;P0DP23;P02585			non-TPR	-1.64714	840	0.384792
Q13283	G3BP1	Ras GTPase-activating protein-binding protein 1	non-TPR	-1.64606	841	0.38525
P62195;Q8NB90	PSMC5	26S protease regulatory subunit 8	non-TPR	-1.6392	842	0.385708
Q96IU4	ABHD14B	Alpha/beta hydrolase domain-containing protein 14B	non-TPR	-1.63822	843	0.386166
Q6P6C2	ALKBH5	RNA demethylase ALKBH5	non-TPR	-1.63467	844	0.386624
P26639;A2RTX5	TARS	Threonine--tRNA ligase, cytoplasmic	non-TPR	-1.6345	845	0.387082
P12814;P35609;Q08043	ACTN1	Alpha-actinin-1	non-TPR	-1.63203	846	0.38754
P68104;Q5VTE0	EEF1A1;EEF1A1P5	Elongation factor 1-alpha 1;Putative elongation factor 1-alpha-like 3	non-TPR	-1.63135	847	0.387998
Q86TU7	SETD3	Histone-lysine N-methyltransferase setd3	non-TPR	-1.63134	848	0.388456
Q9H488	POFUT1	GDP-fucose protein O-fucosyltransferase 1	non-TPR	-1.63119	849	0.388914
O00303	EIF3F	Eukaryotic translation initiation factor 3 subunit F	non-TPR	-1.62964	850	0.389372
Q14683	SMC1A	Structural maintenance of chromosomes protein 1A	non-TPR	-1.62846	851	0.389831
Q13907	IDI1	Isopentenyl-diphosphate Delta-isomerase 1	non-TPR	-1.62699	852	0.390289
P10599	TXN	Thioredoxin	non-TPR	-1.62663	853	0.390747
Q7L576	CYFIP1	Cytoplasmic FMR1-interacting protein 1	non-TPR	-1.62597	854	0.391205
Q14141	44810	Septin-6	non-TPR	-1.62489	855	0.391663
Q9Y5K5	UCHL5	Ubiquitin carboxyl-terminal hydrolase isozyme L5	non-TPR	-1.62215	856	0.392121
P40261	NNMT	Nicotinamide N-methyltransferase	non-TPR	-1.6191	857	0.392579
O14908	GIPC1	PDZ domain-containing protein GIPC1	non-TPR	-1.61472	858	0.393037
P51570	GALK1	Galactokinase	non-TPR	-1.61121	859	0.393495
P37837	TALDO1	Transaldolase	non-TPR	-1.61082	860	0.393953
O43684	BUB3	Mitotic checkpoint protein BUB3	non-TPR	-1.60686	861	0.394411
O43324	EEF1E1	Eukaryotic translation elongation factor 1 epsilon-1	non-TPR	-1.60684	862	0.394869
P78318	IGBP1	Immunoglobulin-binding protein 1	non-TPR	-1.60539	863	0.395328
P55209	NAP1L1	Nucleosome assembly protein 1-like 1	non-TPR	-1.6017	864	0.395786
P57678	GEMIN4	Gem-associated protein 4	non-TPR	-1.6005	865	0.396244
P21281	ATP6V1B2	V-type proton ATPase subunit B, brain isoform	non-TPR	-1.59721	866	0.396702
Q7Z4S6	KIF21A	Kinesin-like protein KIF21A	non-TPR	-1.59475	867	0.39716
P34932	HSPA4	Heat shock 70 kDa protein 4	non-TPR	-1.59356	868	0.397618
P61077;P62837;Q9Y2X8;P51668	UBE2D3;UBE2D2	Ubiquitin-conjugating enzyme E2 D3;Ubiquitin-conjugating enzyme E2 D2	non-TPR	-1.59326	869	0.398076
P09884	POLA1	DNA polymerase alpha catalytic subunit	non-TPR	-1.59281	870	0.398534
Q7Z739;Q9BYJ9	YTHDF3	YTH domain-containing family protein 3	non-TPR	-1.59266	871	0.398992
O75717	WDHD1	WD repeat and HMG-box DNA-binding protein 1	non-TPR	-1.59078	872	0.39945
P12277	CKB	Creatine kinase B-type	non-TPR	-1.58998	873	0.399908
Q8NFH4	NUP37	Nucleoporin Nup37	non-TPR	-1.58816	874	0.400366
Q9HD26	GOPC	Golgi-associated PDZ and coiled-coil motif-containing protein	non-TPR	-1.58565	875	0.400825
Q9BSJ2	TUBGCP2	Gamma-tubulin complex component 2	non-TPR	-1.58084	876	0.401283
Q99986	VRK1	Serine/threonine-protein kinase VRK1	non-TPR	-1.56746	877	0.401741
P12429	ANXA3	Annexin A3	non-TPR	-1.56013	878	0.402199
P22392;O60361	NME2;NME2P1	Nucleoside diphosphate kinase B;Putative nucleoside diphosphate kinase	non-TPR	-1.55974	879	0.402657
P53004	BLVRA	Biliverdin reductase A	non-TPR	-1.55834	880	0.403115
P17812;Q9NRF8	CTPS1	CTP synthase 1	non-TPR	-1.55435	881	0.403573
Q9P2J5	LARS	Leucine--tRNA ligase, cytoplasmic	non-TPR	-1.55021	882	0.404031
P08758	ANXA5	Annexin A5	non-TPR	-1.54486	883	0.404489
Q8N3C0	ASCC3	Activating signal cointegrator 1 complex subunit 3	non-TPR	-1.54265	884	0.404947
P99999;CON__P62894	CYCS	Cytochrome c	non-TPR	-1.5402	885	0.405405
P43686	PSMC4	26S protease regulatory subunit 6B	non-TPR	-1.53692	886	0.405863
O43707	ACTN4	Alpha-actinin-4	non-TPR	-1.53408	887	0.406322
P14868	DARS	Aspartate--tRNA ligase, cytoplasmic	non-TPR	-1.53276	888	0.40678
O75312	ZPR1	Zinc finger protein ZPR1	non-TPR	-1.53237	889	0.407238
P50502;Q8NFI4;Q8IZP2	ST13;ST13P5;ST13P4	Hsc70-interacting protein;Putative protein FAM10A5;Putative protein FAM10A4	non-TPR	-1.52799	890	0.407696
P13797;P13796;Q14651	PLS3	Plastin-3	non-TPR	-1.51799	891	0.408154
Q9NV56	MRGBP	MRG/MORF4L-binding protein	non-TPR	-1.51666	892	0.408612
Q9NQW7	XPNPEP1	Xaa-Pro aminopeptidase 1	non-TPR	-1.5163	893	0.40907
P78330	PSPH	Phosphoserine phosphatase	non-TPR	-1.51549	894	0.409528
O00487	PSMD14	26S proteasome non-ATPase regulatory subunit 14	non-TPR	-1.51548	895	0.409986
Q9H0D6	XRN2	5-3 exoribonuclease 2	non-TPR	-1.51208	896	0.410444
Q16881;Q9NNW7	TXNRD1	Thioredoxin reductase 1, cytoplasmic	non-TPR	-1.50289	897	0.410902
O14617	AP3D1	AP-3 complex subunit delta-1	non-TPR	-1.50263	898	0.411361
Q5SW79;Q96L14	CEP170	Centrosomal protein of 170 kDa	non-TPR	-1.50128	899	0.411819
P63241;Q6IS14;Q9GZV4	EIF5A;EIF5AL1;EIF5A2	Eukaryotic translation initiation factor 5A-1;Eukaryotic translation initiation factor 5A-1-like;Eukaryotic translation initiation factor 5A-2	non-TPR	-1.49964	900	0.412277
P55795	HNRNPH2	Heterogeneous nuclear ribonucleoprotein H2	non-TPR	-1.49383	901	0.412735
O60701	UGDH	UDP-glucose 6-dehydrogenase	non-TPR	-1.4918	902	0.413193
P78346	RPP30	Ribonuclease P protein subunit p30	non-TPR	-1.49149	903	0.413651
Q7KZF4	SND1	Staphylococcal nuclease domain-containing protein 1	non-TPR	-1.48938	904	0.414109
O60828	PQBP1	Polyglutamine-binding protein 1	non-TPR	-1.48865	905	0.414567
Q13614	MTMR2	Myotubularin-related protein 2	non-TPR	-1.48776	906	0.415025
P20839	IMPDH1	Inosine-5-monophosphate dehydrogenase 1	non-TPR	-1.48485	907	0.415483
O75874	IDH1	Isocitrate dehydrogenase [NADP] cytoplasmic	non-TPR	-1.48386	908	0.415941
P62861	FAU	40S ribosomal protein S30	non-TPR	-1.47984	909	0.416399
Q9NVM9	ASUN	Protein asunder homolog	non-TPR	-1.47781	910	0.416858
Q01518	CAP1	Adenylyl cyclase-associated protein 1	non-TPR	-1.47539	911	0.417316
Q13257	MAD2L1	Mitotic spindle assembly checkpoint protein MAD2A	non-TPR	-1.47364	912	0.417774
P36578	RPL4	60S ribosomal protein L4	non-TPR	-1.47087	913	0.418232
P35573	AGL	Glycogen debranching enzyme;4-alpha-glucanotransferase;Amylo-alpha-1,6-glucosidase	non-TPR	-1.47028	914	0.41869
Q9Y657;Q5JUX0	SPIN1;SPIN3	Spindlin-1;Spindlin-3	non-TPR	-1.47011	915	0.419148
P46940;Q86VI3	IQGAP1	Ras GTPase-activating-like protein IQGAP1	non-TPR	-1.46967	916	0.419606
Q8IX12	CCAR1	Cell division cycle and apoptosis regulator protein 1	non-TPR	-1.46624	917	0.420064
P49458	SRP9	Signal recognition particle 9 kDa protein	non-TPR	-1.46483	918	0.420522
Q14444	CAPRIN1	Caprin-1	non-TPR	-1.46221	919	0.42098
O95819;Q8N4C8;Q9UKE5	MAP4K4;MINK1;TNIK	Mitogen-activated protein kinase kinase kinase kinase 4;Misshapen-like kinase 1;TRAF2 and NCK-interacting protein kinase	non-TPR	-1.46097	920	0.421438
P53365	ARFIP2	Arfaptin-2	non-TPR	-1.46004	921	0.421896
P04075;P05062	ALDOA	Fructose-bisphosphate aldolase A	non-TPR	-1.45749	922	0.422355
P37108	SRP14	Signal recognition particle 14 kDa protein	non-TPR	-1.45508	923	0.422813
Q9UHX1	PUF60	Poly(U)-binding-splicing factor PUF60	non-TPR	-1.4532	924	0.423271
P21333	FLNA	Filamin-A	non-TPR	-1.45066	925	0.423729
Q15046	KARS	Lysine--tRNA ligase	non-TPR	-1.44953	926	0.424187
Q9UHD8	44813	Septin-9	non-TPR	-1.44375	927	0.424645
Q9H1E3	NUCKS1	Nuclear ubiquitous casein and cyclin-dependent kinase substrate 1	non-TPR	-1.43648	928	0.425103
P28072	PSMB6	Proteasome subunit beta type-6	non-TPR	-1.43639	929	0.425561
Q8IXH7	NELFCD	Negative elongation factor C/D	non-TPR	-1.43527	930	0.426019
P56182	RRP1	Ribosomal RNA processing protein 1 homolog A	non-TPR	-1.43246	931	0.426477
Q13243	SRSF5	Serine/arginine-rich splicing factor 5	non-TPR	-1.42736	932	0.426935
P23526	AHCY	Adenosylhomocysteinase	non-TPR	-1.42231	933	0.427393
Q9NQR4	NIT2	Omega-amidase NIT2	non-TPR	-1.42177	934	0.427852
P32119	PRDX2	Peroxiredoxin-2	non-TPR	-1.41993	935	0.42831
P31947	SFN	14-3-3 protein sigma	non-TPR	-1.41654	936	0.428768
Q9BWF3;Q9BQ04	RBM4;RBM4B	RNA-binding protein 4;RNA-binding protein 4B	non-TPR	-1.41523	937	0.429226
Q02543	RPL18A	60S ribosomal protein L18a	non-TPR	-1.40449	938	0.429684
Q13564	NAE1	NEDD8-activating enzyme E1 regulatory subunit	non-TPR	-1.39861	939	0.430142
P61353	RPL27	60S ribosomal protein L27	non-TPR	-1.38845	940	0.4306
P62249	RPS16	40S ribosomal protein S16	non-TPR	-1.38779	941	0.431058
P11172	UMPS	Uridine 5-monophosphate synthase;Orotate phosphoribosyltransferase;Orotidine 5-phosphate decarboxylase	non-TPR	-1.38772	942	0.431516
Q9Y2P8	RCL1	RNA 3-terminal phosphate cyclase-like protein	non-TPR	-1.38478	943	0.431974
P41091;Q2VIR3	EIF2S3;EIF2S3L	Eukaryotic translation initiation factor 2 subunit 3;Putative eukaryotic translation initiation factor 2 subunit 3-like protein	non-TPR	-1.38356	944	0.432432
P05455	SSB	Lupus La protein	non-TPR	-1.37893	945	0.432891
P02794	FTH1	Ferritin heavy chain;Ferritin heavy chain, N-terminally processed	non-TPR	-1.37724	946	0.433349
P63172	DYNLT1	Dynein light chain Tctex-type 1	non-TPR	-1.37538	947	0.433807
P09234	SNRPC	U1 small nuclear ribonucleoprotein C	non-TPR	-1.37213	948	0.434265
P27635;Q96L21	RPL10	60S ribosomal protein L10	non-TPR	-1.37043	949	0.434723
Q9UNP9	PPIE	Peptidyl-prolyl cis-trans isomerase E	non-TPR	-1.36994	950	0.435181
Q15365;P57723	PCBP1	Poly(rC)-binding protein 1	non-TPR	-1.36616	951	0.435639
Q15102	PAFAH1B3	Platelet-activating factor acetylhydrolase IB subunit gamma	non-TPR	-1.35988	952	0.436097
P61981	YWHAG	14-3-3 protein gamma;14-3-3 protein gamma, N-terminally processed	non-TPR	-1.35936	953	0.436555
Q96A65	EXOC4	Exocyst complex component 4	non-TPR	-1.35661	954	0.437013
Q5T4S7	UBR4	E3 ubiquitin-protein ligase UBR4	non-TPR	-1.35209	955	0.437471
Q00610;P53675	CLTC	Clathrin heavy chain 1	non-TPR	-1.35195	956	0.437929
P67936;Q2TAC2	TPM4	Tropomyosin alpha-4 chain	non-TPR	-1.3496	957	0.438388
P62241	RPS8	40S ribosomal protein S8	non-TPR	-1.34907	958	0.438846
Q12792	TWF1	Twinfilin-1	non-TPR	-1.34614	959	0.439304
Q16658	FSCN1	Fascin	non-TPR	-1.34346	960	0.439762
P98082	DAB2	Disabled homolog 2	non-TPR	-1.34121	961	0.44022
P59998	ARPC4	Actin-related protein 2/3 complex subunit 4	non-TPR	-1.33919	962	0.440678
P62753	RPS6	40S ribosomal protein S6	non-TPR	-1.33721	963	0.441136
P68402	PAFAH1B2	Platelet-activating factor acetylhydrolase IB subunit beta	non-TPR	-1.33419	964	0.441594
Q9H6Z4	RANBP3	Ran-binding protein 3	non-TPR	-1.33139	965	0.442052
Q9UNH7	SNX6	Sorting nexin-6;Sorting nexin-6, N-terminally processed	non-TPR	-1.33132	966	0.44251
P17987	TCP1	T-complex protein 1 subunit alpha	non-TPR	-1.3301	967	0.442968
O95232	LUC7L3	Luc7-like protein 3	non-TPR	-1.32944	968	0.443426
Q9Y3Z3	SAMHD1	Deoxynucleoside triphosphate triphosphohydrolase SAMHD1	non-TPR	-1.32731	969	0.443885
Q96A72	MAGOHB	Protein mago nashi homolog 2	non-TPR	-1.32466	970	0.444343
P30086	PEBP1	Phosphatidylethanolamine-binding protein 1;Hippocampal cholinergic neurostimulating peptide	non-TPR	-1.32132	971	0.444801
Q9NQC3	RTN4	Reticulon-4	non-TPR	-1.32034	972	0.445259
Q15436	SEC23A	Protein transport protein Sec23A	non-TPR	-1.31964	973	0.445717
Q9NPD8	UBE2T	Ubiquitin-conjugating enzyme E2 T	non-TPR	-1.31855	974	0.446175
P62424	RPL7A	60S ribosomal protein L7a	non-TPR	-1.31781	975	0.446633
O95340	PAPSS2	Bifunctional 3-phosphoadenosine 5-phosphosulfate synthase 2;Sulfate adenylyltransferase;Adenylyl-sulfate kinase	non-TPR	-1.31644	976	0.447091
Q8NC51	SERBP1	Plasminogen activator inhibitor 1 RNA-binding protein	non-TPR	-1.31505	977	0.447549
P46063	RECQL	ATP-dependent DNA helicase Q1	non-TPR	-1.31218	978	0.448007
P25786	PSMA1	Proteasome subunit alpha type-1	non-TPR	-1.31197	979	0.448465
Q9GZL7	WDR12	Ribosome biogenesis protein WDR12	non-TPR	-1.31095	980	0.448923
Q9UII4	HERC5	E3 ISG15--protein ligase HERC5	non-TPR	-1.30932	981	0.449382
P11413	G6PD	Glucose-6-phosphate 1-dehydrogenase	non-TPR	-1.30919	982	0.44984
Q8IWB7	WDFY1	WD repeat and FYVE domain-containing protein 1	non-TPR	-1.30502	983	0.450298
Q96B36	AKT1S1	Proline-rich AKT1 substrate 1	non-TPR	-1.30488	984	0.450756
P62826	RAN	GTP-binding nuclear protein Ran	non-TPR	-1.30053	985	0.451214
Q13310;P0CB38	PABPC4	Polyadenylate-binding protein 4	non-TPR	-1.29762	986	0.451672
P50914	RPL14	60S ribosomal protein L14	non-TPR	-1.29483	987	0.45213
Q99933	BAG1	BAG family molecular chaperone regulator 1	non-TPR	-1.29395	988	0.452588
P31350	RRM2	Ribonucleoside-diphosphate reductase subunit M2	non-TPR	-1.29133	989	0.453046
P51610	HCFC1	Host cell factor 1;HCF N-terminal chain 1;HCF N-terminal chain 2;HCF N-terminal chain 3;HCF N-terminal chain 4;HCF N-terminal chain 5;HCF N-terminal chain 6;HCF C-terminal chain 1;HCF C-terminal chain 2;HCF C-terminal chain 3;HCF C-terminal chain 4;HCF C-terminal chain 5;HCF C-terminal chain 6	non-TPR	-1.28936	990	0.453504
P49023	PXN	Paxillin	non-TPR	-1.2891	991	0.453962
P55072	VCP	Transitional endoplasmic reticulum ATPase	non-TPR	-1.28606	992	0.454421
Q96C86	DCPS	m7GpppX diphosphatase	non-TPR	-1.28544	993	0.454879
P30876	POLR2B	DNA-directed RNA polymerase II subunit RPB2	non-TPR	-1.28178	994	0.455337
Q8NBF2	NHLRC2	NHL repeat-containing protein 2	non-TPR	-1.27934	995	0.455795
P10155	TROVE2	60 kDa SS-A/Ro ribonucleoprotein	non-TPR	-1.27551	996	0.456253
Q5JSH3	WDR44	WD repeat-containing protein 44	non-TPR	-1.27202	997	0.456711
O95786	DDX58	Probable ATP-dependent RNA helicase DDX58	non-TPR	-1.26705	998	0.457169
P62888	RPL30	60S ribosomal protein L30	non-TPR	-1.2651	999	0.457627
P54136	RARS	Arginine--tRNA ligase, cytoplasmic	non-TPR	-1.26493	1000	0.458085
Q6Y7W6	GIGYF2	PERQ amino acid-rich with GYF domain-containing protein 2	non-TPR	-1.26328	1001	0.458543
Q14558	PRPSAP1	Phosphoribosyl pyrophosphate synthase-associated protein 1	non-TPR	-1.26063	1002	0.459001
P62851	RPS25	40S ribosomal protein S25	non-TPR	-1.26059	1003	0.459459
Q3ZCM7	TUBB8	Tubulin beta-8 chain	non-TPR	-1.25756	1004	0.459918
O15498	YKT6	Synaptobrevin homolog YKT6	non-TPR	-1.24894	1005	0.460376
Q16527	CSRP2	Cysteine and glycine-rich protein 2	non-TPR	-1.24877	1006	0.460834
Q16181;Q6ZU15	44811	Septin-7	non-TPR	-1.24785	1007	0.461292
Q15014	MORF4L2	Mortality factor 4-like protein 2	non-TPR	-1.24421	1008	0.46175
P49721	PSMB2	Proteasome subunit beta type-2	non-TPR	-1.24381	1009	0.462208
Q6FI81	CIAPIN1	Anamorsin	non-TPR	-1.24372	1010	0.462666
Q96C19;Q9BUP0	EFHD2	EF-hand domain-containing protein D2	non-TPR	-1.24183	1011	0.463124
P26373	RPL13	60S ribosomal protein L13	non-TPR	-1.24131	1012	0.463582
P48634	PRRC2A	Protein PRRC2A	non-TPR	-1.24059	1013	0.46404
P12268	IMPDH2	Inosine-5-monophosphate dehydrogenase 2	non-TPR	-1.23771	1014	0.464498
Q9NUQ6	SPATS2L	SPATS2-like protein	non-TPR	-1.23537	1015	0.464956
P63167;Q96FJ2	DYNLL1;DYNLL2	Dynein light chain 1, cytoplasmic;Dynein light chain 2, cytoplasmic	non-TPR	-1.23384	1016	0.465415
Q9NZB2	FAM120A	Constitutive coactivator of PPAR-gamma-like protein 1	non-TPR	-1.23132	1017	0.465873
P62318	SNRPD3	Small nuclear ribonucleoprotein Sm D3	non-TPR	-1.23007	1018	0.466331
Q8NCW5	APOA1BP	NAD(P)H-hydrate epimerase	non-TPR	-1.22987	1019	0.466789
P28074	PSMB5	Proteasome subunit beta type-5	non-TPR	-1.22873	1020	0.467247
P63208	SKP1	S-phase kinase-associated protein 1	non-TPR	-1.22671	1021	0.467705
P35658	NUP214	Nuclear pore complex protein Nup214	non-TPR	-1.22618	1022	0.468163
P06753	TPM3	Tropomyosin alpha-3 chain	non-TPR	-1.22075	1023	0.468621
P27482	CALML3	Calmodulin-like protein 3	non-TPR	-1.21893	1024	0.469079
Q9H9A6	LRRC40	Leucine-rich repeat-containing protein 40	non-TPR	-1.21703	1025	0.469537
Q08209;P48454;P16298	PPP3CA	Serine/threonine-protein phosphatase 2B catalytic subunit alpha isoform	non-TPR	-1.2136	1026	0.469995
Q15366;P57721	PCBP2	Poly(rC)-binding protein 2	non-TPR	-1.21194	1027	0.470454
P11940;Q9H361;Q4VXU2;Q96DU9;Q5JQF8	PABPC1;PABPC3	Polyadenylate-binding protein 1;Polyadenylate-binding protein 3	non-TPR	-1.20857	1028	0.470912
P25788	PSMA3	Proteasome subunit alpha type-3	non-TPR	-1.20447	1029	0.47137
P62308;A8MWD9	SNRPG;SNRPGP15	Small nuclear ribonucleoprotein G;Putative small nuclear ribonucleoprotein G-like protein 15	non-TPR	-1.20115	1030	0.471828
O75369	FLNB	Filamin-B	non-TPR	-1.19801	1031	0.472286
P06454	PTMA	Prothymosin alpha;Prothymosin alpha, N-terminally processed;Thymosin alpha-1	non-TPR	-1.19728	1032	0.472744
P39023;Q92901	RPL3	60S ribosomal protein L3	non-TPR	-1.19483	1033	0.473202
O60502	MGEA5	Protein O-GlcNAcase	non-TPR	-1.1933	1034	0.47366
P50991	CCT4	T-complex protein 1 subunit delta	non-TPR	-1.19154	1035	0.474118
O60826	CCDC22	Coiled-coil domain-containing protein 22	non-TPR	-1.18615	1036	0.474576
O95104;Q9UPN6	SCAF4;SCAF8	Splicing factor, arginine/serine-rich 15;Protein SCAF8	non-TPR	-1.18113	1037	0.475034
Q14764	MVP	Major vault protein	non-TPR	-1.17583	1038	0.475492
P60866	RPS20	40S ribosomal protein S20	non-TPR	-1.17365	1039	0.475951
Q9NR50	EIF2B3	Translation initiation factor eIF-2B subunit gamma	non-TPR	-1.17248	1040	0.476409
Q8TDQ7	GNPDA2	Glucosamine-6-phosphate isomerase 2	non-TPR	-1.17179	1041	0.476867
P18124	RPL7	60S ribosomal protein L7	non-TPR	-1.17144	1042	0.477325
P62314	SNRPD1	Small nuclear ribonucleoprotein Sm D1	non-TPR	-1.16661	1043	0.477783
P62306	SNRPF	Small nuclear ribonucleoprotein F	non-TPR	-1.16575	1044	0.478241
P04632;Q96L46	CAPNS1	Calpain small subunit 1	non-TPR	-1.1639	1045	0.478699
P62280	RPS11	40S ribosomal protein S11	non-TPR	-1.15893	1046	0.479157
Q9H0U3	MAGT1	Magnesium transporter protein 1	non-TPR	-1.15836	1047	0.479615
P00441	SOD1	Superoxide dismutase [Cu-Zn]	non-TPR	-1.15599	1048	0.480073
Q9UGV2	NDRG3	Protein NDRG3	non-TPR	-1.15501	1049	0.480531
Q96BN8	OTULIN	Ubiquitin thioesterase otulin	non-TPR	-1.15413	1050	0.480989
O94979	SEC31A	Protein transport protein Sec31A	non-TPR	-1.15259	1051	0.481448
Q07020	RPL18	60S ribosomal protein L18	non-TPR	-1.14865	1052	0.481906
P49327	FASN	Fatty acid synthase;[Acyl-carrier-protein] S-acetyltransferase;[Acyl-carrier-protein] S-malonyltransferase;3-oxoacyl-[acyl-carrier-protein] synthase;3-oxoacyl-[acyl-carrier-protein] reductase;3-hydroxyacyl-[acyl-carrier-protein] dehydratase;Enoyl-[acyl-carrier-protein] reductase;Oleoyl-[acyl-carrier-protein] hydrolase	non-TPR	-1.14635	1053	0.482364
P15311	EZR	Ezrin	non-TPR	-1.14602	1054	0.482822
P35241	RDX	Radixin	non-TPR	-1.14586	1055	0.48328
O00203;Q13367	AP3B1	AP-3 complex subunit beta-1	non-TPR	-1.14556	1056	0.483738
Q9BXS6	NUSAP1	Nucleolar and spindle-associated protein 1	non-TPR	-1.13816	1057	0.484196
Q9H2U1	DHX36	ATP-dependent RNA helicase DHX36	non-TPR	-1.13756	1058	0.484654
Q13637;O14966	RAB32	Ras-related protein Rab-32	non-TPR	-1.13663	1059	0.485112
Q9Y3C4	TPRKB	EKC/KEOPS complex subunit TPRKB	non-TPR	-1.13592	1060	0.48557
P67775;P62714	PPP2CA;PPP2CB	Serine/threonine-protein phosphatase 2A catalytic subunit alpha isoform;Serine/threonine-protein phosphatase 2A catalytic subunit beta isoform	non-TPR	-1.13126	1061	0.486028
Q9Y2T3	GDA	Guanine deaminase	non-TPR	-1.12965	1062	0.486486
P46779	RPL28	60S ribosomal protein L28	non-TPR	-1.12797	1063	0.486945
P49207	RPL34	60S ribosomal protein L34	non-TPR	-1.12226	1064	0.487403
O00470;A6NDR6;Q99687;O14770	MEIS1;MEIS3P1;MEIS3;MEIS2	Homeobox protein Meis1;Putative homeobox protein Meis3-like 1;Homeobox protein Meis3;Homeobox protein Meis2	non-TPR	-1.1203	1065	0.487861
Q13185	CBX3	Chromobox protein homolog 3	non-TPR	-1.11584	1066	0.488319
Q15813;Q8WVB6	TBCE;CHTF18	Tubulin-specific chaperone E;Chromosome transmission fidelity protein 18 homolog	non-TPR	-1.1155	1067	0.488777
P29317	EPHA2	Ephrin type-A receptor 2	non-TPR	-1.11537	1068	0.489235
O14745	SLC9A3R1	Na(+)/H(+) exchange regulatory cofactor NHE-RF1	non-TPR	-1.1113	1069	0.489693
O43399	TPD52L2	Tumor protein D54	non-TPR	-1.11018	1070	0.490151
P62244	RPS15A	40S ribosomal protein S15a	non-TPR	-1.1008	1071	0.490609
P47756	CAPZB	F-actin-capping protein subunit beta	non-TPR	-1.1003	1072	0.491067
Q9BWJ5	SF3B5	Splicing factor 3B subunit 5	non-TPR	-1.09525	1073	0.491525
Q92522	H1FX	Histone H1x	non-TPR	-1.09222	1074	0.491984
O75044;P0DMP2;P0DJJ0;Q7Z6B7	SRGAP2;SRGAP2B;SRGAP2C;SRGAP1	SLIT-ROBO Rho GTPase-activating protein 2;SLIT-ROBO Rho GTPase-activating protein 2B;SLIT-ROBO Rho GTPase-activating protein 2C;SLIT-ROBO Rho GTPase-activating protein 1	non-TPR	-1.09142	1075	0.492442
Q96S82	UBL7	Ubiquitin-like protein 7	non-TPR	-1.08928	1076	0.4929
P36543;Q96A05	ATP6V1E1;ATP6V1E2	V-type proton ATPase subunit E 1;V-type proton ATPase subunit E 2	non-TPR	-1.08032	1077	0.493358
Q9H0W9	C11orf54	Ester hydrolase C11orf54	non-TPR	-1.07946	1078	0.493816
O43491;Q9Y2J2	EPB41L2	Band 4.1-like protein 2	non-TPR	-1.07671	1079	0.494274
P09012	SNRPA	U1 small nuclear ribonucleoprotein A	non-TPR	-1.07298	1080	0.494732
O60306	AQR	Intron-binding protein aquarius	non-TPR	-1.07287	1081	0.49519
Q9Y2W2	WBP11	WW domain-binding protein 11	non-TPR	-1.06783	1082	0.495648
Q12769	NUP160	Nuclear pore complex protein Nup160	non-TPR	-1.06752	1083	0.496106
P30050	RPL12	60S ribosomal protein L12	non-TPR	-1.06554	1084	0.496564
P17844	DDX5	Probable ATP-dependent RNA helicase DDX5	non-TPR	-1.06292	1085	0.497022
Q96ER3	SAAL1	Protein SAAL1	non-TPR	-1.06124	1086	0.497481
P30622	CLIP1	CAP-Gly domain-containing linker protein 1	non-TPR	-1.06113	1087	0.497939
Q6P1J9	CDC73	Parafibromin	non-TPR	-1.06048	1088	0.498397
Q09161	NCBP1	Nuclear cap-binding protein subunit 1	non-TPR	-1.06041	1089	0.498855
Q8WX92	NELFB	Negative elongation factor B	non-TPR	-1.05351	1090	0.499313
Q99575	POP1	Ribonucleases P/MRP protein subunit POP1	non-TPR	-1.05052	1091	0.499771
Q9Y3C6	PPIL1	Peptidyl-prolyl cis-trans isomerase-like 1	non-TPR	-1.04957	1092	0.500229
P48059	LIMS1	LIM and senescent cell antigen-like-containing domain protein 1	non-TPR	-1.04931	1093	0.500687
P39687;O95626;O43423	ANP32A	Acidic leucine-rich nuclear phosphoprotein 32 family member A	non-TPR	-1.04915	1094	0.501145
P05388;Q8NHW5	RPLP0;RPLP0P6	60S acidic ribosomal protein P0;60S acidic ribosomal protein P0-like	non-TPR	-1.04712	1095	0.501603
Q9UL25	RAB21	Ras-related protein Rab-21	non-TPR	-1.04596	1096	0.502061
P13010	XRCC5	X-ray repair cross-complementing protein 5	non-TPR	-1.04116	1097	0.502519
P31948	STIP1	Stress-induced-phosphoprotein 1	TPR	-1.03783	5	0.625
O14965	AURKA	Aurora kinase A	non-TPR	-1.03689	1098	0.502978
P28702	RXRB	Retinoic acid receptor RXR-beta	non-TPR	-1.03638	1099	0.503436
P54819	AK2	Adenylate kinase 2, mitochondrial;Adenylate kinase 2, mitochondrial, N-terminally processed	non-TPR	-1.03634	1100	0.503894
P62829	RPL23	60S ribosomal protein L23	non-TPR	-1.03453	1101	0.504352
Q13451	FKBP5	Peptidyl-prolyl cis-trans isomerase FKBP5;Peptidyl-prolyl cis-trans isomerase FKBP5, N-terminally processed	TPR	-1.02751	6	0.75
P07305	H1F0	Histone H1.0;Histone H1.0, N-terminally processed	non-TPR	-1.02646	1102	0.50481
Q9UHY7	ENOPH1	Enolase-phosphatase E1	non-TPR	-1.02592	1103	0.505268
O14744	PRMT5	Protein arginine N-methyltransferase 5;Protein arginine N-methyltransferase 5, N-terminally processed	non-TPR	-1.02303	1104	0.505726
O95861	BPNT1	3(2),5-bisphosphate nucleotidase 1	non-TPR	-1.0221	1105	0.506184
P26038	MSN	Moesin	non-TPR	-1.01976	1106	0.506642
P48643	CCT5	T-complex protein 1 subunit epsilon	non-TPR	-1.01397	1107	0.5071
Q9HB07	C12orf10	UPF0160 protein MYG1, mitochondrial	non-TPR	-1.00905	1108	0.507558
Q8WXI9	GATAD2B	Transcriptional repressor p66-beta	non-TPR	-1.00311	1109	0.508016
P62899	RPL31	60S ribosomal protein L31	non-TPR	-1.00187	1110	0.508475
Q9NX58	LYAR	Cell growth-regulating nucleolar protein	non-TPR	-1.00031	1111	0.508933
Q13126	MTAP	S-methyl-5-thioadenosine phosphorylase	non-TPR	-0.999633	1112	0.509391
Q9BY77	POLDIP3	Polymerase delta-interacting protein 3	non-TPR	-0.997935	1113	0.509849
P50990	CCT8	T-complex protein 1 subunit theta	non-TPR	-0.997205	1114	0.510307
P61313	RPL15	60S ribosomal protein L15	non-TPR	-0.989544	1115	0.510765
Q8N3U4;Q8WVM7	STAG2;STAG1	Cohesin subunit SA-2;Cohesin subunit SA-1	non-TPR	-0.988367	1116	0.511223
Q4G0J3	LARP7	La-related protein 7	non-TPR	-0.985926	1117	0.511681
P61966	AP1S1	AP-1 complex subunit sigma-1A	non-TPR	-0.985224	1118	0.512139
Q96T76	MMS19	MMS19 nucleotide excision repair protein homolog	non-TPR	-0.983902	1119	0.512597
Q15125	EBP	3-beta-hydroxysteroid-Delta(8),Delta(7)-isomerase	non-TPR	-0.982454	1120	0.513055
P49368	CCT3	T-complex protein 1 subunit gamma	non-TPR	-0.97948	1121	0.513514
P46776	RPL27A	60S ribosomal protein L27a	non-TPR	-0.979329	1122	0.513972
O95487	SEC24B	Protein transport protein Sec24B	non-TPR	-0.976616	1123	0.51443
Q9H814	PHAX	Phosphorylated adapter RNA export protein	non-TPR	-0.976612	1124	0.514888
O43670	ZNF207	BUB3-interacting and GLEBS motif-containing protein ZNF207	non-TPR	-0.976375	1125	0.515346
Q9BZI7	UPF3B	Regulator of nonsense transcripts 3B	non-TPR	-0.975862	1126	0.515804
Q9BRJ6	C7orf50	Uncharacterized protein C7orf50	non-TPR	-0.973865	1127	0.516262
Q9NUQ3	TXLNG	Gamma-taxilin	non-TPR	-0.972997	1128	0.51672
Q68CZ2;Q63HR2;Q9HBL0	TNS3	Tensin-3	non-TPR	-0.972693	1129	0.517178
P47755	CAPZA2	F-actin-capping protein subunit alpha-2	non-TPR	-0.966393	1130	0.517636
O15160	POLR1C	DNA-directed RNA polymerases I and III subunit RPAC1	non-TPR	-0.965976	1131	0.518094
P12956	XRCC6	X-ray repair cross-complementing protein 6	non-TPR	-0.965031	1132	0.518552
P31689	DNAJA1	DnaJ homolog subfamily A member 1	non-TPR	-0.964073	1133	0.519011
Q92917	GPKOW	G patch domain and KOW motifs-containing protein	non-TPR	-0.962893	1134	0.519469
P05198	EIF2S1	Eukaryotic translation initiation factor 2 subunit 1	non-TPR	-0.961616	1135	0.519927
P35250	RFC2	Replication factor C subunit 2	non-TPR	-0.961015	1136	0.520385
P78371	CCT2	T-complex protein 1 subunit beta	non-TPR	-0.959096	1137	0.520843
Q01130;Q9BRL6	SRSF2	Serine/arginine-rich splicing factor 2	non-TPR	-0.958395	1138	0.521301
Q9NXH9	TRMT1	tRNA (guanine(26)-N(2))-dimethyltransferase	non-TPR	-0.956407	1139	0.521759
P83916	CBX1	Chromobox protein homolog 1	non-TPR	-0.955544	1140	0.522217
Q9BZX2	UCK2	Uridine-cytidine kinase 2	non-TPR	-0.954129	1141	0.522675
P46734;P52564	MAP2K3;MAP2K6	Dual specificity mitogen-activated protein kinase kinase 3;Dual specificity mitogen-activated protein kinase kinase 6	non-TPR	-0.950025	1142	0.523133
Q9BZK7;O60907;Q9BQ87	TBL1XR1	F-box-like/WD repeat-containing protein TBL1XR1	non-TPR	-0.94941	1143	0.523591
P62316	SNRPD2	Small nuclear ribonucleoprotein Sm D2	non-TPR	-0.945181	1144	0.524049
P09038	FGF2	Fibroblast growth factor 2	non-TPR	-0.937701	1145	0.524508
Q13492;O60641	PICALM	Phosphatidylinositol-binding clathrin assembly protein	non-TPR	-0.931974	1146	0.524966
Q99832	CCT7	T-complex protein 1 subunit eta	non-TPR	-0.930007	1147	0.525424
Q9UJW0	DCTN4	Dynactin subunit 4	non-TPR	-0.923397	1148	0.525882
O75607	NPM3	Nucleoplasmin-3	non-TPR	-0.922864	1149	0.52634
P38606	ATP6V1A	V-type proton ATPase catalytic subunit A	non-TPR	-0.922325	1150	0.526798
P11142;P54652	HSPA8	Heat shock cognate 71 kDa protein	non-TPR	-0.920031	1151	0.527256
Q8WWY3	PRPF31	U4/U6 small nuclear ribonucleoprotein Prp31	non-TPR	-0.919605	1152	0.527714
P51114	FXR1	Fragile X mental retardation syndrome-related protein 1	non-TPR	-0.919309	1153	0.528172
Q9UDY4	DNAJB4	DnaJ homolog subfamily B member 4	non-TPR	-0.919292	1154	0.52863
P0DMV9;P0DMV8	HSPA1B;HSPA1A	Heat shock 70 kDa protein 1B;Heat shock 70 kDa protein 1A	non-TPR	-0.917991	1155	0.529088
Q9BXP5	SRRT	Serrate RNA effector molecule homolog	non-TPR	-0.911473	1156	0.529546
O60684;O15131	KPNA6;KPNA5	Importin subunit alpha-7;Importin subunit alpha-6	non-TPR	-0.910044	1157	0.530005
Q14919	DRAP1	Dr1-associated corepressor	non-TPR	-0.906616	1158	0.530463
Q99733	NAP1L4	Nucleosome assembly protein 1-like 4	non-TPR	-0.901436	1159	0.530921
P04792	HSPB1	Heat shock protein beta-1	non-TPR	-0.89454	1160	0.531379
P47914	RPL29	60S ribosomal protein L29	non-TPR	-0.889033	1161	0.531837
P07437;A6NNZ2;CON__ENSEMBL:ENSBTAP00000025008;Q9H4B7	TUBB	Tubulin beta chain	non-TPR	-0.881826	1162	0.532295
Q13263	TRIM28	Transcription intermediary factor 1-beta	non-TPR	-0.869274	1163	0.532753
P40227;Q92526	CCT6A	T-complex protein 1 subunit zeta	non-TPR	-0.867294	1164	0.533211
P52943	CRIP2	Cysteine-rich protein 2	non-TPR	-0.863918	1165	0.533669
Q15382	RHEB	GTP-binding protein Rheb	non-TPR	-0.861074	1166	0.534127
Q14684	RRP1B	Ribosomal RNA processing protein 1 homolog B	non-TPR	-0.860542	1167	0.534585
O94992	HEXIM1	Protein HEXIM1	non-TPR	-0.859401	1168	0.535044
Q16531	DDB1	DNA damage-binding protein 1	non-TPR	-0.858718	1169	0.535502
P53999	SUB1	Activated RNA polymerase II transcriptional coactivator p15	non-TPR	-0.845416	1170	0.53596
P55735	SEC13	Protein SEC13 homolog	non-TPR	-0.843186	1171	0.536418
P00491	PNP	Purine nucleoside phosphorylase	non-TPR	-0.83688	1172	0.536876
P09543	CNP	2,3-cyclic-nucleotide 3-phosphodiesterase	non-TPR	-0.835437	1173	0.537334
Q9UQE7	SMC3	Structural maintenance of chromosomes protein 3	non-TPR	-0.834843	1174	0.537792
P23497	SP100	Nuclear autoantigen Sp-100	non-TPR	-0.831361	1175	0.53825
P35611	ADD1	Alpha-adducin	non-TPR	-0.827165	1176	0.538708
Q9NWH9	SLTM	SAFB-like transcription modulator	non-TPR	-0.825461	1177	0.539166
P41223	BUD31	Protein BUD31 homolog	non-TPR	-0.82326	1178	0.539624
P42345	MTOR	Serine/threonine-protein kinase mTOR	non-TPR	-0.8221	1179	0.540082
P35221	CTNNA1	Catenin alpha-1	non-TPR	-0.817866	1180	0.540541
P28482;P27361	MAPK1	Mitogen-activated protein kinase 1	non-TPR	-0.809771	1181	0.540999
Q8TCU6	PREX1	Phosphatidylinositol 3,4,5-trisphosphate-dependent Rac exchanger 1 protein	non-TPR	-0.798672	1182	0.541457
O60610	DIAPH1	Protein diaphanous homolog 1	non-TPR	-0.789828	1183	0.541915
Q9UPN3	MACF1	Microtubule-actin cross-linking factor 1, isoforms 1/2/3/5	non-TPR	-0.783678	1184	0.542373
O00151	PDLIM1	PDZ and LIM domain protein 1	non-TPR	-0.783361	1185	0.542831
Q9NW13	RBM28	RNA-binding protein 28	non-TPR	-0.783347	1186	0.543289
P29558;Q15434;Q6XE24	RBMS1	RNA-binding motif, single-stranded-interacting protein 1	non-TPR	-0.773819	1187	0.543747
Q9BVP2	GNL3	Guanine nucleotide-binding protein-like 3	non-TPR	-0.772668	1188	0.544205
P31943	HNRNPH1	Heterogeneous nuclear ribonucleoprotein H;Heterogeneous nuclear ribonucleoprotein H, N-terminally processed	non-TPR	-0.766625	1189	0.544663
Q14669	TRIP12	E3 ubiquitin-protein ligase TRIP12	non-TPR	-0.766089	1190	0.545121
P30153;P30154	PPP2R1A	Serine/threonine-protein phosphatase 2A 65 kDa regulatory subunit A alpha isoform	non-TPR	-0.765316	1191	0.545579
Q9Y3B4	SF3B6	Splicing factor 3B subunit 6	non-TPR	-0.76118	1192	0.546038
Q9HCE1	MOV10	Putative helicase MOV-10	non-TPR	-0.752487	1193	0.546496
Q9UPN9	TRIM33	E3 ubiquitin-protein ligase TRIM33	non-TPR	-0.749351	1194	0.546954
Q9UII2	ATPIF1	ATPase inhibitor, mitochondrial	non-TPR	-0.746841	1195	0.547412
Q9NRW7	VPS45	Vacuolar protein sorting-associated protein 45	non-TPR	-0.74077	1196	0.54787
P39019	RPS19	40S ribosomal protein S19	non-TPR	-0.738502	1197	0.548328
Q5VW36	FOCAD	Focadhesin	non-TPR	-0.732315	1198	0.548786
P21283	ATP6V1C1	V-type proton ATPase subunit C 1	non-TPR	-0.717613	1199	0.549244
P19474	TRIM21	E3 ubiquitin-protein ligase TRIM21	non-TPR	-0.717209	1200	0.549702
Q9BZF9	UACA	Uveal autoantigen with coiled-coil domains and ankyrin repeats	non-TPR	-0.716694	1201	0.55016
P61978	HNRNPK	Heterogeneous nuclear ribonucleoprotein K	non-TPR	-0.711329	1202	0.550618
P68366	TUBA4A	Tubulin alpha-4A chain	non-TPR	-0.711062	1203	0.551077
P27694	RPA1	Replication protein A 70 kDa DNA-binding subunit;Replication protein A 70 kDa DNA-binding subunit, N-terminally processed	non-TPR	-0.708908	1204	0.551535
P62269	RPS18	40S ribosomal protein S18	non-TPR	-0.707602	1205	0.551993
P24928	POLR2A	DNA-directed RNA polymerase II subunit RPB1	non-TPR	-0.700437	1206	0.552451
P60660;P14649	MYL6	Myosin light polypeptide 6	non-TPR	-0.698839	1207	0.552909
P63162;P14678	SNRPN;SNRPB	Small nuclear ribonucleoprotein-associated protein N;Small nuclear ribonucleoprotein-associated proteins B and B	non-TPR	-0.694654	1208	0.553367
Q9Y230	RUVBL2	RuvB-like 2	non-TPR	-0.693432	1209	0.553825
P40424;P40425	PBX1;PBX2	Pre-B-cell leukemia transcription factor 1;Pre-B-cell leukemia transcription factor 2	non-TPR	-0.690358	1210	0.554283
Q14126	DSG2	Desmoglein-2	non-TPR	-0.688528	1211	0.554741
Q9BQG0	MYBBP1A	Myb-binding protein 1A	non-TPR	-0.684117	1212	0.555199
Q9NZL4	HSPBP1	Hsp70-binding protein 1	non-TPR	-0.682577	1213	0.555657
Q7Z4V5	HDGFRP2	Hepatoma-derived growth factor-related protein 2	non-TPR	-0.67684	1214	0.556115
P07355;A6NMY6	ANXA2;ANXA2P2	Annexin A2;Putative annexin A2-like protein	non-TPR	-0.675859	1215	0.556574
P61457	PCBD1	Pterin-4-alpha-carbinolamine dehydratase	non-TPR	-0.675342	1216	0.557032
Q27J81	INF2	Inverted formin-2	non-TPR	-0.665338	1217	0.55749
O75608	LYPLA1	Acyl-protein thioesterase 1	non-TPR	-0.66437	1218	0.557948
Q16576	RBBP7	Histone-binding protein RBBP7	non-TPR	-0.663124	1219	0.558406
P18077	RPL35A	60S ribosomal protein L35a	non-TPR	-0.6613	1220	0.558864
Q8IUD2;O15083	ERC1;ERC2	ELKS/Rab6-interacting/CAST family member 1;ERC protein 2	non-TPR	-0.654197	1221	0.559322
P60903	S100A10	Protein S100-A10	non-TPR	-0.650794	1222	0.55978
Q14247	CTTN	Src substrate cortactin	non-TPR	-0.645056	1223	0.560238
Q13501	SQSTM1	Sequestosome-1	non-TPR	-0.640982	1224	0.560696
Q96F63	CCDC97	Coiled-coil domain-containing protein 97	non-TPR	-0.639205	1225	0.561154
O00629	KPNA4	Importin subunit alpha-3	non-TPR	-0.636456	1226	0.561612
Q9BQ39	DDX50	ATP-dependent RNA helicase DDX50	non-TPR	-0.635628	1227	0.562071
Q9Y6D6;Q9Y6D5	ARFGEF1;ARFGEF2	Brefeldin A-inhibited guanine nucleotide-exchange protein 1;Brefeldin A-inhibited guanine nucleotide-exchange protein 2	non-TPR	-0.633283	1228	0.562529
P48506	GCLC	Glutamate--cysteine ligase catalytic subunit	non-TPR	-0.632985	1229	0.562987
P32969	RPL9	60S ribosomal protein L9	non-TPR	-0.631186	1230	0.563445
Q14738	PPP2R5D	Serine/threonine-protein phosphatase 2A 56 kDa regulatory subunit delta isoform	non-TPR	-0.628659	1231	0.563903
P20042	EIF2S2	Eukaryotic translation initiation factor 2 subunit 2	non-TPR	-0.626017	1232	0.564361
P13861	PRKAR2A	cAMP-dependent protein kinase type II-alpha regulatory subunit	non-TPR	-0.625713	1233	0.564819
P00338;Q6ZMR3	LDHA	L-lactate dehydrogenase A chain	non-TPR	-0.624371	1234	0.565277
Q13596	SNX1	Sorting nexin-1	non-TPR	-0.621513	1235	0.565735
P42677;Q71UM5	RPS27;RPS27L	40S ribosomal protein S27;40S ribosomal protein S27-like	non-TPR	-0.613865	1236	0.566193
Q6NYC1	JMJD6	Bifunctional arginine demethylase and lysyl-hydroxylase JMJD6	non-TPR	-0.61245	1237	0.566651
P09601	HMOX1	Heme oxygenase 1	non-TPR	-0.610635	1238	0.567109
Q09666;P48552	AHNAK	Neuroblast differentiation-associated protein AHNAK	non-TPR	-0.610603	1239	0.567568
P68371	TUBB4B	Tubulin beta-4B chain	non-TPR	-0.610563	1240	0.568026
P52907	CAPZA1	F-actin-capping protein subunit alpha-1	non-TPR	-0.60903	1241	0.568484
O00505	KPNA3	Importin subunit alpha-4	non-TPR	-0.607757	1242	0.568942
P48729;Q8N752	CSNK1A1	Casein kinase I isoform alpha	non-TPR	-0.602558	1243	0.5694
P23396	RPS3	40S ribosomal protein S3	non-TPR	-0.59907	1244	0.569858
Q14974	KPNB1	Importin subunit beta-1	non-TPR	-0.591064	1245	0.570316
O14776	TCERG1	Transcription elongation regulator 1	non-TPR	-0.586259	1246	0.570774
Q13642	FHL1	Four and a half LIM domains protein 1	non-TPR	-0.584002	1247	0.571232
P08708	RPS17	40S ribosomal protein S17	non-TPR	-0.581105	1248	0.57169
P46782	RPS5	40S ribosomal protein S5;40S ribosomal protein S5, N-terminally processed	non-TPR	-0.578922	1249	0.572148
P46459	NSF	Vesicle-fusing ATPase	non-TPR	-0.574451	1250	0.572607
P62304	SNRPE	Small nuclear ribonucleoprotein E	non-TPR	-0.56975	1251	0.573065
Q96B26	EXOSC8	Exosome complex component RRP43	non-TPR	-0.56725	1252	0.573523
Q9NZZ3	CHMP5	Charged multivesicular body protein 5	non-TPR	-0.567144	1253	0.573981
P56537	EIF6	Eukaryotic translation initiation factor 6	non-TPR	-0.56686	1254	0.574439
Q86V48	LUZP1	Leucine zipper protein 1	non-TPR	-0.566781	1255	0.574897
P62913	RPL11	60S ribosomal protein L11	non-TPR	-0.560496	1256	0.575355
P61011	SRP54	Signal recognition particle 54 kDa protein	non-TPR	-0.560297	1257	0.575813
Q8NEZ5	FBXO22	F-box only protein 22	non-TPR	-0.556825	1258	0.576271
Q13057	COASY	Bifunctional coenzyme A synthase;Phosphopantetheine adenylyltransferase;Dephospho-CoA kinase	non-TPR	-0.556142	1259	0.576729
P17858	PFKL	ATP-dependent 6-phosphofructokinase, liver type	non-TPR	-0.554741	1260	0.577187
P45974	USP5	Ubiquitin carboxyl-terminal hydrolase 5	non-TPR	-0.547239	1261	0.577645
Q9H307	PNN	Pinin	non-TPR	-0.5465	1262	0.578104
O15027	SEC16A	Protein transport protein Sec16A	non-TPR	-0.544745	1263	0.578562
Q8TDN6	BRIX1	Ribosome biogenesis protein BRX1 homolog	non-TPR	-0.544327	1264	0.57902
O95453	PARN	Poly(A)-specific ribonuclease PARN	non-TPR	-0.543521	1265	0.579478
P67870	CSNK2B	Casein kinase II subunit beta	non-TPR	-0.542457	1266	0.579936
P23434	GCSH	Glycine cleavage system H protein, mitochondrial	non-TPR	-0.524293	1267	0.580394
P11717	IGF2R	Cation-independent mannose-6-phosphate receptor	non-TPR	-0.512548	1268	0.580852
P24844	MYL9	Myosin regulatory light polypeptide 9	non-TPR	-0.511918	1269	0.58131
P84103	SRSF3	Serine/arginine-rich splicing factor 3	non-TPR	-0.511012	1270	0.581768
Q68E01	INTS3	Integrator complex subunit 3	non-TPR	-0.506904	1271	0.582226
Q92979	EMG1	Ribosomal RNA small subunit methyltransferase NEP1	non-TPR	-0.499615	1272	0.582684
Q13144	EIF2B5	Translation initiation factor eIF-2B subunit epsilon	non-TPR	-0.496551	1273	0.583142
Q9NYU2	UGGT1	UDP-glucose:glycoprotein glucosyltransferase 1	non-TPR	-0.494508	1274	0.583601
Q9H0U4;Q92928	RAB1B;RAB1C	Ras-related protein Rab-1B;Putative Ras-related protein Rab-1C	non-TPR	-0.488251	1275	0.584059
P49189	ALDH9A1	4-trimethylaminobutyraldehyde dehydrogenase	non-TPR	-0.481366	1276	0.584517
Q9NS86	LANCL2	LanC-like protein 2	non-TPR	-0.48135	1277	0.584975
P07686	HEXB	Beta-hexosaminidase subunit beta;Beta-hexosaminidase subunit beta chain B;Beta-hexosaminidase subunit beta chain A	non-TPR	-0.480671	1278	0.585433
Q92600	RQCD1	Cell differentiation protein RCD1 homolog	non-TPR	-0.479834	1279	0.585891
P62330	ARF6	ADP-ribosylation factor 6	non-TPR	-0.477652	1280	0.586349
Q01469;A8MUU1	FABP5	Fatty acid-binding protein, epidermal	non-TPR	-0.476224	1281	0.586807
Q9C0J8	WDR33	pre-mRNA 3 end processing protein WDR33	non-TPR	-0.473837	1282	0.587265
Q6NXE6	ARMC6	Armadillo repeat-containing protein 6	non-TPR	-0.473115	1283	0.587723
Q9Y265	RUVBL1	RuvB-like 1	non-TPR	-0.472622	1284	0.588181
P14635	CCNB1	G2/mitotic-specific cyclin-B1	non-TPR	-0.471753	1285	0.588639
Q9UN86	G3BP2	Ras GTPase-activating protein-binding protein 2	non-TPR	-0.458897	1286	0.589098
P49792;P0DJD0;P0DJD1;Q99666;O14715	RANBP2	E3 SUMO-protein ligase RanBP2	non-TPR	-0.457149	1287	0.589556
O94760	DDAH1	N(G),N(G)-dimethylarginine dimethylaminohydrolase 1	non-TPR	-0.43953	1288	0.590014
P0DN79;P35520	CBS	Cystathionine beta-synthase	non-TPR	-0.438607	1289	0.590472
P46783;Q9NQ39	RPS10	40S ribosomal protein S10	non-TPR	-0.437985	1290	0.59093
Q15075	EEA1	Early endosome antigen 1	non-TPR	-0.437161	1291	0.591388
P78527	PRKDC	DNA-dependent protein kinase catalytic subunit	non-TPR	-0.433284	1292	0.591846
P38919	EIF4A3	Eukaryotic initiation factor 4A-III;Eukaryotic initiation factor 4A-III, N-terminally processed	non-TPR	-0.432159	1293	0.592304
P62979;P62987;P0CG47;P0CG48	RPS27A;UBA52;UBB;UBC	Ubiquitin-40S ribosomal protein S27a;Ubiquitin;40S ribosomal protein S27a;Ubiquitin-60S ribosomal protein L40;Ubiquitin;60S ribosomal protein L40;Polyubiquitin-B;Ubiquitin;Polyubiquitin-C;Ubiquitin	non-TPR	-0.420754	1294	0.592762
Q9Y224	C14orf166	UPF0568 protein C14orf166	non-TPR	-0.414972	1295	0.59322
Q8IVS2	MCAT	Malonyl-CoA-acyl carrier protein transacylase, mitochondrial	non-TPR	-0.412568	1296	0.593678
Q9Y608	LRRFIP2	Leucine-rich repeat flightless-interacting protein 2	non-TPR	-0.412324	1297	0.594137
Q08257	CRYZ	Quinone oxidoreductase	non-TPR	-0.406352	1298	0.594595
Q9Y4Z0	LSM4	U6 snRNA-associated Sm-like protein LSm4	non-TPR	-0.402239	1299	0.595053
Q9NY27	PPP4R2	Serine/threonine-protein phosphatase 4 regulatory subunit 2	non-TPR	-0.4006	1300	0.595511
Q13868	EXOSC2	Exosome complex component RRP4	non-TPR	-0.386519	1301	0.595969
Q5VT52	RPRD2	Regulation of nuclear pre-mRNA domain-containing protein 2	non-TPR	-0.378817	1302	0.596427
Q9Y5K6	CD2AP	CD2-associated protein	non-TPR	-0.375856	1303	0.596885
Q00765	REEP5	Receptor expression-enhancing protein 5	non-TPR	-0.37366	1304	0.597343
Q12888	TP53BP1	Tumor suppressor p53-binding protein 1	non-TPR	-0.370735	1305	0.597801
Q8TEQ6	GEMIN5	Gem-associated protein 5	non-TPR	-0.369612	1306	0.598259
Q86XI2	NCAPG2	Condensin-2 complex subunit G2	non-TPR	-0.367969	1307	0.598717
Q99536	VAT1	Synaptic vesicle membrane protein VAT-1 homolog	non-TPR	-0.36219	1308	0.599175
Q92879	CELF1	CUGBP Elav-like family member 1	non-TPR	-0.358378	1309	0.599634
P31483	TIA1	Nucleolysin TIA-1 isoform p40	non-TPR	-0.356309	1310	0.600092
P09382	LGALS1	Galectin-1	non-TPR	-0.347593	1311	0.60055
P78347	GTF2I	General transcription factor II-I	non-TPR	-0.338133	1312	0.601008
O43172	PRPF4	U4/U6 small nuclear ribonucleoprotein Prp4	non-TPR	-0.337787	1313	0.601466
P17612;P22694;P22612	PRKACA;PRKACB	cAMP-dependent protein kinase catalytic subunit alpha;cAMP-dependent protein kinase catalytic subunit beta	non-TPR	-0.336692	1314	0.601924
O60313	OPA1	Dynamin-like 120 kDa protein, mitochondrial;Dynamin-like 120 kDa protein, form S1	non-TPR	-0.336372	1315	0.602382
Q9H223	EHD4	EH domain-containing protein 4	non-TPR	-0.334949	1316	0.60284
Q9BRJ7;Q96DE0	NUDT16L1;NUDT16	Protein syndesmos;U8 snoRNA-decapping enzyme	non-TPR	-0.334888	1317	0.603298
Q13042	CDC16	Cell division cycle protein 16 homolog	non-TPR	-0.324174	1318	0.603756
Q16851	UGP2	UTP--glucose-1-phosphate uridylyltransferase	non-TPR	-0.315959	1319	0.604214
P78406	RAE1	mRNA export factor	non-TPR	-0.314641	1320	0.604672
Q86V81	ALYREF	THO complex subunit 4	non-TPR	-0.313217	1321	0.605131
Q96RE7	NACC1	Nucleus accumbens-associated protein 1	non-TPR	-0.310522	1322	0.605589
Q96G03	PGM2	Phosphoglucomutase-2	non-TPR	-0.300384	1323	0.606047
Q15005	SPCS2	Signal peptidase complex subunit 2	non-TPR	-0.297446	1324	0.606505
O95400	CD2BP2	CD2 antigen cytoplasmic tail-binding protein 2	non-TPR	-0.296792	1325	0.606963
Q6DD88	ATL3	Atlastin-3	non-TPR	-0.296437	1326	0.607421
Q9NR30	DDX21	Nucleolar RNA helicase 2	non-TPR	-0.293824	1327	0.607879
P41743	PRKCI	Protein kinase C iota type	non-TPR	-0.292413	1328	0.608337
P16989	YBX3	Y-box-binding protein 3	non-TPR	-0.2889	1329	0.608795
Q9NPQ8	RIC8A	Synembryn-A	non-TPR	-0.287628	1330	0.609253
P49419	ALDH7A1	Alpha-aminoadipic semialdehyde dehydrogenase	non-TPR	-0.281158	1331	0.609711
Q14103	HNRNPD	Heterogeneous nuclear ribonucleoprotein D0	non-TPR	-0.28034	1332	0.610169
Q6UXN9	WDR82	WD repeat-containing protein 82	non-TPR	-0.272379	1333	0.610628
O75122;Q7Z460	CLASP2;CLASP1	CLIP-associating protein 2;CLIP-associating protein 1	non-TPR	-0.268861	1334	0.611086
Q9HC35	EML4	Echinoderm microtubule-associated protein-like 4	non-TPR	-0.263185	1335	0.611544
Q9Y3I0	RTCB	tRNA-splicing ligase RtcB homolog	non-TPR	-0.254737	1336	0.612002
Q9HA64	FN3KRP	Ketosamine-3-kinase	non-TPR	-0.252933	1337	0.61246
O95163	IKBKAP	Elongator complex protein 1	non-TPR	-0.252876	1338	0.612918
Q70J99	UNC13D	Protein unc-13 homolog D	non-TPR	-0.247002	1339	0.613376
A6NDU8	C5orf51	UPF0600 protein C5orf51	non-TPR	-0.244944	1340	0.613834
Q06265	EXOSC9	Exosome complex component RRP45	non-TPR	-0.244685	1341	0.614292
P07195;P07864	LDHB	L-lactate dehydrogenase B chain	non-TPR	-0.239372	1342	0.61475
Q6NZI2	PTRF	Polymerase I and transcript release factor	non-TPR	-0.226911	1343	0.615208
Q9UDY8	MALT1	Mucosa-associated lymphoid tissue lymphoma translocation protein 1	non-TPR	-0.226209	1344	0.615667
P35268	RPL22	60S ribosomal protein L22	non-TPR	-0.220384	1345	0.616125
O76094	SRP72	Signal recognition particle subunit SRP72	non-TPR	-0.219152	1346	0.616583
O75934	BCAS2	Pre-mRNA-splicing factor SPF27	non-TPR	-0.204862	1347	0.617041
Q5SSJ5	HP1BP3	Heterochromatin protein 1-binding protein 3	non-TPR	-0.203853	1348	0.617499
P25325	MPST	3-mercaptopyruvate sulfurtransferase	non-TPR	-0.202162	1349	0.617957
Q96EP5	DAZAP1	DAZ-associated protein 1	non-TPR	-0.201635	1350	0.618415
P18085	ARF4	ADP-ribosylation factor 4	non-TPR	-0.200922	1351	0.618873
O60231	DHX16	Putative pre-mRNA-splicing factor ATP-dependent RNA helicase DHX16	non-TPR	-0.199074	1352	0.619331
P49773	HINT1	Histidine triad nucleotide-binding protein 1	non-TPR	-0.193493	1353	0.619789
P52292	KPNA2	Importin subunit alpha-1	non-TPR	-0.189901	1354	0.620247
P19338	NCL	Nucleolin	non-TPR	-0.188901	1355	0.620705
O43432	EIF4G3	Eukaryotic translation initiation factor 4 gamma 3	non-TPR	-0.187748	1356	0.621164
Q9Y5S9	RBM8A	RNA-binding protein 8A	non-TPR	-0.180711	1357	0.621622
Q96I24	FUBP3	Far upstream element-binding protein 3	non-TPR	-0.180607	1358	0.62208
O75352	MPDU1	Mannose-P-dolichol utilization defect 1 protein	non-TPR	-0.180556	1359	0.622538
P62081	RPS7	40S ribosomal protein S7	non-TPR	-0.179569	1360	0.622996
Q01082;P11277	SPTBN1	Spectrin beta chain, non-erythrocytic 1	non-TPR	-0.177137	1361	0.623454
Q9Y312	AAR2	Protein AAR2 homolog	non-TPR	-0.172489	1362	0.623912
O60716	CTNND1	Catenin delta-1	non-TPR	-0.166729	1363	0.62437
P26368	U2AF2	Splicing factor U2AF 65 kDa subunit	non-TPR	-0.160582	1364	0.624828
Q3MHD2	LSM12	Protein LSM12 homolog	non-TPR	-0.160287	1365	0.625286
Q9UBQ7	GRHPR	Glyoxylate reductase/hydroxypyruvate reductase	non-TPR	-0.154071	1366	0.625744
Q9Y2D5	AKAP2	A-kinase anchor protein 2	non-TPR	-0.15001	1367	0.626202
Q71RC2	LARP4	La-related protein 4	non-TPR	-0.149276	1368	0.626661
Q9Y383;Q9NQ29	LUC7L2	Putative RNA-binding protein Luc7-like 2	non-TPR	-0.14908	1369	0.627119
O15020	SPTBN2	Spectrin beta chain, non-erythrocytic 2	non-TPR	-0.145956	1370	0.627577
O75150	RNF40	E3 ubiquitin-protein ligase BRE1B	non-TPR	-0.143039	1371	0.628035
Q12996	CSTF3	Cleavage stimulation factor subunit 3	non-TPR	-0.141148	1372	0.628493
Q53H82	LACTB2	Beta-lactamase-like protein 2	non-TPR	-0.132556	1373	0.628951
P61106	RAB14	Ras-related protein Rab-14	non-TPR	-0.128591	1374	0.629409
Q9UMS4	PRPF19	Pre-mRNA-processing factor 19	non-TPR	-0.127719	1375	0.629867
P00533;P04626;Q15303	EGFR	Epidermal growth factor receptor	non-TPR	-0.123453	1376	0.630325
P68400;Q8NEV1	CSNK2A1;CSNK2A3	Casein kinase II subunit alpha;Casein kinase II subunit alpha 3	non-TPR	-0.122164	1377	0.630783
O43447	PPIH	Peptidyl-prolyl cis-trans isomerase H	non-TPR	-0.122005	1378	0.631241
P13473	LAMP2	Lysosome-associated membrane glycoprotein 2	non-TPR	-0.121217	1379	0.631699
Q9BUP3	HTATIP2	Oxidoreductase HTATIP2	non-TPR	-0.11748	1380	0.632158
Q9NZI8;Q9Y6M1	IGF2BP1	Insulin-like growth factor 2 mRNA-binding protein 1	non-TPR	-0.108858	1381	0.632616
P08237	PFKM	ATP-dependent 6-phosphofructokinase, muscle type	non-TPR	-0.104075	1382	0.633074
Q96SB4;Q9UPE1	SRPK1	SRSF protein kinase 1	non-TPR	-0.103658	1383	0.633532
P50897	PPT1	Palmitoyl-protein thioesterase 1	non-TPR	-0.1026	1384	0.63399
P60520;Q9H0R8;O95166	GABARAPL2;GABARAPL1;GABARAP	Gamma-aminobutyric acid receptor-associated protein-like 2;Gamma-aminobutyric acid receptor-associated protein-like 1;Gamma-aminobutyric acid receptor-associated protein	non-TPR	-0.099329	1385	0.634448
P26599;O95758	PTBP1	Polypyrimidine tract-binding protein 1	non-TPR	-0.0973701	1386	0.634906
O94776	MTA2	Metastasis-associated protein MTA2	non-TPR	-0.0932197	1387	0.635364
Q13813	SPTAN1	Spectrin alpha chain, non-erythrocytic 1	non-TPR	-0.0846719	1388	0.635822
P19784	CSNK2A2	Casein kinase II subunit alpha	non-TPR	-0.0767813	1389	0.63628
Q86UP2	KTN1	Kinectin	non-TPR	-0.0683574	1390	0.636738
O75340	PDCD6	Programmed cell death protein 6	non-TPR	-0.0654497	1391	0.637197
P52434	POLR2H	DNA-directed RNA polymerases I, II, and III subunit RPABC3	non-TPR	-0.0632381	1392	0.637655
P19105;O14950	MYL12A;MYL12B	Myosin regulatory light chain 12A;Myosin regulatory light chain 12B	non-TPR	-0.0610991	1393	0.638113
Q8IVM0	CCDC50	Coiled-coil domain-containing protein 50	non-TPR	-0.0606021	1394	0.638571
P19793	RXRA	Retinoic acid receptor RXR-alpha	non-TPR	-0.0520697	1395	0.639029
P23258;Q9NRH3	TUBG1;TUBG2	Tubulin gamma-1 chain;Tubulin gamma-2 chain	non-TPR	-0.0502892	1396	0.639487
Q8IV48	ERI1	3-5 exoribonuclease 1	non-TPR	-0.0446406	1397	0.639945
Q99567	NUP88	Nuclear pore complex protein Nup88	non-TPR	-0.043416	1398	0.640403
P54619	PRKAG1	5-AMP-activated protein kinase subunit gamma-1	non-TPR	-0.0328627	1399	0.640861
P0DN76;Q01081;Q8WU68	U2AF1;U2AF1L4	Splicing factor U2AF 35 kDa subunit;Splicing factor U2AF 26 kDa subunit	non-TPR	-0.0325002	1400	0.641319
Q14498	RBM39	RNA-binding protein 39	non-TPR	-0.0292292	1401	0.641777
P29966	MARCKS	Myristoylated alanine-rich C-kinase substrate	non-TPR	-0.0248737	1402	0.642235
Q9BUJ2	HNRNPUL1	Heterogeneous nuclear ribonucleoprotein U-like protein 1	non-TPR	-0.0189534	1403	0.642694
P48449	LSS	Lanosterol synthase	non-TPR	-0.0141114	1404	0.643152
P06748	NPM1	Nucleophosmin	non-TPR	-0.0114097	1405	0.64361
P19367;Q2TB90	HK1	Hexokinase-1	non-TPR	-0.0107337	1406	0.644068
P42285	SKIV2L2	Superkiller viralicidic activity 2-like 2	non-TPR	-0.00523184	1407	0.644526
Q15024	EXOSC7	Exosome complex component RRP42	non-TPR	-0.00397686	1408	0.644984
Q8TCG1	KIAA1524	Protein CIP2A	non-TPR	-0.00375557	1409	0.645442
O15294	OGT	UDP-N-acetylglucosamine--peptide N-acetylglucosaminyltransferase 110 kDa subunit	non-TPR	-0.000792547	1410	0.6459
Q9UKV3	ACIN1	Apoptotic chromatin condensation inducer in the nucleus	non-TPR	0.00405975	1411	0.646358
P62701;Q8TD47;P22090	RPS4X	40S ribosomal protein S4, X isoform	non-TPR	0.0048208	1412	0.646816
P11498	PC	Pyruvate carboxylase, mitochondrial	non-TPR	0.0131922	1413	0.647274
P55145	MANF	Mesencephalic astrocyte-derived neurotrophic factor	non-TPR	0.0133953	1414	0.647732
Q15599	SLC9A3R2	Na(+)/H(+) exchange regulatory cofactor NHE-RF2	non-TPR	0.0150804	1415	0.648191
Q16666	IFI16	Gamma-interferon-inducible protein 16	non-TPR	0.0163737	1416	0.648649
P30566	ADSL	Adenylosuccinate lyase	non-TPR	0.0370836	1417	0.649107
Q96RS6	NUDCD1	NudC domain-containing protein 1	non-TPR	0.0392294	1418	0.649565
Q69YN4	KIAA1429	Protein virilizer homolog	non-TPR	0.046587	1419	0.650023
Q8IZP0;Q9NYB9	ABI1	Abl interactor 1	non-TPR	0.0468233	1420	0.650481
A6NHL2	TUBAL3	Tubulin alpha chain-like 3	non-TPR	0.0527982	1421	0.650939
P54920;Q9H115	NAPA	Alpha-soluble NSF attachment protein	non-TPR	0.0551977	1422	0.651397
P78362	SRPK2	SRSF protein kinase 2;SRSF protein kinase 2 N-terminal;SRSF protein kinase 2 C-terminal	non-TPR	0.0686006	1423	0.651855
O60547	GMDS	GDP-mannose 4,6 dehydratase	non-TPR	0.0700205	1424	0.652313
P42126	ECI1	Enoyl-CoA delta isomerase 1, mitochondrial	non-TPR	0.0700379	1425	0.652771
P26232	CTNNA2	Catenin alpha-2	non-TPR	0.0738068	1426	0.65323
Q9NU22	MDN1	Midasin	non-TPR	0.0766657	1427	0.653688
Q66K74	MAP1S	Microtubule-associated protein 1S;MAP1S heavy chain;MAP1S light chain	non-TPR	0.077875	1428	0.654146
Q96EA4	SPDL1	Protein Spindly	non-TPR	0.0840444	1429	0.654604
P29083	GTF2E1	General transcription factor IIE subunit 1	non-TPR	0.0886631	1430	0.655062
Q5T8P6	RBM26	RNA-binding protein 26	non-TPR	0.0916919	1431	0.65552
O43681	ASNA1	ATPase ASNA1	non-TPR	0.0960598	1432	0.655978
O00560	SDCBP	Syntenin-1	non-TPR	0.100818	1433	0.656436
Q58FG0	HSP90AA5P	Putative heat shock protein HSP 90-alpha A5	non-TPR	0.10108	1434	0.656894
P61020	RAB5B	Ras-related protein Rab-5B	non-TPR	0.102077	1435	0.657352
Q9UHR5	SAP30BP	SAP30-binding protein	non-TPR	0.104979	1436	0.65781
Q13247;Q08170	SRSF6	Serine/arginine-rich splicing factor 6	non-TPR	0.108816	1437	0.658268
Q01780	EXOSC10	Exosome component 10	non-TPR	0.115178	1438	0.658727
Q9BTW9	TBCD	Tubulin-specific chaperone D	non-TPR	0.116727	1439	0.659185
Q9UBK8	MTRR	Methionine synthase reductase	non-TPR	0.123018	1440	0.659643
Q8IV08	PLD3	Phospholipase D3	non-TPR	0.128212	1441	0.660101
P63092;Q5JWF2;P11488;P19087;P09471;A8MTJ3;P38405	GNAS	Guanine nucleotide-binding protein G(s) subunit alpha isoforms short;Guanine nucleotide-binding protein G(s) subunit alpha isoforms XLas	non-TPR	0.136289	1442	0.660559
Q9BSH4	TACO1	Translational activator of cytochrome c oxidase 1	non-TPR	0.154911	1443	0.661017
Q6NVY1	HIBCH	3-hydroxyisobutyryl-CoA hydrolase, mitochondrial	non-TPR	0.156364	1444	0.661475
Q9NPD3	EXOSC4	Exosome complex component RRP41	non-TPR	0.157448	1445	0.661933
Q92805	GOLGA1	Golgin subfamily A member 1	non-TPR	0.159478	1446	0.662391
Q96EE3	SEH1L	Nucleoporin SEH1	non-TPR	0.161664	1447	0.662849
P55769	NHP2L1	NHP2-like protein 1;NHP2-like protein 1, N-terminally processed	non-TPR	0.166883	1448	0.663307
O00264	PGRMC1	Membrane-associated progesterone receptor component 1	non-TPR	0.175892	1449	0.663765
P67809;Q9Y2T7	YBX1	Nuclease-sensitive element-binding protein 1	non-TPR	0.176504	1450	0.664224
Q08211	DHX9	ATP-dependent RNA helicase A	non-TPR	0.177887	1451	0.664682
P33240;Q9H0L4	CSTF2;CSTF2T	Cleavage stimulation factor subunit 2;Cleavage stimulation factor subunit 2 tau variant	non-TPR	0.178284	1452	0.66514
Q99848	EBNA1BP2	Probable rRNA-processing protein EBP2	non-TPR	0.18237	1453	0.665598
Q9UL46	PSME2	Proteasome activator complex subunit 2	non-TPR	0.193274	1454	0.666056
P37235;P84074;P61601	HPCAL1;HPCA	Hippocalcin-like protein 1;Neuron-specific calcium-binding protein hippocalcin	non-TPR	0.19334	1455	0.666514
Q06587;Q99496	RING1;RNF2	E3 ubiquitin-protein ligase RING1;E3 ubiquitin-protein ligase RING2	non-TPR	0.193932	1456	0.666972
Q8TDD1	DDX54	ATP-dependent RNA helicase DDX54	non-TPR	0.199639	1457	0.66743
Q15796;P84022;O15198	SMAD2;SMAD3;SMAD9	Mothers against decapentaplegic homolog 2;Mothers against decapentaplegic homolog 3;Mothers against decapentaplegic homolog 9	non-TPR	0.208668	1458	0.667888
Q9BSJ8	ESYT1	Extended synaptotagmin-1	non-TPR	0.210302	1459	0.668346
Q9Y221	NIP7	60S ribosome subunit biogenesis protein NIP7 homolog	non-TPR	0.211249	1460	0.668804
Q15637	SF1	Splicing factor 1	non-TPR	0.214266	1461	0.669262
Q92769	HDAC2	Histone deacetylase 2	non-TPR	0.217882	1462	0.669721
O94906	PRPF6	Pre-mRNA-processing factor 6	non-TPR	0.218476	1463	0.670179
Q96CW1	AP2M1	AP-2 complex subunit mu	non-TPR	0.220145	1464	0.670637
Q8IWZ3;O75179	ANKHD1;ANKRD17	Ankyrin repeat and KH domain-containing protein 1;Ankyrin repeat domain-containing protein 17	non-TPR	0.223465	1465	0.671095
P60953	CDC42	Cell division control protein 42 homolog	non-TPR	0.226973	1466	0.671553
Q9Y4X0	AMMECR1	AMME syndrome candidate gene 1 protein	non-TPR	0.229143	1467	0.672011
Q13242	SRSF9	Serine/arginine-rich splicing factor 9	non-TPR	0.230634	1468	0.672469
Q86U42;A6NDY0	PABPN1	Polyadenylate-binding protein 2	non-TPR	0.23136	1469	0.672927
P62136	PPP1CA	Serine/threonine-protein phosphatase PP1-alpha catalytic subunit	non-TPR	0.236228	1470	0.673385
Q07666;Q5VWX1	KHDRBS1	KH domain-containing, RNA-binding, signal transduction-associated protein 1	non-TPR	0.236442	1471	0.673843
P62070;P10301	RRAS2;RRAS	Ras-related protein R-Ras2;Ras-related protein R-Ras	non-TPR	0.238483	1472	0.674301
P02810	PRH1	Salivary acidic proline-rich phosphoprotein 1/2;Salivary acidic proline-rich phosphoprotein 1/2;Salivary acidic proline-rich phosphoprotein 3/4;Peptide P-C	non-TPR	0.239348	1473	0.67476
Q9H0A0	NAT10	N-acetyltransferase 10	non-TPR	0.240099	1474	0.675218
P16401	HIST1H1B	Histone H1.5	non-TPR	0.243982	1475	0.675676
P62995	TRA2B	Transformer-2 protein homolog beta	non-TPR	0.24513	1476	0.676134
O60216	RAD21	Double-strand-break repair protein rad21 homolog	non-TPR	0.249141	1477	0.676592
Q5SRE5	NUP188	Nucleoporin NUP188 homolog	non-TPR	0.250213	1478	0.67705
P40123	CAP2	Adenylyl cyclase-associated protein 2	non-TPR	0.252552	1479	0.677508
O60437	PPL	Periplakin	non-TPR	0.252686	1480	0.677966
Q6L8Q7	PDE12	2,5-phosphodiesterase 12	non-TPR	0.254426	1481	0.678424
Q8WUA2	PPIL4	Peptidyl-prolyl cis-trans isomerase-like 4	non-TPR	0.256568	1482	0.678882
P62820;Q92930;P61006;P59190	RAB1A	Ras-related protein Rab-1A	non-TPR	0.256862	1483	0.67934
P17066;P48741	HSPA6;HSPA7	Heat shock 70 kDa protein 6;Putative heat shock 70 kDa protein 7	non-TPR	0.259669	1484	0.679798
Q13151	HNRNPA0	Heterogeneous nuclear ribonucleoprotein A0	non-TPR	0.26326	1485	0.680257
P49902	NT5C2	Cytosolic purine 5-nucleotidase	non-TPR	0.270968	1486	0.680715
P61964	WDR5	WD repeat-containing protein 5	non-TPR	0.275653	1487	0.681173
P62873	GNB1	Guanine nucleotide-binding protein G(I)/G(S)/G(T) subunit beta-1	non-TPR	0.275904	1488	0.681631
Q9UI42	CPA4	Carboxypeptidase A4	non-TPR	0.283736	1489	0.682089
Q9P2N5	RBM27	RNA-binding protein 27	non-TPR	0.286722	1490	0.682547
P84090	ERH	Enhancer of rudimentary homolog	non-TPR	0.289006	1491	0.683005
P63010	AP2B1	AP-2 complex subunit beta	non-TPR	0.289123	1492	0.683463
Q99729	HNRNPAB	Heterogeneous nuclear ribonucleoprotein A/B	non-TPR	0.289688	1493	0.683921
Q16629	SRSF7	Serine/arginine-rich splicing factor 7	non-TPR	0.289785	1494	0.684379
O00425	IGF2BP3	Insulin-like growth factor 2 mRNA-binding protein 3	non-TPR	0.290935	1495	0.684837
Q99747	NAPG	Gamma-soluble NSF attachment protein	non-TPR	0.292996	1496	0.685295
Q9UKD2	MRTO4	mRNA turnover protein 4 homolog	non-TPR	0.294941	1497	0.685754
O95881	TXNDC12	Thioredoxin domain-containing protein 12	non-TPR	0.296779	1498	0.686212
P20340;Q9NRW1;Q14964	RAB6A;RAB6B	Ras-related protein Rab-6A;Ras-related protein Rab-6B	non-TPR	0.299105	1499	0.68667
O14974;O60237	PPP1R12A	Protein phosphatase 1 regulatory subunit 12A	non-TPR	0.303396	1500	0.687128
P09651;Q32P51	HNRNPA1;HNRNPA1L2	Heterogeneous nuclear ribonucleoprotein A1;Heterogeneous nuclear ribonucleoprotein A1, N-terminally processed;Heterogeneous nuclear ribonucleoprotein A1-like 2	non-TPR	0.304791	1501	0.687586
Q7Z3B4	NUP54	Nucleoporin p54	non-TPR	0.306888	1502	0.688044
P26885	FKBP2	Peptidyl-prolyl cis-trans isomerase FKBP2	non-TPR	0.308002	1503	0.688502
Q5T6F2	UBAP2	Ubiquitin-associated protein 2	non-TPR	0.316578	1504	0.68896
P49589	CARS	Cysteine--tRNA ligase, cytoplasmic	non-TPR	0.316768	1505	0.689418
Q07955	SRSF1	Serine/arginine-rich splicing factor 1	non-TPR	0.317244	1506	0.689876
Q5JUR7	TEX30	Testis-expressed sequence 30 protein	non-TPR	0.32378	1507	0.690334
P16403	HIST1H1C	Histone H1.2	non-TPR	0.324537	1508	0.690792
Q96SU4	OSBPL9	Oxysterol-binding protein-related protein 9	non-TPR	0.326612	1509	0.691251
P07954	FH	Fumarate hydratase, mitochondrial	non-TPR	0.328636	1510	0.691709
Q16630	CPSF6	Cleavage and polyadenylation specificity factor subunit 6	non-TPR	0.328829	1511	0.692167
Q92621	NUP205	Nuclear pore complex protein Nup205	non-TPR	0.329788	1512	0.692625
Q969H8	MYDGF	Myeloid-derived growth factor	non-TPR	0.331574	1513	0.693083
Q09028	RBBP4	Histone-binding protein RBBP4	non-TPR	0.339493	1514	0.693541
Q9BZE4	GTPBP4	Nucleolar GTP-binding protein 1	non-TPR	0.340765	1515	0.693999
Q9Y3U8	RPL36	60S ribosomal protein L36	non-TPR	0.343918	1516	0.694457
Q9UKF6	CPSF3	Cleavage and polyadenylation specificity factor subunit 3	non-TPR	0.360231	1517	0.694915
P62273	RPS29	40S ribosomal protein S29	non-TPR	0.362247	1518	0.695373
Q00839	HNRNPU	Heterogeneous nuclear ribonucleoprotein U	non-TPR	0.365356	1519	0.695831
O95782;O94973	AP2A1	AP-2 complex subunit alpha-1	non-TPR	0.376931	1520	0.69629
P62140	PPP1CB	Serine/threonine-protein phosphatase PP1-beta catalytic subunit	non-TPR	0.381687	1521	0.696748
P00367;P49448	GLUD1;GLUD2	Glutamate dehydrogenase 1, mitochondrial;Glutamate dehydrogenase 2, mitochondrial	non-TPR	0.385795	1522	0.697206
Q13867	BLMH	Bleomycin hydrolase	non-TPR	0.388169	1523	0.697664
Q8N163	CCAR2	Cell cycle and apoptosis regulator protein 2	non-TPR	0.389267	1524	0.698122
Q15836;P63027	VAMP3	Vesicle-associated membrane protein 3	non-TPR	0.392816	1525	0.69858
O75643	SNRNP200	U5 small nuclear ribonucleoprotein 200 kDa helicase	non-TPR	0.402073	1526	0.699038
O60506	SYNCRIP	Heterogeneous nuclear ribonucleoprotein Q	non-TPR	0.403413	1527	0.699496
P07339	CTSD	Cathepsin D;Cathepsin D light chain;Cathepsin D heavy chain	non-TPR	0.410013	1528	0.699954
Q13162	PRDX4	Peroxiredoxin-4	non-TPR	0.413526	1529	0.700412
Q9NTM9	CUTC	Copper homeostasis protein cutC homolog	non-TPR	0.416846	1530	0.70087
Q9NW64	RBM22	Pre-mRNA-splicing factor RBM22	non-TPR	0.417117	1531	0.701328
P46087	NOP2	Probable 28S rRNA (cytosine(4447)-C(5))-methyltransferase	non-TPR	0.419181	1532	0.701787
P36873	PPP1CC	Serine/threonine-protein phosphatase PP1-gamma catalytic subunit	non-TPR	0.42387	1533	0.702245
Q86XZ4	SPATS2	Spermatogenesis-associated serine-rich protein 2	non-TPR	0.426783	1534	0.702703
Q6P587	FAHD1	Acylpyruvase FAHD1, mitochondrial	non-TPR	0.430273	1535	0.703161
Q9H6R4	NOL6	Nucleolar protein 6	non-TPR	0.430869	1536	0.703619
O95816	BAG2	BAG family molecular chaperone regulator 2	non-TPR	0.43094	1537	0.704077
Q9NUJ1	ABHD10	Mycophenolic acid acyl-glucuronide esterase, mitochondrial	non-TPR	0.431323	1538	0.704535
P19387	POLR2C	DNA-directed RNA polymerase II subunit RPB3	non-TPR	0.432097	1539	0.704993
P23634	ATP2B4	Plasma membrane calcium-transporting ATPase 4	non-TPR	0.432943	1540	0.705451
Q92499	DDX1	ATP-dependent RNA helicase DDX1	non-TPR	0.434477	1541	0.705909
Q8NFW8	CMAS	N-acylneuraminate cytidylyltransferase	non-TPR	0.435428	1542	0.706367
P18846;P16220	ATF1;CREB1	Cyclic AMP-dependent transcription factor ATF-1;Cyclic AMP-responsive element-binding protein 1	non-TPR	0.437049	1543	0.706825
Q9BVL2	NUPL1	Nucleoporin p58/p45	non-TPR	0.440594	1544	0.707284
Q9UQB8	BAIAP2	Brain-specific angiogenesis inhibitor 1-associated protein 2	non-TPR	0.441291	1545	0.707742
Q9Y3D6	FIS1	Mitochondrial fission 1 protein	non-TPR	0.442481	1546	0.7082
Q08379	GOLGA2	Golgin subfamily A member 2	non-TPR	0.445541	1547	0.708658
Q96GQ7	DDX27	Probable ATP-dependent RNA helicase DDX27	non-TPR	0.446038	1548	0.709116
Q9P2E9	RRBP1	Ribosome-binding protein 1	non-TPR	0.450313	1549	0.709574
O76021	RSL1D1	Ribosomal L1 domain-containing protein 1	non-TPR	0.450343	1550	0.710032
P23284	PPIB	Peptidyl-prolyl cis-trans isomerase B	non-TPR	0.452088	1551	0.71049
Q15029	EFTUD2	116 kDa U5 small nuclear ribonucleoprotein component	non-TPR	0.458188	1552	0.710948
P19388	POLR2E	DNA-directed RNA polymerases I, II, and III subunit RPABC1	non-TPR	0.462355	1553	0.711406
Q13136;O75145;O75334;O75335	PPFIA1	Liprin-alpha-1	non-TPR	0.462715	1554	0.711864
O43809	NUDT21	Cleavage and polyadenylation specificity factor subunit 5	non-TPR	0.463643	1555	0.712322
Q9UHR4	BAIAP2L1	Brain-specific angiogenesis inhibitor 1-associated protein 2-like protein 1	non-TPR	0.472068	1556	0.712781
Q9UG63	ABCF2	ATP-binding cassette sub-family F member 2	non-TPR	0.479568	1557	0.713239
P57088	TMEM33	Transmembrane protein 33	non-TPR	0.482282	1558	0.713697
P61586;P08134	RHOA;RHOC	Transforming protein RhoA;Rho-related GTP-binding protein RhoC	non-TPR	0.485078	1559	0.714155
Q9H0W8	SMG9	Protein SMG9	non-TPR	0.485823	1560	0.714613
P43121	MCAM	Cell surface glycoprotein MUC18	non-TPR	0.487996	1561	0.715071
O43818	RRP9	U3 small nucleolar RNA-interacting protein 2	non-TPR	0.488296	1562	0.715529
Q8N1F7	NUP93	Nuclear pore complex protein Nup93	non-TPR	0.491243	1563	0.715987
Q9UMR2	DDX19B	ATP-dependent RNA helicase DDX19B	non-TPR	0.491691	1564	0.716445
P06865	HEXA	Beta-hexosaminidase subunit alpha	non-TPR	0.498832	1565	0.716903
Q9GZP4	PITHD1	PITH domain-containing protein 1	non-TPR	0.501006	1566	0.717361
Q969X6	CIRH1A	Cirhin	non-TPR	0.512028	1567	0.71782
Q9Y2Z4	YARS2	Tyrosine--tRNA ligase, mitochondrial	non-TPR	0.514901	1568	0.718278
Q9Y2K7	KDM2A	Lysine-specific demethylase 2A	non-TPR	0.515914	1569	0.718736
Q96I99	SUCLG2	Succinyl-CoA ligase [GDP-forming] subunit beta, mitochondrial	non-TPR	0.515964	1570	0.719194
Q9UIJ7	AK3	GTP:AMP phosphotransferase AK3, mitochondrial	non-TPR	0.516739	1571	0.719652
Q14155;Q15052	ARHGEF7	Rho guanine nucleotide exchange factor 7	non-TPR	0.519483	1572	0.72011
P51149	RAB7A	Ras-related protein Rab-7a	non-TPR	0.523339	1573	0.720568
Q13595	TRA2A	Transformer-2 protein homolog alpha	non-TPR	0.525228	1574	0.721026
Q13330	MTA1	Metastasis-associated protein MTA1	non-TPR	0.525362	1575	0.721484
Q13573	SNW1	SNW domain-containing protein 1	non-TPR	0.526778	1576	0.721942
Q5RKV6	EXOSC6	Exosome complex component MTR3	non-TPR	0.530874	1577	0.7224
Q99459	CDC5L	Cell division cycle 5-like protein	non-TPR	0.534625	1578	0.722858
A6NHR9	SMCHD1	Structural maintenance of chromosomes flexible hinge domain-containing protein 1	non-TPR	0.535799	1579	0.723317
O95573	ACSL3	Long-chain-fatty-acid--CoA ligase 3	non-TPR	0.539075	1580	0.723775
Q96FV9	THOC1	THO complex subunit 1	non-TPR	0.541364	1581	0.724233
P55081	MFAP1	Microfibrillar-associated protein 1	non-TPR	0.545631	1582	0.724691
Q15738	NSDHL	Sterol-4-alpha-carboxylate 3-dehydrogenase, decarboxylating	non-TPR	0.546966	1583	0.725149
Q7L2E3	DHX30	Putative ATP-dependent RNA helicase DHX30	non-TPR	0.554963	1584	0.725607
Q9NQX3	GPHN	Gephyrin;Molybdopterin adenylyltransferase;Molybdopterin molybdenumtransferase	non-TPR	0.557952	1585	0.726065
Q9UJ72	ANXA10	Annexin A10	non-TPR	0.561262	1586	0.726523
Q9H8H2	DDX31	Probable ATP-dependent RNA helicase DDX31	non-TPR	0.562526	1587	0.726981
Q9BW27	NUP85	Nuclear pore complex protein Nup85	non-TPR	0.563893	1588	0.727439
O43488;Q8NHP1;O95154	AKR7A2	Aflatoxin B1 aldehyde reductase member 2	non-TPR	0.564144	1589	0.727897
P31942	HNRNPH3	Heterogeneous nuclear ribonucleoprotein H3	non-TPR	0.564301	1590	0.728355
Q13547	HDAC1	Histone deacetylase 1	non-TPR	0.567975	1591	0.728814
P22087	FBL	rRNA 2-O-methyltransferase fibrillarin	non-TPR	0.571174	1592	0.729272
Q9Y3T9	NOC2L	Nucleolar complex protein 2 homolog	non-TPR	0.571858	1593	0.72973
Q6P2P2	PRMT9	Putative protein arginine N-methyltransferase 9	non-TPR	0.576489	1594	0.730188
Q96KR1	ZFR	Zinc finger RNA-binding protein	non-TPR	0.578432	1595	0.730646
P09488	GSTM1	Glutathione S-transferase Mu 1	non-TPR	0.580074	1596	0.731104
O75915	ARL6IP5	PRA1 family protein 3	non-TPR	0.583326	1597	0.731562
O60264	SMARCA5	SWI/SNF-related matrix-associated actin-dependent regulator of chromatin subfamily A member 5	non-TPR	0.58502	1598	0.73202
Q9Y2B0	CNPY2	Protein canopy homolog 2	non-TPR	0.586414	1599	0.732478
Q86YP4	GATAD2A	Transcriptional repressor p66-alpha	non-TPR	0.58865	1600	0.732936
O14979	HNRNPDL	Heterogeneous nuclear ribonucleoprotein D-like	non-TPR	0.590506	1601	0.733394
Q14690	PDCD11	Protein RRP5 homolog	non-TPR	0.592419	1602	0.733852
Q9NYL9;Q9NZR1;P28289	TMOD3	Tropomodulin-3	non-TPR	0.599743	1603	0.734311
P61019;Q8WUD1	RAB2A	Ras-related protein Rab-2A	non-TPR	0.600125	1604	0.734769
Q9BVA1;Q13885	TUBB2B;TUBB2A	Tubulin beta-2B chain;Tubulin beta-2A chain	non-TPR	0.603818	1605	0.735227
O00541	PES1	Pescadillo homolog	non-TPR	0.607524	1606	0.735685
Q92797	SYMPK	Symplekin	non-TPR	0.611917	1607	0.736143
Q9BUQ8	DDX23	Probable ATP-dependent RNA helicase DDX23	non-TPR	0.61632	1608	0.736601
Q9Y399	MRPS2	28S ribosomal protein S2, mitochondrial	non-TPR	0.619982	1609	0.737059
Q9UKX7	NUP50	Nuclear pore complex protein Nup50	non-TPR	0.621935	1610	0.737517
Q7Z406	MYH14	Myosin-14	non-TPR	0.623298	1611	0.737975
P02786	TFRC	Transferrin receptor protein 1;Transferrin receptor protein 1, serum form	non-TPR	0.629551	1612	0.738433
Q9BTC0	DIDO1	Death-inducer obliterator 1	non-TPR	0.62978	1613	0.738891
P43897	TSFM	Elongation factor Ts, mitochondrial	non-TPR	0.632012	1614	0.73935
Q9H7Z7	PTGES2	Prostaglandin E synthase 2;Prostaglandin E synthase 2 truncated form	non-TPR	0.632994	1615	0.739808
Q9NX24	NHP2	H/ACA ribonucleoprotein complex subunit 2	non-TPR	0.63664	1616	0.740266
Q9P0K7	RAI14	Ankycorbin	non-TPR	0.642778	1617	0.740724
O94888	UBXN7	UBX domain-containing protein 7	non-TPR	0.643023	1618	0.741182
P54886	ALDH18A1	Delta-1-pyrroline-5-carboxylate synthase;Glutamate 5-kinase;Gamma-glutamyl phosphate reductase	non-TPR	0.64342	1619	0.74164
Q99798	ACO2	Aconitate hydratase, mitochondrial	non-TPR	0.647798	1620	0.742098
P10321;P01893;P30511	HLA-C;HLA-H	HLA class I histocompatibility antigen, Cw-7 alpha chain;Putative HLA class I histocompatibility antigen, alpha chain H	non-TPR	0.649557	1621	0.742556
Q9NVJ2	ARL8B	ADP-ribosylation factor-like protein 8B	non-TPR	0.650097	1622	0.743014
P18031	PTPN1	Tyrosine-protein phosphatase non-receptor type 1	non-TPR	0.650452	1623	0.743472
Q9P287	BCCIP	BRCA2 and CDKN1A-interacting protein	non-TPR	0.653203	1624	0.74393
Q53GS9	USP39	U4/U6.U5 tri-snRNP-associated protein 2	non-TPR	0.656186	1625	0.744388
O75439	PMPCB	Mitochondrial-processing peptidase subunit beta	non-TPR	0.657547	1626	0.744847
Q6DKI1	RPL7L1	60S ribosomal protein L7-like 1	non-TPR	0.664586	1627	0.745305
Q6UB35	MTHFD1L	Monofunctional C1-tetrahydrofolate synthase, mitochondrial	non-TPR	0.665348	1628	0.745763
Q96I15	SCLY	Selenocysteine lyase	non-TPR	0.666168	1629	0.746221
P08962	CD63	CD63 antigen	non-TPR	0.669464	1630	0.746679
P61026;P51153	RAB10	Ras-related protein Rab-10	non-TPR	0.670469	1631	0.747137
Q9HCC0	MCCC2	Methylcrotonoyl-CoA carboxylase beta chain, mitochondrial	non-TPR	0.673639	1632	0.747595
P12270	TPR	Nucleoprotein TPR	non-TPR	0.675566	1633	0.748053
Q99985	SEMA3C	Semaphorin-3C	non-TPR	0.676365	1634	0.748511
P09228	CST2	Cystatin-SA	non-TPR	0.676741	1635	0.748969
Q9H0S4	DDX47	Probable ATP-dependent RNA helicase DDX47	non-TPR	0.677154	1636	0.749427
P51572	BCAP31	B-cell receptor-associated protein 31	non-TPR	0.681155	1637	0.749885
Q8NFJ5	GPRC5A	Retinoic acid-induced protein 3	non-TPR	0.681576	1638	0.750344
P18754	RCC1	Regulator of chromosome condensation	non-TPR	0.682261	1639	0.750802
P28370	SMARCA1	Probable global transcription activator SNF2L1	non-TPR	0.686025	1640	0.75126
Q8WUM0	NUP133	Nuclear pore complex protein Nup133	non-TPR	0.68934	1641	0.751718
Q96HE7;Q86YB8	ERO1L	ERO1-like protein alpha	non-TPR	0.693072	1642	0.752176
P51648	ALDH3A2	Fatty aldehyde dehydrogenase	non-TPR	0.695601	1643	0.752634
Q6P2Q9	PRPF8	Pre-mRNA-processing-splicing factor 8	non-TPR	0.69667	1644	0.753092
Q14978	NOLC1	Nucleolar and coiled-body phosphoprotein 1	non-TPR	0.700639	1645	0.75355
Q9Y450	HBS1L	HBS1-like protein	non-TPR	0.700801	1646	0.754008
Q2TAY7	SMU1	WD40 repeat-containing protein SMU1;WD40 repeat-containing protein SMU1, N-terminally processed	non-TPR	0.705036	1647	0.754466
Q92925;Q6STE5	SMARCD2	SWI/SNF-related matrix-associated actin-dependent regulator of chromatin subfamily D member 2	non-TPR	0.710291	1648	0.754924
Q13428	TCOF1	Treacle protein	non-TPR	0.710911	1649	0.755383
O43237	DYNC1LI2	Cytoplasmic dynein 1 light intermediate chain 2	non-TPR	0.712987	1650	0.755841
P07099	EPHX1	Epoxide hydrolase 1	non-TPR	0.719334	1651	0.756299
O43390	HNRNPR	Heterogeneous nuclear ribonucleoprotein R	non-TPR	0.720651	1652	0.756757
Q12905	ILF2	Interleukin enhancer-binding factor 2	non-TPR	0.720876	1653	0.757215
Q12874	SF3A3	Splicing factor 3A subunit 3	non-TPR	0.720937	1654	0.757673
P60468	SEC61B	Protein transport protein Sec61 subunit beta	non-TPR	0.72168	1655	0.758131
P43243	MATR3	Matrin-3	non-TPR	0.733028	1656	0.758589
O96019;O94805	ACTL6A	Actin-like protein 6A	non-TPR	0.735526	1657	0.759047
A6NHQ2	FBLL1	rRNA/tRNA 2-O-methyltransferase fibrillarin-like protein 1	non-TPR	0.736119	1658	0.759505
Q15287	RNPS1	RNA-binding protein with serine-rich domain 1	non-TPR	0.737264	1659	0.759963
P04899	GNAI2	Guanine nucleotide-binding protein G(i) subunit alpha-2	non-TPR	0.743895	1660	0.760421
P36551	CPOX	Oxygen-dependent coproporphyrinogen-III oxidase, mitochondrial	non-TPR	0.743957	1661	0.76088
P51116	FXR2	Fragile X mental retardation syndrome-related protein 2	non-TPR	0.744966	1662	0.761338
O75962;O60229	TRIO	Triple functional domain protein	non-TPR	0.745304	1663	0.761796
P80303	NUCB2	Nucleobindin-2;Nesfatin-1	non-TPR	0.748171	1664	0.762254
Q92922;Q9UL12	SMARCC1	SWI/SNF complex subunit SMARCC1	non-TPR	0.748467	1665	0.762712
Q93008;O00507	USP9X	Probable ubiquitin carboxyl-terminal hydrolase FAF-X	non-TPR	0.749674	1666	0.76317
Q15642	TRIP10	Cdc42-interacting protein 4	non-TPR	0.750231	1667	0.763628
Q9UKN8	GTF3C4	General transcription factor 3C polypeptide 4	non-TPR	0.753555	1668	0.764086
O43660	PLRG1	Pleiotropic regulator 1	non-TPR	0.756787	1669	0.764544
Q8NCA5	FAM98A	Protein FAM98A	non-TPR	0.757254	1670	0.765002
Q9H3N1	TMX1	Thioredoxin-related transmembrane protein 1	non-TPR	0.762302	1671	0.76546
Q5VTR2	RNF20	E3 ubiquitin-protein ligase BRE1A	non-TPR	0.762877	1672	0.765918
P49756	RBM25	RNA-binding protein 25	non-TPR	0.76395	1673	0.766377
Q96T37	RBM15	Putative RNA-binding protein 15	non-TPR	0.76906	1674	0.766835
P30837;O94788	ALDH1B1	Aldehyde dehydrogenase X, mitochondrial	non-TPR	0.76948	1675	0.767293
Q8NAV1	PRPF38A	Pre-mRNA-splicing factor 38A	non-TPR	0.772122	1676	0.767751
P08579	SNRPB2	U2 small nuclear ribonucleoprotein B	non-TPR	0.775935	1677	0.768209
P38117	ETFB	Electron transfer flavoprotein subunit beta	non-TPR	0.777846	1678	0.768667
Q9BYT8	NLN	Neurolysin, mitochondrial	non-TPR	0.78051	1679	0.769125
Q96P11	NSUN5	Probable 28S rRNA (cytosine-C(5))-methyltransferase	non-TPR	0.781986	1680	0.769583
P35579;REV__Q9UKV3;P12883;P13535;Q9UKX3;Q9Y623;P13533;P12882;P11055;Q9UKX2;A7E2Y1	MYH9	Myosin-9	non-TPR	0.782799	1681	0.770041
Q9P2I0	CPSF2	Cleavage and polyadenylation specificity factor subunit 2	non-TPR	0.785768	1682	0.770499
O75489	NDUFS3	NADH dehydrogenase [ubiquinone] iron-sulfur protein 3, mitochondrial	non-TPR	0.791187	1683	0.770957
Q96LD4	TRIM47	Tripartite motif-containing protein 47	non-TPR	0.794736	1684	0.771415
P80723	BASP1	Brain acid soluble protein 1	non-TPR	0.800369	1685	0.771874
Q1KMD3	HNRNPUL2	Heterogeneous nuclear ribonucleoprotein U-like protein 2	non-TPR	0.800965	1686	0.772332
Q9Y5J1	UTP18	U3 small nucleolar RNA-associated protein 18 homolog	non-TPR	0.805169	1687	0.77279
P23368	ME2	NAD-dependent malic enzyme, mitochondrial	non-TPR	0.8132	1688	0.773248
P35659	DEK	Protein DEK	non-TPR	0.813435	1689	0.773706
P34897	SHMT2	Serine hydroxymethyltransferase, mitochondrial	non-TPR	0.816818	1690	0.774164
Q96T88;Q96PU4	UHRF1	E3 ubiquitin-protein ligase UHRF1	non-TPR	0.817823	1691	0.774622
Q9P035	HACD3	Very-long-chain (3R)-3-hydroxyacyl-CoA dehydratase 3	non-TPR	0.817966	1692	0.77508
Q96ST3	SIN3A	Paired amphipathic helix protein Sin3a	non-TPR	0.818392	1693	0.775538
Q8IXB1	DNAJC10	DnaJ homolog subfamily C member 10	non-TPR	0.818941	1694	0.775996
P49411	TUFM	Elongation factor Tu, mitochondrial	non-TPR	0.819616	1695	0.776454
Q9UPU5	USP24	Ubiquitin carboxyl-terminal hydrolase 24	non-TPR	0.823427	1696	0.776913
P30040	ERP29	Endoplasmic reticulum resident protein 29	non-TPR	0.823792	1697	0.777371
O75525;Q9UBC1	KHDRBS3	KH domain-containing, RNA-binding, signal transduction-associated protein 3	non-TPR	0.825918	1698	0.777829
Q15459	SF3A1	Splicing factor 3A subunit 1	non-TPR	0.830159	1699	0.778287
Q96EV2	RBM33	RNA-binding protein 33	non-TPR	0.833806	1700	0.778745
Q9Y2X7	GIT1	ARF GTPase-activating protein GIT1	non-TPR	0.834943	1701	0.779203
P35222	CTNNB1	Catenin beta-1	non-TPR	0.836196	1702	0.779661
Q9BZJ0	CRNKL1	Crooked neck-like protein 1	non-TPR	0.838359	1703	0.780119
Q15907;P62491;P57735	RAB11B;RAB11A	Ras-related protein Rab-11B;Ras-related protein Rab-11A	non-TPR	0.840281	1704	0.780577
Q8NFH3	NUP43	Nucleoporin Nup43	non-TPR	0.841528	1705	0.781035
Q13123	IK	Protein Red	non-TPR	0.843632	1706	0.781493
Q9Y2Q3	GSTK1	Glutathione S-transferase kappa 1	non-TPR	0.846183	1707	0.781951
P51991	HNRNPA3	Heterogeneous nuclear ribonucleoprotein A3	non-TPR	0.847601	1708	0.78241
Q04724;Q04727	TLE1;TLE4	Transducin-like enhancer protein 1;Transducin-like enhancer protein 4	non-TPR	0.848224	1709	0.782868
P15144	ANPEP	Aminopeptidase N	non-TPR	0.84937	1710	0.783326
Q9Y3B7	MRPL11	39S ribosomal protein L11, mitochondrial	non-TPR	0.849509	1711	0.783784
Q9Y5Q8	GTF3C5	General transcription factor 3C polypeptide 5	non-TPR	0.853457	1712	0.784242
Q14839	CHD4	Chromodomain-helicase-DNA-binding protein 4	non-TPR	0.855796	1713	0.7847
Q66PJ3	ARL6IP4	ADP-ribosylation factor-like protein 6-interacting protein 4	non-TPR	0.856505	1714	0.785158
Q15393	SF3B3	Splicing factor 3B subunit 3	non-TPR	0.861382	1715	0.785616
Q96MU7	YTHDC1	YTH domain-containing protein 1	non-TPR	0.866296	1716	0.786074
Q9UKK3	PARP4	Poly [ADP-ribose] polymerase 4	non-TPR	0.868699	1717	0.786532
Q99700	ATXN2	Ataxin-2	non-TPR	0.871139	1718	0.78699
P50454	SERPINH1	Serpin H1	non-TPR	0.872894	1719	0.787448
Q02241	KIF23	Kinesin-like protein KIF23	non-TPR	0.880818	1720	0.787907
O75223	GGCT	Gamma-glutamylcyclotransferase	non-TPR	0.882717	1721	0.788365
Q03252	LMNB2	Lamin-B2	non-TPR	0.883369	1722	0.788823
P01889;P13747	HLA-B	HLA class I histocompatibility antigen, B-7 alpha chain	non-TPR	0.883421	1723	0.789281
Q12906;Q96SI9	ILF3	Interleukin enhancer-binding factor 3	non-TPR	0.8845	1724	0.789739
Q9P2R7	SUCLA2	Succinyl-CoA ligase [ADP-forming] subunit beta, mitochondrial	non-TPR	0.885417	1725	0.790197
Q9NY12	GAR1	H/ACA ribonucleoprotein complex subunit 1	non-TPR	0.889159	1726	0.790655
P98175	RBM10	RNA-binding protein 10	non-TPR	0.890904	1727	0.791113
P35580	MYH10	Myosin-10	non-TPR	0.89337	1728	0.791571
O00712;Q14938;Q12857	NFIB	Nuclear factor 1 B-type	non-TPR	0.901378	1729	0.792029
P36776	LONP1	Lon protease homolog, mitochondrial	non-TPR	0.907348	1730	0.792487
P45973	CBX5	Chromobox protein homolog 5	non-TPR	0.908488	1731	0.792945
P01036	CST4	Cystatin-S	non-TPR	0.908789	1732	0.793404
Q92552	MRPS27	28S ribosomal protein S27, mitochondrial	non-TPR	0.90957	1733	0.793862
Q969X5	ERGIC1	Endoplasmic reticulum-Golgi intermediate compartment protein 1	non-TPR	0.915169	1734	0.79432
Q9NTX5	ECHDC1	Ethylmalonyl-CoA decarboxylase	non-TPR	0.915679	1735	0.794778
O95292	VAPB	Vesicle-associated membrane protein-associated protein B/C	non-TPR	0.915889	1736	0.795236
P05114	HMGN1	Non-histone chromosomal protein HMG-14	non-TPR	0.921885	1737	0.795694
Q13740	ALCAM	CD166 antigen	non-TPR	0.922198	1738	0.796152
P52272	HNRNPM	Heterogeneous nuclear ribonucleoprotein M	non-TPR	0.9273	1739	0.79661
Q6YHK3	CD109	CD109 antigen	non-TPR	0.943372	1740	0.797068
P30048	PRDX3	Thioredoxin-dependent peroxide reductase, mitochondrial	non-TPR	0.950622	1741	0.797526
P49750	YLPM1	YLP motif-containing protein 1	non-TPR	0.950822	1742	0.797984
Q6UN15	FIP1L1	Pre-mRNA 3-end-processing factor FIP1	non-TPR	0.951735	1743	0.798443
Q12931	TRAP1	Heat shock protein 75 kDa, mitochondrial	non-TPR	0.955629	1744	0.798901
Q53GQ0	HSD17B12	Very-long-chain 3-oxoacyl-CoA reductase	non-TPR	0.9586	1745	0.799359
Q96E11	MRRF	Ribosome-recycling factor, mitochondrial	non-TPR	0.966406	1746	0.799817
P51148	RAB5C	Ras-related protein Rab-5C	non-TPR	0.968904	1747	0.800275
P01591	IGJ	Immunoglobulin J chain	non-TPR	0.970383	1748	0.800733
Q92542	NCSTN	Nicastrin	non-TPR	0.974199	1749	0.801191
P04062	GBA	Glucosylceramidase	non-TPR	0.97745	1750	0.801649
O43290	SART1	U4/U6.U5 tri-snRNP-associated protein 1	non-TPR	0.978816	1751	0.802107
Q9UNE7	STUB1	E3 ubiquitin-protein ligase CHIP	TPR	0.98015	7	0.875
P09661	SNRPA1	U2 small nuclear ribonucleoprotein A	non-TPR	0.981823	1752	0.802565
P47712	PLA2G4A	Cytosolic phospholipase A2;Phospholipase A2;Lysophospholipase	non-TPR	0.987594	1753	0.803023
P06756	ITGAV	Integrin alpha-V;Integrin alpha-V heavy chain;Integrin alpha-V light chain	non-TPR	0.988936	1754	0.803481
P61962	DCAF7	DDB1- and CUL4-associated factor 7	non-TPR	0.994314	1755	0.80394
O75396	SEC22B	Vesicle-trafficking protein SEC22b	non-TPR	0.994742	1756	0.804398
Q15428	SF3A2	Splicing factor 3A subunit 2	non-TPR	0.996725	1757	0.804856
Q12788	TBL3	Transducin beta-like protein 3	non-TPR	0.999781	1758	0.805314
Q9NVP1	DDX18	ATP-dependent RNA helicase DDX18	non-TPR	1.00018	1759	0.805772
Q15061	WDR43	WD repeat-containing protein 43	non-TPR	1.00023	1760	0.80623
P21127;Q9UQ88	CDK11B;CDK11A	Cyclin-dependent kinase 11B;Cyclin-dependent kinase 11A	non-TPR	1.00113	1761	0.806688
Q15084	PDIA6	Protein disulfide-isomerase A6	non-TPR	1.00628	1762	0.807146
Q03135;P56539	CAV1	Caveolin-1	non-TPR	1.00666	1763	0.807604
Q86UY6	NAA40	N-alpha-acetyltransferase 40	non-TPR	1.01102	1764	0.808062
Q02818	NUCB1	Nucleobindin-1	non-TPR	1.01463	1765	0.80852
Q9Y2X3	NOP58	Nucleolar protein 58	non-TPR	1.01781	1766	0.808978
Q16698	DECR1	2,4-dienoyl-CoA reductase, mitochondrial	non-TPR	1.01964	1767	0.809437
Q14254	FLOT2	Flotillin-2	non-TPR	1.02309	1768	0.809895
Q8TAQ2	SMARCC2	SWI/SNF complex subunit SMARCC2	non-TPR	1.02552	1769	0.810353
P09874	PARP1	Poly [ADP-ribose] polymerase 1	non-TPR	1.03016	1770	0.810811
P00387	CYB5R3	NADH-cytochrome b5 reductase 3;NADH-cytochrome b5 reductase 3 membrane-bound form;NADH-cytochrome b5 reductase 3 soluble form	non-TPR	1.03924	1771	0.811269
Q7L0Y3	TRMT10C	Mitochondrial ribonuclease P protein 1	non-TPR	1.04268	1772	0.811727
O75533	SF3B1	Splicing factor 3B subunit 1	non-TPR	1.04336	1773	0.812185
O75694	NUP155	Nuclear pore complex protein Nup155	non-TPR	1.04495	1774	0.812643
Q8NI27	THOC2	THO complex subunit 2	non-TPR	1.04746	1775	0.813101
Q9NWX6	THG1L	Probable tRNA(His) guanylyltransferase	non-TPR	1.04939	1776	0.813559
P50213	IDH3A	Isocitrate dehydrogenase [NAD] subunit alpha, mitochondrial	non-TPR	1.05359	1777	0.814017
P10620	MGST1	Microsomal glutathione S-transferase 1	non-TPR	1.05681	1778	0.814475
Q8WWM7	ATXN2L	Ataxin-2-like protein	non-TPR	1.05889	1779	0.814934
Q8IWX8	CHERP	Calcium homeostasis endoplasmic reticulum protein	non-TPR	1.06932	1780	0.815392
P00505	GOT2	Aspartate aminotransferase, mitochondrial	non-TPR	1.07095	1781	0.81585
Q13435	SF3B2	Splicing factor 3B subunit 2	non-TPR	1.07392	1782	0.816308
P52735	VAV2	Guanine nucleotide exchange factor VAV2	non-TPR	1.07491	1783	0.816766
P07910;P0DMR1;O60812;B7ZW38;B2RXH8;Q86SE5	HNRNPC	Heterogeneous nuclear ribonucleoproteins C1/C2	non-TPR	1.07923	1784	0.817224
Q969G3	SMARCE1	SWI/SNF-related matrix-associated actin-dependent regulator of chromatin subfamily E member 1	non-TPR	1.08517	1785	0.817682
Q86TG7	PEG10	Retrotransposon-derived protein PEG10	non-TPR	1.08727	1786	0.81814
P53041	PPP5C	Serine/threonine-protein phosphatase 5	TPR	1.0968	8	1
O15446	CD3EAP	DNA-directed RNA polymerase I subunit RPA34	non-TPR	1.1012	1787	0.818598
O43143;Q14562	DHX15	Pre-mRNA-splicing factor ATP-dependent RNA helicase DHX15	non-TPR	1.10122	1788	0.819056
O15173	PGRMC2	Membrane-associated progesterone receptor component 2	non-TPR	1.10288	1789	0.819514
Q8WWI1	LMO7	LIM domain only protein 7	non-TPR	1.10391	1790	0.819973
O75400;Q6NWY9	PRPF40A	Pre-mRNA-processing factor 40 homolog A	non-TPR	1.10555	1791	0.820431
Q96RP9	GFM1	Elongation factor G, mitochondrial	non-TPR	1.10589	1792	0.820889
Q9BVJ6	UTP14A	U3 small nucleolar RNA-associated protein 14 homolog A	non-TPR	1.10593	1793	0.821347
P51571	SSR4	Translocon-associated protein subunit delta	non-TPR	1.10701	1794	0.821805
P06702	S100A9	Protein S100-A9	non-TPR	1.10849	1795	0.822263
P16070	CD44	CD44 antigen	non-TPR	1.11032	1796	0.822721
P61604	HSPE1	10 kDa heat shock protein, mitochondrial	non-TPR	1.11133	1797	0.823179
P08754	GNAI3	Guanine nucleotide-binding protein G(k) subunit alpha	non-TPR	1.11242	1798	0.823637
Q9H2U2	PPA2	Inorganic pyrophosphatase 2, mitochondrial	non-TPR	1.11465	1799	0.824095
Q08945	SSRP1	FACT complex subunit SSRP1	non-TPR	1.11519	1800	0.824553
Q8IXT5	RBM12B	RNA-binding protein 12B	non-TPR	1.11635	1801	0.825011
Q9UNX4	WDR3	WD repeat-containing protein 3	non-TPR	1.12144	1802	0.82547
P62380	TBPL1	TATA box-binding protein-like protein 1	non-TPR	1.12536	1803	0.825928
Q9Y2S7	POLDIP2	Polymerase delta-interacting protein 2	non-TPR	1.12623	1804	0.826386
P60059	SEC61G	Protein transport protein Sec61 subunit gamma	non-TPR	1.13085	1805	0.826844
Q12907	LMAN2	Vesicular integral-membrane protein VIP36	non-TPR	1.13415	1806	0.827302
P55809;Q9BYC2	OXCT1	Succinyl-CoA:3-ketoacid coenzyme A transferase 1, mitochondrial	non-TPR	1.13602	1807	0.82776
O15260	SURF4	Surfeit locus protein 4	non-TPR	1.13648	1808	0.828218
Q86XP3	DDX42	ATP-dependent RNA helicase DDX42	non-TPR	1.14239	1809	0.828676
P11166	SLC2A1	Solute carrier family 2, facilitated glucose transporter member 1	non-TPR	1.14849	1810	0.829134
Q9UMS0	NFU1	NFU1 iron-sulfur cluster scaffold homolog, mitochondrial	non-TPR	1.15306	1811	0.829592
O43852	CALU	Calumenin	non-TPR	1.15918	1812	0.83005
Q7Z417	NUFIP2	Nuclear fragile X mental retardation-interacting protein 2	non-TPR	1.16056	1813	0.830508
P31327	CPS1	Carbamoyl-phosphate synthase [ammonia], mitochondrial	non-TPR	1.16719	1814	0.830967
Q10570	CPSF1	Cleavage and polyadenylation specificity factor subunit 1	non-TPR	1.17468	1815	0.831425
P31040	SDHA	Succinate dehydrogenase [ubiquinone] flavoprotein subunit, mitochondrial	non-TPR	1.17836	1816	0.831883
P22626	HNRNPA2B1	Heterogeneous nuclear ribonucleoproteins A2/B1	non-TPR	1.17919	1817	0.832341
Q16718	NDUFA5	NADH dehydrogenase [ubiquinone] 1 alpha subcomplex subunit 5	non-TPR	1.17955	1818	0.832799
Q9BVC4	MLST8	Target of rapamycin complex subunit LST8	non-TPR	1.18256	1819	0.833257
Q8NI36	WDR36	WD repeat-containing protein 36	non-TPR	1.18342	1820	0.833715
P62879;Q9HAV0;P16520;Q9BRK4	GNB2;GNB4	Guanine nucleotide-binding protein G(I)/G(S)/G(T) subunit beta-2;Guanine nucleotide-binding protein subunit beta-4	non-TPR	1.18427	1821	0.834173
P04179	SOD2	Superoxide dismutase [Mn], mitochondrial	non-TPR	1.18471	1822	0.834631
Q96H79	ZC3HAV1L	Zinc finger CCCH-type antiviral protein 1-like	non-TPR	1.1886	1823	0.835089
P45877	PPIC	Peptidyl-prolyl cis-trans isomerase C	non-TPR	1.18986	1824	0.835547
P08195	SLC3A2	4F2 cell-surface antigen heavy chain	non-TPR	1.1926	1825	0.836005
P04843	RPN1	Dolichyl-diphosphooligosaccharide--protein glycosyltransferase subunit 1	non-TPR	1.19408	1826	0.836464
P17096	HMGA1	High mobility group protein HMG-I/HMG-Y	non-TPR	1.1982	1827	0.836922
Q04726;Q04725	TLE3	Transducin-like enhancer protein 3	non-TPR	1.19931	1828	0.83738
Q96I25	RBM17	Splicing factor 45	non-TPR	1.20935	1829	0.837838
Q8WW59	SPRYD4	SPRY domain-containing protein 4	non-TPR	1.20963	1830	0.838296
P49006	MARCKSL1	MARCKS-related protein	non-TPR	1.20973	1831	0.838754
P16144	ITGB4	Integrin beta-4	non-TPR	1.21057	1832	0.839212
Q15007	WTAP	Pre-mRNA-splicing regulator WTAP	non-TPR	1.21657	1833	0.83967
Q96JM3	CHAMP1	Chromosome alignment-maintaining phosphoprotein 1	non-TPR	1.22163	1834	0.840128
Q9Y5M8	SRPRB	Signal recognition particle receptor subunit beta	non-TPR	1.22242	1835	0.840586
Q96CS3	FAF2	FAS-associated factor 2	non-TPR	1.22373	1836	0.841044
Q9GZT3	SLIRP	SRA stem-loop-interacting RNA-binding protein, mitochondrial	non-TPR	1.22409	1837	0.841503
Q96DI7	SNRNP40	U5 small nuclear ribonucleoprotein 40 kDa protein	non-TPR	1.22724	1838	0.841961
P14866	HNRNPL	Heterogeneous nuclear ribonucleoprotein L	non-TPR	1.22857	1839	0.842419
Q8NBS9	TXNDC5	Thioredoxin domain-containing protein 5	non-TPR	1.2362	1840	0.842877
P39656	DDOST	Dolichyl-diphosphooligosaccharide--protein glycosyltransferase 48 kDa subunit	non-TPR	1.24032	1841	0.843335
Q04837	SSBP1	Single-stranded DNA-binding protein, mitochondrial	non-TPR	1.24185	1842	0.843793
O43314	PPIP5K2	Inositol hexakisphosphate and diphosphoinositol-pentakisphosphate kinase 2	non-TPR	1.24514	1843	0.844251
Q08380	LGALS3BP	Galectin-3-binding protein	non-TPR	1.24528	1844	0.844709
P11021	HSPA5	78 kDa glucose-regulated protein	non-TPR	1.24907	1845	0.845167
Q9UJS0	SLC25A13	Calcium-binding mitochondrial carrier protein Aralar2	non-TPR	1.24915	1846	0.845625
P05023;P13637;P50993;Q13733;P20648;P54707	ATP1A1;ATP1A3	Sodium/potassium-transporting ATPase subunit alpha-1;Sodium/potassium-transporting ATPase subunit alpha-3	non-TPR	1.25069	1847	0.846083
P30101	PDIA3	Protein disulfide-isomerase A3	non-TPR	1.25342	1848	0.846541
P49755	TMED10	Transmembrane emp24 domain-containing protein 10	non-TPR	1.25464	1849	0.847
Q9UIG0	BAZ1B	Tyrosine-protein kinase BAZ1B	non-TPR	1.25727	1850	0.847458
Q9NZ01	TECR	Very-long-chain enoyl-CoA reductase	non-TPR	1.26006	1851	0.847916
P27797	CALR	Calreticulin	non-TPR	1.26945	1852	0.848374
P61803	DAD1	Dolichyl-diphosphooligosaccharide--protein glycosyltransferase subunit DAD1	non-TPR	1.27267	1853	0.848832
Q9BXB5	OSBPL10	Oxysterol-binding protein-related protein 10	non-TPR	1.27632	1854	0.84929
Q96N67	DOCK7	Dedicator of cytokinesis protein 7	non-TPR	1.28378	1855	0.849748
P08174	CD55	Complement decay-accelerating factor	non-TPR	1.28477	1856	0.850206
O43719	HTATSF1	HIV Tat-specific factor 1	non-TPR	1.29266	1857	0.850664
P42695	NCAPD3	Condensin-2 complex subunit D3	non-TPR	1.29519	1858	0.851122
P22307	SCP2	Non-specific lipid-transfer protein	non-TPR	1.29522	1859	0.85158
P13987	CD59	CD59 glycoprotein	non-TPR	1.29637	1860	0.852038
O75955	FLOT1	Flotillin-1	non-TPR	1.29962	1861	0.852497
Q92785	DPF2	Zinc finger protein ubi-d4	non-TPR	1.302	1862	0.852955
P40926	MDH2	Malate dehydrogenase, mitochondrial	non-TPR	1.30428	1863	0.853413
Q16643	DBN1	Drebrin	non-TPR	1.30511	1864	0.853871
P10412;Q02539;P22492	HIST1H1E	Histone H1.4	non-TPR	1.3058	1865	0.854329
Q13112	CHAF1B	Chromatin assembly factor 1 subunit B	non-TPR	1.31784	1866	0.854787
P13804	ETFA	Electron transfer flavoprotein subunit alpha, mitochondrial	non-TPR	1.3213	1867	0.855245
P30533	LRPAP1	Alpha-2-macroglobulin receptor-associated protein	non-TPR	1.32304	1868	0.855703
P05783;CON__H-INV:HIT000015463;CON__Q92764;Q92764;CON__A2AB72;CON__O76015;CON__O76013;O76015;O76013	KRT18	Keratin, type I cytoskeletal 18	non-TPR	1.32564	1869	0.856161
Q15427	SF3B4	Splicing factor 3B subunit 4	non-TPR	1.32782	1870	0.856619
Q15717;Q12926;P26378	ELAVL1	ELAV-like protein 1	non-TPR	1.33018	1871	0.857077
Q9Y305	ACOT9	Acyl-coenzyme A thioesterase 9, mitochondrial	non-TPR	1.33069	1872	0.857536
Q9BYD6	MRPL1	39S ribosomal protein L1, mitochondrial	non-TPR	1.33482	1873	0.857994
O60568	PLOD3	Procollagen-lysine,2-oxoglutarate 5-dioxygenase 3	non-TPR	1.33537	1874	0.858452
P54709	ATP1B3	Sodium/potassium-transporting ATPase subunit beta-3	non-TPR	1.33688	1875	0.85891
P11387;Q969P6	TOP1	DNA topoisomerase 1	non-TPR	1.34391	1876	0.859368
Q99715	COL12A1	Collagen alpha-1(XII) chain	non-TPR	1.34459	1877	0.859826
Q9UKM9	RALY	RNA-binding protein Raly	non-TPR	1.34755	1878	0.860284
Q9BS26	ERP44	Endoplasmic reticulum resident protein 44	non-TPR	1.35121	1879	0.860742
Q7RTV0	PHF5A	PHD finger-like domain-containing protein 5A	non-TPR	1.35588	1880	0.8612
O15042	U2SURP	U2 snRNP-associated SURP motif-containing protein	non-TPR	1.35629	1881	0.861658
Q6YN16	HSDL2	Hydroxysteroid dehydrogenase-like protein 2	non-TPR	1.3572	1882	0.862116
P55265	ADAR	Double-stranded RNA-specific adenosine deaminase	non-TPR	1.3579	1883	0.862574
O75494	SRSF10	Serine/arginine-rich splicing factor 10	non-TPR	1.35905	1884	0.863033
P07237	P4HB	Protein disulfide-isomerase	non-TPR	1.36225	1885	0.863491
P82930	MRPS34	28S ribosomal protein S34, mitochondrial	non-TPR	1.36478	1886	0.863949
P20674	COX5A	Cytochrome c oxidase subunit 5A, mitochondrial	non-TPR	1.36693	1887	0.864407
P08670;P17661;P41219;P14136;Q16352;P07196;P07197;P12036	VIM	Vimentin	non-TPR	1.38695	1888	0.864865
Q15293	RCN1	Reticulocalbin-1	non-TPR	1.38767	1889	0.865323
Q70CQ2	USP34	Ubiquitin carboxyl-terminal hydrolase 34	non-TPR	1.39023	1890	0.865781
Q9NQT4	EXOSC5	Exosome complex component RRP46	non-TPR	1.39043	1891	0.866239
Q9Y316	MEMO1	Protein MEMO1	non-TPR	1.40055	1892	0.866697
Q93077;Q7L7L0;P04908	HIST1H2AC;HIST3H2A;HIST1H2AB	Histone H2A type 1-C;Histone H2A type 3;Histone H2A type 1-B/E	non-TPR	1.40451	1893	0.867155
P22033	MUT	Methylmalonyl-CoA mutase, mitochondrial	non-TPR	1.40664	1894	0.867613
Q14257	RCN2	Reticulocalbin-2	non-TPR	1.4126	1895	0.868071
P11279	LAMP1	Lysosome-associated membrane glycoprotein 1	non-TPR	1.41299	1896	0.86853
P32004	L1CAM	Neural cell adhesion molecule L1	non-TPR	1.41339	1897	0.868988
Q10713	PMPCA	Mitochondrial-processing peptidase subunit alpha	non-TPR	1.41817	1898	0.869446
Q16836	HADH	Hydroxyacyl-coenzyme A dehydrogenase, mitochondrial	non-TPR	1.42798	1899	0.869904
Q8TCT9	HM13	Minor histocompatibility antigen H13	non-TPR	1.4293	1900	0.870362
Q9NZM1;O75923	MYOF	Myoferlin	non-TPR	1.43277	1901	0.87082
P10909	CLU	Clusterin;Clusterin beta chain;Clusterin alpha chain	non-TPR	1.43366	1902	0.871278
Q14697	GANAB	Neutral alpha-glucosidase AB	non-TPR	1.44263	1903	0.871736
Q9GZN8	C20orf27	UPF0687 protein C20orf27	non-TPR	1.44267	1904	0.872194
Q9H0G5	NSRP1	Nuclear speckle splicing regulatory protein 1	non-TPR	1.44532	1905	0.872652
Q15233	NONO	Non-POU domain-containing octamer-binding protein	non-TPR	1.44828	1906	0.87311
Q8NF37	LPCAT1	Lysophosphatidylcholine acyltransferase 1	non-TPR	1.45018	1907	0.873568
Q9Y463;Q13627	DYRK1B;DYRK1A	Dual specificity tyrosine-phosphorylation-regulated kinase 1B;Dual specificity tyrosine-phosphorylation-regulated kinase 1A	non-TPR	1.45028	1908	0.874027
Q9H8H0	NOL11	Nucleolar protein 11	non-TPR	1.45353	1909	0.874485
Q8N684	CPSF7	Cleavage and polyadenylation specificity factor subunit 7	non-TPR	1.45585	1910	0.874943
P05026	ATP1B1	Sodium/potassium-transporting ATPase subunit beta-1	non-TPR	1.46021	1911	0.875401
Q86TI2	DPP9	Dipeptidyl peptidase 9	non-TPR	1.46531	1912	0.875859
Q15582	TGFBI	Transforming growth factor-beta-induced protein ig-h3	non-TPR	1.46774	1913	0.876317
P02788	LTF	Lactotransferrin;Lactoferricin-H;Kaliocin-1;Lactoferroxin-A;Lactoferroxin-B;Lactoferroxin-C	non-TPR	1.46951	1914	0.876775
Q13423	NNT	NAD(P) transhydrogenase, mitochondrial	non-TPR	1.47083	1915	0.877233
Q9Y4L1	HYOU1	Hypoxia up-regulated protein 1	non-TPR	1.47183	1916	0.877691
Q9BV38	WDR18	WD repeat-containing protein 18	non-TPR	1.47628	1917	0.878149
Q8WXF1	PSPC1	Paraspeckle component 1	non-TPR	1.47773	1918	0.878607
O60832	DKC1	H/ACA ribonucleoprotein complex subunit 4	non-TPR	1.48015	1919	0.879066
O94925	GLS	Glutaminase kidney isoform, mitochondrial	non-TPR	1.4831	1920	0.879524
Q9HAV7	GRPEL1	GrpE protein homolog 1, mitochondrial	non-TPR	1.48605	1921	0.879982
Q07021	C1QBP	Complement component 1 Q subcomponent-binding protein, mitochondrial	non-TPR	1.48715	1922	0.88044
P43307	SSR1	Translocon-associated protein subunit alpha	non-TPR	1.48954	1923	0.880898
Q13485;Q12772	SMAD4	Mothers against decapentaplegic homolog 4	non-TPR	1.48966	1924	0.881356
Q06787	FMR1	Fragile X mental retardation protein 1	non-TPR	1.49044	1925	0.881814
Q8TCJ2	STT3B	Dolichyl-diphosphooligosaccharide--protein glycosyltransferase subunit STT3B	non-TPR	1.4908	1926	0.882272
P50750	CDK9	Cyclin-dependent kinase 9	non-TPR	1.49399	1927	0.88273
Q9Y5B9	SUPT16H	FACT complex subunit SPT16	non-TPR	1.49891	1928	0.883188
Q8TCS8	PNPT1	Polyribonucleotide nucleotidyltransferase 1, mitochondrial	non-TPR	1.50837	1929	0.883646
Q15269	PWP2	Periodic tryptophan protein 2 homolog	non-TPR	1.51316	1930	0.884104
Q86W42	THOC6	THO complex subunit 6 homolog	non-TPR	1.52264	1931	0.884563
P02545;REV__Q5VX52	LMNA	Prelamin-A/C;Lamin-A/C	non-TPR	1.52301	1932	0.885021
O60488	ACSL4	Long-chain-fatty-acid--CoA ligase 4	non-TPR	1.52818	1933	0.885479
P05556	ITGB1	Integrin beta-1	non-TPR	1.53271	1934	0.885937
P61421	ATP6V0D1	V-type proton ATPase subunit d 1	non-TPR	1.5336	1935	0.886395
P27105	STOM	Erythrocyte band 7 integral membrane protein	non-TPR	1.53687	1936	0.886853
P04844	RPN2	Dolichyl-diphosphooligosaccharide--protein glycosyltransferase subunit 2	non-TPR	1.53702	1937	0.887311
Q12789	GTF3C1	General transcription factor 3C polypeptide 1	non-TPR	1.53806	1938	0.887769
P51532	SMARCA4	Transcription activator BRG1	non-TPR	1.53849	1939	0.888227
P35613	BSG	Basigin	non-TPR	1.54421	1940	0.888685
P27824	CANX	Calnexin	non-TPR	1.54717	1941	0.889143
P38646	HSPA9	Stress-70 protein, mitochondrial	non-TPR	1.55518	1942	0.889601
P58107	EPPK1	Epiplakin	non-TPR	1.55749	1943	0.89006
Q9UM00	TMCO1	Transmembrane and coiled-coil domain-containing protein 1	non-TPR	1.55764	1944	0.890518
P13667	PDIA4	Protein disulfide-isomerase A4	non-TPR	1.5662	1945	0.890976
P61769	B2M	Beta-2-microglobulin;Beta-2-microglobulin form pI 5.3	non-TPR	1.56699	1946	0.891434
Q5BKZ1	ZNF326	DBIRD complex subunit ZNF326	non-TPR	1.56779	1947	0.891892
O95831	AIFM1	Apoptosis-inducing factor 1, mitochondrial	non-TPR	1.56839	1948	0.89235
P04439	HLA-A	HLA class I histocompatibility antigen, A-3 alpha chain	non-TPR	1.57332	1949	0.892808
O94905;O75477	ERLIN2;ERLIN1	Erlin-2;Erlin-1	non-TPR	1.5771	1950	0.893266
P61619;Q9H9S3	SEC61A1;SEC61A2	Protein transport protein Sec61 subunit alpha isoform 1;Protein transport protein Sec61 subunit alpha isoform 2	non-TPR	1.5807	1951	0.893724
P42166;P42167	TMPO	Lamina-associated polypeptide 2, isoform alpha;Thymopoietin;Thymopentin	non-TPR	1.59541	1952	0.894182
P42765	ACAA2	3-ketoacyl-CoA thiolase, mitochondrial	non-TPR	1.59711	1953	0.89464
P01037	CST1	Cystatin-SN	non-TPR	1.60016	1954	0.895098
P14625;Q58FF3	HSP90B1	Endoplasmin	non-TPR	1.60164	1955	0.895557
P52815	MRPL12	39S ribosomal protein L12, mitochondrial	non-TPR	1.60762	1956	0.896015
Q9Y6M7	SLC4A7	Sodium bicarbonate cotransporter 3	non-TPR	1.61505	1957	0.896473
Q9HB90;Q9NQL2	RRAGC;RRAGD	Ras-related GTP-binding protein C;Ras-related GTP-binding protein D	non-TPR	1.61908	1958	0.896931
Q9NTI5	PDS5B	Sister chromatid cohesion protein PDS5 homolog B	non-TPR	1.6195	1959	0.897389
Q9Y2W1	THRAP3	Thyroid hormone receptor-associated protein 3	non-TPR	1.6209	1960	0.897847
P05091;P00352	ALDH2	Aldehyde dehydrogenase, mitochondrial	non-TPR	1.62472	1961	0.898305
Q15424	SAFB	Scaffold attachment factor B1	non-TPR	1.63383	1962	0.898763
P14314	PRKCSH	Glucosidase 2 subunit beta	non-TPR	1.63538	1963	0.899221
O00567	NOP56	Nucleolar protein 56	non-TPR	1.63645	1964	0.899679
Q99714	HSD17B10	3-hydroxyacyl-CoA dehydrogenase type-2	non-TPR	1.63815	1965	0.900137
Q8WVM8	SCFD1	Sec1 family domain-containing protein 1	non-TPR	1.63923	1966	0.900596
P57740	NUP107	Nuclear pore complex protein Nup107	non-TPR	1.64304	1967	0.901054
P23246	SFPQ	Splicing factor, proline- and glutamine-rich	non-TPR	1.64815	1968	0.901512
Q96F07	CYFIP2	Cytoplasmic FMR1-interacting protein 2	non-TPR	1.6488	1969	0.90197
P50416	CPT1A	Carnitine O-palmitoyltransferase 1, liver isoform	non-TPR	1.65601	1970	0.902428
O15427	SLC16A3	Monocarboxylate transporter 4	non-TPR	1.66645	1971	0.902886
O60885	BRD4	Bromodomain-containing protein 4	non-TPR	1.66872	1972	0.903344
Q14696	MESDC2	LDLR chaperone MESD	non-TPR	1.67069	1973	0.903802
Q6WCQ1	MPRIP	Myosin phosphatase Rho-interacting protein	non-TPR	1.67112	1974	0.90426
Q9HCD5	NCOA5	Nuclear receptor coactivator 5	non-TPR	1.67971	1975	0.904718
O75390	CS	Citrate synthase, mitochondrial	non-TPR	1.68505	1976	0.905176
Q96AG4	LRRC59	Leucine-rich repeat-containing protein 59	non-TPR	1.69985	1977	0.905634
P23229	ITGA6	Integrin alpha-6;Integrin alpha-6 heavy chain;Integrin alpha-6 light chain;Processed integrin alpha-6	non-TPR	1.70274	1978	0.906093
P48960	CD97	CD97 antigen;CD97 antigen subunit alpha;CD97 antigen subunit beta	non-TPR	1.70602	1979	0.906551
P42704	LRPPRC	Leucine-rich PPR motif-containing protein, mitochondrial	non-TPR	1.72079	1980	0.907009
Q9GZT8	NIF3L1	NIF3-like protein 1	non-TPR	1.72341	1981	0.907467
P51809	VAMP7	Vesicle-associated membrane protein 7	non-TPR	1.72405	1982	0.907925
Q10589	BST2	Bone marrow stromal antigen 2	non-TPR	1.72478	1983	0.908383
P07942	LAMB1	Laminin subunit beta-1	non-TPR	1.72849	1984	0.908841
O94842;O15405;Q96NM4;O94900	TOX4	TOX high mobility group box family member 4	non-TPR	1.72994	1985	0.909299
O00422	SAP18	Histone deacetylase complex subunit SAP18	non-TPR	1.73714	1986	0.909757
P07602	PSAP	Prosaposin;Saposin-A;Saposin-B-Val;Saposin-B;Saposin-C;Saposin-D	non-TPR	1.74434	1987	0.910215
Q13011	ECH1	Delta(3,5)-Delta(2,4)-dienoyl-CoA isomerase, mitochondrial	non-TPR	1.74596	1988	0.910673
Q9HCS7	XAB2	Pre-mRNA-splicing factor SYF1	non-TPR	1.75335	1989	0.911131
Q9BYD2	MRPL9	39S ribosomal protein L9, mitochondrial	non-TPR	1.75572	1990	0.91159
P49916	LIG3	DNA ligase 3	non-TPR	1.76634	1991	0.912048
[truncated: 192 more rows]
