# Supplementary material for: Beyond a Passive Tether: Structural Insights into the Disordered Tail of Hsp90
Source: J Am Chem Soc. 2026 Apr 9;148(15):16469–81. doi: 10.1021/jacs.6c04189 (PMC13107436; doi:10.1021/jacs.6c04189)
Supplement: Supplementary file 5 [file ja6c04189_si_005.xlsx]

## Sheet: CDF_source_data
Protein IDs	Gene names	Protein names	TPR_MEEVD_binder	log2_FC_sample_vs_control	CDF_position	CDF_fraction
Q96QA5	GSDMA	Gasdermin-A	non-TPR	-25.7735	1	0.000694927
O75223	GGCT	Gamma-glutamylcyclotransferase	non-TPR	-25.7517	2	0.00138985
Q9BWJ5	SF3B5	Splicing factor 3B subunit 5	non-TPR	-25.4783	3	0.00208478
Q08188	TGM3	Protein-glutamine gamma-glutamyltransferase E;Protein-glutamine gamma-glutamyltransferase E 50 kDa catalytic chain;Protein-glutamine gamma-glutamyltransferase E 27 kDa non-catalytic chain	non-TPR	-24.8817	4	0.00277971
P31151;Q86SG5	S100A7;S100A7A	Protein S100-A7;Protein S100-A7A	non-TPR	-24.7759	5	0.00347464
Q15061	WDR43	WD repeat-containing protein 43	non-TPR	-24.5446	6	0.00416956
O14684	PTGES	Prostaglandin E synthase	non-TPR	-24.5329	7	0.00486449
P10412;P22492;Q02539	HIST1H1E	Histone H1.4	non-TPR	-24.5293	8	0.00555942
P08621	SNRNP70	U1 small nuclear ribonucleoprotein 70 kDa	non-TPR	-24.4471	9	0.00625434
Q02878	RPL6	60S ribosomal protein L6	non-TPR	-24.2933	10	0.00694927
Q9ULW0	TPX2	Targeting protein for Xklp2	non-TPR	-24.0714	11	0.0076442
Q9UKX7	NUP50	Nuclear pore complex protein Nup50	non-TPR	-24.0273	12	0.00833912
P60468	SEC61B	Protein transport protein Sec61 subunit beta	non-TPR	-23.812	13	0.00903405
Q53RT3	ASPRV1	Retroviral-like aspartic protease 1	non-TPR	-23.6194	14	0.00972898
Q9Y5L4	TIMM13	Mitochondrial import inner membrane translocase subunit Tim13	non-TPR	-23.4855	15	0.0104239
Q8IXT5	RBM12B	RNA-binding protein 12B	non-TPR	-23.4759	16	0.0111188
O15118	NPC1	Niemann-Pick C1 protein	non-TPR	-23.3944	17	0.0118138
O43290	SART1	U4/U6.U5 tri-snRNP-associated protein 1	non-TPR	-23.386	18	0.0125087
P42357	HAL	Histidine ammonia-lyase	non-TPR	-23.2842	19	0.0132036
Q6PJT7	ZC3H14	Zinc finger CCCH domain-containing protein 14	non-TPR	-23.2774	20	0.0138985
P53990	IST1	IST1 homolog	non-TPR	-23.185	21	0.0145935
P52655;Q9UNN4	GTF2A1;GTF2A1L	Transcription initiation factor IIA subunit 1;Transcription initiation factor IIA alpha chain;Transcription initiation factor IIA beta chain;TFIIA-alpha and beta-like factor	non-TPR	-23.1779	22	0.0152884
Q9UBI6	GNG12	Guanine nucleotide-binding protein G(I)/G(S)/G(O) subunit gamma-12	non-TPR	-23.0174	23	0.0159833
P47813;O14602	EIF1AX;EIF1AY	Eukaryotic translation initiation factor 1A, X-chromosomal;Eukaryotic translation initiation factor 1A, Y-chromosomal	non-TPR	-22.9474	24	0.0166782
Q15651	HMGN3	High mobility group nucleosome-binding domain-containing protein 3	non-TPR	-22.9349	25	0.0173732
Q9BTC0	DIDO1	Death-inducer obliterator 1	non-TPR	-22.737	26	0.0180681
O75940	SMNDC1	Survival of motor neuron-related-splicing factor 30	non-TPR	-22.719	27	0.018763
P37198	NUP62	Nuclear pore glycoprotein p62	non-TPR	-22.6387	28	0.019458
Q15291	RBBP5	Retinoblastoma-binding protein 5	non-TPR	-22.5823	29	0.0201529
P45877	PPIC	Peptidyl-prolyl cis-trans isomerase C	non-TPR	-22.5711	30	0.0208478
Q9UIG0	BAZ1B	Tyrosine-protein kinase BAZ1B	non-TPR	-22.5358	31	0.0215427
Q9H0U3	MAGT1	Magnesium transporter protein 1	non-TPR	-22.3532	32	0.0222377
O00264	PGRMC1	Membrane-associated progesterone receptor component 1	non-TPR	-22.3268	33	0.0229326
O94842;Q96NM4;O15405	TOX4;TOX2;TOX3	TOX high mobility group box family member 4;TOX high mobility group box family member 2;TOX high mobility group box family member 3	non-TPR	-22.3148	34	0.0236275
A8K2U0	A2ML1	Alpha-2-macroglobulin-like protein 1	non-TPR	-22.1516	35	0.0243224
P50995	ANXA11	Annexin A11	non-TPR	-22.1418	36	0.0250174
Q6P1X5	TAF2	Transcription initiation factor TFIID subunit 2	non-TPR	-21.9648	37	0.0257123
P26358	DNMT1	DNA (cytosine-5)-methyltransferase 1	non-TPR	-21.9452	38	0.0264072
O00629	KPNA4	Importin subunit alpha-3	non-TPR	-21.8993	39	0.0271022
Q5HYJ3	FAM76B	Protein FAM76B	non-TPR	-21.7835	40	0.0277971
P60981	DSTN	Destrin	non-TPR	-21.77	41	0.028492
O76094	SRP72	Signal recognition particle subunit SRP72	non-TPR	-21.7675	42	0.0291869
P22735	TGM1	Protein-glutamine gamma-glutamyltransferase K	non-TPR	-21.7411	43	0.0298819
O60716	CTNND1	Catenin delta-1	non-TPR	-21.7357	44	0.0305768
O75521	ECI2	Enoyl-CoA delta isomerase 2, mitochondrial	non-TPR	-21.7173	45	0.0312717
Q86X55	CARM1	Histone-arginine methyltransferase CARM1	non-TPR	-21.7043	46	0.0319666
Q99986	VRK1	Serine/threonine-protein kinase VRK1	non-TPR	-21.6599	47	0.0326616
Q9UBM7	DHCR7	7-dehydrocholesterol reductase	non-TPR	-21.6439	48	0.0333565
P28370	SMARCA1	Probable global transcription activator SNF2L1	non-TPR	-21.6128	49	0.0340514
Q9UHR4	BAIAP2L1	Brain-specific angiogenesis inhibitor 1-associated protein 2-like protein 1	non-TPR	-21.5978	50	0.0347464
Q6ZVX7	NCCRP1	F-box only protein 50	non-TPR	-21.5889	51	0.0354413
Q86YP4	GATAD2A	Transcriptional repressor p66-alpha	non-TPR	-21.534	52	0.0361362
Q99567	NUP88	Nuclear pore complex protein Nup88	non-TPR	-21.506	53	0.0368311
Q9H444	CHMP4B	Charged multivesicular body protein 4b	non-TPR	-21.5038	54	0.0375261
Q9NVR2	INTS10	Integrator complex subunit 10	non-TPR	-21.4855	55	0.038221
Q16718	NDUFA5	NADH dehydrogenase [ubiquinone] 1 alpha subcomplex subunit 5	non-TPR	-21.4323	56	0.0389159
P38432	COIL	Coilin	non-TPR	-21.3894	57	0.0396108
P21980	TGM2	Protein-glutamine gamma-glutamyltransferase 2	non-TPR	-21.2386	58	0.0403058
O75955	FLOT1	Flotillin-1	non-TPR	-21.0567	59	0.0410007
Q92797	SYMPK	Symplekin	non-TPR	-20.8799	60	0.0416956
Q9NVJ2;Q96BM9	ARL8B;ARL8A	ADP-ribosylation factor-like protein 8B;ADP-ribosylation factor-like protein 8A	non-TPR	-20.8386	61	0.0423905
P19404	NDUFV2	NADH dehydrogenase [ubiquinone] flavoprotein 2, mitochondrial	non-TPR	-20.7471	62	0.0430855
Q86Y82	STX12	Syntaxin-12	non-TPR	-20.6912	63	0.0437804
Q14807	KIF22	Kinesin-like protein KIF22	non-TPR	-20.6241	64	0.0444753
P08574	CYC1	Cytochrome c1, heme protein, mitochondrial	non-TPR	-20.4198	65	0.0451703
Q15369	TCEB1	Transcription elongation factor B polypeptide 1	non-TPR	-20.3121	66	0.0458652
Q92466	DDB2	DNA damage-binding protein 2	non-TPR	-20.1752	67	0.0465601
Q99805	TM9SF2	Transmembrane 9 superfamily member 2	non-TPR	-20.1656	68	0.047255
P51114	FXR1	Fragile X mental retardation syndrome-related protein 1	non-TPR	-20.16	69	0.04795
Q9Y4A5	TRRAP	Transformation/transcription domain-associated protein	non-TPR	-20.1112	70	0.0486449
Q8IUR7	ARMC8	Armadillo repeat-containing protein 8	non-TPR	-20.0942	71	0.0493398
Q14160;Q9BTT6	SCRIB;LRRC1	Protein scribble homolog;Leucine-rich repeat-containing protein 1	non-TPR	-20.0193	72	0.0500347
Q9GZT8	NIF3L1	NIF3-like protein 1	non-TPR	-20.0105	73	0.0507297
Q9BZI7	UPF3B	Regulator of nonsense transcripts 3B	non-TPR	-19.9949	74	0.0514246
Q9Y2L9	LRCH1	Leucine-rich repeat and calponin homology domain-containing protein 1	non-TPR	-19.9822	75	0.0521195
O43663	PRC1	Protein regulator of cytokinesis 1	non-TPR	-19.8977	76	0.0528145
P61006	RAB8A	Ras-related protein Rab-8A	non-TPR	-19.6084	77	0.0535094
Q9NVX2	NLE1	Notchless protein homolog 1	non-TPR	-19.2044	78	0.0542043
Q75QN2	INTS8	Integrator complex subunit 8	non-TPR	-18.9733	79	0.0548992
P31944	CASP14	Caspase-14;Caspase-14 subunit p17, mature form;Caspase-14 subunit p10, mature form;Caspase-14 subunit p20, intermediate form;Caspase-14 subunit p8, intermediate form	non-TPR	-5.6908	80	0.0555942
P12273	PIP	Prolactin-inducible protein	non-TPR	-5.24157	81	0.0562891
P60903	S100A10	Protein S100-A10	non-TPR	-4.18866	82	0.056984
Q96DR8	MUCL1	Mucin-like protein 1	non-TPR	-3.78832	83	0.0576789
P25311	AZGP1	Zinc-alpha-2-glycoprotein	non-TPR	-3.63925	84	0.0583739
P29508;P48594	SERPINB3;SERPINB4	Serpin B3;Serpin B4	non-TPR	-3.62771	85	0.0590688
P10909	CLU	Clusterin;Clusterin beta chain;Clusterin alpha chain	non-TPR	-3.54519	86	0.0597637
P05090	APOD	Apolipoprotein D	non-TPR	-3.41274	87	0.0604587
O95239;Q2VIQ3	KIF4A	Chromosome-associated kinesin KIF4A	non-TPR	-3.40207	88	0.0611536
P01040	CSTA	Cystatin-A;Cystatin-A, N-terminally processed	non-TPR	-3.31192	89	0.0618485
Q96A65	EXOC4	Exocyst complex component 4	non-TPR	-3.30808	90	0.0625434
P05386	RPLP1	60S acidic ribosomal protein P1	non-TPR	-3.28003	91	0.0632384
Q08379	GOLGA2	Golgin subfamily A member 2	non-TPR	-2.93808	92	0.0639333
O00505	KPNA3	Importin subunit alpha-4	non-TPR	-2.93103	93	0.0646282
P06703	S100A6	Protein S100-A6	non-TPR	-2.91504	94	0.0653231
Q13867	BLMH	Bleomycin hydrolase	non-TPR	-2.84148	95	0.0660181
Q9HCD5	NCOA5	Nuclear receptor coactivator 5	non-TPR	-2.79836	96	0.066713
Q15370	TCEB2	Transcription elongation factor B polypeptide 2	non-TPR	-2.65513	97	0.0674079
P46781	RPS9	40S ribosomal protein S9	non-TPR	-2.63805	98	0.0681028
P05089	ARG1	Arginase-1	non-TPR	-2.61763	99	0.0687978
P0DP25;P0DP24;P0DP23;P27482;P02585			non-TPR	-2.59325	100	0.0694927
Q9BVL2	NUPL1	Nucleoporin p58/p45	non-TPR	-2.56919	101	0.0701876
O15020	SPTBN2	Spectrin beta chain, non-erythrocytic 2	non-TPR	-2.56239	102	0.0708826
P05387	RPLP2	60S acidic ribosomal protein P2	non-TPR	-2.53359	103	0.0715775
Q99878;Q96KK5;Q9BTM1;P0C0S8;P20671;Q93077;Q7L7L0;P04908;Q8IUE6;Q96QV6;P16104;REV__Q8NB25	HIST1H2AJ;HIST1H2AH;H2AFJ;HIST1H2AG;HIST1H2AD;HIST1H2AC;HIST3H2A;HIST1H2AB;HIST2H2AB;HIST1H2AA;H2AFX	Histone H2A type 1-J;Histone H2A type 1-H;Histone H2A.J;Histone H2A type 1;Histone H2A type 1-D;Histone H2A type 1-C;Histone H2A type 3;Histone H2A type 1-B/E;Histone H2A type 2-B;Histone H2A type 1-A;Histone H2AX	non-TPR	-2.50294	104	0.0722724
Q9Y3B4	SF3B6	Splicing factor 3B subunit 6	non-TPR	-2.45885	105	0.0729673
P63208	SKP1	S-phase kinase-associated protein 1	non-TPR	-2.41857	106	0.0736623
P49792;P0DJD0;P0DJD1;Q99666;O14715	RANBP2	E3 SUMO-protein ligase RanBP2	non-TPR	-2.40182	107	0.0743572
O75947	ATP5H	ATP synthase subunit d, mitochondrial	non-TPR	-2.39356	108	0.0750521
P02788	LTF	Lactotransferrin;Lactoferricin-H;Kaliocin-1;Lactoferroxin-A;Lactoferroxin-B;Lactoferroxin-C	non-TPR	-2.38038	109	0.075747
P40429;Q6NVV1	RPL13A;RPL13AP3	60S ribosomal protein L13a;Putative 60S ribosomal protein L13a protein RPL13AP3	non-TPR	-2.28401	110	0.076442
P80723	BASP1	Brain acid soluble protein 1	non-TPR	-2.27206	111	0.0771369
P54819	AK2	Adenylate kinase 2, mitochondrial;Adenylate kinase 2, mitochondrial, N-terminally processed	non-TPR	-2.21371	112	0.0778318
Q16777;Q6FI13	HIST2H2AC;HIST2H2AA3	Histone H2A type 2-C;Histone H2A type 2-A	non-TPR	-2.18188	113	0.0785268
Q5RKV6	EXOSC6	Exosome complex component MTR3	non-TPR	-2.15	114	0.0792217
Q9NZT1	CALML5	Calmodulin-like protein 5	non-TPR	-2.14121	115	0.0799166
Q5BKZ1	ZNF326	DBIRD complex subunit ZNF326	non-TPR	-2.10857	116	0.0806115
Q13510	ASAH1	Acid ceramidase;Acid ceramidase subunit alpha;Acid ceramidase subunit beta	non-TPR	-2.09865	117	0.0813065
P31949	S100A11	Protein S100-A11;Protein S100-A11, N-terminally processed	non-TPR	-2.08109	118	0.0820014
Q13111	CHAF1A	Chromatin assembly factor 1 subunit A	non-TPR	-2.02495	119	0.0826963
Q96P63	SERPINB12	Serpin B12	non-TPR	-2.00524	120	0.0833912
Q96JJ3	ELMO2	Engulfment and cell motility protein 2	non-TPR	-1.99469	121	0.0840862
Q8IYJ1;Q86YQ8;Q9HCH3;O75131;Q96FN4;Q96A23;O95741;Q9UBL6	CPNE9;CPNE8;CPNE5;CPNE3;CPNE2;CPNE4;CPNE6;CPNE7	Copine-9;Copine-8;Copine-5;Copine-3;Copine-2;Copine-4;Copine-6;Copine-7	non-TPR	-1.97883	122	0.0847811
Q6KC79	NIPBL	Nipped-B-like protein	non-TPR	-1.96127	123	0.085476
Q13112	CHAF1B	Chromatin assembly factor 1 subunit B	non-TPR	-1.95812	124	0.086171
P24928	POLR2A	DNA-directed RNA polymerase II subunit RPB1	non-TPR	-1.94052	125	0.0868659
Q9H8H0	NOL11	Nucleolar protein 11	non-TPR	-1.92696	126	0.0875608
P01857	IGHG1	Ig gamma-1 chain C region	non-TPR	-1.89874	127	0.0882557
P01834	IGKC	Ig kappa chain C region	non-TPR	-1.87389	128	0.0889507
Q14690	PDCD11	Protein RRP5 homolog	non-TPR	-1.83626	129	0.0896456
Q7Z3B4	NUP54	Nucleoporin p54	non-TPR	-1.83511	130	0.0903405
P43307	SSR1	Translocon-associated protein subunit alpha	non-TPR	-1.83189	131	0.0910354
P09601	HMOX1	Heme oxygenase 1	non-TPR	-1.78299	132	0.0917304
Q9P0K7	RAI14	Ankycorbin	non-TPR	-1.77479	133	0.0924253
P37235;P84074;P61601	HPCAL1;HPCA	Hippocalcin-like protein 1;Neuron-specific calcium-binding protein hippocalcin	non-TPR	-1.77447	134	0.0931202
Q92621	NUP205	Nuclear pore complex protein Nup205	non-TPR	-1.77165	135	0.0938151
P55327	TPD52	Tumor protein D52	non-TPR	-1.77124	136	0.0945101
Q14676	MDC1	Mediator of DNA damage checkpoint protein 1	non-TPR	-1.77047	137	0.095205
Q13523	PRPF4B	Serine/threonine-protein kinase PRP4 homolog	non-TPR	-1.76749	138	0.0958999
Q9BQ67	GRWD1	Glutamate-rich WD repeat-containing protein 1	non-TPR	-1.76732	139	0.0965949
P15924	DSP	Desmoplakin	non-TPR	-1.74879	140	0.0972898
Q02880	TOP2B	DNA topoisomerase 2-beta	non-TPR	-1.74074	141	0.0979847
Q8NI27	THOC2	THO complex subunit 2	non-TPR	-1.72821	142	0.0986796
P54920	NAPA	Alpha-soluble NSF attachment protein	non-TPR	-1.72061	143	0.0993746
Q99729	HNRNPAB	Heterogeneous nuclear ribonucleoprotein A/B	non-TPR	-1.70978	144	0.100069
P62820;Q92928;Q92930;P59190	RAB1A	Ras-related protein Rab-1A	non-TPR	-1.69297	145	0.100764
Q01469;A8MUU1	FABP5	Fatty acid-binding protein, epidermal	non-TPR	-1.66822	146	0.101459
Q8TEU7;Q9Y4G8	RAPGEF6;RAPGEF2	Rap guanine nucleotide exchange factor 6;Rap guanine nucleotide exchange factor 2	non-TPR	-1.64763	147	0.102154
P62995	TRA2B	Transformer-2 protein homolog beta	non-TPR	-1.62277	148	0.102849
O75934	BCAS2	Pre-mRNA-splicing factor SPF27	non-TPR	-1.61971	149	0.103544
O00425;Q9Y6M1	IGF2BP3	Insulin-like growth factor 2 mRNA-binding protein 3	non-TPR	-1.6124	150	0.104239
Q8NI36	WDR36	WD repeat-containing protein 36	non-TPR	-1.58813	151	0.104934
A6NDU8	C5orf51	UPF0600 protein C5orf51	non-TPR	-1.58607	152	0.105629
Q70CQ2	USP34	Ubiquitin carboxyl-terminal hydrolase 34	non-TPR	-1.57358	153	0.106324
P84090	ERH	Enhancer of rudimentary homolog	non-TPR	-1.56442	154	0.107019
Q06787	FMR1	Fragile X mental retardation protein 1	non-TPR	-1.55011	155	0.107714
Q9UBS4	DNAJB11	DnaJ homolog subfamily B member 11	non-TPR	-1.54382	156	0.108409
O95347	SMC2	Structural maintenance of chromosomes protein 2	non-TPR	-1.512	157	0.109104
Q8WXX5	DNAJC9	DnaJ homolog subfamily C member 9	non-TPR	-1.50118	158	0.109798
P0DOY3;P0DOY2;P0CG04;P0CF74;A0M8Q6;B9A064	IGLC1;IGLC6;IGLC7;IGLL5	Ig lambda-1 chain C regions;Ig lambda-6 chain C region;Ig lambda-7 chain C region;Immunoglobulin lambda-like polypeptide 5	non-TPR	-1.48266	159	0.110493
Q96EE3	SEH1L	Nucleoporin SEH1	non-TPR	-1.47449	160	0.111188
P04062	GBA	Glucosylceramidase	non-TPR	-1.44819	161	0.111883
O60437	PPL	Periplakin	non-TPR	-1.44759	162	0.112578
P11717	IGF2R	Cation-independent mannose-6-phosphate receptor	non-TPR	-1.433	163	0.113273
O95782;O94973	AP2A1	AP-2 complex subunit alpha-1	non-TPR	-1.42377	164	0.113968
Q9P2N5;Q5T8P6	RBM27	RNA-binding protein 27	non-TPR	-1.42104	165	0.114663
Q96PU4	UHRF2	E3 ubiquitin-protein ligase UHRF2	non-TPR	-1.42065	166	0.115358
Q07020	RPL18	60S ribosomal protein L18	non-TPR	-1.41695	167	0.116053
P46019	PHKA2	Phosphorylase b kinase regulatory subunit alpha, liver isoform	non-TPR	-1.41168	168	0.116748
Q9UKF6	CPSF3	Cleavage and polyadenylation specificity factor subunit 3	non-TPR	-1.41089	169	0.117443
P35269	GTF2F1	General transcription factor IIF subunit 1	non-TPR	-1.38991	170	0.118138
P62140	PPP1CB	Serine/threonine-protein phosphatase PP1-beta catalytic subunit	non-TPR	-1.37748	171	0.118833
Q92785	DPF2	Zinc finger protein ubi-d4	non-TPR	-1.3661	172	0.119527
P62330	ARF6	ADP-ribosylation factor 6	non-TPR	-1.36555	173	0.120222
P62249	RPS16	40S ribosomal protein S16	non-TPR	-1.36012	174	0.120917
P35658	NUP214	Nuclear pore complex protein Nup214	non-TPR	-1.35919	175	0.121612
Q9UI42	CPA4	Carboxypeptidase A4	non-TPR	-1.35597	176	0.122307
Q9H0S4	DDX47	Probable ATP-dependent RNA helicase DDX47	non-TPR	-1.35115	177	0.123002
Q69YN4	KIAA1429	Protein virilizer homolog	non-TPR	-1.35003	178	0.123697
P09543	CNP	2,3-cyclic-nucleotide 3-phosphodiesterase	non-TPR	-1.32848	179	0.124392
Q9Y657;Q5JUX0	SPIN1;SPIN3	Spindlin-1;Spindlin-3	non-TPR	-1.3268	180	0.125087
Q9UHB9	SRP68	Signal recognition particle subunit SRP68	non-TPR	-1.31948	181	0.125782
Q99653	CHP1	Calcineurin B homologous protein 1	non-TPR	-1.31075	182	0.126477
Q9BY77	POLDIP3	Polymerase delta-interacting protein 3	non-TPR	-1.30118	183	0.127172
Q5UIP0	RIF1	Telomere-associated protein RIF1	non-TPR	-1.2975	184	0.127867
P62304	SNRPE	Small nuclear ribonucleoprotein E	non-TPR	-1.29682	185	0.128562
P25490;Q96MM3	YY1	Transcriptional repressor protein YY1	non-TPR	-1.29407	186	0.129256
Q16401	PSMD5	26S proteasome non-ATPase regulatory subunit 5	non-TPR	-1.29382	187	0.129951
Q9UNX4	WDR3	WD repeat-containing protein 3	non-TPR	-1.29251	188	0.130646
P63167	DYNLL1	Dynein light chain 1, cytoplasmic	non-TPR	-1.28499	189	0.131341
Q86UY6	NAA40	N-alpha-acetyltransferase 40	non-TPR	-1.27894	190	0.132036
Q53GS9	USP39	U4/U6.U5 tri-snRNP-associated protein 2	non-TPR	-1.2737	191	0.132731
Q15008	PSMD6	26S proteasome non-ATPase regulatory subunit 6	non-TPR	-1.26554	192	0.133426
P61964	WDR5	WD repeat-containing protein 5	non-TPR	-1.26432	193	0.134121
O75352	MPDU1	Mannose-P-dolichol utilization defect 1 protein	non-TPR	-1.26272	194	0.134816
A5YKK6	CNOT1	CCR4-NOT transcription complex subunit 1	non-TPR	-1.26254	195	0.135511
P05114	HMGN1	Non-histone chromosomal protein HMG-14	non-TPR	-1.25557	196	0.136206
Q7L014	DDX46	Probable ATP-dependent RNA helicase DDX46	non-TPR	-1.2509	197	0.136901
Q7L2J0	MEPCE	7SK snRNA methylphosphate capping enzyme	non-TPR	-1.25081	198	0.137596
P42694	HELZ	Probable helicase with zinc finger domain	non-TPR	-1.24957	199	0.13829
O75340	PDCD6	Programmed cell death protein 6	non-TPR	-1.24896	200	0.138985
P06748	NPM1	Nucleophosmin	non-TPR	-1.24225	201	0.13968
Q00577	PURA	Transcriptional activator protein Pur-alpha	non-TPR	-1.24056	202	0.140375
Q96T88	UHRF1	E3 ubiquitin-protein ligase UHRF1	non-TPR	-1.23757	203	0.14107
Q9Y3U8	RPL36	60S ribosomal protein L36	non-TPR	-1.22638	204	0.141765
P42166	TMPO	Lamina-associated polypeptide 2, isoform alpha;Thymopoietin;Thymopentin	non-TPR	-1.22328	205	0.14246
P09012	SNRPA	U1 small nuclear ribonucleoprotein A	non-TPR	-1.21256	206	0.143155
Q9UBU9	NXF1	Nuclear RNA export factor 1	non-TPR	-1.20674	207	0.14385
Q15293	RCN1	Reticulocalbin-1	non-TPR	-1.20177	208	0.144545
P50914	RPL14	60S ribosomal protein L14	non-TPR	-1.19942	209	0.14524
Q9UHG3	PCYOX1	Prenylcysteine oxidase 1	non-TPR	-1.19639	210	0.145935
O15145	ARPC3	Actin-related protein 2/3 complex subunit 3	non-TPR	-1.19399	211	0.14663
P55265	ADAR	Double-stranded RNA-specific adenosine deaminase	non-TPR	-1.19241	212	0.147325
Q86U42	PABPN1	Polyadenylate-binding protein 2	non-TPR	-1.18741	213	0.148019
Q9NZI8	IGF2BP1	Insulin-like growth factor 2 mRNA-binding protein 1	non-TPR	-1.18421	214	0.148714
Q15050	RRS1	Ribosome biogenesis regulatory protein homolog	non-TPR	-1.1782	215	0.149409
P14735	IDE	Insulin-degrading enzyme	non-TPR	-1.17767	216	0.150104
O75643	SNRNP200	U5 small nuclear ribonucleoprotein 200 kDa helicase	non-TPR	-1.17551	217	0.150799
Q13547	HDAC1	Histone deacetylase 1	non-TPR	-1.17338	218	0.151494
Q12788	TBL3	Transducin beta-like protein 3	non-TPR	-1.17247	219	0.152189
O00161	SNAP23	Synaptosomal-associated protein 23	non-TPR	-1.16867	220	0.152884
P55145	MANF	Mesencephalic astrocyte-derived neurotrophic factor	non-TPR	-1.16448	221	0.153579
P15144	ANPEP	Aminopeptidase N	non-TPR	-1.1638	222	0.154274
Q86W42	THOC6	THO complex subunit 6 homolog	non-TPR	-1.15884	223	0.154969
P35659	DEK	Protein DEK	non-TPR	-1.15457	224	0.155664
Q01780	EXOSC10	Exosome component 10	non-TPR	-1.1512	225	0.156359
P60059	SEC61G	Protein transport protein Sec61 subunit gamma	non-TPR	-1.14607	226	0.157054
Q9H7Z7	PTGES2	Prostaglandin E synthase 2;Prostaglandin E synthase 2 truncated form	non-TPR	-1.14257	227	0.157748
P24534	EEF1B2	Elongation factor 1-beta	non-TPR	-1.13731	228	0.158443
Q9UQE7	SMC3	Structural maintenance of chromosomes protein 3	non-TPR	-1.13299	229	0.159138
P69849;Q15155;Q5JPE7	NOMO3;NOMO1;NOMO2	Nodal modulator 3;Nodal modulator 1;Nodal modulator 2	non-TPR	-1.13163	230	0.159833
Q16629	SRSF7	Serine/arginine-rich splicing factor 7	non-TPR	-1.13158	231	0.160528
Q9HAV7	GRPEL1	GrpE protein homolog 1, mitochondrial	non-TPR	-1.12604	232	0.161223
Q6P1J9	CDC73	Parafibromin	non-TPR	-1.12565	233	0.161918
Q14161	GIT2	ARF GTPase-activating protein GIT2	non-TPR	-1.12502	234	0.162613
P49006	MARCKSL1	MARCKS-related protein	non-TPR	-1.1199	235	0.163308
Q9H583	HEATR1	HEAT repeat-containing protein 1;HEAT repeat-containing protein 1, N-terminally processed	non-TPR	-1.11815	236	0.164003
P46060	RANGAP1	Ran GTPase-activating protein 1	non-TPR	-1.11621	237	0.164698
Q13813	SPTAN1	Spectrin alpha chain, non-erythrocytic 1	non-TPR	-1.11394	238	0.165393
P35606	COPB2	Coatomer subunit beta	non-TPR	-1.10786	239	0.166088
Q29RF7	PDS5A	Sister chromatid cohesion protein PDS5 homolog A	non-TPR	-1.10278	240	0.166782
Q9NX24	NHP2	H/ACA ribonucleoprotein complex subunit 2	non-TPR	-1.10227	241	0.167477
P49755	TMED10	Transmembrane emp24 domain-containing protein 10	non-TPR	-1.10187	242	0.168172
Q969G3	SMARCE1	SWI/SNF-related matrix-associated actin-dependent regulator of chromatin subfamily E member 1	non-TPR	-1.09222	243	0.168867
O00567	NOP56	Nucleolar protein 56	non-TPR	-1.089	244	0.169562
Q96B26	EXOSC8	Exosome complex component RRP43	non-TPR	-1.08564	245	0.170257
Q9P258	RCC2	Protein RCC2	non-TPR	-1.08267	246	0.170952
Q63HN8	RNF213	E3 ubiquitin-protein ligase RNF213	non-TPR	-1.07642	247	0.171647
Q9Y3D6	FIS1	Mitochondrial fission 1 protein	non-TPR	-1.07131	248	0.172342
P62328	TMSB4X	Thymosin beta-4;Hematopoietic system regulatory peptide	non-TPR	-1.06454	249	0.173037
Q96TA1	FAM129B	Niban-like protein 1	non-TPR	-1.06037	250	0.173732
Q15029	EFTUD2	116 kDa U5 small nuclear ribonucleoprotein component	non-TPR	-1.05935	251	0.174427
P51531	SMARCA2	Probable global transcription activator SNF2L2	non-TPR	-1.05467	252	0.175122
P62753	RPS6	40S ribosomal protein S6	non-TPR	-1.05443	253	0.175817
P26196	DDX6	Probable ATP-dependent RNA helicase DDX6	non-TPR	-1.05269	254	0.176511
Q3ZCM7	TUBB8	Tubulin beta-8 chain	non-TPR	-1.04636	255	0.177206
Q5T749	KPRP	Keratinocyte proline-rich protein	non-TPR	-1.04093	256	0.177901
Q8TC12	RDH11	Retinol dehydrogenase 11	non-TPR	-1.03686	257	0.178596
O60506	SYNCRIP	Heterogeneous nuclear ribonucleoprotein Q	non-TPR	-1.03585	258	0.179291
Q02413	DSG1	Desmoglein-1	non-TPR	-1.03432	259	0.179986
P04439	HLA-A	HLA class I histocompatibility antigen, A-3 alpha chain	non-TPR	-1.03337	260	0.180681
P42285	SKIV2L2	Superkiller viralicidic activity 2-like 2	non-TPR	-1.03274	261	0.181376
Q5SW79;Q96L14;Q9Y4F5	CEP170	Centrosomal protein of 170 kDa	non-TPR	-1.02889	262	0.182071
Q04837	SSBP1	Single-stranded DNA-binding protein, mitochondrial	non-TPR	-1.02641	263	0.182766
Q9NTI5	PDS5B	Sister chromatid cohesion protein PDS5 homolog B	non-TPR	-1.02256	264	0.183461
P05109	S100A8	Protein S100-A8;Protein S100-A8, N-terminally processed	non-TPR	-1.01965	265	0.184156
O15294	OGT	UDP-N-acetylglucosamine--peptide N-acetylglucosaminyltransferase 110 kDa subunit	non-TPR	-1.01903	266	0.184851
Q08945	SSRP1	FACT complex subunit SSRP1	non-TPR	-1.01706	267	0.185546
Q13123	IK	Protein Red	non-TPR	-1.01204	268	0.18624
O43399	TPD52L2	Tumor protein D54	non-TPR	-1.01187	269	0.186935
Q96A33	CCDC47	Coiled-coil domain-containing protein 47	non-TPR	-1.00734	270	0.18763
Q01082	SPTBN1	Spectrin beta chain, non-erythrocytic 1	non-TPR	-1.00656	271	0.188325
Q86V81	ALYREF	THO complex subunit 4	non-TPR	-1.00301	272	0.18902
Q96S59	RANBP9	Ran-binding protein 9	non-TPR	-1.00267	273	0.189715
P17252;P05129	PRKCA	Protein kinase C alpha type	non-TPR	-0.999066	274	0.19041
Q9UN86	G3BP2	Ras GTPase-activating protein-binding protein 2	non-TPR	-0.993708	275	0.191105
Q10570	CPSF1	Cleavage and polyadenylation specificity factor subunit 1	non-TPR	-0.99368	276	0.1918
P61019;Q8WUD1	RAB2A	Ras-related protein Rab-2A	non-TPR	-0.993371	277	0.192495
P09493	TPM1	Tropomyosin alpha-1 chain	non-TPR	-0.974555	278	0.19319
Q15738	NSDHL	Sterol-4-alpha-carboxylate 3-dehydrogenase, decarboxylating	non-TPR	-0.972823	279	0.193885
Q9BYG3	NIFK	MKI67 FHA domain-interacting nucleolar phosphoprotein	non-TPR	-0.971158	280	0.19458
P08579	SNRPB2	U2 small nuclear ribonucleoprotein B	non-TPR	-0.967807	281	0.195274
Q9Y3A4	RRP7A	Ribosomal RNA-processing protein 7 homolog A	non-TPR	-0.96741	282	0.195969
Q99747	NAPG	Gamma-soluble NSF attachment protein	non-TPR	-0.957128	283	0.196664
P49959	MRE11A	Double-strand break repair protein MRE11A	non-TPR	-0.956503	284	0.197359
Q14008	CKAP5	Cytoskeleton-associated protein 5	non-TPR	-0.955369	285	0.198054
P26368	U2AF2	Splicing factor U2AF 65 kDa subunit	non-TPR	-0.954843	286	0.198749
Q6P2E9	EDC4	Enhancer of mRNA-decapping protein 4	non-TPR	-0.954775	287	0.199444
Q8NE71	ABCF1	ATP-binding cassette sub-family F member 1	non-TPR	-0.95365	288	0.200139
Q92979	EMG1	Ribosomal RNA small subunit methyltransferase NEP1	non-TPR	-0.951905	289	0.200834
Q7Z3K3	POGZ	Pogo transposable element with ZNF domain	non-TPR	-0.951504	290	0.201529
Q6PKG0	LARP1	La-related protein 1	non-TPR	-0.946551	291	0.202224
O95400	CD2BP2	CD2 antigen cytoplasmic tail-binding protein 2	non-TPR	-0.939987	292	0.202919
O15013	ARHGEF10	Rho guanine nucleotide exchange factor 10	non-TPR	-0.93855	293	0.203614
Q8WWI1	LMO7	LIM domain only protein 7	non-TPR	-0.936315	294	0.204309
Q9NYL9	TMOD3	Tropomodulin-3	non-TPR	-0.934168	295	0.205003
Q14498	RBM39	RNA-binding protein 39	non-TPR	-0.93228	296	0.205698
O95816	BAG2	BAG family molecular chaperone regulator 2	non-TPR	-0.931425	297	0.206393
P19525	EIF2AK2	Interferon-induced, double-stranded RNA-activated protein kinase	non-TPR	-0.928427	298	0.207088
P36873	PPP1CC	Serine/threonine-protein phosphatase PP1-gamma catalytic subunit	non-TPR	-0.923369	299	0.207783
Q9UKV3	ACIN1	Apoptotic chromatin condensation inducer in the nucleus	non-TPR	-0.921944	300	0.208478
Q8IVF2	AHNAK2	Protein AHNAK2	non-TPR	-0.919701	301	0.209173
Q8IXB1	DNAJC10	DnaJ homolog subfamily C member 10	non-TPR	-0.914359	302	0.209868
Q16666	IFI16	Gamma-interferon-inducible protein 16	non-TPR	-0.908715	303	0.210563
Q99459	CDC5L	Cell division cycle 5-like protein	non-TPR	-0.904939	304	0.211258
P51532	SMARCA4	Transcription activator BRG1	non-TPR	-0.898513	305	0.211953
P42766	RPL35	60S ribosomal protein L35	non-TPR	-0.898122	306	0.212648
Q10471	GALNT2	Polypeptide N-acetylgalactosaminyltransferase 2;Polypeptide N-acetylgalactosaminyltransferase 2 soluble form	non-TPR	-0.897608	307	0.213343
P09874	PARP1	Poly [ADP-ribose] polymerase 1	non-TPR	-0.897397	308	0.214038
Q9BUQ8	DDX23	Probable ATP-dependent RNA helicase DDX23	non-TPR	-0.896779	309	0.214732
A6NHR9	SMCHD1	Structural maintenance of chromosomes flexible hinge domain-containing protein 1	non-TPR	-0.895743	310	0.215427
Q96I24	FUBP3	Far upstream element-binding protein 3	non-TPR	-0.892827	311	0.216122
Q96HE7	ERO1L	ERO1-like protein alpha	non-TPR	-0.892403	312	0.216817
Q9BW27	NUP85	Nuclear pore complex protein Nup85	non-TPR	-0.891571	313	0.217512
P01876;P01877	IGHA1;IGHA2	Ig alpha-1 chain C region;Ig alpha-2 chain C region	non-TPR	-0.891058	314	0.218207
Q9UHB6;Q9BT23	LIMA1	LIM domain and actin-binding protein 1	non-TPR	-0.889791	315	0.218902
Q12905	ILF2	Interleukin enhancer-binding factor 2	non-TPR	-0.889446	316	0.219597
P08651;Q14938;Q12857	NFIC	Nuclear factor 1 C-type	non-TPR	-0.885969	317	0.220292
O60264	SMARCA5	SWI/SNF-related matrix-associated actin-dependent regulator of chromatin subfamily A member 5	non-TPR	-0.884221	318	0.220987
Q9BUP3	HTATIP2	Oxidoreductase HTATIP2	non-TPR	-0.88407	319	0.221682
P49916	LIG3	DNA ligase 3	non-TPR	-0.882641	320	0.222377
P51116	FXR2	Fragile X mental retardation syndrome-related protein 2	non-TPR	-0.882289	321	0.223072
Q9HCK8;Q8TD26;Q9P2D1;Q3L8U1	CHD8;CHD6;CHD7;CHD9	Chromodomain-helicase-DNA-binding protein 8;Chromodomain-helicase-DNA-binding protein 6;Chromodomain-helicase-DNA-binding protein 7;Chromodomain-helicase-DNA-binding protein 9	non-TPR	-0.881932	322	0.223767
P18887	XRCC1	DNA repair protein XRCC1	non-TPR	-0.877812	323	0.224461
Q12888	TP53BP1	Tumor suppressor p53-binding protein 1	non-TPR	-0.865886	324	0.225156
O95202	LETM1	LETM1 and EF-hand domain-containing protein 1, mitochondrial	non-TPR	-0.865765	325	0.225851
O60488	ACSL4	Long-chain-fatty-acid--CoA ligase 4	non-TPR	-0.865627	326	0.226546
Q92769	HDAC2	Histone deacetylase 2	non-TPR	-0.862936	327	0.227241
P09038	FGF2	Fibroblast growth factor 2	non-TPR	-0.860781	328	0.227936
Q9H0D6	XRN2	5-3 exoribonuclease 2	non-TPR	-0.856809	329	0.228631
P33527	ABCC1	Multidrug resistance-associated protein 1	non-TPR	-0.856677	330	0.229326
Q9H2P0	ADNP	Activity-dependent neuroprotector homeobox protein	non-TPR	-0.845627	331	0.230021
P33240;Q9H0L4	CSTF2	Cleavage stimulation factor subunit 2	non-TPR	-0.841606	332	0.230716
P06753	TPM3	Tropomyosin alpha-3 chain	non-TPR	-0.840199	333	0.231411
P61326	MAGOH	Protein mago nashi homolog	non-TPR	-0.837491	334	0.232106
Q13283	G3BP1	Ras GTPase-activating protein-binding protein 1	non-TPR	-0.834704	335	0.232801
O43390	HNRNPR	Heterogeneous nuclear ribonucleoprotein R	non-TPR	-0.834268	336	0.233495
P18124	RPL7	60S ribosomal protein L7	non-TPR	-0.831434	337	0.23419
Q9Y618	NCOR2	Nuclear receptor corepressor 2	non-TPR	-0.830568	338	0.234885
Q969X6	CIRH1A	Cirhin	non-TPR	-0.829286	339	0.23558
Q13263	TRIM28	Transcription intermediary factor 1-beta	non-TPR	-0.828929	340	0.236275
Q15582	TGFBI	Transforming growth factor-beta-induced protein ig-h3	non-TPR	-0.826197	341	0.23697
Q9UG63	ABCF2	ATP-binding cassette sub-family F member 2	non-TPR	-0.814721	342	0.237665
P63010	AP2B1	AP-2 complex subunit beta	non-TPR	-0.81308	343	0.23836
Q1KMD3	HNRNPUL2	Heterogeneous nuclear ribonucleoprotein U-like protein 2	non-TPR	-0.812593	344	0.239055
P62701;P22090;Q8TD47	RPS4X	40S ribosomal protein S4, X isoform	non-TPR	-0.811361	345	0.23975
Q7L5Y9	MAEA	Macrophage erythroblast attacher	non-TPR	-0.808839	346	0.240445
P12268	IMPDH2	Inosine-5-monophosphate dehydrogenase 2	non-TPR	-0.803957	347	0.24114
Q8IX12	CCAR1	Cell division cycle and apoptosis regulator protein 1	non-TPR	-0.798787	348	0.241835
P16949;Q93045	STMN1	Stathmin	non-TPR	-0.798018	349	0.24253
P49458	SRP9	Signal recognition particle 9 kDa protein	non-TPR	-0.797349	350	0.243224
Q3MHD2	LSM12	Protein LSM12 homolog	non-TPR	-0.795863	351	0.243919
Q13242	SRSF9	Serine/arginine-rich splicing factor 9	non-TPR	-0.795356	352	0.244614
P10619	CTSA	Lysosomal protective protein;Lysosomal protective protein 32 kDa chain;Lysosomal protective protein 20 kDa chain	non-TPR	-0.791644	353	0.245309
O00712	NFIB	Nuclear factor 1 B-type	non-TPR	-0.791075	354	0.246004
P51571	SSR4	Translocon-associated protein subunit delta	non-TPR	-0.787873	355	0.246699
Q99536	VAT1	Synaptic vesicle membrane protein VAT-1 homolog	non-TPR	-0.786291	356	0.247394
P30519	HMOX2	Heme oxygenase 2	non-TPR	-0.78525	357	0.248089
P36578	RPL4	60S ribosomal protein L4	non-TPR	-0.779083	358	0.248784
P61163	ACTR1A	Alpha-centractin	non-TPR	-0.777894	359	0.249479
Q8TEQ6	GEMIN5	Gem-associated protein 5	non-TPR	-0.774744	360	0.250174
Q9BSJ8	ESYT1	Extended synaptotagmin-1	non-TPR	-0.774244	361	0.250869
P18031	PTPN1	Tyrosine-protein phosphatase non-receptor type 1	non-TPR	-0.770472	362	0.251564
P46013	MKI67	Antigen KI-67	non-TPR	-0.768203	363	0.252259
P16144	ITGB4	Integrin beta-4	non-TPR	-0.767981	364	0.252953
P41252	IARS	Isoleucine--tRNA ligase, cytoplasmic	non-TPR	-0.767938	365	0.253648
Q9P2J5	LARS	Leucine--tRNA ligase, cytoplasmic	non-TPR	-0.767679	366	0.254343
Q9Y224	C14orf166	UPF0568 protein C14orf166	non-TPR	-0.760439	367	0.255038
Q9UKL0	RCOR1	REST corepressor 1	non-TPR	-0.758101	368	0.255733
Q8NFW8	CMAS	N-acylneuraminate cytidylyltransferase	non-TPR	-0.755495	369	0.256428
P42345	MTOR	Serine/threonine-protein kinase mTOR	non-TPR	-0.755423	370	0.257123
P07339	CTSD	Cathepsin D;Cathepsin D light chain;Cathepsin D heavy chain	non-TPR	-0.755269	371	0.257818
Q9UDY8	MALT1	Mucosa-associated lymphoid tissue lymphoma translocation protein 1	non-TPR	-0.75483	372	0.258513
Q14739	LBR	Lamin-B receptor	non-TPR	-0.750702	373	0.259208
Q9UBB4	ATXN10	Ataxin-10	non-TPR	-0.747246	374	0.259903
P46459	NSF	Vesicle-fusing ATPase	non-TPR	-0.745543	375	0.260598
Q8N7H5	PAF1	RNA polymerase II-associated factor 1 homolog	non-TPR	-0.741853	376	0.261293
P46087	NOP2	Probable 28S rRNA (cytosine(4447)-C(5))-methyltransferase	non-TPR	-0.73891	377	0.261987
P16402	HIST1H1D	Histone H1.3	non-TPR	-0.737929	378	0.262682
Q9Y4L1	HYOU1	Hypoxia up-regulated protein 1	non-TPR	-0.728166	379	0.263377
Q16352	INA	Alpha-internexin	non-TPR	-0.724237	380	0.264072
P39023;Q92901	RPL3	60S ribosomal protein L3	non-TPR	-0.716664	381	0.264767
Q9Y262	EIF3L	Eukaryotic translation initiation factor 3 subunit L	non-TPR	-0.713472	382	0.265462
P08243	ASNS	Asparagine synthetase [glutamine-hydrolyzing]	non-TPR	-0.712776	383	0.266157
P17844	DDX5	Probable ATP-dependent RNA helicase DDX5	non-TPR	-0.708444	384	0.266852
O94776	MTA2	Metastasis-associated protein MTA2	non-TPR	-0.708434	385	0.267547
Q08211	DHX9	ATP-dependent RNA helicase A	non-TPR	-0.704803	386	0.268242
P00533;P04626;Q15303	EGFR	Epidermal growth factor receptor	non-TPR	-0.703596	387	0.268937
Q6UXN9	WDR82	WD repeat-containing protein 82	non-TPR	-0.703524	388	0.269632
Q9UNM6	PSMD13	26S proteasome non-ATPase regulatory subunit 13	non-TPR	-0.703378	389	0.270327
P18754	RCC1	Regulator of chromosome condensation	non-TPR	-0.702813	390	0.271022
Q8WVM8	SCFD1	Sec1 family domain-containing protein 1	non-TPR	-0.701246	391	0.271716
Q8IVT2	MISP	Mitotic interactor and substrate of PLK1	non-TPR	-0.700302	392	0.272411
Q13485;Q12772	SMAD4	Mothers against decapentaplegic homolog 4	non-TPR	-0.699457	393	0.273106
P47897	QARS	Glutamine--tRNA ligase	non-TPR	-0.698082	394	0.273801
Q71UI9;P0C0S5	H2AFV;H2AFZ	Histone H2A.V;Histone H2A.Z	non-TPR	-0.693984	395	0.274496
Q16186	ADRM1	Proteasomal ubiquitin receptor ADRM1	non-TPR	-0.693469	396	0.275191
Q9H1E3	NUCKS1	Nuclear ubiquitous casein and cyclin-dependent kinase substrate 1	non-TPR	-0.679396	397	0.275886
P29966	MARCKS	Myristoylated alanine-rich C-kinase substrate	non-TPR	-0.676794	398	0.276581
O60229	KALRN	Kalirin	non-TPR	-0.673795	399	0.277276
Q06265	EXOSC9	Exosome complex component RRP45	non-TPR	-0.673612	400	0.277971
Q8TCG1	KIAA1524	Protein CIP2A	non-TPR	-0.672591	401	0.278666
Q13148	TARDBP	TAR DNA-binding protein 43	non-TPR	-0.668004	402	0.279361
Q12965	MYO1E	Unconventional myosin-Ie	non-TPR	-0.665521	403	0.280056
P04040	CAT	Catalase	non-TPR	-0.665361	404	0.280751
P29558;Q15434;Q6XE24	RBMS1	RNA-binding motif, single-stranded-interacting protein 1	non-TPR	-0.65874	405	0.281445
Q8TAQ2	SMARCC2	SWI/SNF complex subunit SMARCC2	non-TPR	-0.655014	406	0.28214
P51991	HNRNPA3	Heterogeneous nuclear ribonucleoprotein A3	non-TPR	-0.650952	407	0.282835
Q8NDT2	RBM15B	Putative RNA-binding protein 15B	non-TPR	-0.649742	408	0.28353
Q6UN15	FIP1L1	Pre-mRNA 3-end-processing factor FIP1	non-TPR	-0.649626	409	0.284225
Q9BSD7	NTPCR	Cancer-related nucleoside-triphosphatase	non-TPR	-0.644616	410	0.28492
Q00610;P53675	CLTC	Clathrin heavy chain 1	non-TPR	-0.642049	411	0.285615
Q14444	CAPRIN1	Caprin-1	non-TPR	-0.639131	412	0.28631
P63173	RPL38	60S ribosomal protein L38	non-TPR	-0.637087	413	0.287005
P19105;O14950;P24844	MYL12A;MYL12B;MYL9	Myosin regulatory light chain 12A;Myosin regulatory light chain 12B;Myosin regulatory light polypeptide 9	non-TPR	-0.635437	414	0.2877
O00560	SDCBP	Syntenin-1	non-TPR	-0.633897	415	0.288395
O76071	CIAO1	Probable cytosolic iron-sulfur protein assembly protein CIAO1	non-TPR	-0.630701	416	0.28909
Q03252	LMNB2	Lamin-B2	non-TPR	-0.628881	417	0.289785
Q07021	C1QBP	Complement component 1 Q subcomponent-binding protein, mitochondrial	non-TPR	-0.62848	418	0.290479
P19367;Q2TB90	HK1	Hexokinase-1	non-TPR	-0.625047	419	0.291174
P19338	NCL	Nucleolin	non-TPR	-0.622374	420	0.291869
P61962	DCAF7	DDB1- and CUL4-associated factor 7	non-TPR	-0.621598	421	0.292564
P27694	RPA1	Replication protein A 70 kDa DNA-binding subunit;Replication protein A 70 kDa DNA-binding subunit, N-terminally processed	non-TPR	-0.617118	422	0.293259
Q9Y230	RUVBL2	RuvB-like 2	non-TPR	-0.61071	423	0.293954
Q09666;P48552	AHNAK	Neuroblast differentiation-associated protein AHNAK	non-TPR	-0.609805	424	0.294649
Q7Z406	MYH14	Myosin-14	non-TPR	-0.608724	425	0.295344
Q09161	NCBP1	Nuclear cap-binding protein subunit 1	non-TPR	-0.605562	426	0.296039
O76021	RSL1D1	Ribosomal L1 domain-containing protein 1	non-TPR	-0.604187	427	0.296734
Q96GQ7	DDX27	Probable ATP-dependent RNA helicase DDX27	non-TPR	-0.603428	428	0.297429
P06493	CDK1	Cyclin-dependent kinase 1	non-TPR	-0.60333	429	0.298124
P27708	CAD	CAD protein;Glutamine-dependent carbamoyl-phosphate synthase;Aspartate carbamoyltransferase;Dihydroorotase	non-TPR	-0.602011	430	0.298819
Q9UKD2	MRTO4	mRNA turnover protein 4 homolog	non-TPR	-0.601356	431	0.299514
Q96N67	DOCK7	Dedicator of cytokinesis protein 7	non-TPR	-0.598468	432	0.300208
P84098	RPL19	60S ribosomal protein L19	non-TPR	-0.59716	433	0.300903
P52948	NUP98	Nuclear pore complex protein Nup98-Nup96;Nuclear pore complex protein Nup98;Nuclear pore complex protein Nup96	non-TPR	-0.596477	434	0.301598
Q99873	PRMT1	Protein arginine N-methyltransferase 1	non-TPR	-0.591364	435	0.302293
Q15717	ELAVL1	ELAV-like protein 1	non-TPR	-0.588506	436	0.302988
Q9H8Y8	GORASP2	Golgi reassembly-stacking protein 2	non-TPR	-0.587678	437	0.303683
P78406	RAE1	mRNA export factor	non-TPR	-0.584532	438	0.304378
O14737	PDCD5	Programmed cell death protein 5	non-TPR	-0.581622	439	0.305073
P14923;P35222	JUP	Junction plakoglobin	non-TPR	-0.580886	440	0.305768
Q8N766	EMC1	ER membrane protein complex subunit 1	non-TPR	-0.58079	441	0.306463
P61204;P84077;P84085	ARF3;ARF1;ARF5	ADP-ribosylation factor 3;ADP-ribosylation factor 1;ADP-ribosylation factor 5	non-TPR	-0.580691	442	0.307158
Q13561	DCTN2	Dynactin subunit 2	non-TPR	-0.578624	443	0.307853
Q6P2Q9	PRPF8	Pre-mRNA-processing-splicing factor 8	non-TPR	-0.578486	444	0.308548
P35580	MYH10	Myosin-10	non-TPR	-0.575949	445	0.309243
Q9BPX3	NCAPG	Condensin complex subunit 3	non-TPR	-0.575212	446	0.309937
Q86UE4	MTDH	Protein LYRIC	non-TPR	-0.575194	447	0.310632
Q96QC0	PPP1R10	Serine/threonine-protein phosphatase 1 regulatory subunit 10	non-TPR	-0.574961	448	0.311327
P32969	RPL9	60S ribosomal protein L9	non-TPR	-0.574814	449	0.312022
Q13363	CTBP1	C-terminal-binding protein 1	non-TPR	-0.574674	450	0.312717
P30876	POLR2B	DNA-directed RNA polymerase II subunit RPB2	non-TPR	-0.574648	451	0.313412
Q96I15	SCLY	Selenocysteine lyase	non-TPR	-0.569835	452	0.314107
P62266	RPS23	40S ribosomal protein S23	non-TPR	-0.569177	453	0.314802
P26373	RPL13	60S ribosomal protein L13	non-TPR	-0.568322	454	0.315497
P11388	TOP2A	DNA topoisomerase 2-alpha	non-TPR	-0.567279	455	0.316192
P62380	TBPL1	TATA box-binding protein-like protein 1	non-TPR	-0.566673	456	0.316887
Q9Y2W2	WBP11	WW domain-binding protein 11	non-TPR	-0.565384	457	0.317582
Q9H0U4	RAB1B	Ras-related protein Rab-1B	non-TPR	-0.565112	458	0.318277
Q96C36	PYCR2	Pyrroline-5-carboxylate reductase 2	non-TPR	-0.56341	459	0.318972
P43243	MATR3	Matrin-3	non-TPR	-0.560897	460	0.319666
Q96DI7	SNRNP40	U5 small nuclear ribonucleoprotein 40 kDa protein	non-TPR	-0.558484	461	0.320361
Q9BTV4	TMEM43	Transmembrane protein 43	non-TPR	-0.55269	462	0.321056
P09622	DLD	Dihydrolipoyl dehydrogenase, mitochondrial	non-TPR	-0.55212	463	0.321751
P25789	PSMA4	Proteasome subunit alpha type-4	non-TPR	-0.54933	464	0.322446
P62888	RPL30	60S ribosomal protein L30	non-TPR	-0.548076	465	0.323141
P36776	LONP1	Lon protease homolog, mitochondrial	non-TPR	-0.547177	466	0.323836
O14776	TCERG1	Transcription elongation regulator 1	non-TPR	-0.544858	467	0.324531
Q96AE4	FUBP1	Far upstream element-binding protein 1	non-TPR	-0.539471	468	0.325226
P22087	FBL	rRNA 2-O-methyltransferase fibrillarin	non-TPR	-0.538349	469	0.325921
P78347;Q86UP8;Q6EKJ0	GTF2I	General transcription factor II-I	non-TPR	-0.538308	470	0.326616
P62306	SNRPF	Small nuclear ribonucleoprotein F	non-TPR	-0.537634	471	0.327311
P62857	RPS28	40S ribosomal protein S28	non-TPR	-0.537382	472	0.328006
Q16543	CDC37	Hsp90 co-chaperone Cdc37;Hsp90 co-chaperone Cdc37, N-terminally processed	non-TPR	-0.53712	473	0.3287
O00487	PSMD14	26S proteasome non-ATPase regulatory subunit 14	non-TPR	-0.536256	474	0.329395
P46779	RPL28	60S ribosomal protein L28	non-TPR	-0.534893	475	0.33009
Q8NFH4	NUP37	Nucleoporin Nup37	non-TPR	-0.533809	476	0.330785
Q15836;P63027	VAMP3;VAMP2	Vesicle-associated membrane protein 3;Vesicle-associated membrane protein 2	non-TPR	-0.533487	477	0.33148
Q9BVK6;Q7Z7H5	TMED9;TMED4	Transmembrane emp24 domain-containing protein 9;Transmembrane emp24 domain-containing protein 4	non-TPR	-0.532671	478	0.332175
Q15007	WTAP	Pre-mRNA-splicing regulator WTAP	non-TPR	-0.528974	479	0.33287
Q99623	PHB2	Prohibitin-2	non-TPR	-0.52896	480	0.333565
P46782	RPS5	40S ribosomal protein S5;40S ribosomal protein S5, N-terminally processed	non-TPR	-0.525732	481	0.33426
P31943	HNRNPH1	Heterogeneous nuclear ribonucleoprotein H;Heterogeneous nuclear ribonucleoprotein H, N-terminally processed	non-TPR	-0.520511	482	0.334955
P62899	RPL31	60S ribosomal protein L31	non-TPR	-0.520478	483	0.33565
Q9UJ72	ANXA10	Annexin A10	non-TPR	-0.519703	484	0.336345
P31327	CPS1	Carbamoyl-phosphate synthase [ammonia], mitochondrial	non-TPR	-0.518939	485	0.33704
P45973	CBX5	Chromobox protein homolog 5	non-TPR	-0.518177	486	0.337735
Q8NEV1;P68400	CSNK2A3;CSNK2A1	Casein kinase II subunit alpha 3;Casein kinase II subunit alpha	non-TPR	-0.518034	487	0.338429
O00592	PODXL	Podocalyxin	non-TPR	-0.517765	488	0.339124
Q9NQT5	EXOSC3	Exosome complex component RRP40	non-TPR	-0.516603	489	0.339819
Q02241	KIF23	Kinesin-like protein KIF23	non-TPR	-0.515786	490	0.340514
O95163	IKBKAP	Elongator complex protein 1	non-TPR	-0.512256	491	0.341209
Q86UP2	KTN1	Kinectin	non-TPR	-0.504672	492	0.341904
P63267;P68133;P68032;P62736	ACTG2;ACTA1;ACTC1;ACTA2	Actin, gamma-enteric smooth muscle;Actin, alpha skeletal muscle;Actin, alpha cardiac muscle 1;Actin, aortic smooth muscle	non-TPR	-0.502773	493	0.342599
Q9GZN8	C20orf27	UPF0687 protein C20orf27	non-TPR	-0.500625	494	0.343294
P33316	DUT	Deoxyuridine 5-triphosphate nucleotidohydrolase, mitochondrial	non-TPR	-0.498786	495	0.343989
Q92522	H1FX	Histone H1x	non-TPR	-0.488233	496	0.344684
P56192	MARS	Methionine--tRNA ligase, cytoplasmic	non-TPR	-0.486988	497	0.345379
O60832	DKC1	H/ACA ribonucleoprotein complex subunit 4	non-TPR	-0.48527	498	0.346074
Q14914	PTGR1	Prostaglandin reductase 1	non-TPR	-0.484364	499	0.346769
A6NHQ2	FBLL1	rRNA/tRNA 2-O-methyltransferase fibrillarin-like protein 1	non-TPR	-0.482996	500	0.347464
Q9NZB2	FAM120A	Constitutive coactivator of PPAR-gamma-like protein 1	non-TPR	-0.480801	501	0.348158
P52294;O60684;O15131	KPNA1;KPNA6	Importin subunit alpha-5;Importin subunit alpha-5, N-terminally processed;Importin subunit alpha-7	non-TPR	-0.47399	502	0.348853
Q9ULV4	CORO1C	Coronin-1C	non-TPR	-0.470886	503	0.349548
P51809	VAMP7	Vesicle-associated membrane protein 7	non-TPR	-0.470518	504	0.350243
Q8NFH3	NUP43	Nucleoporin Nup43	non-TPR	-0.470338	505	0.350938
Q00839	HNRNPU	Heterogeneous nuclear ribonucleoprotein U	non-TPR	-0.467144	506	0.351633
P51610	HCFC1	Host cell factor 1;HCF N-terminal chain 1;HCF N-terminal chain 2;HCF N-terminal chain 3;HCF N-terminal chain 4;HCF N-terminal chain 5;HCF N-terminal chain 6;HCF C-terminal chain 1;HCF C-terminal chain 2;HCF C-terminal chain 3;HCF C-terminal chain 4;HCF C-terminal chain 5;HCF C-terminal chain 6	non-TPR	-0.461069	507	0.352328
O60841	EIF5B	Eukaryotic translation initiation factor 5B	non-TPR	-0.460933	508	0.353023
Q9BWM7	SFXN3	Sideroflexin-3	non-TPR	-0.46035	509	0.353718
P31689	DNAJA1	DnaJ homolog subfamily A member 1	non-TPR	-0.459972	510	0.354413
P04792	HSPB1	Heat shock protein beta-1	non-TPR	-0.458997	511	0.355108
P43304	GPD2	Glycerol-3-phosphate dehydrogenase, mitochondrial	non-TPR	-0.456864	512	0.355803
P15735	PHKG2	Phosphorylase b kinase gamma catalytic chain, liver/testis isoform	non-TPR	-0.45611	513	0.356498
Q9Y5B9	SUPT16H	FACT complex subunit SPT16	non-TPR	-0.455187	514	0.357192
P63162;P14678	SNRPN;SNRPB	Small nuclear ribonucleoprotein-associated protein N;Small nuclear ribonucleoprotein-associated proteins B and B	non-TPR	-0.454595	515	0.357887
Q9BW60	ELOVL1	Elongation of very long chain fatty acids protein 1	non-TPR	-0.453548	516	0.358582
P09382	LGALS1	Galectin-1	non-TPR	-0.451699	517	0.359277
P11166	SLC2A1	Solute carrier family 2, facilitated glucose transporter member 1	non-TPR	-0.448734	518	0.359972
P20042	EIF2S2	Eukaryotic translation initiation factor 2 subunit 2	non-TPR	-0.447779	519	0.360667
P07355;A6NMY6	ANXA2;ANXA2P2	Annexin A2;Putative annexin A2-like protein	non-TPR	-0.447755	520	0.361362
O15027	SEC16A	Protein transport protein Sec16A	non-TPR	-0.446771	521	0.362057
Q96EV2	RBM33	RNA-binding protein 33	non-TPR	-0.44639	522	0.362752
Q15758	SLC1A5	Neutral amino acid transporter B(0)	non-TPR	-0.446351	523	0.363447
Q12797	ASPH	Aspartyl/asparaginyl beta-hydroxylase	non-TPR	-0.445975	524	0.364142
O15347	HMGB3	High mobility group protein B3	non-TPR	-0.442099	525	0.364837
P01889	HLA-B	HLA class I histocompatibility antigen, B-7 alpha chain	non-TPR	-0.441775	526	0.365532
P51149	RAB7A	Ras-related protein Rab-7a	non-TPR	-0.44149	527	0.366227
P22307	SCP2	Non-specific lipid-transfer protein	non-TPR	-0.440958	528	0.366921
P37108	SRP14	Signal recognition particle 14 kDa protein	non-TPR	-0.440375	529	0.367616
Q14978	NOLC1	Nucleolar and coiled-body phosphoprotein 1	non-TPR	-0.438756	530	0.368311
Q13136;O75334;O75335;O75145	PPFIA1	Liprin-alpha-1	non-TPR	-0.437045	531	0.369006
Q9NRH3;P23258	TUBG2;TUBG1	Tubulin gamma-2 chain;Tubulin gamma-1 chain	non-TPR	-0.436339	532	0.369701
P55795	HNRNPH2	Heterogeneous nuclear ribonucleoprotein H2	non-TPR	-0.43531	533	0.370396
Q12874	SF3A3	Splicing factor 3A subunit 3	non-TPR	-0.434337	534	0.371091
Q9H0G5	NSRP1	Nuclear speckle splicing regulatory protein 1	non-TPR	-0.431464	535	0.371786
P20645	M6PR	Cation-dependent mannose-6-phosphate receptor	non-TPR	-0.430795	536	0.372481
Q96FV9	THOC1	THO complex subunit 1	non-TPR	-0.429897	537	0.373176
Q9GZS3	WDR61	WD repeat-containing protein 61;WD repeat-containing protein 61, N-terminally processed	non-TPR	-0.427329	538	0.373871
Q6UB35	MTHFD1L	Monofunctional C1-tetrahydrofolate synthase, mitochondrial	non-TPR	-0.424603	539	0.374566
Q15024	EXOSC7	Exosome complex component RRP42	non-TPR	-0.420795	540	0.375261
Q14764	MVP	Major vault protein	non-TPR	-0.420615	541	0.375956
Q8TCJ2	STT3B	Dolichyl-diphosphooligosaccharide--protein glycosyltransferase subunit STT3B	non-TPR	-0.420457	542	0.37665
Q09028	RBBP4	Histone-binding protein RBBP4	non-TPR	-0.417293	543	0.377345
Q9NTJ5	SACM1L	Phosphatidylinositide phosphatase SAC1	non-TPR	-0.411514	544	0.37804
Q15427	SF3B4	Splicing factor 3B subunit 4	non-TPR	-0.40965	545	0.378735
P84103	SRSF3	Serine/arginine-rich splicing factor 3	non-TPR	-0.409108	546	0.37943
Q13315	ATM	Serine-protein kinase ATM	non-TPR	-0.407508	547	0.380125
Q99460	PSMD1	26S proteasome non-ATPase regulatory subunit 1	non-TPR	-0.403208	548	0.38082
Q13151	HNRNPA0	Heterogeneous nuclear ribonucleoprotein A0	non-TPR	-0.4026	549	0.381515
P16403	HIST1H1C	Histone H1.2	non-TPR	-0.401422	550	0.38221
Q14257	RCN2	Reticulocalbin-2	non-TPR	-0.400112	551	0.382905
Q5T6F2	UBAP2	Ubiquitin-associated protein 2	non-TPR	-0.398338	552	0.3836
P62987;P62979;P0CG47;P0CG48	UBA52;RPS27A;UBB;UBC	Ubiquitin-60S ribosomal protein L40;Ubiquitin;60S ribosomal protein L40;Ubiquitin-40S ribosomal protein S27a;Ubiquitin;40S ribosomal protein S27a;Polyubiquitin-B;Ubiquitin;Polyubiquitin-C;Ubiquitin	non-TPR	-0.39498	553	0.384295
P00387	CYB5R3	NADH-cytochrome b5 reductase 3;NADH-cytochrome b5 reductase 3 membrane-bound form;NADH-cytochrome b5 reductase 3 soluble form	non-TPR	-0.393937	554	0.38499
P00403	MT-CO2	Cytochrome c oxidase subunit 2	non-TPR	-0.390614	555	0.385685
O75915	ARL6IP5	PRA1 family protein 3	non-TPR	-0.387326	556	0.386379
Q9BXP5	SRRT	Serrate RNA effector molecule homolog	non-TPR	-0.385163	557	0.387074
P52272	HNRNPM	Heterogeneous nuclear ribonucleoprotein M	non-TPR	-0.385084	558	0.387769
P62316	SNRPD2	Small nuclear ribonucleoprotein Sm D2	non-TPR	-0.383473	559	0.388464
Q6WCQ1	MPRIP	Myosin phosphatase Rho-interacting protein	non-TPR	-0.382752	560	0.389159
P12236;P12235	SLC25A6;SLC25A4	ADP/ATP translocase 3;ADP/ATP translocase 3, N-terminally processed;ADP/ATP translocase 1	non-TPR	-0.37924	561	0.389854
P23634;P20020;Q16720	ATP2B4;ATP2B1	Plasma membrane calcium-transporting ATPase 4;Plasma membrane calcium-transporting ATPase 1	non-TPR	-0.379179	562	0.390549
P06756	ITGAV	Integrin alpha-V;Integrin alpha-V heavy chain;Integrin alpha-V light chain	non-TPR	-0.378646	563	0.391244
Q5SRE5	NUP188	Nucleoporin NUP188 homolog	non-TPR	-0.377939	564	0.391939
P50402	EMD	Emerin	non-TPR	-0.377891	565	0.392634
P37268	FDFT1	Squalene synthase	non-TPR	-0.375946	566	0.393329
Q8WUM0	NUP133	Nuclear pore complex protein Nup133	non-TPR	-0.374836	567	0.394024
Q9BVC6	TMEM109	Transmembrane protein 109	non-TPR	-0.373464	568	0.394719
P55735	SEC13	Protein SEC13 homolog	non-TPR	-0.372935	569	0.395413
P46063	RECQL	ATP-dependent DNA helicase Q1	non-TPR	-0.37076	570	0.396108
O75475	PSIP1	PC4 and SFRS1-interacting protein	non-TPR	-0.36686	571	0.396803
Q01130;Q9BRL6	SRSF2	Serine/arginine-rich splicing factor 2	non-TPR	-0.363578	572	0.397498
Q15428	SF3A2	Splicing factor 3A subunit 2	non-TPR	-0.360184	573	0.398193
Q9NVA2;Q14141	2021-09-11	Septin-11	non-TPR	-0.359664	574	0.398888
Q15014	MORF4L2	Mortality factor 4-like protein 2	non-TPR	-0.35456	575	0.399583
P58107	EPPK1	Epiplakin	non-TPR	-0.353777	576	0.400278
P67936;Q2TAC2	TPM4	Tropomyosin alpha-4 chain	non-TPR	-0.351367	577	0.400973
Q8N1F7	NUP93	Nuclear pore complex protein Nup93	non-TPR	-0.350489	578	0.401668
O75962	TRIO	Triple functional domain protein	non-TPR	-0.348924	579	0.402363
Q8WW12	PCNP	PEST proteolytic signal-containing nuclear protein	non-TPR	-0.346949	580	0.403058
P11047	LAMC1	Laminin subunit gamma-1	non-TPR	-0.346722	581	0.403753
O60313	OPA1	Dynamin-like 120 kDa protein, mitochondrial;Dynamin-like 120 kDa protein, form S1	non-TPR	-0.34649	582	0.404448
Q93009	USP7	Ubiquitin carboxyl-terminal hydrolase 7	non-TPR	-0.342313	583	0.405142
Q9GZT3	SLIRP	SRA stem-loop-interacting RNA-binding protein, mitochondrial	non-TPR	-0.340423	584	0.405837
Q7KZF4	SND1	Staphylococcal nuclease domain-containing protein 1	non-TPR	-0.339598	585	0.406532
Q10589	BST2	Bone marrow stromal antigen 2	non-TPR	-0.339537	586	0.407227
Q8TCT9	HM13	Minor histocompatibility antigen H13	non-TPR	-0.338722	587	0.407922
P38159;O75526;Q8IZ40;Q8N7X1	RBMX	RNA-binding motif protein, X chromosome;RNA-binding motif protein, X chromosome, N-terminally processed	non-TPR	-0.330229	588	0.408617
P57088	TMEM33	Transmembrane protein 33	non-TPR	-0.328571	589	0.409312
Q9Y2W1	THRAP3	Thyroid hormone receptor-associated protein 3	non-TPR	-0.325799	590	0.410007
Q9Y2X3	NOP58	Nucleolar protein 58	non-TPR	-0.325668	591	0.410702
O75494;Q8WXF0	SRSF10;SRSF12	Serine/arginine-rich splicing factor 10;Serine/arginine-rich splicing factor 12	non-TPR	-0.324959	592	0.411397
Q9NR30;Q9BQ39	DDX21	Nucleolar RNA helicase 2	non-TPR	-0.324366	593	0.412092
Q86XP3	DDX42	ATP-dependent RNA helicase DDX42	non-TPR	-0.32369	594	0.412787
Q92890	UFD1L	Ubiquitin fusion degradation protein 1 homolog	non-TPR	-0.322968	595	0.413482
P61586;P08134	RHOA	Transforming protein RhoA	non-TPR	-0.322363	596	0.414177
Q9UMS4	PRPF19	Pre-mRNA-processing factor 19	non-TPR	-0.320502	597	0.414871
P0DN76;Q01081;Q8WU68	U2AF1;U2AF1L4	Splicing factor U2AF 35 kDa subunit;Splicing factor U2AF 26 kDa subunit	non-TPR	-0.31885	598	0.415566
O14979	HNRNPDL	Heterogeneous nuclear ribonucleoprotein D-like	non-TPR	-0.316532	599	0.416261
Q9H4A6	GOLPH3	Golgi phosphoprotein 3	non-TPR	-0.315795	600	0.416956
P08195	SLC3A2	4F2 cell-surface antigen heavy chain	non-TPR	-0.305206	601	0.417651
P04844	RPN2	Dolichyl-diphosphooligosaccharide--protein glycosyltransferase subunit 2	non-TPR	-0.304626	602	0.418346
Q14974	KPNB1	Importin subunit beta-1	non-TPR	-0.304087	603	0.419041
Q8TDN6	BRIX1	Ribosome biogenesis protein BRX1 homolog	non-TPR	-0.303861	604	0.419736
Q14155;Q15052	ARHGEF7	Rho guanine nucleotide exchange factor 7	non-TPR	-0.301088	605	0.420431
Q6DD88	ATL3	Atlastin-3	non-TPR	-0.300868	606	0.421126
Q9NQX3	GPHN	Gephyrin;Molybdopterin adenylyltransferase;Molybdopterin molybdenumtransferase	non-TPR	-0.296077	607	0.421821
Q15393	SF3B3	Splicing factor 3B subunit 3	non-TPR	-0.290705	608	0.422516
P20839	IMPDH1	Inosine-5-monophosphate dehydrogenase 1	non-TPR	-0.288755	609	0.423211
P17980	PSMC3	26S protease regulatory subunit 6A	non-TPR	-0.288533	610	0.423905
Q9BUJ2	HNRNPUL1	Heterogeneous nuclear ribonucleoprotein U-like protein 1	non-TPR	-0.28822	611	0.4246
Q53H96	PYCRL	Pyrroline-5-carboxylate reductase 3	non-TPR	-0.287562	612	0.425295
Q92922	SMARCC1	SWI/SNF complex subunit SMARCC1	non-TPR	-0.287278	613	0.42599
P48651	PTDSS1	Phosphatidylserine synthase 1	non-TPR	-0.287206	614	0.426685
Q7RTV0	PHF5A	PHD finger-like domain-containing protein 5A	non-TPR	-0.284189	615	0.42738
Q9Y265	RUVBL1	RuvB-like 1	non-TPR	-0.283422	616	0.428075
P54886	ALDH18A1	Delta-1-pyrroline-5-carboxylate synthase;Glutamate 5-kinase;Gamma-glutamyl phosphate reductase	non-TPR	-0.280728	617	0.42877
Q7Z2W4	ZC3HAV1	Zinc finger CCCH-type antiviral protein 1	non-TPR	-0.277351	618	0.429465
Q99848	EBNA1BP2	Probable rRNA-processing protein EBP2	non-TPR	-0.276424	619	0.43016
P52292	KPNA2	Importin subunit alpha-1	non-TPR	-0.276117	620	0.430855
Q68EM7	ARHGAP17	Rho GTPase-activating protein 17	non-TPR	-0.276048	621	0.43155
Q12824	SMARCB1	SWI/SNF-related matrix-associated actin-dependent regulator of chromatin subfamily B member 1	non-TPR	-0.275886	622	0.432245
P78527	PRKDC	DNA-dependent protein kinase catalytic subunit	non-TPR	-0.275583	623	0.43294
Q96CS3	FAF2	FAS-associated factor 2	non-TPR	-0.273969	624	0.433634
P55884	EIF3B	Eukaryotic translation initiation factor 3 subunit B	non-TPR	-0.271117	625	0.434329
Q86TG7	PEG10	Retrotransposon-derived protein PEG10	non-TPR	-0.270216	626	0.435024
P47712	PLA2G4A	Cytosolic phospholipase A2;Phospholipase A2;Lysophospholipase	non-TPR	-0.268743	627	0.435719
P62829	RPL23	60S ribosomal protein L23	non-TPR	-0.266294	628	0.436414
Q96I25	RBM17	Splicing factor 45	non-TPR	-0.261357	629	0.437109
Q14103	HNRNPD	Heterogeneous nuclear ribonucleoprotein D0	non-TPR	-0.260371	630	0.437804
P51608	MECP2	Methyl-CpG-binding protein 2	non-TPR	-0.259231	631	0.438499
O94906	PRPF6	Pre-mRNA-processing factor 6	non-TPR	-0.257674	632	0.439194
O43660	PLRG1	Pleiotropic regulator 1	non-TPR	-0.256358	633	0.439889
Q5VTR2	RNF20	E3 ubiquitin-protein ligase BRE1A	non-TPR	-0.25604	634	0.440584
P21796	VDAC1	Voltage-dependent anion-selective channel protein 1	non-TPR	-0.253773	635	0.441279
Q8NF37	LPCAT1	Lysophosphatidylcholine acyltransferase 1	non-TPR	-0.252869	636	0.441974
P52597	HNRNPF	Heterogeneous nuclear ribonucleoprotein F;Heterogeneous nuclear ribonucleoprotein F, N-terminally processed	non-TPR	-0.252131	637	0.442669
Q9UL26;Q13636	RAB22A;RAB31	Ras-related protein Rab-22A;Ras-related protein Rab-31	non-TPR	-0.251306	638	0.443363
P50750;Q00535;P11802;Q00526;Q00534;Q96Q40;O94921;Q07002;Q00536;Q00537;Q9NYV4;Q14004	CDK9	Cyclin-dependent kinase 9	non-TPR	-0.249122	639	0.444058
Q7L2E3	DHX30	Putative ATP-dependent RNA helicase DHX30	non-TPR	-0.246006	640	0.444753
Q16630	CPSF6	Cleavage and polyadenylation specificity factor subunit 6	non-TPR	-0.243294	641	0.445448
P39656	DDOST	Dolichyl-diphosphooligosaccharide--protein glycosyltransferase 48 kDa subunit	non-TPR	-0.241008	642	0.446143
Q14151	SAFB2	Scaffold attachment factor B2	non-TPR	-0.24089	643	0.446838
O14974	PPP1R12A	Protein phosphatase 1 regulatory subunit 12A	non-TPR	-0.239967	644	0.447533
P05388;Q8NHW5	RPLP0;RPLP0P6	60S acidic ribosomal protein P0;60S acidic ribosomal protein P0-like	non-TPR	-0.237236	645	0.448228
Q8IWX8	CHERP	Calcium homeostasis endoplasmic reticulum protein	non-TPR	-0.237038	646	0.448923
P25398	RPS12	40S ribosomal protein S12	non-TPR	-0.237023	647	0.449618
P35998	PSMC2	26S protease regulatory subunit 7	non-TPR	-0.236913	648	0.450313
Q9P0L0	VAPA	Vesicle-associated membrane protein-associated protein A	non-TPR	-0.235235	649	0.451008
Q15019	2021-09-02	Septin-2	non-TPR	-0.234891	650	0.451703
P60660;P14649	MYL6	Myosin light polypeptide 6	non-TPR	-0.234845	651	0.452397
P08133	ANXA6	Annexin A6	non-TPR	-0.234374	652	0.453092
Q92841	DDX17	Probable ATP-dependent RNA helicase DDX17	non-TPR	-0.231754	653	0.453787
P0DN79;P35520	CBS	Cystathionine beta-synthase	non-TPR	-0.230706	654	0.454482
Q9BS26	ERP44	Endoplasmic reticulum resident protein 44	non-TPR	-0.227913	655	0.455177
O00571;O15523;Q9NQI0	DDX3X;DDX3Y	ATP-dependent RNA helicase DDX3X;ATP-dependent RNA helicase DDX3Y	non-TPR	-0.227626	656	0.455872
Q9H6R4	NOL6	Nucleolar protein 6	non-TPR	-0.2275	657	0.456567
P16435	POR	NADPH--cytochrome P450 reductase	non-TPR	-0.225099	658	0.457262
P09651;Q32P51	HNRNPA1;HNRNPA1L2	Heterogeneous nuclear ribonucleoprotein A1;Heterogeneous nuclear ribonucleoprotein A1, N-terminally processed;Heterogeneous nuclear ribonucleoprotein A1-like 2	non-TPR	-0.224295	659	0.457957
Q15392	DHCR24	Delta(24)-sterol reductase	non-TPR	-0.223805	660	0.458652
Q13557;Q9UQM7;Q13555;Q13554	CAMK2D;CAMK2A;CAMK2G;CAMK2B	Calcium/calmodulin-dependent protein kinase type II subunit delta;Calcium/calmodulin-dependent protein kinase type II subunit alpha;Calcium/calmodulin-dependent protein kinase type II subunit gamma;Calcium/calmodulin-dependent protein kinase type II subunit beta	non-TPR	-0.2229	661	0.459347
P20810	CAST	Calpastatin	non-TPR	-0.220738	662	0.460042
P33991	MCM4	DNA replication licensing factor MCM4	non-TPR	-0.2199	663	0.460737
Q13501	SQSTM1	Sequestosome-1	non-TPR	-0.217664	664	0.461432
O00116	AGPS	Alkyldihydroxyacetonephosphate synthase, peroxisomal	non-TPR	-0.21701	665	0.462126
Q07866;Q9NSK0;Q9H0B6	KLC1;KLC4;KLC2	Kinesin light chain 1;Kinesin light chain 4;Kinesin light chain 2	non-TPR	-0.215413	666	0.462821
P12270	TPR	Nucleoprotein TPR	non-TPR	-0.211227	667	0.463516
O43172	PRPF4	U4/U6 small nuclear ribonucleoprotein Prp4	non-TPR	-0.209304	668	0.464211
Q15436	SEC23A	Protein transport protein Sec23A	non-TPR	-0.209253	669	0.464906
Q9UGJ1	TUBGCP4	Gamma-tubulin complex component 4	non-TPR	-0.205077	670	0.465601
P26885	FKBP2	Peptidyl-prolyl cis-trans isomerase FKBP2	non-TPR	-0.204395	671	0.466296
P26232	CTNNA2	Catenin alpha-2	non-TPR	-0.198628	672	0.466991
Q15424	SAFB	Scaffold attachment factor B1	non-TPR	-0.197059	673	0.467686
P11387;Q969P6	TOP1	DNA topoisomerase 1	non-TPR	-0.196021	674	0.468381
O14646;O14647	CHD1	Chromodomain-helicase-DNA-binding protein 1	non-TPR	-0.192744	675	0.469076
P49411	TUFM	Elongation factor Tu, mitochondrial	non-TPR	-0.191564	676	0.469771
P13667	PDIA4	Protein disulfide-isomerase A4	non-TPR	-0.190902	677	0.470466
P46777	RPL5	60S ribosomal protein L5	non-TPR	-0.188707	678	0.471161
P11766	ADH5	Alcohol dehydrogenase class-3	non-TPR	-0.18578	679	0.471855
P42771	CDKN2A	Cyclin-dependent kinase inhibitor 2A	non-TPR	-0.185078	680	0.47255
Q08554	DSC1	Desmocollin-1	non-TPR	-0.184378	681	0.473245
P62081	RPS7	40S ribosomal protein S7	non-TPR	-0.183382	682	0.47394
P55072	VCP	Transitional endoplasmic reticulum ATPase	non-TPR	-0.181714	683	0.474635
P48449	LSS	Lanosterol synthase	non-TPR	-0.181158	684	0.47533
P49720	PSMB3	Proteasome subunit beta type-3	non-TPR	-0.177741	685	0.476025
P63220	RPS21	40S ribosomal protein S21	non-TPR	-0.1777	686	0.47672
P43686	PSMC4	26S protease regulatory subunit 6B	non-TPR	-0.171865	687	0.477415
O60701	UGDH	UDP-glucose 6-dehydrogenase	non-TPR	-0.171777	688	0.47811
Q14980	NUMA1	Nuclear mitotic apparatus protein 1	non-TPR	-0.167012	689	0.478805
P07910;P0DMR1;O60812;B7ZW38;B2RXH8;Q86SE5	HNRNPC;HNRNPCL4;HNRNPCL1;HNRNPCL3;HNRNPCL2	Heterogeneous nuclear ribonucleoproteins C1/C2;Heterogeneous nuclear ribonucleoprotein C-like 4;Heterogeneous nuclear ribonucleoprotein C-like 1;Heterogeneous nuclear ribonucleoprotein C-like 3;Heterogeneous nuclear ribonucleoprotein C-like 2	non-TPR	-0.163777	690	0.4795
O00422	SAP18	Histone deacetylase complex subunit SAP18	non-TPR	-0.161397	691	0.480195
P61247	RPS3A	40S ribosomal protein S3a	non-TPR	-0.158088	692	0.48089
Q9NSD9	FARSB	Phenylalanine--tRNA ligase beta subunit	non-TPR	-0.154857	693	0.481584
P12956	XRCC6	X-ray repair cross-complementing protein 6	non-TPR	-0.15381	694	0.482279
Q9NZ01	TECR	Very-long-chain enoyl-CoA reductase	non-TPR	-0.152938	695	0.482974
Q96H79	ZC3HAV1L	Zinc finger CCCH-type antiviral protein 1-like	non-TPR	-0.152413	696	0.483669
Q96BY6	DOCK10	Dedicator of cytokinesis protein 10	non-TPR	-0.151092	697	0.484364
Q9UJS0;O75746	SLC25A13	Calcium-binding mitochondrial carrier protein Aralar2	non-TPR	-0.149147	698	0.485059
Q8IY81	FTSJ3	pre-rRNA processing protein FTSJ3	non-TPR	-0.148706	699	0.485754
Q8N163	CCAR2	Cell cycle and apoptosis regulator protein 2	non-TPR	-0.148105	700	0.486449
Q9UIJ7	AK3	GTP:AMP phosphotransferase AK3, mitochondrial	non-TPR	-0.145198	701	0.487144
P41091;Q2VIR3	EIF2S3;EIF2S3L	Eukaryotic translation initiation factor 2 subunit 3;Putative eukaryotic translation initiation factor 2 subunit 3-like protein	non-TPR	-0.141532	702	0.487839
O96008	TOMM40	Mitochondrial import receptor subunit TOM40 homolog	non-TPR	-0.137329	703	0.488534
Q92538	GBF1	Golgi-specific brefeldin A-resistance guanine nucleotide exchange factor 1	non-TPR	-0.137193	704	0.489229
P67809;Q9Y2T7	YBX1	Nuclease-sensitive element-binding protein 1	non-TPR	-0.136908	705	0.489924
P16615;O14983;Q93084	ATP2A2	Sarcoplasmic/endoplasmic reticulum calcium ATPase 2	non-TPR	-0.136506	706	0.490618
P38646	HSPA9	Stress-70 protein, mitochondrial	non-TPR	-0.133765	707	0.491313
P62314	SNRPD1	Small nuclear ribonucleoprotein Sm D1	non-TPR	-0.132176	708	0.492008
P10515	DLAT	Dihydrolipoyllysine-residue acetyltransferase component of pyruvate dehydrogenase complex, mitochondrial	non-TPR	-0.131978	709	0.492703
P14868	DARS	Aspartate--tRNA ligase, cytoplasmic	non-TPR	-0.129789	710	0.493398
Q15149;Q9UPN3	PLEC	Plectin	non-TPR	-0.118101	711	0.494093
O96019;O94805	ACTL6A	Actin-like protein 6A	non-TPR	-0.116437	712	0.494788
Q9Y285	FARSA	Phenylalanine--tRNA ligase alpha subunit	non-TPR	-0.11623	713	0.495483
P04843	RPN1	Dolichyl-diphosphooligosaccharide--protein glycosyltransferase subunit 1	non-TPR	-0.115515	714	0.496178
P83731	RPL24	60S ribosomal protein L24	non-TPR	-0.114822	715	0.496873
Q14204	DYNC1H1	Cytoplasmic dynein 1 heavy chain 1	non-TPR	-0.113006	716	0.497568
Q8WWM7	ATXN2L	Ataxin-2-like protein	non-TPR	-0.106867	717	0.498263
Q13423	NNT	NAD(P) transhydrogenase, mitochondrial	non-TPR	-0.106489	718	0.498958
O43242	PSMD3	26S proteasome non-ATPase regulatory subunit 3	non-TPR	-0.105712	719	0.499653
Q15459	SF3A1	Splicing factor 3A subunit 1	non-TPR	-0.105675	720	0.500347
P05161	ISG15	Ubiquitin-like protein ISG15	non-TPR	-0.104445	721	0.501042
P08559	PDHA1	Pyruvate dehydrogenase E1 component subunit alpha, somatic form, mitochondrial	non-TPR	-0.104378	722	0.501737
P61981	YWHAG	14-3-3 protein gamma;14-3-3 protein gamma, N-terminally processed	non-TPR	-0.103949	723	0.502432
P25788	PSMA3	Proteasome subunit alpha type-3	non-TPR	-0.103753	724	0.503127
P18669;P15259;Q8N0Y7	PGAM1	Phosphoglycerate mutase 1	non-TPR	-0.101581	725	0.503822
Q9UKS6	PACSIN3	Protein kinase C and casein kinase substrate in neurons protein 3	non-TPR	-0.100557	726	0.504517
P63104	YWHAZ	14-3-3 protein zeta/delta	non-TPR	-0.0994626	727	0.505212
Q13595	TRA2A	Transformer-2 protein homolog alpha	non-TPR	-0.0971762	728	0.505907
P23229	ITGA6	Integrin alpha-6;Integrin alpha-6 heavy chain;Integrin alpha-6 light chain;Processed integrin alpha-6	non-TPR	-0.0966176	729	0.506602
Q13435	SF3B2	Splicing factor 3B subunit 2	non-TPR	-0.091519	730	0.507297
Q9NZM1;O75923	MYOF	Myoferlin	non-TPR	-0.0863791	731	0.507992
P04899	GNAI2	Guanine nucleotide-binding protein G(i) subunit alpha-2	non-TPR	-0.0836616	732	0.508687
P67870	CSNK2B	Casein kinase II subunit beta	non-TPR	-0.081794	733	0.509382
Q96KP4	CNDP2	Cytosolic non-specific dipeptidase	non-TPR	-0.0798451	734	0.510076
P02786	TFRC	Transferrin receptor protein 1;Transferrin receptor protein 1, serum form	non-TPR	-0.0793188	735	0.510771
P62241	RPS8	40S ribosomal protein S8	non-TPR	-0.0780568	736	0.511466
Q9BQE3	TUBA1C	Tubulin alpha-1C chain	non-TPR	-0.0748325	737	0.512161
P32929	CTH	Cystathionine gamma-lyase	non-TPR	-0.073662	738	0.512856
P19388	POLR2E	DNA-directed RNA polymerases I, II, and III subunit RPABC1	non-TPR	-0.0732132	739	0.513551
P48047	ATP5O	ATP synthase subunit O, mitochondrial	non-TPR	-0.0717797	740	0.514246
O95831	AIFM1	Apoptosis-inducing factor 1, mitochondrial	non-TPR	-0.0701814	741	0.514941
P05455	SSB	Lupus La protein	non-TPR	-0.0701033	742	0.515636
P25205	MCM3	DNA replication licensing factor MCM3	non-TPR	-0.0686499	743	0.516331
P45974	USP5	Ubiquitin carboxyl-terminal hydrolase 5	non-TPR	-0.0678213	744	0.517026
P13804	ETFA	Electron transfer flavoprotein subunit alpha, mitochondrial	non-TPR	-0.0602136	745	0.517721
P35637	FUS	RNA-binding protein FUS	non-TPR	-0.0574797	746	0.518416
P30153;P30154	PPP2R1A	Serine/threonine-protein phosphatase 2A 65 kDa regulatory subunit A alpha isoform	non-TPR	-0.0553879	747	0.51911
P68366	TUBA4A	Tubulin alpha-4A chain	non-TPR	-0.0551239	748	0.519805
Q9NTM9	CUTC	Copper homeostasis protein cutC homolog	non-TPR	-0.0537776	749	0.5205
P61106	RAB14	Ras-related protein Rab-14	non-TPR	-0.0522696	750	0.521195
O14980	XPO1	Exportin-1	non-TPR	-0.0520093	751	0.52189
P19022;P55283	CDH2	Cadherin-2	non-TPR	-0.0514058	752	0.522585
P35579;P35749;REV__Q9UKV3;P12883;P13535;Q9UKX3;Q9Y623;P13533;P12882;P11055;Q9UKX2;A7E2Y1	MYH9	Myosin-9	non-TPR	-0.0499389	753	0.52328
O43795;Q9UBC5	MYO1B	Unconventional myosin-Ib	non-TPR	-0.0494245	754	0.523975
Q9H3N1	TMX1	Thioredoxin-related transmembrane protein 1	non-TPR	-0.0477663	755	0.52467
P05198	EIF2S1	Eukaryotic translation initiation factor 2 subunit 1	non-TPR	-0.0476264	756	0.525365
Q96KA5	CLPTM1L	Cleft lip and palate transmembrane protein 1-like protein	non-TPR	-0.0473048	757	0.52606
Q96GM5	SMARCD1	SWI/SNF-related matrix-associated actin-dependent regulator of chromatin subfamily D member 1	non-TPR	-0.0466066	758	0.526755
P17174	GOT1	Aspartate aminotransferase, cytoplasmic	non-TPR	-0.0454993	759	0.52745
P30040	ERP29	Endoplasmic reticulum resident protein 29	non-TPR	-0.0435792	760	0.528145
P62333	PSMC6	26S protease regulatory subunit 10B	non-TPR	-0.0434018	761	0.528839
Q9BZK7;O60907;Q9BQ87	TBL1XR1	F-box-like/WD repeat-containing protein TBL1XR1	non-TPR	-0.0428379	762	0.529534
P55209	NAP1L1	Nucleosome assembly protein 1-like 1	non-TPR	-0.0409159	763	0.530229
P27797	CALR	Calreticulin	non-TPR	-0.0396519	764	0.530924
P54136	RARS	Arginine--tRNA ligase, cytoplasmic	non-TPR	-0.0361077	765	0.531619
Q15056	EIF4H	Eukaryotic translation initiation factor 4H	non-TPR	-0.0359617	766	0.532314
P30048	PRDX3	Thioredoxin-dependent peroxide reductase, mitochondrial	non-TPR	-0.0307921	767	0.533009
P46783;Q9NQ39	RPS10	40S ribosomal protein S10	non-TPR	-0.0301746	768	0.533704
P07737;CON__P02584	PFN1	Profilin-1	non-TPR	-0.029865	769	0.534399
Q2TAY7	SMU1	WD40 repeat-containing protein SMU1;WD40 repeat-containing protein SMU1, N-terminally processed	non-TPR	-0.0279023	770	0.535094
P20073	ANXA7	Annexin A7	non-TPR	-0.0272336	771	0.535789
Q14839;Q12873	CHD4	Chromodomain-helicase-DNA-binding protein 4	non-TPR	-0.021788	772	0.536484
Q96P16	RPRD1A	Regulation of nuclear pre-mRNA domain-containing protein 1A	non-TPR	-0.0215627	773	0.537179
Q92552	MRPS27	28S ribosomal protein S27, mitochondrial	non-TPR	-0.0205733	774	0.537874
Q9BZE4	GTPBP4	Nucleolar GTP-binding protein 1	non-TPR	-0.0187932	775	0.538568
O75694	NUP155	Nuclear pore complex protein Nup155	non-TPR	-0.017117	776	0.539263
Q16181;Q6ZU15	2021-09-07	Septin-7	non-TPR	-0.0148211	777	0.539958
P07099	EPHX1	Epoxide hydrolase 1	non-TPR	-0.0133703	778	0.540653
P52209	PGD	6-phosphogluconate dehydrogenase, decarboxylating	non-TPR	-0.0130638	779	0.541348
Q9Y305	ACOT9	Acyl-coenzyme A thioesterase 9, mitochondrial	non-TPR	-0.0125235	780	0.542043
P62191	PSMC1	26S protease regulatory subunit 4	non-TPR	-0.0120879	781	0.542738
P40939	HADHA	Trifunctional enzyme subunit alpha, mitochondrial;Long-chain enoyl-CoA hydratase;Long chain 3-hydroxyacyl-CoA dehydrogenase	non-TPR	-0.0113162	782	0.543433
O75396	SEC22B	Vesicle-trafficking protein SEC22b	non-TPR	-0.00935283	783	0.544128
O00159	MYO1C	Unconventional myosin-Ic	non-TPR	-0.00607879	784	0.544823
P20340;Q9NRW1;Q14964	RAB6A;RAB6B	Ras-related protein Rab-6A;Ras-related protein Rab-6B	non-TPR	0.000729524	785	0.545518
Q02543	RPL18A	60S ribosomal protein L18a	non-TPR	0.00230196	786	0.546213
P62318	SNRPD3	Small nuclear ribonucleoprotein Sm D3	non-TPR	0.00391982	787	0.546908
Q14157	UBAP2L	Ubiquitin-associated protein 2-like	non-TPR	0.00493375	788	0.547603
P62805	HIST1H4A	Histone H4	non-TPR	0.00650783	789	0.548297
Q86TI2	DPP9	Dipeptidyl peptidase 9	non-TPR	0.00791815	790	0.548992
P11940;Q9H361;Q4VXU2;Q5JQF8;Q96DU9	PABPC1;PABPC3	Polyadenylate-binding protein 1;Polyadenylate-binding protein 3	non-TPR	0.0103434	791	0.549687
P62263	RPS14	40S ribosomal protein S14	non-TPR	0.0122172	792	0.550382
P52907	CAPZA1	F-actin-capping protein subunit alpha-1	non-TPR	0.0132269	793	0.551077
P42704;Q9NP80	LRPPRC	Leucine-rich PPR motif-containing protein, mitochondrial	non-TPR	0.0150521	794	0.551772
O75533	SF3B1	Splicing factor 3B subunit 1	non-TPR	0.0161392	795	0.552467
P50454	SERPINH1	Serpin H1	non-TPR	0.0174472	796	0.553162
Q9BUF5	TUBB6	Tubulin beta-6 chain	non-TPR	0.0189059	797	0.553857
P54709	ATP1B3	Sodium/potassium-transporting ATPase subunit beta-3	non-TPR	0.0212209	798	0.554552
Q8IYS1	PM20D2	Peptidase M20 domain-containing protein 2	non-TPR	0.0245406	799	0.555247
Q14152	EIF3A	Eukaryotic translation initiation factor 3 subunit A	non-TPR	0.0278708	800	0.555942
Q12931	TRAP1	Heat shock protein 75 kDa, mitochondrial	non-TPR	0.0283032	801	0.556637
P08708	RPS17	40S ribosomal protein S17	non-TPR	0.0287243	802	0.557331
Q93008;O00507	USP9X	Probable ubiquitin carboxyl-terminal hydrolase FAF-X	non-TPR	0.0331956	803	0.558026
Q16531	DDB1	DNA damage-binding protein 1	non-TPR	0.0374555	804	0.558721
Q93100	PHKB	Phosphorylase b kinase regulatory subunit beta	non-TPR	0.037477	805	0.559416
Q8IWA0	WDR75	WD repeat-containing protein 75	non-TPR	0.0375091	806	0.560111
O43809	NUDT21	Cleavage and polyadenylation specificity factor subunit 5	non-TPR	0.0380012	807	0.560806
P25685	DNAJB1	DnaJ homolog subfamily B member 1	non-TPR	0.0401635	808	0.561501
Q9BTA9	WAC	WW domain-containing adapter protein with coiled-coil	non-TPR	0.0403038	809	0.562196
Q13162	PRDX4	Peroxiredoxin-4	non-TPR	0.0406687	810	0.562891
Q04726;Q04725	TLE3	Transducin-like enhancer protein 3	non-TPR	0.0427783	811	0.563586
P06132	UROD	Uroporphyrinogen decarboxylase	non-TPR	0.0438497	812	0.564281
P11177	PDHB	Pyruvate dehydrogenase E1 component subunit beta, mitochondrial	non-TPR	0.0440918	813	0.564976
O95573	ACSL3	Long-chain-fatty-acid--CoA ligase 3	non-TPR	0.0446132	814	0.565671
P07437;A6NNZ2	TUBB	Tubulin beta chain	non-TPR	0.0490721	815	0.566366
P37802	TAGLN2	Transgelin-2	non-TPR	0.0509001	816	0.56706
O60563	CCNT1	Cyclin-T1	non-TPR	0.0514319	817	0.567755
O15427	SLC16A3	Monocarboxylate transporter 4	non-TPR	0.0556228	818	0.56845
P47755	CAPZA2	F-actin-capping protein subunit alpha-2	non-TPR	0.0559189	819	0.569145
Q14254	FLOT2	Flotillin-2	non-TPR	0.0572636	820	0.56984
Q13310;P0CB38	PABPC4	Polyadenylate-binding protein 4	non-TPR	0.0576193	821	0.570535
Q96LD4	TRIM47	Tripartite motif-containing protein 47	non-TPR	0.0588575	822	0.57123
P27816	MAP4	Microtubule-associated protein 4	non-TPR	0.0603812	823	0.571925
Q15637	SF1	Splicing factor 1	non-TPR	0.0622283	824	0.57262
Q96EP5	DAZAP1	DAZ-associated protein 1	non-TPR	0.0632229	825	0.573315
Q16891	IMMT	MICOS complex subunit MIC60	non-TPR	0.0646592	826	0.57401
Q16799	RTN1	Reticulon-1	non-TPR	0.0664984	827	0.574705
Q9P2E9	RRBP1	Ribosome-binding protein 1	non-TPR	0.0666683	828	0.5754
A6NKT7;Q7Z3J3	RGPD3;RGPD4	RanBP2-like and GRIP domain-containing protein 3;RanBP2-like and GRIP domain-containing protein 4	non-TPR	0.0695681	829	0.576095
Q9UIA9	XPO7	Exportin-7	non-TPR	0.0724426	830	0.576789
Q96RP9	GFM1	Elongation factor G, mitochondrial	non-TPR	0.0762343	831	0.577484
Q9H488	POFUT1	GDP-fucose protein O-fucosyltransferase 1	non-TPR	0.0773707	832	0.578179
P27635;Q96L21	RPL10	60S ribosomal protein L10	non-TPR	0.0789892	833	0.578874
P27348	YWHAQ	14-3-3 protein theta	non-TPR	0.0857521	834	0.579569
P0DMV9;P0DMV8	HSPA1B;HSPA1A	Heat shock 70 kDa protein 1B;Heat shock 70 kDa protein 1A	non-TPR	0.086359	835	0.580264
Q9Y617	PSAT1	Phosphoserine aminotransferase	non-TPR	0.0876692	836	0.580959
P22102	GART	Trifunctional purine biosynthetic protein adenosine-3;Phosphoribosylamine--glycine ligase;Phosphoribosylformylglycinamidine cyclo-ligase;Phosphoribosylglycinamide formyltransferase	non-TPR	0.0899851	837	0.581654
Q02809	PLOD1	Procollagen-lysine,2-oxoglutarate 5-dioxygenase 1	non-TPR	0.0919494	838	0.582349
Q13126	MTAP	S-methyl-5-thioadenosine phosphorylase	non-TPR	0.094005	839	0.583044
P35221	CTNNA1	Catenin alpha-1	non-TPR	0.0966169	840	0.583739
Q9Y2X7	GIT1	ARF GTPase-activating protein GIT1	non-TPR	0.0968656	841	0.584434
Q96T37	RBM15	Putative RNA-binding protein 15	non-TPR	0.0968769	842	0.585129
Q9UBK8	MTRR	Methionine synthase reductase	non-TPR	0.0993412	843	0.585823
P35241	RDX	Radixin	non-TPR	0.100558	844	0.586518
Q12907	LMAN2	Vesicular integral-membrane protein VIP36	non-TPR	0.103454	845	0.587213
Q8WUM4	PDCD6IP	Programmed cell death 6-interacting protein	non-TPR	0.105351	846	0.587908
P11498	PC	Pyruvate carboxylase, mitochondrial	non-TPR	0.107298	847	0.588603
P53597	SUCLG1	Succinyl-CoA ligase [ADP/GDP-forming] subunit alpha, mitochondrial	non-TPR	0.107818	848	0.589298
Q8WXF1	PSPC1	Paraspeckle component 1	non-TPR	0.110047	849	0.589993
P23528	CFL1	Cofilin-1	non-TPR	0.110667	850	0.590688
P05026	ATP1B1	Sodium/potassium-transporting ATPase subunit beta-1	non-TPR	0.114426	851	0.591383
P46940	IQGAP1	Ras GTPase-activating-like protein IQGAP1	non-TPR	0.114719	852	0.592078
Q13428	TCOF1	Treacle protein	non-TPR	0.116053	853	0.592773
P26599;O95758	PTBP1	Polypyrimidine tract-binding protein 1	non-TPR	0.120584	854	0.593468
O60306	AQR	Intron-binding protein aquarius	non-TPR	0.120989	855	0.594163
Q99700	ATXN2	Ataxin-2	non-TPR	0.123615	856	0.594858
Q99733	NAP1L4	Nucleosome assembly protein 1-like 4	non-TPR	0.12399	857	0.595552
Q96EY1	DNAJA3	DnaJ homolog subfamily A member 3, mitochondrial	non-TPR	0.124871	858	0.596247
Q9Y281	CFL2	Cofilin-2	non-TPR	0.125008	859	0.596942
P31942	HNRNPH3	Heterogeneous nuclear ribonucleoprotein H3	non-TPR	0.126463	860	0.597637
P83881;Q969Q0	RPL36A;RPL36AL	60S ribosomal protein L36a;60S ribosomal protein L36a-like	non-TPR	0.127163	861	0.598332
O75400	PRPF40A	Pre-mRNA-processing factor 40 homolog A	non-TPR	0.129038	862	0.599027
P82979	SARNP	SAP domain-containing ribonucleoprotein	non-TPR	0.130352	863	0.599722
P48506	GCLC	Glutamate--cysteine ligase catalytic subunit	non-TPR	0.13041	864	0.600417
P62913	RPL11	60S ribosomal protein L11	non-TPR	0.13093	865	0.601112
O00231	PSMD11	26S proteasome non-ATPase regulatory subunit 11	non-TPR	0.131778	866	0.601807
P11021	HSPA5	78 kDa glucose-regulated protein	non-TPR	0.132099	867	0.602502
Q9UNE7	STUB1	E3 ubiquitin-protein ligase CHIP	TPR	0.133228	1	0.2
P56537	EIF6	Eukaryotic translation initiation factor 6	non-TPR	0.133603	868	0.603197
Q92945	KHSRP	Far upstream element-binding protein 2	non-TPR	0.133999	869	0.603892
P12814;P35609	ACTN1	Alpha-actinin-1	non-TPR	0.134093	870	0.604587
Q05639	EEF1A2	Elongation factor 1-alpha 2	non-TPR	0.134118	871	0.605281
O94925	GLS	Glutaminase kidney isoform, mitochondrial	non-TPR	0.137016	872	0.605976
P46379	BAG6	Large proline-rich protein BAG6	non-TPR	0.144865	873	0.606671
P62495	ETF1	Eukaryotic peptide chain release factor subunit 1	non-TPR	0.145127	874	0.607366
Q9UJZ1	STOML2	Stomatin-like protein 2, mitochondrial	non-TPR	0.148154	875	0.608061
P67775;P62714	PPP2CA;PPP2CB	Serine/threonine-protein phosphatase 2A catalytic subunit alpha isoform;Serine/threonine-protein phosphatase 2A catalytic subunit beta isoform	non-TPR	0.149642	876	0.608756
Q96RS6	NUDCD1	NudC domain-containing protein 1	non-TPR	0.152285	877	0.609451
P22681	CBL	E3 ubiquitin-protein ligase CBL	non-TPR	0.152291	878	0.610146
P45880	VDAC2	Voltage-dependent anion-selective channel protein 2	non-TPR	0.156763	879	0.610841
P17931	LGALS3	Galectin-3	non-TPR	0.157612	880	0.611536
Q9BY44	EIF2A	Eukaryotic translation initiation factor 2A;Eukaryotic translation initiation factor 2A, N-terminally processed	non-TPR	0.159574	881	0.612231
Q07955	SRSF1	Serine/arginine-rich splicing factor 1	non-TPR	0.160522	882	0.612926
Q15084	PDIA6	Protein disulfide-isomerase A6	non-TPR	0.164537	883	0.613621
P35052	GPC1	Glypican-1;Secreted glypican-1	non-TPR	0.16601	884	0.614315
Q5JTD0	TJAP1	Tight junction-associated protein 1	non-TPR	0.168358	885	0.61501
P61604	HSPE1	10 kDa heat shock protein, mitochondrial	non-TPR	0.168418	886	0.615705
P61978	HNRNPK	Heterogeneous nuclear ribonucleoprotein K	non-TPR	0.170127	887	0.6164
P46821;P78559	MAP1B	Microtubule-associated protein 1B;MAP1B heavy chain;MAP1 light chain LC1	non-TPR	0.176287	888	0.617095
Q99714	HSD17B10	3-hydroxyacyl-CoA dehydrogenase type-2	non-TPR	0.177234	889	0.61779
Q02818	NUCB1	Nucleobindin-1	non-TPR	0.17777	890	0.618485
P20618	PSMB1	Proteasome subunit beta type-1	non-TPR	0.180473	891	0.61918
Q16851	UGP2	UTP--glucose-1-phosphate uridylyltransferase	non-TPR	0.181042	892	0.619875
Q9H7D7	WDR26	WD repeat-containing protein 26	non-TPR	0.181389	893	0.62057
P00367;P49448	GLUD1;GLUD2	Glutamate dehydrogenase 1, mitochondrial;Glutamate dehydrogenase 2, mitochondrial	non-TPR	0.183192	894	0.621265
P49368	CCT3	T-complex protein 1 subunit gamma	non-TPR	0.186871	895	0.62196
Q9Y6E0;O00506;Q9P289	STK24;STK25;STK26	Serine/threonine-protein kinase 24;Serine/threonine-protein kinase 24 36 kDa subunit;Serine/threonine-protein kinase 24 12 kDa subunit;Serine/threonine-protein kinase 25;Serine/threonine-protein kinase 26	non-TPR	0.187007	896	0.622655
Q06210	GFPT1	Glutamine--fructose-6-phosphate aminotransferase [isomerizing] 1	non-TPR	0.18958	897	0.62335
P10620	MGST1	Microsomal glutathione S-transferase 1	non-TPR	0.189836	898	0.624044
P83916	CBX1	Chromobox protein homolog 1	non-TPR	0.19206	899	0.624739
O94905;O75477	ERLIN2;ERLIN1	Erlin-2;Erlin-1	non-TPR	0.19516	900	0.625434
O15042	U2SURP	U2 snRNP-associated SURP motif-containing protein	non-TPR	0.19908	901	0.626129
O15173	PGRMC2	Membrane-associated progesterone receptor component 2	non-TPR	0.204007	902	0.626824
P08865	RPSA	40S ribosomal protein SA	non-TPR	0.204756	903	0.627519
P23284	PPIB	Peptidyl-prolyl cis-trans isomerase B	non-TPR	0.205219	904	0.628214
O43776	NARS	Asparagine--tRNA ligase, cytoplasmic	non-TPR	0.205445	905	0.628909
Q9NQC3	RTN4	Reticulon-4	non-TPR	0.207469	906	0.629604
Q7Z417	NUFIP2	Nuclear fragile X mental retardation-interacting protein 2	non-TPR	0.21142	907	0.630299
Q9UQ88;P21127	CDK11A;CDK11B	Cyclin-dependent kinase 11A;Cyclin-dependent kinase 11B	non-TPR	0.217609	908	0.630994
O43143;O60231;Q14562	DHX15	Pre-mRNA-splicing factor ATP-dependent RNA helicase DHX15	non-TPR	0.222352	909	0.631689
P25705	ATP5A1	ATP synthase subunit alpha, mitochondrial	non-TPR	0.224409	910	0.632384
Q9NYF8	BCLAF1	Bcl-2-associated transcription factor 1	non-TPR	0.225001	911	0.633079
P39748	FEN1	Flap endonuclease 1	non-TPR	0.233685	912	0.633773
Q9Y2A7	NCKAP1	Nck-associated protein 1	non-TPR	0.234884	913	0.634468
P05141;Q9H0C2	SLC25A5	ADP/ATP translocase 2;ADP/ATP translocase 2, N-terminally processed	non-TPR	0.240294	914	0.635163
P49257	LMAN1	Protein ERGIC-53	non-TPR	0.24039	915	0.635858
Q14126	DSG2	Desmoglein-2	non-TPR	0.240533	916	0.636553
Q8N684	CPSF7	Cleavage and polyadenylation specificity factor subunit 7	non-TPR	0.240764	917	0.637248
Q14697	GANAB	Neutral alpha-glucosidase AB	non-TPR	0.241844	918	0.637943
Q92804	TAF15	TATA-binding protein-associated factor 2N	non-TPR	0.242187	919	0.638638
Q15366;P57721	PCBP2;PCBP3	Poly(rC)-binding protein 2;Poly(rC)-binding protein 3	non-TPR	0.247624	920	0.639333
Q07666	KHDRBS1	KH domain-containing, RNA-binding, signal transduction-associated protein 1	non-TPR	0.248125	921	0.640028
P40926	MDH2	Malate dehydrogenase, mitochondrial	non-TPR	0.249067	922	0.640723
P49748	ACADVL	Very long-chain specific acyl-CoA dehydrogenase, mitochondrial	non-TPR	0.252523	923	0.641418
Q13740	ALCAM	CD166 antigen	non-TPR	0.252539	924	0.642113
O95373	IPO7	Importin-7	non-TPR	0.253741	925	0.642808
P28070	PSMB4	Proteasome subunit beta type-4	non-TPR	0.255147	926	0.643502
P49321	NASP	Nuclear autoantigenic sperm protein	non-TPR	0.255919	927	0.644197
P13073	COX4I1	Cytochrome c oxidase subunit 4 isoform 1, mitochondrial	non-TPR	0.261489	928	0.644892
Q15102	PAFAH1B3	Platelet-activating factor acetylhydrolase IB subunit gamma	non-TPR	0.261904	929	0.645587
Q8TDX7;Q9HC98	NEK7;NEK6	Serine/threonine-protein kinase Nek7;Serine/threonine-protein kinase Nek6	non-TPR	0.264337	930	0.646282
P62879;P16520;Q9BRK4	GNB2	Guanine nucleotide-binding protein G(I)/G(S)/G(T) subunit beta-2	non-TPR	0.266006	931	0.646977
O14530	TXNDC9	Thioredoxin domain-containing protein 9	non-TPR	0.268625	932	0.647672
Q9NR12	PDLIM7	PDZ and LIM domain protein 7	non-TPR	0.270081	933	0.648367
Q9NP72	RAB18	Ras-related protein Rab-18	non-TPR	0.273401	934	0.649062
Q8IVS2	MCAT	Malonyl-CoA-acyl carrier protein transacylase, mitochondrial	non-TPR	0.280575	935	0.649757
O43396	TXNL1	Thioredoxin-like protein 1	non-TPR	0.280627	936	0.650452
Q14195	DPYSL3	Dihydropyrimidinase-related protein 3	non-TPR	0.281356	937	0.651147
P30044	PRDX5	Peroxiredoxin-5, mitochondrial	non-TPR	0.282627	938	0.651842
P22626	HNRNPA2B1	Heterogeneous nuclear ribonucleoproteins A2/B1	non-TPR	0.282867	939	0.652536
P62269	RPS18	40S ribosomal protein S18	non-TPR	0.283586	940	0.653231
P22695	UQCRC2	Cytochrome b-c1 complex subunit 2, mitochondrial	non-TPR	0.284316	941	0.653926
Q13011	ECH1	Delta(3,5)-Delta(2,4)-dienoyl-CoA isomerase, mitochondrial	non-TPR	0.289312	942	0.654621
P00505	GOT2	Aspartate aminotransferase, mitochondrial	non-TPR	0.290051	943	0.655316
Q9UBQ5	EIF3K	Eukaryotic translation initiation factor 3 subunit K	non-TPR	0.290316	944	0.656011
Q8NFH5	NUP35	Nucleoporin NUP53	non-TPR	0.297998	945	0.656706
Q16719	KYNU	Kynureninase	non-TPR	0.299947	946	0.657401
P18583	SON	Protein SON	non-TPR	0.301451	947	0.658096
Q16643	DBN1	Drebrin	non-TPR	0.302172	948	0.658791
P33993	MCM7	DNA replication licensing factor MCM7	non-TPR	0.304957	949	0.659486
Q9Y383;Q9NQ29	LUC7L2	Putative RNA-binding protein Luc7-like 2	non-TPR	0.307037	950	0.660181
P30837;P00352;P47895;O94788	ALDH1B1;ALDH1A1;ALDH1A3;ALDH1A2	Aldehyde dehydrogenase X, mitochondrial;Retinal dehydrogenase 1;Aldehyde dehydrogenase family 1 member A3;Retinal dehydrogenase 2	non-TPR	0.30778	951	0.660876
P31946	YWHAB	14-3-3 protein beta/alpha;14-3-3 protein beta/alpha, N-terminally processed	non-TPR	0.310078	952	0.661571
P18621	RPL17	60S ribosomal protein L17	non-TPR	0.310804	953	0.662265
P00338;Q6ZMR3;P07864	LDHA	L-lactate dehydrogenase A chain	non-TPR	0.312846	954	0.66296
Q9UQ35	SRRM2	Serine/arginine repetitive matrix protein 2	non-TPR	0.312911	955	0.663655
P13798	APEH	Acylamino-acid-releasing enzyme	non-TPR	0.317209	956	0.66435
P26641	EEF1G	Elongation factor 1-gamma	non-TPR	0.318451	957	0.665045
Q96MU7	YTHDC1	YTH domain-containing protein 1	non-TPR	0.320594	958	0.66574
O75390	CS	Citrate synthase, mitochondrial	non-TPR	0.321367	959	0.666435
Q4G0J3	LARP7	La-related protein 7	non-TPR	0.325612	960	0.66713
Q15125	EBP	3-beta-hydroxysteroid-Delta(8),Delta(7)-isomerase	non-TPR	0.329946	961	0.667825
Q9H9T3	ELP3	Elongator complex protein 3	non-TPR	0.331798	962	0.66852
P98179	RBM3	RNA-binding protein 3	non-TPR	0.334392	963	0.669215
P34897	SHMT2	Serine hydroxymethyltransferase, mitochondrial	non-TPR	0.337188	964	0.66991
O43719	HTATSF1	HIV Tat-specific factor 1	non-TPR	0.339186	965	0.670605
P27105	STOM	Erythrocyte band 7 integral membrane protein	non-TPR	0.33922	966	0.6713
Q02218;Q9ULD0	OGDH	2-oxoglutarate dehydrogenase, mitochondrial	non-TPR	0.344827	967	0.671994
P51665	PSMD7	26S proteasome non-ATPase regulatory subunit 7	non-TPR	0.3454	968	0.672689
P67812	SEC11A	Signal peptidase complex catalytic subunit SEC11A	non-TPR	0.345817	969	0.673384
P05783;CON__H-INV:HIT000015463;CON__Q92764;CON__Q497I4;Q92764	KRT18	Keratin, type I cytoskeletal 18	non-TPR	0.34911	970	0.674079
Q8IVM0	CCDC50	Coiled-coil domain-containing protein 50	non-TPR	0.357202	971	0.674774
Q01813	PFKP	ATP-dependent 6-phosphofructokinase, platelet type	non-TPR	0.357453	972	0.675469
Q03135;P56539	CAV1	Caveolin-1	non-TPR	0.358357	973	0.676164
P62847	RPS24	40S ribosomal protein S24	non-TPR	0.359141	974	0.676859
P50213	IDH3A	Isocitrate dehydrogenase [NAD] subunit alpha, mitochondrial	non-TPR	0.359451	975	0.677554
Q13838;O00148	DDX39B;DDX39A	Spliceosome RNA helicase DDX39B;ATP-dependent RNA helicase DDX39A	non-TPR	0.359997	976	0.678249
Q15005	SPCS2	Signal peptidase complex subunit 2	non-TPR	0.367483	977	0.678944
O94979	SEC31A	Protein transport protein Sec31A	non-TPR	0.370281	978	0.679639
P59998	ARPC4	Actin-related protein 2/3 complex subunit 4	non-TPR	0.370411	979	0.680334
Q9NVP1	DDX18	ATP-dependent RNA helicase DDX18	non-TPR	0.370547	980	0.681028
P39019	RPS19	40S ribosomal protein S19	non-TPR	0.375735	981	0.681723
P31947	SFN	14-3-3 protein sigma	non-TPR	0.377307	982	0.682418
P46776	RPL27A	60S ribosomal protein L27a	non-TPR	0.378313	983	0.683113
Q99832	CCT7	T-complex protein 1 subunit eta	non-TPR	0.381508	984	0.683808
Q6YN16	HSDL2	Hydroxysteroid dehydrogenase-like protein 2	non-TPR	0.383135	985	0.684503
P17066;P48741	HSPA6;HSPA7	Heat shock 70 kDa protein 6;Putative heat shock 70 kDa protein 7	non-TPR	0.383178	986	0.685198
O60869	EDF1	Endothelial differentiation-related factor 1	non-TPR	0.384844	987	0.685893
O43488;Q8NHP1;O95154	AKR7A2	Aflatoxin B1 aldehyde reductase member 2	non-TPR	0.392851	988	0.686588
P07814	EPRS	Bifunctional glutamate/proline--tRNA ligase;Glutamate--tRNA ligase;Proline--tRNA ligase	non-TPR	0.394914	989	0.687283
P43121	MCAM	Cell surface glycoprotein MUC18	non-TPR	0.39508	990	0.687978
Q7L576;Q96F07	CYFIP1;CYFIP2	Cytoplasmic FMR1-interacting protein 1;Cytoplasmic FMR1-interacting protein 2	non-TPR	0.396141	991	0.688673
Q9GZP4	PITHD1	PITH domain-containing protein 1	non-TPR	0.39624	992	0.689368
Q9Y5S9	RBM8A	RNA-binding protein 8A	non-TPR	0.400752	993	0.690063
Q9H307	PNN	Pinin	non-TPR	0.402163	994	0.690757
Q13409	DYNC1I2	Cytoplasmic dynein 1 intermediate chain 2	non-TPR	0.404375	995	0.691452
P51659	HSD17B4	Peroxisomal multifunctional enzyme type 2;(3R)-hydroxyacyl-CoA dehydrogenase;Enoyl-CoA hydratase 2	non-TPR	0.405592	996	0.692147
Q9UHD8	2021-09-09	Septin-9	non-TPR	0.408605	997	0.692842
P05556	ITGB1	Integrin beta-1	non-TPR	0.409674	998	0.693537
P62917	RPL8	60S ribosomal protein L8	non-TPR	0.412006	999	0.694232
Q96AG4	LRRC59	Leucine-rich repeat-containing protein 59	non-TPR	0.412637	1000	0.694927
Q14166	TTLL12	Tubulin--tyrosine ligase-like protein 12	non-TPR	0.413454	1001	0.695622
P62906	RPL10A	60S ribosomal protein L10a	non-TPR	0.41435	1002	0.696317
P25787	PSMA2	Proteasome subunit alpha type-2	non-TPR	0.415391	1003	0.697012
P11233;P11234	RALA;RALB	Ras-related protein Ral-A;Ras-related protein Ral-B	non-TPR	0.416953	1004	0.697707
P55769	NHP2L1	NHP2-like protein 1;NHP2-like protein 1, N-terminally processed	non-TPR	0.419183	1005	0.698402
P51648;P48448;P43353	ALDH3A2	Fatty aldehyde dehydrogenase	non-TPR	0.419739	1006	0.699097
P11413	G6PD	Glucose-6-phosphate 1-dehydrogenase	non-TPR	0.422542	1007	0.699792
P30050	RPL12	60S ribosomal protein L12	non-TPR	0.423403	1008	0.700486
P00492	HPRT1	Hypoxanthine-guanine phosphoribosyltransferase	non-TPR	0.426606	1009	0.701181
P17987	TCP1	T-complex protein 1 subunit alpha	non-TPR	0.433282	1010	0.701876
P09211	GSTP1	Glutathione S-transferase P	non-TPR	0.433334	1011	0.702571
O60885	BRD4	Bromodomain-containing protein 4	non-TPR	0.43404	1012	0.703266
O75874;P48735	IDH1	Isocitrate dehydrogenase [NADP] cytoplasmic	non-TPR	0.434462	1013	0.703961
O43684	BUB3	Mitotic checkpoint protein BUB3	non-TPR	0.435203	1014	0.704656
O60610	DIAPH1	Protein diaphanous homolog 1	non-TPR	0.43731	1015	0.705351
P09496	CLTA	Clathrin light chain A	non-TPR	0.441654	1016	0.706046
P13010	XRCC5	X-ray repair cross-complementing protein 5	non-TPR	0.443844	1017	0.706741
Q9Y3L5;P61225;P10114	RAP2C;RAP2B;RAP2A	Ras-related protein Rap-2c;Ras-related protein Rap-2b;Ras-related protein Rap-2a	non-TPR	0.44415	1018	0.707436
Q5VTU8;P56381	ATP5EP2;ATP5E	ATP synthase subunit epsilon-like protein, mitochondrial;ATP synthase subunit epsilon, mitochondrial	non-TPR	0.445607	1019	0.708131
Q01844	EWSR1	RNA-binding protein EWS	non-TPR	0.44903	1020	0.708826
P63000;P15153	RAC1;RAC2	Ras-related C3 botulinum toxin substrate 1;Ras-related C3 botulinum toxin substrate 2	non-TPR	0.450362	1021	0.709521
Q9Y3F4	STRAP	Serine-threonine kinase receptor-associated protein	non-TPR	0.45061	1022	0.710215
Q13765;E9PAV3	NACA	Nascent polypeptide-associated complex subunit alpha;Nascent polypeptide-associated complex subunit alpha, muscle-specific form	non-TPR	0.451514	1023	0.71091
P27824	CANX	Calnexin	non-TPR	0.452983	1024	0.711605
P50991	CCT4	T-complex protein 1 subunit delta	non-TPR	0.453631	1025	0.7123
P53999	SUB1	Activated RNA polymerase II transcriptional coactivator p15	non-TPR	0.454408	1026	0.712995
O15269	SPTLC1	Serine palmitoyltransferase 1	non-TPR	0.456545	1027	0.71369
P62244	RPS15A	40S ribosomal protein S15a	non-TPR	0.45703	1028	0.714385
P07954	FH	Fumarate hydratase, mitochondrial	non-TPR	0.458115	1029	0.71508
P13861	PRKAR2A	cAMP-dependent protein kinase type II-alpha regulatory subunit	non-TPR	0.458472	1030	0.715775
P14625;Q58FF3	HSP90B1	Endoplasmin	non-TPR	0.460009	1031	0.71647
O15372	EIF3H	Eukaryotic translation initiation factor 3 subunit H	non-TPR	0.461052	1032	0.717165
P60842;Q14240	EIF4A1	Eukaryotic initiation factor 4A-I	non-TPR	0.463027	1033	0.71786
P47914	RPL29	60S ribosomal protein L29	non-TPR	0.466741	1034	0.718555
P60900	PSMA6	Proteasome subunit alpha type-6	non-TPR	0.471414	1035	0.719249
P14174	MIF	Macrophage migration inhibitory factor	non-TPR	0.472795	1036	0.719944
P61313	RPL15	60S ribosomal protein L15	non-TPR	0.477423	1037	0.720639
P49750	YLPM1	YLP motif-containing protein 1	non-TPR	0.480714	1038	0.721334
P06702	S100A9	Protein S100-A9	non-TPR	0.484734	1039	0.722029
Q15287	RNPS1	RNA-binding protein with serine-rich domain 1	non-TPR	0.487845	1040	0.722724
P49419	ALDH7A1	Alpha-aminoadipic semialdehyde dehydrogenase	non-TPR	0.490226	1041	0.723419
P30084	ECHS1	Enoyl-CoA hydratase, mitochondrial	non-TPR	0.49061	1042	0.724114
Q8IV08	PLD3	Phospholipase D3	non-TPR	0.49461	1043	0.724809
P06576	ATP5B	ATP synthase subunit beta, mitochondrial	non-TPR	0.495252	1044	0.725504
Q8NCA5	FAM98A	Protein FAM98A	non-TPR	0.507077	1045	0.726199
Q8WX93;Q86TC9	PALLD	Palladin	non-TPR	0.507891	1046	0.726894
Q15599	SLC9A3R2	Na(+)/H(+) exchange regulatory cofactor NHE-RF2	non-TPR	0.508323	1047	0.727589
P55081	MFAP1	Microfibrillar-associated protein 1	non-TPR	0.51171	1048	0.728284
Q92499	DDX1	ATP-dependent RNA helicase DDX1	non-TPR	0.513808	1049	0.728978
Q5SSJ5	HP1BP3	Heterochromatin protein 1-binding protein 3	non-TPR	0.514489	1050	0.729673
O43854	EDIL3	EGF-like repeat and discoidin I-like domain-containing protein 3	non-TPR	0.51628	1051	0.730368
P48444	ARCN1	Coatomer subunit delta	non-TPR	0.520975	1052	0.731063
O15446	CD3EAP	DNA-directed RNA polymerase I subunit RPA34	non-TPR	0.521599	1053	0.731758
Q9Y6E2	BZW2	Basic leucine zipper and W2 domain-containing protein 2	non-TPR	0.525598	1054	0.732453
P62750	RPL23A	60S ribosomal protein L23a	non-TPR	0.529127	1055	0.733148
O75312	ZPR1	Zinc finger protein ZPR1	non-TPR	0.530105	1056	0.733843
P02794	FTH1	Ferritin heavy chain;Ferritin heavy chain, N-terminally processed	non-TPR	0.530527	1057	0.734538
Q00325	SLC25A3	Phosphate carrier protein, mitochondrial	non-TPR	0.532882	1058	0.735233
O00410	IPO5	Importin-5	non-TPR	0.533063	1059	0.735928
P02545	LMNA	Prelamin-A/C;Lamin-A/C	non-TPR	0.535595	1060	0.736623
Q00765	REEP5	Receptor expression-enhancing protein 5	non-TPR	0.538155	1061	0.737318
P23246	SFPQ	Splicing factor, proline- and glutamine-rich	non-TPR	0.538995	1062	0.738013
P62424	RPL7A	60S ribosomal protein L7a	non-TPR	0.540447	1063	0.738707
Q14683	SMC1A	Structural maintenance of chromosomes protein 1A	non-TPR	0.542719	1064	0.739402
P35232	PHB	Prohibitin	non-TPR	0.543801	1065	0.740097
Q9UKM9	RALY	RNA-binding protein Raly	non-TPR	0.549387	1066	0.740792
Q9UHX1	PUF60	Poly(U)-binding-splicing factor PUF60	non-TPR	0.550532	1067	0.741487
P55036	PSMD4	26S proteasome non-ATPase regulatory subunit 4	non-TPR	0.552566	1068	0.742182
P14324	FDPS	Farnesyl pyrophosphate synthase	non-TPR	0.555292	1069	0.742877
P24539	ATP5F1	ATP synthase F(0) complex subunit B1, mitochondrial	non-TPR	0.556883	1070	0.743572
O00299	CLIC1	Chloride intracellular channel protein 1	non-TPR	0.55844	1071	0.744267
Q9H9B4	SFXN1	Sideroflexin-1	non-TPR	0.560797	1072	0.744962
P62826	RAN	GTP-binding nuclear protein Ran	non-TPR	0.56353	1073	0.745657
P36952	SERPINB5	Serpin B5	non-TPR	0.56576	1074	0.746352
P23396	RPS3	40S ribosomal protein S3	non-TPR	0.568156	1075	0.747047
P62258	YWHAE	14-3-3 protein epsilon	non-TPR	0.571856	1076	0.747741
P34932	HSPA4	Heat shock 70 kDa protein 4	non-TPR	0.57708	1077	0.748436
P51148;P61020;P20339	RAB5C	Ras-related protein Rab-5C	non-TPR	0.577409	1078	0.749131
Q8NAV1	PRPF38A	Pre-mRNA-splicing factor 38A	non-TPR	0.584224	1079	0.749826
P14866;Q8WVV9	HNRNPL	Heterogeneous nuclear ribonucleoprotein L	non-TPR	0.589307	1080	0.750521
P15311	EZR	Ezrin	non-TPR	0.591593	1081	0.751216
Q01518	CAP1	Adenylyl cyclase-associated protein 1	non-TPR	0.597612	1082	0.751911
P10809	HSPD1	60 kDa heat shock protein, mitochondrial	non-TPR	0.598816	1083	0.752606
Q13185	CBX3	Chromobox protein homolog 3	non-TPR	0.599623	1084	0.753301
P63244	GNB2L1	Guanine nucleotide-binding protein subunit beta-2-like 1;Guanine nucleotide-binding protein subunit beta-2-like 1, N-terminally processed	non-TPR	0.605115	1085	0.753996
Q15233	NONO	Non-POU domain-containing octamer-binding protein	non-TPR	0.605206	1086	0.754691
Q12906;Q96SI9	ILF3	Interleukin enhancer-binding factor 3	non-TPR	0.609525	1087	0.755386
Q13200	PSMD2	26S proteasome non-ATPase regulatory subunit 2	non-TPR	0.613795	1088	0.756081
P43487	RANBP1	Ran-specific GTPase-activating protein	non-TPR	0.618592	1089	0.756776
O43707;Q08043	ACTN4	Alpha-actinin-4	non-TPR	0.621338	1090	0.75747
P09972	ALDOC	Fructose-bisphosphate aldolase C	non-TPR	0.625541	1091	0.758165
Q6NZI2	PTRF	Polymerase I and transcript release factor	non-TPR	0.626546	1092	0.75886
P36542	ATP5C1	ATP synthase subunit gamma, mitochondrial	non-TPR	0.62872	1093	0.759555
P54577	YARS	Tyrosine--tRNA ligase, cytoplasmic;Tyrosine--tRNA ligase, cytoplasmic, N-terminally processed	non-TPR	0.630356	1094	0.76025
P16070	CD44	CD44 antigen	non-TPR	0.632359	1095	0.760945
P42765	ACAA2	3-ketoacyl-CoA thiolase, mitochondrial	non-TPR	0.63254	1096	0.76164
P61026;P51153	RAB10	Ras-related protein Rab-10	non-TPR	0.640178	1097	0.762335
P08237	PFKM	ATP-dependent 6-phosphofructokinase, muscle type	non-TPR	0.642429	1098	0.76303
P26639	TARS	Threonine--tRNA ligase, cytoplasmic	non-TPR	0.653187	1099	0.763725
P13797;P13796;Q14651	PLS3	Plastin-3	non-TPR	0.653213	1100	0.76442
Q9NVI7	ATAD3A	ATPase family AAA domain-containing protein 3A	non-TPR	0.65397	1101	0.765115
Q9Y5M8	SRPRB	Signal recognition particle receptor subunit beta	non-TPR	0.654042	1102	0.76581
P49327	FASN	Fatty acid synthase;[Acyl-carrier-protein] S-acetyltransferase;[Acyl-carrier-protein] S-malonyltransferase;3-oxoacyl-[acyl-carrier-protein] synthase;3-oxoacyl-[acyl-carrier-protein] reductase;3-hydroxyacyl-[acyl-carrier-protein] dehydratase;Enoyl-[acyl-carrier-protein] reductase;Oleoyl-[acyl-carrier-protein] hydrolase	non-TPR	0.655698	1103	0.766505
O75150	RNF40	E3 ubiquitin-protein ligase BRE1B	non-TPR	0.658148	1104	0.767199
P32004	L1CAM	Neural cell adhesion molecule L1	non-TPR	0.662002	1105	0.767894
P30566	ADSL	Adenylosuccinate lyase	non-TPR	0.662493	1106	0.768589
Q8NBS9	TXNDC5	Thioredoxin domain-containing protein 5	non-TPR	0.663984	1107	0.769284
Q6WKZ4;Q7L804	RAB11FIP1;RAB11FIP2	Rab11 family-interacting protein 1;Rab11 family-interacting protein 2	non-TPR	0.665208	1108	0.769979
P48960	CD97	CD97 antigen;CD97 antigen subunit alpha;CD97 antigen subunit beta	non-TPR	0.666285	1109	0.770674
P10599	TXN	Thioredoxin	non-TPR	0.668774	1110	0.771369
P22392;O60361	NME2;NME2P1	Nucleoside diphosphate kinase B;Putative nucleoside diphosphate kinase	non-TPR	0.676654	1111	0.772064
P07237	P4HB	Protein disulfide-isomerase	non-TPR	0.679285	1112	0.772759
Q92973;O14787	TNPO1	Transportin-1	non-TPR	0.683447	1113	0.773454
P53007	SLC25A1	Tricarboxylate transport protein, mitochondrial	non-TPR	0.684253	1114	0.774149
P35613	BSG	Basigin	non-TPR	0.691852	1115	0.774844
O75369	FLNB	Filamin-B	non-TPR	0.696048	1116	0.775539
P08670;P41219;P07196;P07197	VIM	Vimentin	non-TPR	0.696757	1117	0.776233
Q9UQ80	PA2G4	Proliferation-associated protein 2G4	non-TPR	0.710797	1118	0.776928
Q9Y2Q3	GSTK1	Glutathione S-transferase kappa 1	non-TPR	0.711975	1119	0.777623
Q9P2R3	ANKFY1	Rabankyrin-5	non-TPR	0.712412	1120	0.778318
P47756	CAPZB	F-actin-capping protein subunit beta	non-TPR	0.71327	1121	0.779013
Q99436	PSMB7	Proteasome subunit beta type-7	non-TPR	0.713818	1122	0.779708
Q12792;Q6IBS0	TWF1	Twinfilin-1	non-TPR	0.715485	1123	0.780403
Q71DI3;Q16695;P84243;P68431;Q6NXT2	HIST2H3A;HIST3H3;H3F3A;HIST1H3A;H3F3C	Histone H3.2;Histone H3.1t;Histone H3.3;Histone H3.1;Histone H3.3C	non-TPR	0.717616	1124	0.781098
Q14847	LASP1	LIM and SH3 domain protein 1	non-TPR	0.721181	1125	0.781793
P35268	RPL22	60S ribosomal protein L22	non-TPR	0.721854	1126	0.782488
P09661	SNRPA1	U2 small nuclear ribonucleoprotein A	non-TPR	0.729042	1127	0.783183
P61158	ACTR3	Actin-related protein 3	non-TPR	0.735102	1128	0.783878
Q969H8	MYDGF	Myeloid-derived growth factor	non-TPR	0.735739	1129	0.784573
P21333	FLNA	Filamin-A	non-TPR	0.737544	1130	0.785268
Q8NC51	SERBP1	Plasminogen activator inhibitor 1 RNA-binding protein	non-TPR	0.737765	1131	0.785962
P53396	ACLY	ATP-citrate synthase	non-TPR	0.737946	1132	0.786657
P30086	PEBP1	Phosphatidylethanolamine-binding protein 1;Hippocampal cholinergic neurostimulating peptide	non-TPR	0.739518	1133	0.787352
Q08722	CD47	Leukocyte surface antigen CD47	non-TPR	0.743568	1134	0.788047
Q01433	AMPD2	AMP deaminase 2	non-TPR	0.744012	1135	0.788742
Q15046	KARS	Lysine--tRNA ligase	non-TPR	0.748857	1136	0.789437
P12277	CKB	Creatine kinase B-type	non-TPR	0.751965	1137	0.790132
Q6P2P2	PRMT9	Putative protein arginine N-methyltransferase 9	non-TPR	0.752323	1138	0.790827
P18085	ARF4	ADP-ribosylation factor 4	non-TPR	0.754829	1139	0.791522
P11142;P54652	HSPA8	Heat shock cognate 71 kDa protein	non-TPR	0.755677	1140	0.792217
Q5VTE0;P68104	EEF1A1P5;EEF1A1	Putative elongation factor 1-alpha-like 3;Elongation factor 1-alpha 1	non-TPR	0.758595	1141	0.792912
Q96PK6	RBM14	RNA-binding protein 14	non-TPR	0.759559	1142	0.793607
P30101	PDIA3	Protein disulfide-isomerase A3	non-TPR	0.761249	1143	0.794302
P18077	RPL35A	60S ribosomal protein L35a	non-TPR	0.761406	1144	0.794997
P20700	LMNB1	Lamin-B1	non-TPR	0.788733	1145	0.795691
Q13247;Q08170	SRSF6	Serine/arginine-rich splicing factor 6	non-TPR	0.790045	1146	0.796386
Q9NS86	LANCL2	LanC-like protein 2	non-TPR	0.7902	1147	0.797081
O14745	SLC9A3R1	Na(+)/H(+) exchange regulatory cofactor NHE-RF1	non-TPR	0.791717	1148	0.797776
P00491	PNP	Purine nucleoside phosphorylase	non-TPR	0.794064	1149	0.798471
P17480	UBTF	Nucleolar transcription factor 1	non-TPR	0.798931	1150	0.799166
Q9NTJ3	SMC4	Structural maintenance of chromosomes protein 4	non-TPR	0.798977	1151	0.799861
P62280	RPS11	40S ribosomal protein S11	non-TPR	0.800931	1152	0.800556
P38606	ATP6V1A	V-type proton ATPase catalytic subunit A	non-TPR	0.803011	1153	0.801251
P61513;A6NKH3	RPL37A	60S ribosomal protein L37a	non-TPR	0.806172	1154	0.801946
P42677;Q71UM5	RPS27;RPS27L	40S ribosomal protein S27;40S ribosomal protein S27-like	non-TPR	0.809165	1155	0.802641
Q9Y277	VDAC3	Voltage-dependent anion-selective channel protein 3	non-TPR	0.809994	1156	0.803336
P05023;P13637;Q13733;P20648;P54707	ATP1A1	Sodium/potassium-transporting ATPase subunit alpha-1	non-TPR	0.824526	1157	0.804031
P48643	CCT5	T-complex protein 1 subunit epsilon	non-TPR	0.829694	1158	0.804726
Q15365;P57723	PCBP1	Poly(rC)-binding protein 1	non-TPR	0.832017	1159	0.80542
O75367;Q9P0M6	H2AFY	Core histone macro-H2A.1	non-TPR	0.832776	1160	0.806115
Q96CW1	AP2M1	AP-2 complex subunit mu	non-TPR	0.838689	1161	0.80681
Q96ST3	SIN3A	Paired amphipathic helix protein Sin3a	non-TPR	0.847895	1162	0.807505
P14314	PRKCSH	Glucosidase 2 subunit beta	non-TPR	0.849941	1163	0.8082
P26038	MSN	Moesin	non-TPR	0.851753	1164	0.808895
Q08J23	NSUN2	tRNA (cytosine(34)-C(5))-methyltransferase	non-TPR	0.852653	1165	0.80959
Q8NEW0	SLC30A7	Zinc transporter 7	non-TPR	0.854554	1166	0.810285
P31948	STIP1	Stress-induced-phosphoprotein 1	TPR	0.856965	2	0.4
Q9Y266	NUDC	Nuclear migration protein nudC	non-TPR	0.857281	1167	0.81098
Q12904	AIMP1	Aminoacyl tRNA synthase complex-interacting multifunctional protein 1;Endothelial monocyte-activating polypeptide 2	non-TPR	0.868761	1168	0.811675
Q96KR1	ZFR	Zinc finger RNA-binding protein	non-TPR	0.873561	1169	0.81237
P36957	DLST	Dihydrolipoyllysine-residue succinyltransferase component of 2-oxoglutarate dehydrogenase complex, mitochondrial	non-TPR	0.874946	1170	0.813065
P50990	CCT8	T-complex protein 1 subunit theta	non-TPR	0.881107	1171	0.81376
P08754	GNAI3	Guanine nucleotide-binding protein G(k) subunit alpha	non-TPR	0.883408	1172	0.814454
O60568	PLOD3	Procollagen-lysine,2-oxoglutarate 5-dioxygenase 3	non-TPR	0.888188	1173	0.815149
P38919	EIF4A3	Eukaryotic initiation factor 4A-III;Eukaryotic initiation factor 4A-III, N-terminally processed	non-TPR	0.902337	1174	0.815844
P22234	PAICS	Multifunctional protein ADE2;Phosphoribosylaminoimidazole-succinocarboxamide synthase;Phosphoribosylaminoimidazole carboxylase	non-TPR	0.909965	1175	0.816539
P16401	HIST1H1B	Histone H1.5	non-TPR	0.910029	1176	0.817234
O43175	PHGDH	D-3-phosphoglycerate dehydrogenase	non-TPR	0.922561	1177	0.817929
Q14019	COTL1	Coactosin-like protein	non-TPR	0.924952	1178	0.818624
P78371	CCT2	T-complex protein 1 subunit beta	non-TPR	0.928331	1179	0.819319
P61353	RPL27	60S ribosomal protein L27	non-TPR	0.933778	1180	0.820014
P49591	SARS	Serine--tRNA ligase, cytoplasmic	non-TPR	0.933782	1181	0.820709
P08174	CD55	Complement decay-accelerating factor	non-TPR	0.937263	1182	0.821404
P46778	RPL21	60S ribosomal protein L21	non-TPR	0.949794	1183	0.822099
Q96HS1	PGAM5	Serine/threonine-protein phosphatase PGAM5, mitochondrial	non-TPR	0.959735	1184	0.822794
P11586	MTHFD1	C-1-tetrahydrofolate synthase, cytoplasmic;Methylenetetrahydrofolate dehydrogenase;Methenyltetrahydrofolate cyclohydrolase;Formyltetrahydrofolate synthetase;C-1-tetrahydrofolate synthase, cytoplasmic, N-terminally processed	non-TPR	0.970477	1185	0.823489
P19623	SRM	Spermidine synthase	non-TPR	0.972056	1186	0.824183
P00390	GSR	Glutathione reductase, mitochondrial	non-TPR	0.973832	1187	0.824878
Q9NZL9	MAT2B	Methionine adenosyltransferase 2 subunit beta	non-TPR	0.978948	1188	0.825573
P60953	CDC42	Cell division control protein 42 homolog	non-TPR	0.989032	1189	0.826268
Q8WUA2	PPIL4	Peptidyl-prolyl cis-trans isomerase-like 4	non-TPR	1.00352	1190	0.826963
Q9P287	BCCIP	BRCA2 and CDKN1A-interacting protein	non-TPR	1.0056	1191	0.827658
O14744	PRMT5	Protein arginine N-methyltransferase 5;Protein arginine N-methyltransferase 5, N-terminally processed	non-TPR	1.02438	1192	0.828353
P49736	MCM2	DNA replication licensing factor MCM2	non-TPR	1.02745	1193	0.829048
P31153	MAT2A	S-adenosylmethionine synthase isoform type-2	non-TPR	1.04104	1194	0.829743
Q99497	PARK7	Protein deglycase DJ-1	non-TPR	1.05916	1195	0.830438
Q16881;Q9NNW7	TXNRD1	Thioredoxin reductase 1, cytoplasmic	non-TPR	1.08085	1196	0.831133
P52565	ARHGDIA	Rho GDP-dissociation inhibitor 1	non-TPR	1.08477	1197	0.831828
P49756	RBM25	RNA-binding protein 25	non-TPR	1.09627	1198	0.832523
P22314	UBA1	Ubiquitin-like modifier-activating enzyme 1	non-TPR	1.10167	1199	0.833218
Q15907;P62491	RAB11B;RAB11A	Ras-related protein Rab-11B;Ras-related protein Rab-11A	non-TPR	1.10631	1200	0.833912
Q01650	SLC7A5	Large neutral amino acids transporter small subunit 1	non-TPR	1.11499	1201	0.834607
Q8WZ42	TTN	Titin	non-TPR	1.11645	1202	0.835302
P26447	S100A4	Protein S100-A4	non-TPR	1.11848	1203	0.835997
P60174	TPI1	Triosephosphate isomerase	non-TPR	1.12176	1204	0.836692
Q9Y2B0	CNPY2	Protein canopy homolog 2	non-TPR	1.12334	1205	0.837387
Q8NBJ5	COLGALT1	Procollagen galactosyltransferase 1	non-TPR	1.12469	1206	0.838082
Q15642	TRIP10	Cdc42-interacting protein 4	non-TPR	1.12569	1207	0.838777
P12429	ANXA3	Annexin A3	non-TPR	1.12702	1208	0.839472
Q07065	CKAP4	Cytoskeleton-associated protein 4	non-TPR	1.12896	1209	0.840167
P06733;P13929;P09104	ENO1	Alpha-enolase	non-TPR	1.13124	1210	0.840862
P52895;Q04828	AKR1C2;AKR1C1	Aldo-keto reductase family 1 member C2;Aldo-keto reductase family 1 member C1	non-TPR	1.1399	1211	0.841557
Q96HC4	PDLIM5	PDZ and LIM domain protein 5	non-TPR	1.14241	1212	0.842252
P32119	PRDX2	Peroxiredoxin-2	non-TPR	1.14335	1213	0.842946
P08962	CD63	CD63 antigen	non-TPR	1.14709	1214	0.843641
P04632;Q96L46	CAPNS1;CAPNS2	Calpain small subunit 1;Calpain small subunit 2	non-TPR	1.16816	1215	0.844336
P08758	ANXA5	Annexin A5	non-TPR	1.17194	1216	0.845031
Q16658	FSCN1	Fascin	non-TPR	1.17414	1217	0.845726
P38117	ETFB	Electron transfer flavoprotein subunit beta	non-TPR	1.18192	1218	0.846421
P78330	PSPH	Phosphoserine phosphatase	non-TPR	1.18223	1219	0.847116
P06454	PTMA	Prothymosin alpha;Prothymosin alpha, N-terminally processed;Thymosin alpha-1	non-TPR	1.19042	1220	0.847811
O75083	WDR1	WD repeat-containing protein 1	non-TPR	1.19793	1221	0.848506
P11279	LAMP1	Lysosome-associated membrane glycoprotein 1	non-TPR	1.19899	1222	0.849201
Q02790	FKBP4	Peptidyl-prolyl cis-trans isomerase FKBP4;Peptidyl-prolyl cis-trans isomerase FKBP4, N-terminally processed	TPR	1.20921	3	0.6
Q14247	CTTN	Src substrate cortactin	non-TPR	1.21311	1223	0.849896
P61254;Q9UNX3	RPL26;RPL26L1	60S ribosomal protein L26;60S ribosomal protein L26-like 1	non-TPR	1.21383	1224	0.850591
Q15785	TOMM34	Mitochondrial import receptor subunit TOM34	non-TPR	1.22206	1225	0.851286
P51858	HDGF	Hepatoma-derived growth factor	non-TPR	1.23138	1226	0.851981
O75937	DNAJC8	DnaJ homolog subfamily C member 8	non-TPR	1.23409	1227	0.852675
P16152	CBR1	Carbonyl reductase [NADPH] 1	non-TPR	1.23885	1228	0.85337
P14618;P30613	PKM	Pyruvate kinase PKM	non-TPR	1.24576	1229	0.854065
P29692	EEF1D	Elongation factor 1-delta	non-TPR	1.24755	1230	0.85476
Q9HB71	CACYBP	Calcyclin-binding protein	non-TPR	1.26935	1231	0.855455
Q9Y3I0	RTCB	tRNA-splicing ligase RtcB homolog	non-TPR	1.28342	1232	0.85615
Q92598;O95757	HSPH1	Heat shock protein 105 kDa	non-TPR	1.29158	1233	0.856845
P04406;O14556	GAPDH	Glyceraldehyde-3-phosphate dehydrogenase	non-TPR	1.29793	1234	0.85754
Q9HDC9	APMAP	Adipocyte plasma membrane-associated protein	non-TPR	1.32769	1235	0.858235
O60256	PRPSAP2	Phosphoribosyl pyrophosphate synthase-associated protein 2	non-TPR	1.33029	1236	0.85893
P04083	ANXA1	Annexin A1	non-TPR	1.3382	1237	0.859625
P62633	CNBP	Cellular nucleic acid-binding protein	non-TPR	1.345	1238	0.86032
P52789	HK2	Hexokinase-2	non-TPR	1.34505	1239	0.861015
P23526	AHCY	Adenosylhomocysteinase	non-TPR	1.35628	1240	0.86171
P62937;P0DN26;A0A0B4J2A2;A0A075B767;A0A075B759;Q9Y536;F5H284;P0DN37	PPIA	Peptidyl-prolyl cis-trans isomerase A;Peptidyl-prolyl cis-trans isomerase A, N-terminally processed	non-TPR	1.35678	1241	0.862404
O15067	PFAS	Phosphoribosylformylglycinamidine synthase	non-TPR	1.35993	1242	0.863099
P00558;P07205	PGK1	Phosphoglycerate kinase 1	non-TPR	1.36477	1243	0.863794
P13639	EEF2	Elongation factor 2	non-TPR	1.3817	1244	0.864489
Q05682	CALD1	Caldesmon	non-TPR	1.38401	1245	0.865184
P49588	AARS	Alanine--tRNA ligase, cytoplasmic	non-TPR	1.39239	1246	0.865879
P55786;A6NEC2	NPEPPS	Puromycin-sensitive aminopeptidase	non-TPR	1.41495	1247	0.866574
Q9H9S3;P61619	SEC61A2;SEC61A1	Protein transport protein Sec61 subunit alpha isoform 2;Protein transport protein Sec61 subunit alpha isoform 1	non-TPR	1.42155	1248	0.867269
P62277	RPS13	40S ribosomal protein S13	non-TPR	1.44093	1249	0.867964
Q16698	DECR1	2,4-dienoyl-CoA reductase, mitochondrial	non-TPR	1.46675	1250	0.868659
P04075;P05062	ALDOA	Fructose-bisphosphate aldolase A	non-TPR	1.46988	1251	0.869354
Q32P28	LEPRE1	Prolyl 3-hydroxylase 1	non-TPR	1.47668	1252	0.870049
Q07157	TJP1	Tight junction protein ZO-1	non-TPR	1.51539	1253	0.870744
P15531	NME1	Nucleoside diphosphate kinase A	non-TPR	1.51814	1254	0.871438
P49207	RPL34	60S ribosomal protein L34	non-TPR	1.52074	1255	0.872133
P40227;Q92526	CCT6A	T-complex protein 1 subunit zeta	non-TPR	1.52982	1256	0.872828
P31939	ATIC	Bifunctional purine biosynthesis protein PURH;Phosphoribosylaminoimidazolecarboxamide formyltransferase;IMP cyclohydrolase	non-TPR	1.54595	1257	0.873523
P00441	SOD1	Superoxide dismutase [Cu-Zn]	non-TPR	1.55911	1258	0.874218
P62851	RPS25	40S ribosomal protein S25	non-TPR	1.58028	1259	0.874913
P55809	OXCT1	Succinyl-CoA:3-ketoacid coenzyme A transferase 1, mitochondrial	non-TPR	1.58431	1260	0.875608
Q15181	PPA1	Inorganic pyrophosphatase	non-TPR	1.58708	1261	0.876303
P17096	HMGA1	High mobility group protein HMG-I/HMG-Y	non-TPR	1.59038	1262	0.876998
P63241;Q6IS14;Q9GZV4	EIF5A;EIF5AL1;EIF5A2	Eukaryotic translation initiation factor 5A-1;Eukaryotic translation initiation factor 5A-1-like;Eukaryotic translation initiation factor 5A-2	non-TPR	1.62643	1263	0.877693
O76003	GLRX3	Glutaredoxin-3	non-TPR	1.64031	1264	0.878388
P07195	LDHB	L-lactate dehydrogenase B chain	non-TPR	1.64588	1265	0.879083
Q9UPU5	USP24	Ubiquitin carboxyl-terminal hydrolase 24	non-TPR	1.6613	1266	0.879778
P60866	RPS20	40S ribosomal protein S20	non-TPR	1.66744	1267	0.880473
P08238;Q58FF7	HSP90AB1	Heat shock protein HSP 90-beta	non-TPR	1.67431	1268	0.881167
O43852	CALU	Calumenin	non-TPR	1.68352	1269	0.881862
Q5TEC6	HIST2H3PS2	Histone H3	non-TPR	1.69688	1270	0.882557
Q15185	PTGES3	Prostaglandin E synthase 3	non-TPR	1.71646	1271	0.883252
P25786	PSMA1	Proteasome subunit alpha type-1	non-TPR	1.73007	1272	0.883947
O95292	VAPB	Vesicle-associated membrane protein-associated protein B/C	non-TPR	1.73078	1273	0.884642
P17655	CAPN2	Calpain-2 catalytic subunit	non-TPR	1.74243	1274	0.885337
P62136	PPP1CA	Serine/threonine-protein phosphatase PP1-alpha catalytic subunit	non-TPR	1.76055	1275	0.886032
O14818;Q8TAA3	PSMA7	Proteasome subunit alpha type-7	non-TPR	1.76242	1276	0.886727
P61224;P62834;A6NIZ1	RAP1B;RAP1A	Ras-related protein Rap-1b;Ras-related protein Rap-1A;Ras-related protein Rap-1b-like protein	non-TPR	1.78566	1277	0.887422
Q99613;B5ME19	EIF3C;EIF3CL	Eukaryotic translation initiation factor 3 subunit C;Eukaryotic translation initiation factor 3 subunit C-like protein	non-TPR	1.81236	1278	0.888117
Q9UM00	TMCO1	Transmembrane and coiled-coil domain-containing protein 1	non-TPR	1.81646	1279	0.888812
P28072	PSMB6	Proteasome subunit beta type-6	non-TPR	1.83081	1280	0.889507
P07900;Q14568;Q58FF6;Q58FG0	HSP90AA1	Heat shock protein HSP 90-alpha	non-TPR	1.85933	1281	0.890202
Q9Y490	TLN1	Talin-1	non-TPR	1.8728	1282	0.890896
P18206	VCL	Vinculin	non-TPR	1.90182	1283	0.891591
Q16555;Q14194	DPYSL2	Dihydropyrimidinase-related protein 2	non-TPR	1.90765	1284	0.892286
O75844	ZMPSTE24	CAAX prenyl protease 1 homolog	non-TPR	1.9207	1285	0.892981
P30041	PRDX6	Peroxiredoxin-6	non-TPR	1.93265	1286	0.893676
P51570	GALK1	Galactokinase	non-TPR	2.00171	1287	0.894371
P49773	HINT1	Histidine triad nucleotide-binding protein 1	non-TPR	2.00541	1288	0.895066
P16989	YBX3	Y-box-binding protein 3	non-TPR	2.0229	1289	0.895761
P50502;Q8NFI4;Q8IZP2	ST13;ST13P5;ST13P4	Hsc70-interacting protein;Putative protein FAM10A5;Putative protein FAM10A4	non-TPR	2.03828	1290	0.896456
Q14318	FKBP8	Peptidyl-prolyl cis-trans isomerase FKBP8	non-TPR	2.06951	1291	0.897151
Q01105;P0DME0	SET;SETSIP	Protein SET;Protein SETSIP	non-TPR	2.07277	1292	0.897846
P29401	TKT	Transketolase	non-TPR	2.08784	1293	0.898541
Q06830	PRDX1	Peroxiredoxin-1	non-TPR	2.11121	1294	0.899236
P00568	AK1	Adenylate kinase isoenzyme 1	non-TPR	2.16018	1295	0.899931
P46926;Q8TDQ7	GNPDA1	Glucosamine-6-phosphate isomerase 1	non-TPR	2.25637	1296	0.900625
P68371;P04350	TUBB4B;TUBB4A	Tubulin beta-4B chain;Tubulin beta-4A chain	non-TPR	2.32819	1297	0.90132
P31040	SDHA	Succinate dehydrogenase [ubiquinone] flavoprotein subunit, mitochondrial	non-TPR	2.34402	1298	0.902015
P43490	NAMPT	Nicotinamide phosphoribosyltransferase	non-TPR	2.36818	1299	0.90271
P15328	FOLR1	Folate receptor alpha	non-TPR	2.37946	1300	0.903405
Q99880;Q99879;Q99877;Q93079;Q5QNW6;P62807;P58876;O60814;P57053;Q96A08;A0A2R8Y619	HIST1H2BL;HIST1H2BM;HIST1H2BN;HIST1H2BH;HIST2H2BF;HIST1H2BC;HIST1H2BD;HIST1H2BK;H2BFS;HIST1H2BA	Histone H2B type 1-L;Histone H2B type 1-M;Histone H2B type 1-N;Histone H2B type 1-H;Histone H2B type 2-F;Histone H2B type 1-C/E/F/G/I;Histone H2B type 1-D;Histone H2B type 1-K;Histone H2B type F-S;Histone H2B type 1-A	non-TPR	2.38954	1301	0.9041
P15121;C9JRZ8	AKR1B1	Aldose reductase	non-TPR	2.44433	1302	0.904795
P53621	COPA	Coatomer subunit alpha;Xenin;Proxenin	non-TPR	2.49804	1303	0.90549
P12004	PCNA	Proliferating cell nuclear antigen	non-TPR	2.55569	1304	0.906185
Q9Y6C9	MTCH2	Mitochondrial carrier homolog 2	non-TPR	3.03536	1305	0.90688
P06744;CON__Q3ZBD7;Q8N196	GPI	Glucose-6-phosphate isomerase	non-TPR	3.06119	1306	0.907575
Q58FF8	HSP90AB2P	Putative heat shock protein HSP 90-beta 2	non-TPR	3.1349	1307	0.90827
P62308;A8MWD9	SNRPG;SNRPGP15	Small nuclear ribonucleoprotein G;Putative small nuclear ribonucleoprotein G-like protein 15	non-TPR	3.35294	1308	0.908965
Q9NUU7;Q9UMR2	DDX19A;DDX19B	ATP-dependent RNA helicase DDX19A;ATP-dependent RNA helicase DDX19B	non-TPR	3.54675	1309	0.909659
P21291	CSRP1	Cysteine and glycine-rich protein 1	non-TPR	3.81522	1310	0.910354
Q9NZN4;Q9H4M9;Q9NZN3	EHD2	EH domain-containing protein 2	non-TPR	3.95909	1311	0.911049
P50395;P31150	GDI2	Rab GDP dissociation inhibitor beta	non-TPR	3.98579	1312	0.911744
P55060	CSE1L	Exportin-2	non-TPR	4.15975	1313	0.912439
P31930	UQCRC1	Cytochrome b-c1 complex subunit 1, mitochondrial	non-TPR	4.52381	1314	0.913134
Q99615	DNAJC7	DnaJ homolog subfamily C member 7	non-TPR	4.89914	1315	0.913829
AGP1			non-TPR	16.8717	1316	0.914524
P26640	VARS	Valine--tRNA ligase	non-TPR	17.56	1317	0.915219
P22061	PCMT1	Protein-L-isoaspartate(D-aspartate) O-methyltransferase	non-TPR	18.5456	1318	0.915914
Q9UGP4	LIMD1	LIM domain-containing protein 1	non-TPR	18.7543	1319	0.916609
Q68CZ2	TNS3	Tensin-3	non-TPR	18.9085	1320	0.917304
Q9UJU6	DBNL	Drebrin-like protein	non-TPR	19.4092	1321	0.917999
Q9Y4W2	LAS1L	Ribosomal biogenesis protein LAS1L	non-TPR	19.652	1322	0.918694
P12955	PEPD	Xaa-Pro dipeptidase	non-TPR	19.6897	1323	0.919388
P36871	PGM1	Phosphoglucomutase-1	non-TPR	19.7451	1324	0.920083
Q6P1M0	SLC27A4	Long-chain fatty acid transport protein 4	non-TPR	19.7644	1325	0.920778
Q9Y282	ERGIC3	Endoplasmic reticulum-Golgi intermediate compartment protein 3	non-TPR	19.9219	1326	0.921473
P29144	TPP2	Tripeptidyl-peptidase 2	non-TPR	20.2035	1327	0.922168
Q9Y678	COPG1	Coatomer subunit gamma-1	non-TPR	20.2166	1328	0.922863
Q8WWY3	PRPF31	U4/U6 small nuclear ribonucleoprotein Prp31	non-TPR	20.2895	1329	0.923558
O00186	STXBP3	Syntaxin-binding protein 3	non-TPR	20.2909	1330	0.924253
Q8WV24	PHLDA1	Pleckstrin homology-like domain family A member 1	non-TPR	20.3631	1331	0.924948
Q13085;O00763	ACACA;ACACB	Acetyl-CoA carboxylase 1;Biotin carboxylase;Acetyl-CoA carboxylase 2;Biotin carboxylase	non-TPR	20.3647	1332	0.925643
O75718	CRTAP	Cartilage-associated protein	non-TPR	20.4771	1333	0.926338
Q14116	IL18	Interleukin-18	non-TPR	20.5601	1334	0.927033
P53582	METAP1	Methionine aminopeptidase 1	non-TPR	20.6277	1335	0.927728
Q9Y520	PRRC2C	Protein PRRC2C	non-TPR	20.6331	1336	0.928423
Q5T200	ZC3H13	Zinc finger CCCH domain-containing protein 13	non-TPR	20.8459	1337	0.929117
P78344	EIF4G2	Eukaryotic translation initiation factor 4 gamma 2	non-TPR	20.8654	1338	0.929812
Q9Y4X0	AMMECR1	AMME syndrome candidate gene 1 protein	non-TPR	20.9007	1339	0.930507
P48163	ME1	NADP-dependent malic enzyme	non-TPR	21.0856	1340	0.931202
Q08380	LGALS3BP	Galectin-3-binding protein	non-TPR	21.1083	1341	0.931897
Q9UBT2	UBA2	SUMO-activating enzyme subunit 2	non-TPR	21.1412	1342	0.932592
O94826	TOMM70A	Mitochondrial import receptor subunit TOM70	non-TPR	21.2493	1343	0.933287
O14497	ARID1A	AT-rich interactive domain-containing protein 1A	non-TPR	21.2541	1344	0.933982
Q14165	MLEC	Malectin	non-TPR	21.2556	1345	0.934677
Q9BZE1	MRPL37	39S ribosomal protein L37, mitochondrial	non-TPR	21.2566	1346	0.935372
O75489	NDUFS3	NADH dehydrogenase [ubiquinone] iron-sulfur protein 3, mitochondrial	non-TPR	21.2877	1347	0.936067
Q86VP6	CAND1	Cullin-associated NEDD8-dissociated protein 1	non-TPR	21.3451	1348	0.936762
Q13573	SNW1	SNW domain-containing protein 1	non-TPR	21.3586	1349	0.937457
Q13637	RAB32	Ras-related protein Rab-32	non-TPR	21.4025	1350	0.938151
O43252;O95340	PAPSS1;PAPSS2	Bifunctional 3-phosphoadenosine 5-phosphosulfate synthase 1;Sulfate adenylyltransferase;Adenylyl-sulfate kinase;Bifunctional 3-phosphoadenosine 5-phosphosulfate synthase 2;Sulfate adenylyltransferase;Adenylyl-sulfate kinase	non-TPR	21.456	1351	0.938846
Q969X5	ERGIC1	Endoplasmic reticulum-Golgi intermediate compartment protein 1	non-TPR	21.5097	1352	0.939541
O60664	PLIN3	Perilipin-3	non-TPR	21.5537	1353	0.940236
P05091	ALDH2	Aldehyde dehydrogenase, mitochondrial	non-TPR	21.6164	1354	0.940931
Q14232	EIF2B1	Translation initiation factor eIF-2B subunit alpha	non-TPR	21.6251	1355	0.941626
O60341	KDM1A	Lysine-specific histone demethylase 1A	non-TPR	21.7122	1356	0.942321
Q96F86	EDC3	Enhancer of mRNA-decapping protein 3	non-TPR	21.7296	1357	0.943016
O75534	CSDE1	Cold shock domain-containing protein E1	non-TPR	21.7317	1358	0.943711
Q04724;Q04727	TLE1;TLE4	Transducin-like enhancer protein 1;Transducin-like enhancer protein 4	non-TPR	21.7332	1359	0.944406
Q9Y4B5	MTCL1	Microtubule cross-linking factor 1	non-TPR	21.7709	1360	0.945101
P19474	TRIM21	E3 ubiquitin-protein ligase TRIM21	non-TPR	21.7911	1361	0.945796
O75822	EIF3J	Eukaryotic translation initiation factor 3 subunit J	non-TPR	21.8041	1362	0.946491
Q92878	RAD50	DNA repair protein RAD50	non-TPR	21.911	1363	0.947186
O14639	ABLIM1	Actin-binding LIM protein 1	non-TPR	21.935	1364	0.94788
Q9Y3Y2	CHTOP	Chromatin target of PRMT1 protein	non-TPR	21.9762	1365	0.948575
Q96AY3	FKBP10	Peptidyl-prolyl cis-trans isomerase FKBP10	non-TPR	21.9888	1366	0.94927
P40763	STAT3	Signal transducer and activator of transcription 3	non-TPR	21.9931	1367	0.949965
Q8TCS8	PNPT1	Polyribonucleotide nucleotidyltransferase 1, mitochondrial	non-TPR	21.9963	1368	0.95066
P61160	ACTR2	Actin-related protein 2	non-TPR	22.0416	1369	0.951355
P55010	EIF5	Eukaryotic translation initiation factor 5	non-TPR	22.042	1370	0.95205
Q92900	UPF1	Regulator of nonsense transcripts 1	non-TPR	22.1089	1371	0.952745
Q9Y295	DRG1	Developmentally-regulated GTP-binding protein 1	non-TPR	22.1628	1372	0.95344
P62195	PSMC5	26S protease regulatory subunit 8	non-TPR	22.2455	1373	0.954135
O15258	RER1	Protein RER1	non-TPR	22.2822	1374	0.95483
Q12996	CSTF3	Cleavage stimulation factor subunit 3	non-TPR	22.3795	1375	0.955525
Q99614	TTC1	Tetratricopeptide repeat protein 1	TPR	22.382	4	0.8
P33176;O60282;Q12840	KIF5B;KIF5C;KIF5A	Kinesin-1 heavy chain;Kinesin heavy chain isoform 5C;Kinesin heavy chain isoform 5A	non-TPR	22.4023	1376	0.95622
P50552	VASP	Vasodilator-stimulated phosphoprotein	non-TPR	22.4137	1377	0.956915
P30838	ALDH3A1	Aldehyde dehydrogenase, dimeric NADP-preferring	non-TPR	22.4522	1378	0.957609
Q96F63	CCDC97	Coiled-coil domain-containing protein 97	non-TPR	22.5013	1379	0.958304
Q9Y320	TMX2	Thioredoxin-related transmembrane protein 2	non-TPR	22.5148	1380	0.958999
P49902	NT5C2	Cytosolic purine 5-nucleotidase	non-TPR	22.525	1381	0.959694
Q12879	GRIN2A	Glutamate receptor ionotropic, NMDA 2A	non-TPR	22.5402	1382	0.960389
Q5JTV8	TOR1AIP1	Torsin-1A-interacting protein 1	non-TPR	22.6074	1383	0.961084
P60228	EIF3E	Eukaryotic translation initiation factor 3 subunit E	non-TPR	22.6388	1384	0.961779
Q01085;P31483	TIAL1;TIA1	Nucleolysin TIAR;Nucleolysin TIA-1 isoform p40	non-TPR	22.6697	1385	0.962474
Q15691	MAPRE1	Microtubule-associated protein RP/EB family member 1	non-TPR	22.7161	1386	0.963169
Q9Y4P3	TBL2	Transducin beta-like protein 2	non-TPR	22.7338	1387	0.963864
Q8N726	CDKN2A	Tumor suppressor ARF	non-TPR	22.7631	1388	0.964559
P11310	ACADM	Medium-chain specific acyl-CoA dehydrogenase, mitochondrial	non-TPR	22.78	1389	0.965254
P50416	CPT1A	Carnitine O-palmitoyltransferase 1, liver isoform	non-TPR	22.7973	1390	0.965949
P04080	CSTB	Cystatin-B	non-TPR	22.874	1391	0.966644
P28347;Q15561;Q99594;Q15562	TEAD1;TEAD4;TEAD3;TEAD2	Transcriptional enhancer factor TEF-1;Transcriptional enhancer factor TEF-3;Transcriptional enhancer factor TEF-5;Transcriptional enhancer factor TEF-4	non-TPR	22.9114	1392	0.967338
Q53GQ0	HSD17B12	Very-long-chain 3-oxoacyl-CoA reductase	non-TPR	22.9585	1393	0.968033
P54132	BLM	Bloom syndrome protein	non-TPR	22.9667	1394	0.968728
P55084	HADHB	Trifunctional enzyme subunit beta, mitochondrial;3-ketoacyl-CoA thiolase	non-TPR	22.9747	1395	0.969423
P49915	GMPS	GMP synthase [glutamine-hydrolyzing]	non-TPR	22.9836	1396	0.970118
P23588	EIF4B	Eukaryotic translation initiation factor 4B	non-TPR	22.9957	1397	0.970813
Q7L1Q6	BZW1	Basic leucine zipper and W2 domain-containing protein 1	non-TPR	22.9967	1398	0.971508
O15144	ARPC2	Actin-related protein 2/3 complex subunit 2	non-TPR	23.006	1399	0.972203
P78417	GSTO1	Glutathione S-transferase omega-1	non-TPR	23.0257	1400	0.972898
P04259	KRT6B	Keratin, type II cytoskeletal 6B	non-TPR	23.0437	1401	0.973593
Q14192	FHL2	Four and a half LIM domains protein 2	non-TPR	23.0971	1402	0.974288
O75663	TIPRL	TIP41-like protein	non-TPR	23.1262	1403	0.974983
P39687;O43423	ANP32A	Acidic leucine-rich nuclear phosphoprotein 32 family member A	non-TPR	23.1783	1404	0.975678
Q04917	YWHAH	14-3-3 protein eta	non-TPR	23.2017	1405	0.976372
Q9BWF3;Q9BQ04	RBM4;RBM4B	RNA-binding protein 4;RNA-binding protein 4B	non-TPR	23.2633	1406	0.977067
P41250	GARS	Glycine--tRNA ligase	non-TPR	23.2684	1407	0.977762
P15170;Q8IYD1	GSPT1	Eukaryotic peptide chain release factor GTP-binding subunit ERF3A	non-TPR	23.2829	1408	0.978457
P23921	RRM1	Ribonucleoside-diphosphate reductase large subunit	non-TPR	23.3557	1409	0.979152
P17812	CTPS1	CTP synthase 1	non-TPR	23.3572	1410	0.979847
P22694;P17612	PRKACB;PRKACA	cAMP-dependent protein kinase catalytic subunit beta;cAMP-dependent protein kinase catalytic subunit alpha	non-TPR	23.4399	1411	0.980542
P40121	CAPG	Macrophage-capping protein	non-TPR	23.6707	1412	0.981237
Q9BVC4	MLST8	Target of rapamycin complex subunit LST8	non-TPR	23.6883	1413	0.981932
P48507	GCLM	Glutamate--cysteine ligase regulatory subunit	non-TPR	23.7212	1414	0.982627
P04179	SOD2	Superoxide dismutase [Mn], mitochondrial	non-TPR	23.7485	1415	0.983322
Q16527	CSRP2	Cysteine and glycine-rich protein 2	non-TPR	23.7678	1416	0.984017
P33992	MCM5	DNA replication licensing factor MCM5	non-TPR	23.7735	1417	0.984712
Q13642	FHL1	Four and a half LIM domains protein 1	non-TPR	23.8699	1418	0.985407
P60891;P21108	PRPS1	Ribose-phosphate pyrophosphokinase 1	non-TPR	23.894	1419	0.986101
O00303	EIF3F	Eukaryotic translation initiation factor 3 subunit F	non-TPR	23.9274	1420	0.986796
P62873	GNB1	Guanine nucleotide-binding protein G(I)/G(S)/G(T) subunit beta-1	non-TPR	24.0307	1421	0.987491
P51572	BCAP31	B-cell receptor-associated protein 31	non-TPR	24.1106	1422	0.988186
P13693	TPT1	Translationally-controlled tumor protein	non-TPR	24.3433	1423	0.988881
P21266	GSTM3	Glutathione S-transferase Mu 3	non-TPR	24.4167	1424	0.989576
Q14566	MCM6	DNA replication licensing factor MCM6	non-TPR	24.4601	1425	0.990271
Q15555	MAPRE2	Microtubule-associated protein RP/EB family member 2	non-TPR	24.4652	1426	0.990966
Q8IYB3	SRRM1	Serine/arginine repetitive matrix protein 1	non-TPR	24.5911	1427	0.991661
P53985	SLC16A1	Monocarboxylate transporter 1	non-TPR	24.6228	1428	0.992356
Q13347	EIF3I	Eukaryotic translation initiation factor 3 subunit I	non-TPR	24.63	1429	0.993051
B2RPK0;P09429;P23497	HMGB1P1;HMGB1	Putative high mobility group protein B1-like 1;High mobility group protein B1	non-TPR	24.8026	1430	0.993746
P26583	HMGB2	High mobility group protein B2	non-TPR	24.8621	1431	0.994441
Q16576	RBBP7	Histone-binding protein RBBP7	non-TPR	24.8959	1432	0.995136
P28066	PSMA5	Proteasome subunit alpha type-5	non-TPR	24.9204	1433	0.99583
P15559	NQO1	NAD(P)H dehydrogenase [quinone] 1	non-TPR	25.2532	1434	0.996525
P27695	APEX1	DNA-(apurinic or apyrimidinic site) lyase;DNA-(apurinic or apyrimidinic site) lyase, mitochondrial	non-TPR	25.2588	1435	0.99722
P37837	TALDO1	Transaldolase	non-TPR	25.3794	1436	0.997915
P53041	PPP5C	Serine/threonine-protein phosphatase 5	TPR	26.8353	5	1
Q8TAT6	NPLOC4	Nuclear protein localization protein 4 homolog	non-TPR	27.0506	1437	0.99861
P17661	DES	Desmin	non-TPR	28.8478	1438	0.999305
P30533	LRPAP1	Alpha-2-macroglobulin receptor-associated protein	non-TPR	30.344	1439	1
